# Supplementary material for: DIS3 mutations enhance AID-driven translocations during B-cell activation, promoting transformation to multiple myeloma
Source: Nat Commun. 2026 Mar 14;17:3976. doi: 10.1038/s41467-026-70386-3 (PMC13133341; doi:10.1038/s41467-026-70386-3)
Supplement: Supplementary file 3 — Supplementary Data S1 [file 41467_2026_70386_MOESM3_ESM.txt]

#chr1	x1	x2	chr2	y1	y2	name	score	strand1	strand2	color	observed	expectedBL	expectedDonut	expectedH	expectedV	fdrBL	fdrDonut	fdrH	fdrV	numCollapsed	centroid1	centroid2	radius
# juicer_tools version 2.13.07
chr10	40370000	40375000	chr10	40525000	40530000	.	.	.	.	0,255,255	51.0	9.103863	8.932807	9.417644	16.460136	2.9833268E-17	2.4317146E-17	4.2062733E-17	3.730542E-7	2	40372500	40525000	2500
chr10	62880000	62885000	chr10	62945000	62950000	.	.	.	.	0,255,255	34.0	9.734117	10.385074	15.362116	10.996206	4.1822793E-7	3.485418E-5	0.0022324333	4.6886573E-5	1	62882500	62947500	0
chr10	128745000	128750000	chr10	128805000	128810000	.	.	.	.	0,255,255	61.0	16.429777	18.559725	20.546625	20.81447	1.225292E-11	1.2968898E-11	7.704377E-8	7.818979E-8	1	128747500	128807500	0
chr10	57740000	57745000	chr10	57795000	57800000	.	.	.	.	0,255,255	49.0	5.045095	7.0501113	13.545506	10.00168	2.340354E-23	1.2333758E-19	3.2939054E-9	2.1414025E-12	3	57749166	57794166	7453
chr10	54075000	54080000	chr10	54115000	54120000	.	.	.	.	0,255,255	77.0	18.319185	16.02582	15.686304	16.777746	6.0559935E-20	6.432584E-20	1.0188113E-19	1.00542375E-19	4	54073750	54118750	6374
chr10	89325000	89330000	chr10	89630000	89635000	.	.	.	.	0,255,255	18.0	1.9171633	1.7556213	2.059612	1.6205523	4.8190913E-8	5.826834E-8	1.1892402E-6	6.369799E-8	2	89327500	89630000	2500
chr10	94825000	94830000	chr10	94860000	94865000	.	.	.	.	0,255,255	92.0	24.608536	21.7506	21.949352	23.503448	6.273669E-16	2.5183346E-22	3.260446E-22	3.175294E-22	1	94827500	94862500	0
chr10	67265000	67270000	chr10	67310000	67315000	.	.	.	.	0,255,255	52.0	8.981795	7.9742007	5.8702836	9.141934	6.2444596E-18	5.02658E-18	8.516193E-26	8.322469E-18	3	67267500	67310833	6009
chr10	128090000	128095000	chr10	128455000	128460000	.	.	.	.	0,255,255	18.0	3.5309832	4.0337095	4.7425156	4.268525	1.5685978E-4	0.0015631709	0.0018721812	0.0017574185	1	128092500	128457500	0
chr10	13550000	13555000	chr10	13965000	13970000	.	.	.	.	0,255,255	18.0	4.4980226	4.0044265	6.4971957	3.7001438	0.0016578428	0.0015631709	0.080801085	1.8413752E-4	4	13558750	13962500	16250
chr10	91050000	91075000	chr10	93000000	93025000	.	.	.	.	0,255,255	33.0	5.1542273	9.12532	8.39703	13.468143	2.3311011E-10	8.175143E-6	1.0078516E-5	0.015070557	1	91062500	93012500	0
chr10	44450000	44460000	chr10	44600000	44610000	.	.	.	.	0,255,255	39.0	15.974632	16.04604	17.65711	15.085751	0.0039530895	0.004261338	0.004933296	8.301961E-5	1	44455000	44605000	0
chr10	103440000	103450000	chr10	105770000	105780000	.	.	.	.	0,255,255	14.0	2.0558386	1.7377853	2.4074686	1.6772856	9.1776246E-4	2.4860285E-4	0.0018221714	2.7174136E-4	1	103445000	105775000	0
chr10	121625000	121650000	chr10	121725000	121750000	.	.	.	.	0,255,255	208.0	111.72429	100.33366	100.5496	109.76704	7.921389E-10	7.718249E-10	9.521246E-10	9.332263E-10	1	121637500	121737500	0
chr10	79985000	79990000	chr10	80140000	80145000	.	.	.	.	0,255,255	70.0	19.04673	16.360489	28.687468	23.85398	4.088696E-16	4.3306936E-16	2.1350412E-7	2.0905886E-11	8	79981875	80147500	24503
chr10	18915000	18920000	chr10	19185000	19190000	.	.	.	.	0,255,255	50.0	7.949141	7.766805	10.588803	11.774942	1.4364552E-16	2.1339878E-20	5.9951474E-13	5.890779E-13	4	18916250	19188750	8839
chr10	57740000	57745000	chr10	57835000	57840000	.	.	.	.	0,255,255	39.0	7.080684	4.5930896	6.5564938	5.0309057	2.039126E-12	3.2419888E-18	2.828007E-12	4.029249E-15	5	57747500	57837500	10000
chr10	122050000	122055000	chr10	122095000	122100000	.	.	.	.	0,255,255	32.0	15.115327	13.367673	8.824446	12.702868	0.0053691133	0.005818477	4.9020073E-6	0.008418147	1	122052500	122097500	0
chr10	78435000	78440000	chr10	78485000	78490000	.	.	.	.	0,255,255	45.0	11.44804	11.0569105	11.67553	15.1215315	2.407597E-10	2.5463248E-10	3.4543526E-10	2.0240495E-7	3	78439166	78489166	3727
chr10	3330000	3335000	chr10	3530000	3535000	.	.	.	.	0,255,255	24.0	1.3987341	1.2755774	2.8834484	1.4267011	1.4991037E-15	1.5385347E-15	5.009607E-10	1.8802382E-15	1	3332500	3532500	0
chr10	128625000	128630000	chr10	128670000	128675000	.	.	.	.	0,255,255	65.0	17.563433	18.466415	24.65724	22.52567	1.4783166E-13	1.5617843E-13	7.703361E-6	2.3541442E-9	6	128625833	128673333	19022
chr10	98875000	98880000	chr10	98910000	98915000	.	.	.	.	0,255,255	51.0	18.570944	17.21905	18.43247	16.714876	2.2990889E-7	2.4162554E-7	3.7604363E-7	3.730542E-7	1	98877500	98912500	0
chr10	19240000	19245000	chr10	19690000	19695000	.	.	.	.	0,255,255	36.0	3.3534155	3.7514853	4.6073365	4.8583684	1.835211E-18	1.5273866E-18	1.5912254E-15	1.5339135E-15	2	19240000	19692500	2500
chr10	122550000	122560000	chr10	123090000	123100000	.	.	.	.	0,255,255	20.0	3.1290488	2.7435353	4.857677	2.4006486	7.1166085E-7	1.1204264E-6	4.0321526E-4	8.142595E-8	1	122555000	123095000	0
chr10	4430000	4435000	chr10	4600000	4605000	.	.	.	.	0,255,255	24.0	6.056651	6.488232	7.3674417	6.942157	2.0906338E-5	4.2854025E-4	5.592032E-4	5.4365123E-4	1	4432500	4602500	0
chr10	81040000	81050000	chr10	81090000	81100000	.	.	.	.	0,255,255	88.0	35.824413	46.31545	37.479103	48.30545	1.7171145E-9	1.7461138E-5	2.5716025E-9	2.3776494E-5	2	81050000	81100000	7071
chr10	54070000	54080000	chr10	56220000	56230000	.	.	.	.	0,255,255	19.0	3.3373988	2.4086218	2.2396364	5.516238	6.30607E-5	3.0557905E-7	5.4662013E-7	0.0110374745	1	54075000	56225000	0
chr10	94825000	94830000	chr10	94940000	94945000	.	.	.	.	0,255,255	72.0	19.057322	18.036848	19.325188	30.314907	3.540038E-17	3.701404E-17	5.7777567E-17	4.0695436E-8	10	94840500	94933500	41231
chr10	96130000	96135000	chr10	97310000	97315000	.	.	.	.	0,255,255	21.0	3.4504719	3.8900642	6.1594396	3.8109522	2.0681703E-6	1.9571817E-6	7.753651E-4	2.5742079E-6	1	96132500	97312500	0
chr10	13010000	13020000	chr10	14320000	14330000	.	.	.	.	0,255,255	18.0	3.3534975	2.562118	4.316761	2.3841462	2.5285987E-4	3.0219888E-5	0.003947748	2.9096802E-6	1	13015000	14325000	0
chr10	41810000	41815000	chr10	42500000	42505000	.	.	.	.	0,255,255	13.0	1.5322737	2.345285	3.0077505	1.5275517	8.444921E-5	0.0030762285	0.015422007	1.13816335E-4	1	41812500	42502500	0
chr10	22030000	22040000	chr10	22280000	22290000	.	.	.	.	0,255,255	20.0	4.4584775	4.005631	5.4136534	3.7708154	2.5306278E-4	3.2163743E-4	0.0044039865	2.5471798E-5	2	22035000	22280000	5000
chr10	19060000	19065000	chr10	19165000	19170000	.	.	.	.	0,255,255	42.0	9.43501	11.160726	8.572844	18.145912	1.7452787E-11	8.795742E-9	2.2015908E-11	4.5185877E-4	1	19062500	19167500	0
chr10	68275000	68280000	chr10	68440000	68445000	.	.	.	.	0,255,255	35.0	5.3388944	5.1809044	3.966735	7.8761516	2.7130934E-12	2.4650204E-12	1.0322915E-14	1.6669073E-7	6	68283333	68445833	19454
chr10	37135000	37140000	chr10	37810000	37815000	.	.	.	.	0,255,255	30.0	4.519436	4.2483177	6.9668674	5.098176	5.6920694E-11	4.919772E-11	6.9178685E-7	7.5076185E-9	3	37137500	37804166	11666
chr10	81390000	81395000	chr10	81450000	81455000	.	.	.	.	0,255,255	103.0	18.234528	18.139874	26.716835	18.759235	1.6323959E-36	1.7576349E-36	3.0386605E-21	2.9084268E-36	21	81396547	81445357	22980
chr10	90080000	90090000	chr10	90690000	90700000	.	.	.	.	0,255,255	18.0	2.200522	2.0900748	2.325797	2.4466994	1.2474702E-6	1.9302377E-6	3.0876824E-6	2.9096802E-6	2	90085000	90690000	5000
chr10	42300000	42325000	chr10	42975000	43000000	.	.	.	.	0,255,255	50.0	15.81522	16.79817	19.035961	19.6241	2.442317E-6	3.3913157E-6	4.1349967E-6	8.612323E-4	1	42312500	42987500	0
chr10	61980000	61985000	chr10	62100000	62105000	.	.	.	.	0,255,255	18.0	3.0405638	3.1483781	3.25353	2.8609285	1.3289985E-5	1.5232815E-4	1.9749811E-4	1.6265936E-5	1	61982500	62102500	0
chr10	87025000	87030000	chr10	87500000	87505000	.	.	.	.	0,255,255	45.0	2.9061828	2.6328452	3.2543418	4.504642	5.5868477E-31	6.5643883E-31	5.564221E-27	2.4975117E-23	6	87026666	87503333	5893
chr10	26750000	26755000	chr10	26890000	26895000	.	.	.	.	0,255,255	47.0	5.4743447	5.7208786	5.218451	8.778494	1.1947598E-21	1.0147906E-21	1.7016107E-21	1.8304152E-14	5	26754500	26887500	10198
chr10	126525000	126550000	chr10	126850000	126875000	.	.	.	.	0,255,255	50.0	22.8762	18.715477	19.067663	24.095829	6.0317625E-4	3.3913157E-6	4.1349967E-6	8.612323E-4	1	126537500	126862500	0
chr10	5490000	5500000	chr10	5780000	5790000	.	.	.	.	0,255,255	19.0	3.6804054	4.6447678	4.308897	6.0102177	6.30607E-5	0.0010822256	0.0012841581	0.0110374745	1	5495000	5785000	0
chr10	82900000	82925000	chr10	83350000	83375000	.	.	.	.	0,255,255	119.0	52.402622	48.99506	66.67433	55.570194	1.8656149E-8	1.7767935E-8	5.929257E-4	2.158537E-8	1	82912500	83362500	0
chr10	13550000	13575000	chr10	13850000	13875000	.	.	.	.	0,255,255	136.0	52.04293	54.145626	69.06509	52.378014	2.1321615E-13	1.9118915E-13	3.0751744E-7	2.380986E-13	1	13562500	13862500	0
chr10	83600000	83605000	chr10	83725000	83730000	.	.	.	.	0,255,255	15.0	3.2137911	3.1088474	2.9262145	3.6630623	0.0065433322	0.0011064842	0.0012870323	0.0072526224	1	83602500	83727500	0
chr10	82045000	82050000	chr10	82125000	82130000	.	.	.	.	0,255,255	30.0	7.638162	8.827902	11.427587	9.25715	5.4892706E-7	2.9795081E-5	0.0014489609	3.9966573E-5	1	82047500	82127500	0
chr10	70020000	70025000	chr10	70295000	70300000	.	.	.	.	0,255,255	12.0	1.788594	1.8476558	1.7407509	1.8469259	0.0024284997	0.003028445	0.0030541455	0.0027969	1	70022500	70297500	0
chr10	85740000	85750000	chr10	85870000	85880000	.	.	.	.	0,255,255	39.0	9.19134	8.82114	16.23887	10.692404	1.9898625E-9	1.896147E-9	0.004933296	6.622242E-7	1	85745000	85875000	0
chr10	125260000	125270000	chr10	126530000	126540000	.	.	.	.	0,255,255	28.0	3.4751008	2.8021915	2.7018106	3.4453676	2.5105737E-11	2.5031932E-13	5.115265E-13	5.1263944E-11	2	125265000	126530000	5000
chr10	23085000	23090000	chr10	23775000	23780000	.	.	.	.	0,255,255	15.0	2.8299289	1.7247095	1.9236363	3.5737078	0.0010663249	1.8839355E-5	2.1183578E-5	0.0072526224	1	23087500	23777500	0
chr10	79985000	79990000	chr10	80020000	80025000	.	.	.	.	0,255,255	73.0	25.072052	25.113272	27.895285	24.236567	2.8391673E-8	2.6178245E-8	2.0900634E-8	1.0426822E-12	1	79987500	80022500	0
chr10	67860000	67870000	chr10	68150000	68160000	.	.	.	.	0,255,255	24.0	8.33258	5.8124676	7.7786493	6.7898703	0.011775788	4.6295176E-5	0.001151565	0.0010628089	3	67868333	68148333	7454
chr10	95085000	95090000	chr10	95475000	95480000	.	.	.	.	0,255,255	28.0	9.912855	6.8814735	7.3185644	7.453046	0.004317316	5.4361517E-6	7.449987E-6	7.2559674E-6	3	95092500	95475833	10138
chr10	13085000	13090000	chr10	13425000	13430000	.	.	.	.	0,255,255	52.0	5.3264937	4.4802413	3.305685	6.5865154	5.581812E-26	3.4856172E-30	3.3734658E-34	9.41256E-22	6	13086666	13430833	6719
chr10	108090000	108095000	chr10	108160000	108165000	.	.	.	.	0,255,255	30.0	10.283649	9.870928	10.996409	9.055497	9.779057E-4	0.0010669358	0.0014489609	3.9966573E-5	1	108092500	108162500	0
chr10	58320000	58325000	chr10	58445000	58450000	.	.	.	.	0,255,255	28.0	8.250306	9.644063	7.0029387	11.588562	2.122057E-4	2.0920641E-4	7.449987E-6	0.0062937033	1	58322500	58447500	0
chr10	59295000	59300000	chr10	59355000	59360000	.	.	.	.	0,255,255	38.0	7.738215	7.2717385	7.555892	6.6364303	9.049686E-12	7.76256E-12	1.2595997E-11	1.1548098E-11	9	59303611	59358055	11125
chr10	79980000	79985000	chr10	80115000	80120000	.	.	.	.	0,255,255	64.0	13.962378	15.617281	22.835285	17.345026	2.6221003E-17	4.811906E-13	5.7628964E-9	7.447005E-13	3	79985833	80115833	3727
chr10	57485000	57490000	chr10	57530000	57535000	.	.	.	.	0,255,255	50.0	14.845664	14.110973	12.147179	14.163412	7.315425E-10	7.8323137E-10	5.9951474E-13	1.1092202E-9	2	57490000	57530000	3536
chr10	7950000	7960000	chr10	8130000	8140000	.	.	.	.	0,255,255	68.0	25.264498	33.7659	36.17102	32.565117	7.06737E-7	5.9938163E-4	8.10692E-4	7.979084E-4	1	7955000	8135000	0
chr10	67535000	67540000	chr10	67855000	67860000	.	.	.	.	0,255,255	16.0	2.8572352	3.6656048	2.1254973	4.808531	2.6831756E-4	0.0020098435	3.709681E-5	0.013911309	2	67535000	67855000	3536
chr10	62600000	62625000	chr10	63000000	63025000	.	.	.	.	0,255,255	67.0	37.83527	31.070257	31.804096	33.652412	0.0019113022	0.0021975474	0.0024104565	0.0023592694	2	62625000	63012500	12500
chr10	60305000	60310000	chr10	60405000	60410000	.	.	.	.	0,255,255	51.0	8.768736	10.589168	15.712989	13.742712	2.9833268E-17	1.1539063E-13	3.7604363E-7	3.6587414E-10	6	60305000	60404166	8701
chr10	59165000	59170000	chr10	59290000	59295000	.	.	.	.	0,255,255	100.0	7.708658	6.0301743	7.3787074	10.984496	0.0	0.0	0.0	0.0	10	59169500	59292000	9962
chr10	41830000	41840000	chr10	42030000	42040000	.	.	.	.	0,255,255	45.0	13.306831	12.030105	20.17232	11.462207	3.2069477E-7	5.5847243E-10	0.007186244	7.558979E-10	1	41835000	42035000	0
chr10	115400000	115425000	chr10	121600000	121625000	.	.	.	.	0,255,255	18.0	3.079116	3.0643125	4.0630293	4.7451196	3.9198643E-5	1.1541466E-4	0.009369566	0.008506052	2	115412500	121600000	12500
chr10	80575000	80580000	chr10	80680000	80685000	.	.	.	.	0,255,255	140.0	20.117552	18.241608	19.626455	32.19741	0.0	0.0	0.0	7.099455E-32	28	80587857	80694464	68975
chr10	41980000	41985000	chr10	42290000	42295000	.	.	.	.	0,255,255	40.0	6.262561	5.04987	5.0562687	9.218718	4.3823127E-13	4.7414993E-16	7.160825E-16	3.3425474E-10	7	41976071	42287500	16857
chr10	121550000	121560000	chr10	121610000	121620000	.	.	.	.	0,255,255	69.0	19.04152	20.069456	18.040813	32.499516	3.6207635E-15	6.3500254E-11	4.6797884E-15	4.8019495E-4	1	121555000	121615000	0
chr10	116580000	116585000	chr10	116740000	116745000	.	.	.	.	0,255,255	33.0	7.9207597	8.409834	9.722616	10.463042	1.2931621E-6	1.2002292E-6	1.6405505E-6	1.150208E-4	6	116578333	116742500	11931
chr10	8320000	8325000	chr10	8515000	8520000	.	.	.	.	0,255,255	28.0	4.9775534	4.870844	5.494787	4.271307	1.0815685E-7	1.3609777E-9	1.3560447E-7	1.8096658E-9	1	8322500	8517500	0
chr10	43475000	43480000	chr10	43540000	43545000	.	.	.	.	0,255,255	63.0	13.238417	12.266729	8.8297	15.600505	1.00683114E-16	2.801318E-21	7.780226E-26	2.2712472E-12	4	43482500	43540000	16008
chr10	127505000	127510000	chr10	127540000	127545000	.	.	.	.	0,255,255	74.0	17.756348	16.727474	17.065681	15.74381	2.8982055E-18	3.0445801E-18	4.799974E-18	4.8918022E-18	6	127505000	127545833	11932
chr10	117560000	117565000	chr10	117595000	117600000	.	.	.	.	0,255,255	49.0	18.032194	20.53512	20.001696	18.431772	1.3050023E-6	4.0322024E-4	5.2803877E-4	2.1149888E-6	1	117562500	117597500	0
chr10	38875000	38880000	chr10	39035000	39040000	.	.	.	.	0,255,255	18.0	2.4876277	2.7080655	3.8687482	3.1628034	8.754662E-7	1.3164987E-5	1.9749811E-4	1.8413752E-4	2	38877500	39040000	2500
chr10	68540000	68545000	chr10	68720000	68725000	.	.	.	.	0,255,255	26.0	6.171569	7.3517804	6.7645974	6.4265413	1.6270805E-6	5.256902E-5	7.004424E-5	6.7875015E-5	1	68542500	68722500	0
chr10	86775000	86780000	chr10	87100000	87105000	.	.	.	.	0,255,255	15.0	1.4047304	1.5027558	1.2698207	1.5042405	1.6598507E-6	1.9678926E-6	2.405554E-6	2.357924E-6	1	86777500	87102500	0
chr10	88375000	88380000	chr10	88730000	88735000	.	.	.	.	0,255,255	28.0	1.7929153	3.8487413	4.349178	5.821273	5.222776E-18	1.2966452E-11	2.0013375E-9	1.2840971E-7	4	88376250	88730000	9100
chr10	129025000	129030000	chr10	130090000	130095000	.	.	.	.	0,255,255	19.0	0.29096267	0.40121585	0.4071645	0.40321785	3.848807E-9	7.2843966E-9	1.168031E-8	1.1990389E-8	1	129027500	130092500	0
chr10	81490000	81495000	chr10	81525000	81530000	.	.	.	.	0,255,255	73.0	16.494331	19.007885	16.298859	18.703287	1.0202069E-17	1.0709542E-17	1.6710276E-17	1.7134512E-17	12	81489583	81532916	13706
chr10	79580000	79590000	chr10	79660000	79670000	.	.	.	.	0,255,255	131.0	47.122345	40.092796	38.435818	48.904026	2.0644748E-19	2.2447604E-19	1.7708277E-27	3.6650613E-12	7	79592142	79655000	12858
chr10	12000000	12025000	chr10	12600000	12625000	.	.	.	.	0,255,255	35.0	6.595886	8.556375	11.073778	10.575694	2.2515567E-9	8.623359E-7	9.258282E-5	9.365147E-5	1	12012500	12612500	0
chr10	85955000	85960000	chr10	86020000	86025000	.	.	.	.	0,255,255	36.0	9.6538315	9.234527	7.78882	10.481374	3.9882767E-8	3.591484E-8	2.3159827E-10	6.910212E-6	4	85960000	86023750	7603
chr10	19490000	19495000	chr10	19690000	19695000	.	.	.	.	0,255,255	80.0	10.221812	6.90459	8.156271	10.816389	9.666718E-34	0.0	6.77416E-40	1.4337587E-33	9	19501388	19686388	21271
chr10	75585000	75590000	chr10	75700000	75705000	.	.	.	.	0,255,255	47.0	8.918574	10.514235	13.743567	11.383789	1.3630604E-14	2.1186709E-11	2.6889927E-8	2.7935076E-11	3	75589166	75705833	3728
chr10	68440000	68450000	chr10	68720000	68730000	.	.	.	.	0,255,255	43.0	16.232943	15.68658	14.035229	15.22067	2.98021E-4	3.0753892E-4	2.6039377E-6	2.5231914E-6	1	68445000	68725000	0
chr10	59890000	59895000	chr10	60245000	60250000	.	.	.	.	0,255,255	20.0	3.1193025	2.4276357	4.905808	1.8167919	5.0430106E-7	2.3439016E-8	1.8367439E-4	1.0912167E-9	1	59892500	60247500	0
chr10	99160000	99165000	chr10	99575000	99580000	.	.	.	.	0,255,255	57.0	7.414873	7.812	12.542581	13.081254	6.5074504E-26	5.342506E-26	3.158187E-13	3.230465E-13	7	99174642	99577500	13796
chr10	120225000	120250000	chr10	121250000	121275000	.	.	.	.	0,255,255	49.0	21.79874	18.3401	15.243	23.72613	0.0011111982	7.904607E-6	1.8664178E-8	0.0015798712	3	120254166	121254166	18634
chr10	7930000	7940000	chr10	8190000	8200000	.	.	.	.	0,255,255	63.0	19.785795	29.606976	26.665344	36.384064	1.664895E-8	2.2136992E-5	2.9410716E-5	0.007980299	3	7925000	8195000	10000
chr10	115330000	115335000	chr10	115380000	115385000	.	.	.	.	0,255,255	55.0	14.766968	15.948943	28.46088	17.17966	2.4342483E-12	5.98499E-9	0.0031660353	9.144309E-9	17	115320735	115388382	26083
chr10	62105000	62110000	chr10	62180000	62185000	.	.	.	.	0,255,255	65.0	5.512114	5.687538	6.949206	6.6040754	3.4301264E-38	2.9113046E-38	1.3592617E-32	1.2411855E-32	9	62108611	62183055	13900
chr10	121620000	121630000	chr10	122980000	122990000	.	.	.	.	0,255,255	16.0	2.4523728	2.879507	3.8289764	3.7445853	4.084019E-5	5.874219E-4	0.00506967	0.0048942724	1	121625000	122985000	0
chr10	110985000	110990000	chr10	111100000	111105000	.	.	.	.	0,255,255	59.0	8.017356	6.3820863	7.6043153	9.658933	5.745012E-23	1.0964256E-27	2.0653794E-27	7.963798E-23	7	110991785	111101071	15780
chr10	20345000	20350000	chr10	20950000	20955000	.	.	.	.	0,255,255	33.0	15.298054	8.823854	6.3494053	14.5296755	0.0028093758	1.2002292E-6	1.4778396E-8	0.0044082482	8	20357500	20944375	23659
chr10	91050000	91075000	chr10	91225000	91250000	.	.	.	.	0,255,255	114.0	53.868893	45.240276	68.09792	38.75015	3.399578E-7	1.3925364E-12	0.0035596034	4.8378827E-19	1	91062500	91237500	0
chr10	93290000	93295000	chr10	93365000	93370000	.	.	.	.	0,255,255	45.0	12.097175	11.487273	11.840369	10.882184	2.407597E-10	2.5463248E-10	3.4543526E-10	3.322935E-10	1	93292500	93367500	0
chr10	94515000	94520000	chr10	94555000	94560000	.	.	.	.	0,255,255	38.0	15.291831	13.762969	15.892484	11.612141	7.175953E-5	7.693785E-5	0.0060561197	9.122294E-7	2	94517500	94560000	2500
chr10	18450000	18455000	chr10	18525000	18530000	.	.	.	.	0,255,255	55.0	5.7154036	5.5838056	6.972959	6.553757	1.095458E-28	8.919075E-29	4.0655087E-24	3.708348E-24	5	18452500	18528500	6403
chr10	117560000	117565000	chr10	117675000	117680000	.	.	.	.	0,255,255	36.0	11.126885	10.46031	12.810378	14.299864	4.8092734E-6	5.2546343E-6	5.244945E-4	5.2976684E-4	1	117562500	117677500	0
chr10	4405000	4410000	chr10	5160000	5165000	.	.	.	.	0,255,255	25.0	3.2509983	3.3807833	3.5524921	5.376344	3.132626E-9	2.8457687E-9	4.314936E-9	6.8961526E-6	4	4416250	5161250	11319
chr10	60160000	60170000	chr10	60740000	60750000	.	.	.	.	0,255,255	21.0	3.337232	3.4894016	2.4751194	6.749186	3.3507065E-6	4.7996555E-6	1.2906077E-8	0.015175454	1	60165000	60745000	0
chr10	99160000	99165000	chr10	99615000	99620000	.	.	.	.	0,255,255	59.0	12.3988085	6.404235	8.741821	8.041118	1.8285605E-14	1.0964256E-27	8.3003604E-23	7.963798E-23	5	99162500	99617500	5000
chr10	44455000	44460000	chr10	45000000	45005000	.	.	.	.	0,255,255	47.0	6.9583716	5.8913736	7.584008	9.069954	4.6641253E-18	1.0147906E-21	6.945902E-18	1.8304152E-14	4	44460000	45000000	3536
chr10	93275000	93300000	chr10	93575000	93600000	.	.	.	.	0,255,255	108.0	35.67755	41.989086	54.509186	43.475113	1.421104E-16	1.3604881E-10	9.197351E-6	1.5207803E-10	3	93279166	93579166	18634
chr10	118575000	118600000	chr10	119200000	119225000	.	.	.	.	0,255,255	73.0	31.464241	24.52303	34.734158	23.329723	8.476324E-5	3.5899842E-12	1.0839199E-4	4.3938637E-12	1	118587500	119212500	0
chr10	17945000	17950000	chr10	18020000	18025000	.	.	.	.	0,255,255	70.0	10.832672	11.781579	18.019592	11.610654	3.4180114E-26	3.374091E-26	6.667342E-16	5.0847093E-26	2	17950000	18022500	2500
chr10	80170000	80180000	chr10	80320000	80330000	.	.	.	.	0,255,255	60.0	28.173714	25.45886	35.875893	21.327196	1.3408523E-4	1.4370555E-4	0.026251135	2.7322605E-7	2	80175000	80335000	10000
chr10	77600000	77625000	chr10	78425000	78450000	.	.	.	.	0,255,255	33.0	10.6831455	12.029982	12.307643	14.85787	2.7342257E-4	4.9272703E-4	5.3411967E-4	0.015070557	1	77612500	78437500	0
chr10	120935000	120940000	chr10	121030000	121035000	.	.	.	.	0,255,255	34.0	4.6421037	4.4260697	5.489626	8.385897	5.1119323E-14	4.3189607E-14	1.7838996E-11	5.309821E-7	2	120935000	121032500	2500
chr10	37050000	37075000	chr10	38550000	38575000	.	.	.	.	0,255,255	38.0	12.615731	15.160826	17.5262	14.922695	2.5127942E-4	4.3084836E-4	0.01838411	4.5244722E-4	1	37062500	38562500	0
chr10	42305000	42310000	chr10	42635000	42640000	.	.	.	.	0,255,255	29.0	3.7311075	3.0625172	4.8157835	3.209042	2.346579E-12	1.6154297E-14	3.9650794E-10	3.3683763E-12	3	42309166	42635833	3728
chr10	88550000	88555000	chr10	88665000	88670000	.	.	.	.	0,255,255	29.0	2.479673	3.69735	3.8969715	4.404325	9.183966E-17	1.9995672E-12	3.2930943E-12	3.6361056E-10	1	88552500	88667500	0
chr10	77130000	77135000	chr10	77250000	77255000	.	.	.	.	0,255,255	48.0	4.7812877	4.258475	5.7566123	4.4974976	2.9467844E-26	2.5573686E-26	2.529189E-22	4.1991608E-26	2	77130000	77252500	2500
chr10	127060000	127070000	chr10	127660000	127670000	.	.	.	.	0,255,255	16.0	2.6040266	2.727321	2.488582	3.2050927	3.7643858E-4	5.874219E-4	9.5784315E-5	0.0048942724	1	127065000	127665000	0
chr10	122805000	122810000	chr10	123005000	123010000	.	.	.	.	0,255,255	68.0	5.5889344	5.3552895	11.5653925	5.8507056	3.464E-41	2.7273E-41	1.3686216E-24	5.9911E-41	20	122805000	122996250	18583
chr10	75275000	75280000	chr10	75435000	75440000	.	.	.	.	0,255,255	57.0	9.8235445	10.869319	11.929302	15.895231	1.7272561E-21	2.4826665E-17	3.601827E-17	1.287837E-9	10	75267500	75438000	15977
chr10	6885000	6890000	chr10	7010000	7015000	.	.	.	.	0,255,255	19.0	3.895852	3.4027011	4.7523904	2.6179101	3.960707E-5	3.805009E-5	5.9726555E-4	3.3207507E-6	2	6887500	7010000	2500
chr10	62980000	62985000	chr10	63020000	63025000	.	.	.	.	0,255,255	67.0	20.37608	20.729555	16.651499	21.818937	2.8407415E-10	2.8445252E-10	2.4374344E-14	3.7165754E-10	1	62982500	63022500	0
chr10	13015000	13020000	chr10	13430000	13435000	.	.	.	.	0,255,255	61.0	4.6464405	3.401826	3.8669124	6.0092955	3.041709E-39	0.0	0.0	4.4281093E-34	12	13017083	13431250	11441
chr10	82985000	82990000	chr10	83180000	83185000	.	.	.	.	0,255,255	28.0	8.744728	9.208943	6.9959164	12.539832	2.122057E-4	2.0920641E-4	7.449987E-6	0.07920281	2	82987500	83190000	7500
chr10	51420000	51430000	chr10	51520000	51530000	.	.	.	.	0,255,255	33.0	11.939295	12.904533	15.341866	14.221117	1.7612807E-4	0.0060035326	0.0068532648	0.0067024967	2	51420000	51525000	5000
chr10	8300000	8325000	chr10	8700000	8725000	.	.	.	.	0,255,255	53.0	18.195246	20.161192	22.71857	25.723919	1.747596E-7	1.0735077E-4	1.2856783E-4	0.01421121	1	8312500	8712500	0
chr10	76835000	76840000	chr10	77020000	77025000	.	.	.	.	0,255,255	60.0	6.7001486	6.1630397	9.82871	8.49133	1.9995242E-28	1.9953765E-33	1.4758376E-23	1.4305243E-23	5	76835500	77021500	6325
chr10	69450000	69460000	chr10	69650000	69660000	.	.	.	.	0,255,255	21.0	3.7435582	4.1097236	4.5526323	4.9339724	3.3507065E-6	9.0404035E-5	1.1798657E-4	1.1134478E-4	2	69455000	69660000	5000
chr10	34015000	34020000	chr10	34280000	34285000	.	.	.	.	0,255,255	44.0	10.703937	11.5367155	13.509988	12.753903	8.055292E-10	8.51797E-10	5.403918E-7	5.3695766E-7	3	34022500	34287500	11180
chr10	40050000	40055000	chr10	40210000	40215000	.	.	.	.	0,255,255	81.0	7.8820477	6.504512	9.040144	8.412481	4.3286E-41	0.0	8.7843E-41	6.9104E-41	7	40056071	40207500	18858
chr10	86470000	86480000	chr10	86730000	86740000	.	.	.	.	0,255,255	30.0	4.5579123	5.131733	8.100074	6.889267	9.086858E-11	1.4380718E-8	7.925949E-5	1.4109268E-6	2	86475000	86730000	5000
chr10	50700000	50710000	chr10	51400000	51410000	.	.	.	.	0,255,255	27.0	3.0529318	3.3886979	5.090233	4.445289	1.4325891E-12	2.0381265E-10	1.2670632E-6	2.14088E-8	2	50700000	51405000	5000
chr10	60285000	60290000	chr10	60345000	60350000	.	.	.	.	0,255,255	39.0	17.385004	15.230731	16.322996	18.732494	0.0020853481	3.371219E-5	0.0033240714	0.0032142675	2	60292500	60345000	5590
chr10	127120000	127125000	chr10	127170000	127175000	.	.	.	.	0,255,255	77.0	16.86775	16.018038	18.271915	16.038725	6.0559935E-20	6.432584E-20	1.0188113E-19	1.00542375E-19	9	127128055	127170277	9703
chr10	78275000	78280000	chr10	78390000	78395000	.	.	.	.	0,255,255	51.0	10.818053	10.571755	12.227499	13.148365	1.12457305E-13	1.1539063E-13	1.578195E-13	3.6587414E-10	4	78283750	78391250	13807
chr10	121120000	121130000	chr10	121250000	121260000	.	.	.	.	0,255,255	30.0	7.6375375	7.5503254	6.4479737	8.819823	1.088844E-6	1.1755702E-6	1.6138481E-6	7.580939E-5	1	121125000	121255000	0
chr10	29300000	29325000	chr10	30600000	30625000	.	.	.	.	0,255,255	63.0	35.42031	20.999235	26.902733	21.209166	0.011336361	4.4357343E-8	6.247033E-5	5.3996338E-8	1	29312500	30612500	0
chr10	59400000	59425000	chr10	60025000	60050000	.	.	.	.	0,255,255	46.0	12.389839	17.811035	17.999136	20.67939	1.9720791E-7	8.459346E-5	1.03040766E-4	0.008533974	1	59412500	60037500	0
chr10	30840000	30845000	chr10	31310000	31315000	.	.	.	.	0,255,255	31.0	5.5040393	5.382348	5.4524446	7.775206	1.4375952E-9	1.3840107E-9	1.8336443E-9	1.8900005E-7	11	30832045	31302954	21752
chr10	91295000	91300000	chr10	93010000	93015000	.	.	.	.	0,255,255	20.0	1.1701937	1.2149652	1.7714231	2.6213272	2.8264432E-10	5.156566E-10	1.1472799E-9	6.4990735E-7	1	91297500	93012500	0
chr10	93070000	93075000	chr10	93160000	93165000	.	.	.	.	0,255,255	36.0	12.129701	9.864561	10.761362	7.439769	4.8092734E-6	5.2546343E-6	7.1526597E-6	2.1476389E-10	2	93072500	93165000	2500
chr10	41970000	41980000	chr10	42270000	42280000	.	.	.	.	0,255,255	79.0	27.172583	27.933643	21.954813	35.676777	1.0470439E-10	1.0351964E-10	2.831807E-15	1.4390154E-6	1	41975000	42275000	0
chr10	40050000	40060000	chr10	40120000	40130000	.	.	.	.	0,255,255	58.0	27.539742	27.741547	32.09396	30.798666	4.2305252E-4	4.5995988E-4	0.053297337	6.02462E-4	2	40055000	40130000	5000
chr10	94400000	94410000	chr10	94600000	94610000	.	.	.	.	0,255,255	49.0	18.742016	17.566557	22.644894	19.750408	3.0188282E-6	2.8813506E-6	7.3910353E-4	7.416557E-4	1	94405000	94605000	0
chr10	6980000	6990000	chr10	7210000	7220000	.	.	.	.	0,255,255	29.0	10.436021	10.671567	10.848883	8.089058	0.004427656	0.004553754	0.005159111	1.9858303E-4	1	6985000	7215000	0
chr10	128365000	128370000	chr10	128455000	128460000	.	.	.	.	0,255,255	71.0	19.131872	22.390842	20.57085	35.136658	1.2213954E-16	5.833748E-12	7.6518574E-12	4.5295755E-4	9	128370833	128445833	14337
chr10	96330000	96340000	chr10	96400000	96410000	.	.	.	.	0,255,255	75.0	33.89485	34.86362	47.27089	30.969063	1.1473608E-5	1.2997449E-5	0.008810112	1.721328E-5	1	96335000	96405000	0
chr10	45675000	45680000	chr10	45915000	45920000	.	.	.	.	0,255,255	18.0	1.818887	1.6829138	1.7351229	2.6356916	4.8190913E-8	5.826834E-8	7.031346E-8	1.6265936E-5	1	45677500	45917500	0
chr10	29530000	29540000	chr10	31290000	31300000	.	.	.	.	0,255,255	14.0	1.9394397	1.4286869	1.777321	1.4298427	1.2005336E-4	3.374767E-5	2.974507E-4	3.581074E-5	1	29535000	31295000	0
chr10	95415000	95420000	chr10	95475000	95480000	.	.	.	.	0,255,255	31.0	11.931728	9.657329	8.328499	8.873179	4.3807746E-4	1.0525371E-5	1.4207782E-5	1.4253192E-5	1	95417500	95477500	0
chr10	40255000	40260000	chr10	40300000	40305000	.	.	.	.	0,255,255	54.0	15.774433	14.619528	16.177017	15.778852	1.4663955E-8	8.347462E-12	2.4209788E-8	2.3896224E-8	2	40260000	40300000	3536
chr10	51790000	51800000	chr10	52380000	52390000	.	.	.	.	0,255,255	16.0	1.0578644	1.2112176	2.0283992	1.7722921	2.1002732E-6	9.823424E-6	9.5784315E-5	8.18738E-6	1	51795000	52385000	0
chr10	67770000	67775000	chr10	67850000	67855000	.	.	.	.	0,255,255	18.0	5.593619	5.2419634	5.248188	6.534203	0.012113812	0.012338295	0.014256815	0.08020681	2	67772500	67857500	5000
chr10	96370000	96375000	chr10	96615000	96620000	.	.	.	.	0,255,255	57.0	10.063009	9.692282	8.336146	16.928919	2.4449748E-17	1.3983312E-21	2.493905E-21	1.287837E-9	2	96372500	96620000	2500
chr10	89685000	89690000	chr10	89745000	89750000	.	.	.	.	0,255,255	36.0	13.46764	12.389149	14.256461	8.631154	3.3973224E-4	3.663201E-4	5.244945E-4	5.1250414E-8	2	89687500	89745000	2500
chr10	25295000	25300000	chr10	25355000	25360000	.	.	.	.	0,255,255	38.0	13.184803	14.220967	18.27765	14.407406	7.175953E-5	7.693785E-5	0.0060561197	1.1066638E-4	2	25297500	25360000	2500
chr10	21465000	21470000	chr10	21995000	22000000	.	.	.	.	0,255,255	126.0	4.587208	5.722053	5.2178254	10.553785	0.0	0.0	0.0	0.0	13	21465192	21999807	14313
chr10	3330000	3340000	chr10	3930000	3940000	.	.	.	.	0,255,255	17.0	2.9737582	2.2448478	2.439985	2.4664943	8.724792E-5	1.1681422E-5	1.6896975E-5	1.6141814E-5	1	3335000	3935000	0
chr10	98680000	98690000	chr10	98910000	98920000	.	.	.	.	0,255,255	57.0	20.810995	22.156748	24.968212	26.233423	2.2412637E-6	2.2844677E-6	0.0010427855	0.0010401853	1	98685000	98915000	0
chr10	37010000	37020000	chr10	39060000	39070000	.	.	.	.	0,255,255	23.0	5.5800714	4.024578	5.9548907	4.123519	1.20894234E-4	6.230121E-6	1.812963E-4	7.888963E-6	2	37015000	39055000	10000
chr10	120110000	120115000	chr10	120200000	120205000	.	.	.	.	0,255,255	18.0	7.454962	6.3597307	7.150684	3.318161	0.062367473	0.066611044	0.080801085	1.8413752E-4	2	120112500	120207500	5000
chr10	130225000	130230000	chr10	130295000	130300000	.	.	.	.	0,255,255	55.0	5.3221197	4.5419207	7.1612673	6.0731497	1.095458E-28	3.8282486E-33	4.0655087E-24	1.7283783E-28	6	130230833	130298333	6719
chr10	127185000	127190000	chr10	127335000	127340000	.	.	.	.	0,255,255	33.0	9.54432	8.200873	10.154336	9.31898	1.2931621E-6	1.2002292E-6	1.1778517E-4	1.6400439E-6	1	127187500	127337500	0
chr10	59895000	59900000	chr10	59950000	59955000	.	.	.	.	0,255,255	192.0	29.926788	27.952526	36.863667	26.836664	0.0	0.0	0.0	0.0	16	59896562	59949687	17213
chr10	77625000	77630000	chr10	77815000	77820000	.	.	.	.	0,255,255	16.0	2.562821	2.3806832	3.5424984	3.059412	2.6831756E-4	3.111709E-5	0.0024233265	3.108009E-4	1	77627500	77817500	0
chr10	126385000	126390000	chr10	126530000	126535000	.	.	.	.	0,255,255	18.0	2.843879	2.7230983	3.6623554	4.273453	1.3289985E-5	1.3164987E-5	1.9749811E-4	0.0017574185	2	126385000	126532500	2500
chr10	128745000	128750000	chr10	128890000	128895000	.	.	.	.	0,255,255	36.0	11.913848	10.975412	10.848415	19.489857	4.8092734E-6	5.2546343E-6	7.1526597E-6	0.017876362	3	128737500	128894166	10138
chr10	24160000	24170000	chr10	24630000	24640000	.	.	.	.	0,255,255	21.0	5.874178	4.7450438	5.2041163	4.7001762	0.0011313497	9.0404035E-5	0.001653374	1.1134478E-4	2	24165000	24630000	5000
chr10	111160000	111165000	chr10	111470000	111475000	.	.	.	.	0,255,255	16.0	3.4362454	3.7252707	3.9469357	3.9523728	0.0020656495	0.0020098435	0.014557443	0.013911309	2	111165000	111472500	2500
chr10	78520000	78525000	chr10	78605000	78610000	.	.	.	.	0,255,255	43.0	6.1097617	6.1402698	7.1534204	9.337049	2.336959E-18	2.042352E-18	5.339147E-15	5.7652E-12	4	78528750	78605000	13975
chr10	94975000	95000000	chr10	95875000	95900000	.	.	.	.	0,255,255	48.0	22.077894	15.562799	17.008207	17.85383	0.001992503	1.7686743E-5	2.1610542E-5	2.0225963E-5	1	94987500	95887500	0
chr10	127660000	127670000	chr10	128090000	128100000	.	.	.	.	0,255,255	45.0	9.502691	9.992753	18.207848	5.5011945	5.7150953E-13	5.5847243E-10	8.7088105E-5	2.0617721E-19	2	127670000	128095000	5000
chr10	44525000	44530000	chr10	45000000	45005000	.	.	.	.	0,255,255	32.0	3.444059	5.667745	5.1244807	6.950812	7.108627E-15	2.9695948E-10	4.0761697E-10	5.1529334E-8	1	44527500	45002500	0
chr10	11210000	11220000	chr10	11340000	11350000	.	.	.	.	0,255,255	40.0	9.646651	9.927581	11.288714	11.844924	5.403653E-10	1.7506974E-7	2.3265683E-7	2.2893416E-7	1	11215000	11345000	0
chr10	69660000	69670000	chr10	70290000	70300000	.	.	.	.	0,255,255	25.0	2.9579866	2.6958427	2.7144933	2.6163409	7.5709786E-11	1.0111663E-10	2.2144202E-10	1.6964283E-10	2	69660000	70295000	5000
chr10	60405000	60410000	chr10	60440000	60445000	.	.	.	.	0,255,255	60.0	14.12065	13.649415	12.613777	14.290108	5.0824357E-15	5.2794352E-15	7.3577E-15	7.451273E-15	1	60407500	60442500	0
chr10	80925000	80930000	chr10	80985000	80990000	.	.	.	.	0,255,255	262.0	22.490147	23.429552	27.788113	31.85532	0.0	0.0	0.0	0.0	15	80930500	80990833	14610
chr10	18560000	18565000	chr10	18600000	18605000	.	.	.	.	0,255,255	21.0	4.737575	4.8586917	4.7352276	4.118335	4.4123706E-5	4.0266965E-5	5.1976953E-5	4.8696827E-5	1	18562500	18602500	0
chr10	37000000	37025000	chr10	38850000	38875000	.	.	.	.	0,255,255	76.0	31.156063	20.249773	19.222591	30.122002	1.4697803E-5	1.5766774E-13	2.8515782E-18	4.4163215E-9	2	37037500	38862500	25000
chr10	44455000	44460000	chr10	44760000	44765000	.	.	.	.	0,255,255	23.0	6.191888	4.366436	5.2279434	5.7034297	6.881664E-5	2.690563E-6	8.181347E-5	7.90631E-5	4	44462500	44760000	5590
chr10	80505000	80510000	chr10	80555000	80560000	.	.	.	.	0,255,255	33.0	11.5565	11.580359	12.964935	14.482381	7.89235E-5	8.604767E-5	0.004399147	0.0044082482	1	80507500	80557500	0
chr10	60000000	60010000	chr10	60240000	60250000	.	.	.	.	0,255,255	53.0	6.679846	10.821864	13.586673	17.629234	2.6818454E-22	1.671821E-14	7.81361E-11	1.0249594E-7	4	60010000	60240000	7071
chr10	44525000	44530000	chr10	44760000	44765000	.	.	.	.	0,255,255	23.0	7.3850017	6.395475	7.9608116	7.7734513	0.0011876018	0.0011403982	0.017512046	0.0014249298	2	44527500	44757500	5000
chr10	77510000	77520000	chr10	77750000	77760000	.	.	.	.	0,255,255	22.0	5.5330443	6.0800214	4.844776	7.814288	3.8048596E-4	4.705275E-4	3.2623902E-5	0.006590606	1	77515000	77755000	0
chr10	68900000	68910000	chr10	69320000	69330000	.	.	.	.	0,255,255	22.0	5.710883	4.6614966	4.215892	4.8498454	3.8048596E-4	2.428944E-5	3.2623902E-5	3.087285E-5	1	68905000	69325000	0
chr10	81195000	81200000	chr10	81340000	81345000	.	.	.	.	0,255,255	27.0	9.714866	7.5769615	10.720909	7.663841	5.298695E-4	1.7233291E-5	0.012821328	2.2600007E-5	1	81197500	81342500	0
chr10	85220000	85225000	chr10	85625000	85630000	.	.	.	.	0,255,255	24.0	2.791193	3.0116792	5.475692	4.023041	3.7704662E-10	3.3427602E-10	2.4984574E-5	8.024252E-7	3	85220833	85625833	3727
chr10	40650000	40660000	chr10	41280000	41290000	.	.	.	.	0,255,255	20.0	5.1050153	4.4010386	5.9046206	4.9397354	0.0031004744	3.2163743E-4	0.0044039865	3.7681303E-4	1	40655000	41285000	0
chr10	94990000	94995000	chr10	95475000	95480000	.	.	.	.	0,255,255	79.0	8.422915	6.380568	9.023306	8.027354	2.559186E-39	0.0	5.034486E-39	4.133948E-39	6	94990833	95475000	7683
chr10	80575000	80600000	chr10	81125000	81150000	.	.	.	.	0,255,255	66.0	31.596174	31.224974	34.692856	36.54024	0.0030809045	0.003529747	0.0038284175	0.003746944	1	80587500	81137500	0
chr10	18835000	18840000	chr10	18900000	18905000	.	.	.	.	0,255,255	30.0	3.8500555	3.469294	3.4624715	3.5728567	3.5102964E-13	2.9464658E-13	5.110342E-13	5.063957E-13	7	18837500	18906071	9923
chr10	95550000	95555000	chr10	95890000	95895000	.	.	.	.	0,255,255	86.0	12.728421	8.495186	21.57357	7.0428243	1.0527558E-31	0.0	5.2862476E-19	0.0	8	95555000	95895000	7906
chr10	82760000	82765000	chr10	82860000	82865000	.	.	.	.	0,255,255	24.0	8.867798	10.092881	11.937009	12.368276	0.006240402	0.05905359	0.07925836	0.077812895	2	82762500	82860000	2500
chr10	118590000	118595000	chr10	119075000	119080000	.	.	.	.	0,255,255	17.0	3.0237074	3.0376935	4.0584974	4.3015585	6.2800915E-5	6.291881E-5	0.005429978	0.005107824	1	118592500	119077500	0
chr10	121625000	121650000	chr10	123175000	123200000	.	.	.	.	0,255,255	37.0	10.80272	14.909312	15.025851	13.440172	6.9562925E-6	9.225522E-4	9.503204E-4	9.6963585E-4	1	121637500	123187500	0
chr10	24330000	24340000	chr10	24620000	24630000	.	.	.	.	0,255,255	19.0	5.5918593	3.8348744	4.3664637	4.267882	0.008011608	9.099311E-5	0.0012841581	0.0012268862	1	24335000	24625000	0
chr10	61140000	61150000	chr10	61680000	61690000	.	.	.	.	0,255,255	23.0	6.017604	5.2924385	5.920538	5.139824	1.20894234E-4	1.5285349E-4	1.812963E-4	1.8170165E-4	1	61145000	61685000	0
chr10	115320000	115325000	chr10	115615000	115620000	.	.	.	.	0,255,255	30.0	1.5946951	1.7740164	2.416177	2.5759144	3.704401E-20	4.3433173E-20	1.5658393E-17	3.1883237E-15	3	115324166	115619166	3727
chr10	108295000	108300000	chr10	108445000	108450000	.	.	.	.	0,255,255	14.0	1.444795	1.3553618	1.1189718	1.932236	1.2183974E-5	1.5086528E-5	0.0017651247	1.1760552E-4	1	108297500	108447500	0
chr10	75435000	75440000	chr10	75485000	75490000	.	.	.	.	0,255,255	50.0	14.897305	14.45421	10.578443	16.361961	7.315425E-10	7.8323137E-10	5.9951474E-13	8.973115E-7	5	75442500	75485500	5831
chr10	82760000	82765000	chr10	82900000	82905000	.	.	.	.	0,255,255	43.0	11.59354	8.350256	10.235614	15.509297	2.6253184E-9	3.725118E-12	3.762214E-9	1.3801834E-6	1	82762500	82902500	0
chr10	67315000	67320000	chr10	67725000	67730000	.	.	.	.	0,255,255	24.0	1.7111998	4.568417	7.241614	4.6923914	8.985086E-14	6.447722E-7	5.592032E-4	8.024252E-7	1	67317500	67727500	0
chr10	67050000	67055000	chr10	67095000	67100000	.	.	.	.	0,255,255	54.0	16.678577	16.65156	15.946112	21.769045	1.4663955E-8	1.561415E-8	2.4209788E-8	1.8291796E-5	1	67052500	67097500	0
chr10	23975000	23980000	chr10	24130000	24135000	.	.	.	.	0,255,255	19.0	3.0092072	2.6141832	4.003038	2.495447	2.6615105E-6	2.6102834E-6	5.9726555E-4	1.763779E-7	1	23977500	24132500	0
chr10	66900000	66910000	chr10	67120000	67130000	.	.	.	.	0,255,255	65.0	30.488823	26.546421	38.488407	26.566454	5.6976987E-6	5.9145405E-6	0.0033502986	7.797689E-6	1	66905000	67125000	0
chr10	80620000	80625000	chr10	80675000	80680000	.	.	.	.	0,255,255	105.0	23.33015	24.749125	41.889248	25.37375	7.370664E-30	3.491126E-22	5.413174E-9	2.9964898E-22	2	80622500	80667500	10000
chr10	75055000	75060000	chr10	75150000	75155000	.	.	.	.	0,255,255	141.0	13.248457	11.231987	12.318635	18.08284	0.0	0.0	0.0	0.0	17	75062205	75148970	14325
chr10	21075000	21080000	chr10	21155000	21160000	.	.	.	.	0,255,255	39.0	11.4700165	13.624709	17.011753	18.080517	2.2655219E-7	3.371219E-5	0.0033240714	0.0032142675	2	21077500	21160000	2500
chr10	67315000	67320000	chr10	67765000	67770000	.	.	.	.	0,255,255	27.0	5.3616357	5.767285	9.659485	5.8011985	4.2600348E-7	4.118961E-7	6.973984E-4	5.0514893E-7	1	67317500	67767500	0
chr10	77415000	77420000	chr10	77510000	77515000	.	.	.	.	0,255,255	24.0	7.2198086	6.0653977	7.997587	6.365674	4.5176942E-4	1.998987E-5	0.008426087	5.4365123E-4	3	77420833	77504166	13437
chr10	83820000	83825000	chr10	84450000	84455000	.	.	.	.	0,255,255	38.0	3.4124477	3.3865418	4.2869754	3.2009923	2.5397757E-20	2.1862144E-20	3.7291056E-17	3.8457494E-20	11	83818863	84446590	11500
chr10	11280000	11285000	chr10	11340000	11345000	.	.	.	.	0,255,255	38.0	11.300579	10.145395	12.238516	9.318361	6.424678E-7	6.937382E-7	9.385658E-7	4.4422612E-9	1	11282500	11342500	0
chr10	68165000	68170000	chr10	68275000	68280000	.	.	.	.	0,255,255	31.0	5.7815914	6.3692255	7.8179283	9.710884	1.4375952E-9	1.3679067E-7	1.9929773E-7	1.4253192E-5	2	68167500	68280000	2500
chr10	75740000	75750000	chr10	75850000	75860000	.	.	.	.	0,255,255	140.0	31.53101	29.415022	32.560867	34.86345	2.5058424E-32	2.342E-42	3.8330908E-32	3.8655832E-32	1	75745000	75855000	0
chr10	75875000	75900000	chr10	76025000	76050000	.	.	.	.	0,255,255	139.0	67.61062	72.46168	84.059654	92.08663	5.604366E-8	5.3813352E-8	0.00271846	0.0027058017	1	75887500	76037500	0
chr10	13470000	13475000	chr10	13550000	13555000	.	.	.	.	0,255,255	27.0	8.837128	7.945131	9.246049	12.245714	5.298695E-4	5.270573E-4	6.973984E-4	0.012588951	1	13472500	13552500	0
chr10	24960000	24965000	chr10	25215000	25220000	.	.	.	.	0,255,255	29.0	3.5255327	4.726087	9.080753	5.7402854	2.346579E-12	2.65222E-10	1.0717525E-4	3.151166E-8	4	24963750	25228750	11319
chr10	94200000	94225000	chr10	94950000	94975000	.	.	.	.	0,255,255	59.0	13.640565	18.824259	21.247383	20.943836	8.3278084E-14	6.696117E-10	1.5794749E-6	1.467615E-6	2	94200000	94962500	12500
chr10	18105000	18110000	chr10	18195000	18200000	.	.	.	.	0,255,255	20.0	4.9938893	5.661608	5.43186	6.531002	0.0018473761	0.0018276513	0.0021724193	0.019166077	2	18110000	18195000	3536
chr10	54075000	54100000	chr10	55975000	56000000	.	.	.	.	0,255,255	26.0	5.083618	5.0660515	6.1694818	5.2108436	5.050555E-6	1.3135991E-5	1.3868322E-5	1.2923276E-5	1	54087500	55987500	0
chr10	118440000	118445000	chr10	118545000	118550000	.	.	.	.	0,255,255	27.0	4.6595774	5.1452875	7.2429137	5.7045364	7.7893745E-9	4.118961E-7	2.3482966E-5	5.0514893E-7	1	118442500	118547500	0
chr10	128335000	128340000	chr10	128545000	128550000	.	.	.	.	0,255,255	37.0	8.752775	6.970044	6.4265103	10.101055	1.191455E-8	3.441869E-11	5.4914597E-11	2.5477314E-6	1	128337500	128547500	0
chr10	95260000	95265000	chr10	95415000	95420000	.	.	.	.	0,255,255	59.0	13.373842	12.517514	13.330191	19.022243	1.8285605E-14	1.914987E-14	2.6096045E-14	1.6699522E-10	5	95259500	95416500	12042
chr10	69870000	69875000	chr10	70295000	70300000	.	.	.	.	0,255,255	22.0	1.6675469	1.4102683	1.6724792	2.1342921	8.855675E-12	2.3307278E-13	1.4184209E-11	5.4335225E-10	1	69872500	70297500	0
chr10	30615000	30620000	chr10	30800000	30805000	.	.	.	.	0,255,255	44.0	11.162106	8.990059	10.374671	13.948808	8.055292E-10	9.174057E-13	1.148515E-9	5.3695766E-7	7	30621785	30806785	10903
chr10	19910000	19915000	chr10	20125000	20130000	.	.	.	.	0,255,255	26.0	5.4911313	4.879938	6.979124	6.4263515	1.6270805E-6	3.176815E-8	7.004424E-5	6.7875015E-5	4	19911250	20126250	6374
chr10	60140000	60150000	chr10	60400000	60410000	.	.	.	.	0,255,255	24.0	5.878275	5.9240003	8.916812	5.315962	3.6982183E-5	4.6295176E-5	0.0140934875	5.668799E-5	1	60145000	60405000	0
chr10	84160000	84170000	chr10	84430000	84440000	.	.	.	.	0,255,255	40.0	10.983689	11.448588	9.834186	14.935279	1.8584902E-7	1.7506974E-7	7.062676E-10	3.5772853E-5	1	84165000	84435000	0
chr10	62275000	62280000	chr10	62325000	62330000	.	.	.	.	0,255,255	32.0	11.173321	11.699076	15.102023	13.438834	1.8867665E-4	2.0629606E-4	0.008397208	0.008418147	1	62277500	62327500	0
chr10	75955000	75960000	chr10	76200000	76205000	.	.	.	.	0,255,255	15.0	2.081592	2.0929625	3.1601832	2.3252687	1.4235715E-4	1.5904235E-4	0.007574752	1.7285411E-4	1	75957500	76202500	0
chr10	62180000	62190000	chr10	62240000	62250000	.	.	.	.	0,255,255	84.0	22.454283	22.774351	26.060751	25.068892	7.1386175E-18	6.428139E-18	1.4986389E-12	1.4936776E-12	5	62189000	62253000	12649
chr10	18915000	18920000	chr10	18950000	18955000	.	.	.	.	0,255,255	40.0	18.380655	15.456619	16.633858	18.046951	0.0011027709	1.4391396E-5	0.0017892573	0.0017190285	1	18917500	18952500	0
chr10	13010000	13020000	chr10	13520000	13530000	.	.	.	.	0,255,255	28.0	9.441052	6.6859527	11.636488	6.4357004	4.2669833E-4	1.2779971E-5	0.010357723	1.5357724E-5	1	13015000	13525000	0
chr10	75760000	75765000	chr10	75830000	75835000	.	.	.	.	0,255,255	54.0	14.224158	15.332474	16.674574	13.329955	7.951324E-12	8.347462E-12	2.4209788E-8	1.1836302E-11	16	75760312	75843437	24737
chr10	25265000	25270000	chr10	25485000	25490000	.	.	.	.	0,255,255	50.0	5.878116	4.787648	7.1223145	5.358694	3.1845108E-24	3.0792584E-28	3.7770085E-20	4.6604447E-24	5	25268500	25489500	6325
chr10	3970000	3980000	chr10	5820000	5830000	.	.	.	.	0,255,255	12.0	1.6611627	1.6552478	1.9137665	1.2906233	0.0031538475	0.0062333136	0.0068105874	0.0014263163	1	3975000	5825000	0
chr10	63150000	63155000	chr10	63375000	63380000	.	.	.	.	0,255,255	21.0	4.419225	4.3733974	5.8281655	6.438979	4.4123706E-5	4.0266965E-5	7.753651E-4	0.008493092	2	63150000	63377500	2500
chr10	117845000	117850000	chr10	118100000	118105000	.	.	.	.	0,255,255	35.0	7.9108996	11.621081	9.907847	10.9785385	1.3043135E-7	1.3699595E-5	1.8788123E-5	1.8197246E-5	2	117845000	118102500	2500
chr10	127640000	127645000	chr10	127675000	127680000	.	.	.	.	0,255,255	141.0	27.722996	23.156233	29.591509	26.038803	7.92E-43	0.0	5.62E-43	5.75E-43	2	127642500	127680000	2500
chr10	18570000	18580000	chr10	18900000	18910000	.	.	.	.	0,255,255	22.0	4.4185977	3.0261402	4.2468185	3.8465078	1.9698253E-5	3.1224456E-8	3.2623902E-5	1.238796E-6	2	18570000	18905000	5000
chr10	75180000	75185000	chr10	75435000	75440000	.	.	.	.	0,255,255	51.0	7.565179	7.16833	10.268032	7.705779	4.2957424E-21	3.592222E-21	1.578195E-13	5.7220825E-21	3	75182500	75437500	5000
chr10	58255000	58260000	chr10	58320000	58325000	.	.	.	.	0,255,255	32.0	13.058137	10.961048	12.746333	10.944898	0.0053691133	2.0629606E-4	0.008397208	2.744401E-4	1	58257500	58322500	0
chr10	86180000	86190000	chr10	86290000	86300000	.	.	.	.	0,255,255	25.0	6.2372947	7.842798	9.134148	8.471158	3.0946187E-4	0.005980548	0.006719575	0.0065344586	1	86185000	86295000	0
chr10	8910000	8915000	chr10	8970000	8975000	.	.	.	.	0,255,255	42.0	11.83967	11.1547	10.91611	12.677637	8.333078E-9	8.795742E-9	1.1901972E-8	3.4924828E-6	3	8910833	8974166	3728
chr10	99190000	99195000	chr10	99575000	99580000	.	.	.	.	0,255,255	44.0	3.9593053	9.255887	9.419203	19.017746	1.4044151E-22	9.174057E-13	1.3632745E-12	1.0883294E-4	1	99192500	99577500	0
chr10	97710000	97720000	chr10	99080000	99090000	.	.	.	.	0,255,255	28.0	2.9397192	2.753517	5.3873506	2.9958568	1.9835E-13	2.5031932E-13	3.3091533E-7	4.765555E-13	1	97715000	99085000	0
chr10	40135000	40140000	chr10	40210000	40215000	.	.	.	.	0,255,255	39.0	7.456597	8.263347	10.993431	10.99585	2.039126E-12	8.3944357E-10	3.2627239E-7	3.2037403E-7	1	40137500	40212500	0
chr10	95295000	95300000	chr10	95385000	95390000	.	.	.	.	0,255,255	38.0	10.966058	14.6181755	16.155336	17.166168	6.424678E-7	7.693785E-5	0.0060561197	0.005842682	1	95297500	95387500	0
chr10	9790000	9800000	chr10	10320000	10330000	.	.	.	.	0,255,255	29.0	7.675428	6.5334735	5.5553217	10.181576	3.6048225E-6	3.9072875E-6	8.269408E-8	0.0051342472	4	9802500	10322500	12748
chr10	84755000	84760000	chr10	84915000	84920000	.	.	.	.	0,255,255	27.0	5.9041543	7.3698153	7.697249	7.9419947	4.2600348E-7	1.7233291E-5	2.3482966E-5	6.931381E-4	2	84765000	84917500	7500
chr10	122090000	122100000	chr10	123190000	123200000	.	.	.	.	0,255,255	23.0	2.5568953	3.3801625	3.9880867	3.209742	3.3994003E-9	2.0422614E-7	8.785985E-6	2.5026506E-7	1	122095000	123195000	0
chr10	43950000	43960000	chr10	44170000	44180000	.	.	.	.	0,255,255	32.0	8.743764	7.867108	14.37556	8.898011	8.088348E-6	8.134257E-6	0.0128580425	9.547208E-6	1	43955000	44175000	0
chr10	13965000	13970000	chr10	14085000	14090000	.	.	.	.	0,255,255	81.0	12.605916	11.186927	15.633268	14.675349	3.5099057E-28	1.5570512E-34	4.90556E-22	4.944657E-28	3	13970833	14087500	11667
chr10	95260000	95265000	chr10	95295000	95300000	.	.	.	.	0,255,255	59.0	19.130423	18.747684	21.347195	16.75356	1.02591734E-10	1.083178E-10	4.0807024E-7	1.6699522E-10	1	95262500	95297500	0
chr10	42585000	42590000	chr10	42630000	42635000	.	.	.	.	0,255,255	33.0	8.379597	8.764335	12.280316	11.415973	1.2931621E-6	1.2002292E-6	1.1778517E-4	1.150208E-4	4	42588750	42633750	6374
chr10	120245000	120250000	chr10	120870000	120875000	.	.	.	.	0,255,255	14.0	2.175691	2.277314	2.4274776	3.5838535	6.5729057E-4	7.358813E-4	8.2486344E-4	0.020946939	2	120240000	120872500	7500
chr10	59895000	59900000	chr10	60065000	60070000	.	.	.	.	0,255,255	26.0	2.8685026	3.4844239	4.632441	3.7398298	7.986411E-12	4.9049537E-10	4.4826574E-8	7.1885753E-10	6	59893333	60072500	10833
chr10	20360000	20370000	chr10	20500000	20510000	.	.	.	.	0,255,255	37.0	14.566145	13.372035	14.674698	17.810349	3.5420628E-4	3.42286E-4	4.0925777E-4	0.0150980335	1	20365000	20505000	0
chr10	86705000	86710000	chr10	86775000	86780000	.	.	.	.	0,255,255	65.0	12.065939	11.779835	8.77468	17.316278	1.2033286E-22	1.1931885E-22	2.1107339E-27	2.4443433E-13	5	86706500	86778500	21024
chr10	9570000	9580000	chr10	9750000	9760000	.	.	.	.	0,255,255	18.0	4.8456173	3.7893054	4.2844014	3.4014802	0.0025772774	3.5804207E-4	0.003947748	4.0539991E-4	1	9575000	9755000	0
chr10	68375000	68380000	chr10	68440000	68445000	.	.	.	.	0,255,255	38.0	8.708682	8.311792	9.181023	8.547973	3.438796E-9	3.0128444E-9	4.2362003E-9	4.4422612E-9	6	68374166	68442500	13018
chr10	93610000	93615000	chr10	93760000	93765000	.	.	.	.	0,255,255	31.0	4.6402946	4.583031	5.3881226	4.9556375	1.0331739E-11	8.8394595E-12	1.8336443E-9	1.26297705E-11	2	93602500	93762500	10000
chr10	93160000	93170000	chr10	93540000	93550000	.	.	.	.	0,255,255	34.0	11.601373	13.396856	10.589511	13.014298	7.220511E-5	0.003090641	8.899115E-5	0.0034854903	1	93165000	93545000	0
chr10	110790000	110795000	chr10	111100000	111105000	.	.	.	.	0,255,255	21.0	3.1447542	2.9211261	3.5915935	3.6504383	2.0681703E-6	8.54858E-8	2.7464903E-6	2.5742079E-6	2	110795000	111105000	3536
chr10	83820000	83830000	chr10	84010000	84020000	.	.	.	.	0,255,255	26.0	9.99459	8.93261	11.48206	9.072942	0.031969924	0.0026219075	0.0375359	0.00290792	2	83825000	84005000	10000
chr10	60530000	60535000	chr10	60685000	60690000	.	.	.	.	0,255,255	41.0	6.867698	6.853994	8.397597	8.87026	9.261395E-14	7.752862E-14	8.548847E-11	8.8053426E-11	5	60533500	60689500	12042
chr10	78065000	78070000	chr10	78160000	78165000	.	.	.	.	0,255,255	74.0	16.097515	16.295713	16.743961	31.927197	2.8982055E-18	3.0445801E-18	4.799974E-18	8.543128E-5	4	78070000	78156250	9100
chr10	19115000	19120000	chr10	19165000	19170000	.	.	.	.	0,255,255	48.0	16.950508	16.57908	14.265344	18.398209	3.0301715E-6	3.2045539E-6	9.538045E-9	4.868536E-6	2	19107500	19167500	10000
chr10	99640000	99650000	chr10	100150000	100160000	.	.	.	.	0,255,255	22.0	5.5855427	4.491011	4.675997	5.630149	3.8048596E-4	2.428944E-5	3.2623902E-5	5.3872203E-4	2	99645000	100165000	10000
chr10	42695000	42700000	chr10	42985000	42990000	.	.	.	.	0,255,255	19.0	3.0182102	3.0407267	3.8217986	2.7512887	2.6615105E-6	2.6102834E-6	5.067414E-5	3.3207507E-6	2	42697500	42990000	2500
chr10	24635000	24640000	chr10	24710000	24715000	.	.	.	.	0,255,255	33.0	8.450812	8.863108	10.058823	8.850762	1.2931621E-6	1.2002292E-6	1.1778517E-4	1.6400439E-6	4	24638750	24711250	6374
chr10	122805000	122810000	chr10	123090000	123095000	.	.	.	.	0,255,255	25.0	1.4578435	2.9533467	6.3016157	2.8150208	1.0883534E-16	4.9294527E-11	2.0283117E-4	7.5964464E-11	7	122804642	123086785	15860
chr10	122075000	122100000	chr10	123075000	123100000	.	.	.	.	0,255,255	34.0	10.467195	9.90847	15.539951	8.036971	1.134116E-4	2.0541465E-4	0.0077930926	3.1406087E-6	1	122087500	123087500	0
chr10	20990000	20995000	chr10	21335000	21340000	.	.	.	.	0,255,255	21.0	4.436789	4.3095517	6.074981	4.321283	4.4123706E-5	4.0266965E-5	7.753651E-4	4.8696827E-5	2	20985000	21337500	7500
chr10	118440000	118445000	chr10	118505000	118510000	.	.	.	.	0,255,255	39.0	6.9205017	7.6118894	8.90611	11.682509	2.039126E-12	1.7249538E-12	1.1876996E-9	3.2037403E-7	1	118442500	118507500	0
chr10	54005000	54010000	chr10	54115000	54120000	.	.	.	.	0,255,255	19.0	1.988471	2.2325487	1.5395191	4.7780476	1.3945731E-7	1.5178213E-7	4.3269266E-10	5.648966E-4	2	54017500	54117500	10000
chr10	85150000	85160000	chr10	85620000	85630000	.	.	.	.	0,255,255	27.0	5.4226384	5.3517003	6.1350937	7.869783	8.117616E-7	9.678196E-7	1.2670632E-6	0.0012438259	1	85155000	85625000	0
chr10	20150000	20155000	chr10	20215000	20220000	.	.	.	.	0,255,255	25.0	7.197107	7.29024	8.349409	7.7926583	1.6415973E-4	1.5277266E-4	0.0038315738	1.9675738E-4	1	20152500	20217500	0
chr10	123175000	123200000	chr10	127025000	127050000	.	.	.	.	0,255,255	46.0	22.346046	12.854897	15.032158	14.315045	0.006108601	3.4880634E-7	3.8537846E-7	3.8281348E-7	1	123187500	127037500	0
chr10	9010000	9020000	chr10	9670000	9680000	.	.	.	.	0,255,255	19.0	3.6682925	2.7229419	2.7005646	4.00866	6.30607E-5	5.916587E-6	8.698302E-6	0.0012268862	1	9015000	9675000	0
chr10	86775000	86780000	chr10	86825000	86830000	.	.	.	.	0,255,255	42.0	13.381937	13.226549	11.860508	11.833939	2.2802494E-6	2.4324181E-6	1.1901972E-8	1.1614643E-8	2	86780000	86827500	2500
chr10	53625000	53650000	chr10	54050000	54075000	.	.	.	.	0,255,255	50.0	5.9443755	14.174985	23.990984	13.53905	1.4746196E-23	5.4638685E-9	8.765105E-4	5.9142122E-9	1	53637500	54062500	0
chr10	58360000	58370000	chr10	58450000	58460000	.	.	.	.	0,255,255	63.0	27.614477	28.285025	28.806911	37.46591	2.1116912E-5	2.2136992E-5	2.9410716E-5	0.007980299	1	58365000	58455000	0
chr10	87025000	87030000	chr10	87125000	87130000	.	.	.	.	0,255,255	32.0	3.6415358	3.902837	5.7389464	4.271174	7.108627E-15	5.7748042E-15	4.0761697E-10	2.1983734E-12	2	87027500	87125000	2500
chr10	82630000	82640000	chr10	82760000	82770000	.	.	.	.	0,255,255	46.0	22.079979	17.629324	17.986736	16.688885	0.0031556003	3.2931952E-5	4.094356E-5	3.916375E-5	1	82635000	82765000	0
chr10	29360000	29370000	chr10	30600000	30610000	.	.	.	.	0,255,255	20.0	3.7790327	4.5892296	5.7375417	5.7980266	1.5060745E-5	3.2163743E-4	0.0044039865	0.0042787157	1	29365000	30605000	0
chr10	121585000	121590000	chr10	121625000	121630000	.	.	.	.	0,255,255	63.0	19.650753	18.679554	18.15701	18.2157	1.0943208E-8	1.4825774E-12	2.3321293E-12	2.2712472E-12	1	121587500	121627500	0
chr10	121640000	121645000	chr10	122050000	122055000	.	.	.	.	0,255,255	25.0	4.3411655	3.126349	3.972335	3.3292232	1.6514767E-7	4.9294527E-11	2.006941E-7	4.0952752E-9	3	121639166	122049166	6871
chr10	13865000	13870000	chr10	14045000	14050000	.	.	.	.	0,255,255	24.0	3.1665614	4.6791406	7.3608303	3.843588	1.6961383E-8	6.447722E-7	5.592032E-4	2.2115243E-8	1	13867500	14047500	0
chr10	14045000	14050000	chr10	14085000	14090000	.	.	.	.	0,255,255	42.0	18.16782	16.401237	13.783089	19.586805	2.8998358E-4	3.0342216E-4	3.541578E-6	0.025124257	2	14045000	14087500	2500
chr10	81280000	81290000	chr10	81450000	81460000	.	.	.	.	0,255,255	33.0	10.504267	12.060174	12.124105	14.598393	1.7612807E-4	1.74479E-4	2.1227107E-4	0.0067024967	1	81285000	81455000	0
chr10	37135000	37140000	chr10	38265000	38270000	.	.	.	.	0,255,255	20.0	0.9755869	2.5097654	2.1719797	3.1804922	2.8264432E-10	4.9030456E-7	3.297263E-8	1.1528018E-5	1	37137500	38267500	0
chr10	61490000	61495000	chr10	61600000	61605000	.	.	.	.	0,255,255	27.0	6.808138	6.418813	7.550033	8.94316	1.8882623E-5	1.7233291E-5	2.3482966E-5	6.931381E-4	1	61492500	61602500	0
chr10	80245000	80250000	chr10	80320000	80325000	.	.	.	.	0,255,255	32.0	14.987043	15.511806	12.255622	14.587238	0.0053691133	0.005818477	2.8160133E-4	0.008418147	1	80247500	80322500	0
chr10	24790000	24795000	chr10	24865000	24870000	.	.	.	.	0,255,255	25.0	7.069558	6.9385467	9.237272	9.814674	1.6415973E-4	1.5277266E-4	0.0038315738	0.0038334653	1	24792500	24867500	0
chr10	82120000	82130000	chr10	82350000	82360000	.	.	.	.	0,255,255	24.0	5.8304367	6.265558	5.073871	7.2064657	3.6982183E-5	9.3865546E-4	5.5303648E-5	0.0010628089	1	82125000	82355000	0
chr10	13865000	13870000	chr10	14085000	14090000	.	.	.	.	0,255,255	24.0	3.0880916	4.756817	5.5407734	5.2406693	3.7704662E-10	6.447722E-7	2.4984574E-5	2.4020328E-5	1	13867500	14087500	0
chr10	8240000	8245000	chr10	8715000	8720000	.	.	.	.	0,255,255	20.0	3.0182188	2.3398142	3.0661817	3.2618668	5.0430106E-7	2.3439016E-8	6.498013E-7	1.1528018E-5	3	8244166	8714166	3727
chr10	60145000	60150000	chr10	60235000	60240000	.	.	.	.	0,255,255	138.0	11.579663	10.9969225	14.949946	15.159209	0.0	0.0	0.0	0.0	22	60149090	60235454	31004
chr10	40255000	40260000	chr10	40345000	40350000	.	.	.	.	0,255,255	56.0	10.331083	8.920107	12.891344	8.57505	1.0490937E-16	7.502088E-21	1.0813157E-12	1.2614313E-20	2	40260000	40347500	2500
chr10	81135000	81140000	chr10	81175000	81180000	.	.	.	.	0,255,255	71.0	32.36609	29.122272	28.140205	21.928585	0.0013212304	1.2226654E-7	9.991887E-8	7.809402E-12	8	81129375	81174375	22097
chr10	13830000	13835000	chr10	13965000	13970000	.	.	.	.	0,255,255	23.0	7.90886	6.104759	6.2186813	8.818634	0.012866948	6.636393E-5	8.181347E-5	0.017634505	2	13832500	13965000	2500
chr10	91080000	91085000	chr10	91120000	91125000	.	.	.	.	0,255,255	98.0	17.390415	19.022724	18.785172	20.09899	4.4982933E-33	4.957773E-33	8.8741705E-33	1.3761945E-25	15	91073833	91134833	19379
chr10	68280000	68285000	chr10	68355000	68360000	.	.	.	.	0,255,255	30.0	9.925345	8.845127	7.6429067	7.445179	9.779057E-4	2.9795081E-5	6.9178685E-7	6.506985E-7	1	68282500	68357500	0
chr10	44290000	44295000	chr10	45045000	45050000	.	.	.	.	0,255,255	25.0	7.7136636	5.207926	5.4453006	9.693775	1.6415973E-4	5.7186826E-6	7.180993E-6	0.0038334653	1	44292500	45047500	0
chr10	3995000	4000000	chr10	4345000	4350000	.	.	.	.	0,255,255	33.0	6.954442	5.280848	6.7385716	6.9565687	1.1247184E-8	6.225219E-11	1.4778396E-8	1.3763808E-8	6	3996666	4342500	10035
chr10	100620000	100630000	chr10	102440000	102450000	.	.	.	.	0,255,255	16.0	3.0864985	2.1408384	3.534173	2.881814	3.7643858E-4	6.358075E-5	0.00506967	6.354485E-4	2	100625000	102440000	5000
chr10	44330000	44340000	chr10	45000000	45010000	.	.	.	.	0,255,255	43.0	6.0743194	17.075933	18.48422	21.930975	4.784147E-18	3.0753892E-4	3.6970963E-4	0.019471813	3	44328333	45001666	7454
chr10	50700000	50705000	chr10	50890000	50895000	.	.	.	.	0,255,255	26.0	3.5643833	2.9656312	3.9574873	2.2993143	5.472951E-10	7.0979234E-12	4.4826574E-8	1.1322735E-13	4	50703750	50891250	6374
chr10	77600000	77625000	chr10	78150000	78175000	.	.	.	.	0,255,255	54.0	26.949764	28.582722	27.583221	28.261732	0.006804794	0.008385643	0.009055619	0.009026471	2	77612500	78175000	12500
chr10	76320000	76330000	chr10	76400000	76410000	.	.	.	.	0,255,255	51.0	17.620232	22.36484	27.085213	24.308289	5.4570927E-7	1.6687709E-4	0.019493088	2.0735511E-4	3	76328333	76408333	7454
chr10	62630000	62635000	chr10	62775000	62780000	.	.	.	.	0,255,255	19.0	4.733247	4.5485883	6.3126283	4.290513	5.2995223E-4	4.917961E-4	0.0408047	5.648966E-4	2	62627500	62770000	9014
chr10	20500000	20510000	chr10	20920000	20930000	.	.	.	.	0,255,255	32.0	9.445898	11.153985	11.042911	14.855501	8.088348E-6	4.1220957E-4	4.9509574E-4	0.012598209	2	20505000	20930000	5000
chr10	89460000	89470000	chr10	90690000	90700000	.	.	.	.	0,255,255	14.0	1.0371606	1.0933883	1.3619242	1.4867395	2.5260088E-4	0.0010706323	4.376239E-5	3.581074E-5	1	89465000	90695000	0
chr10	82695000	82700000	chr10	82760000	82765000	.	.	.	.	0,255,255	39.0	15.377679	15.117719	12.986239	15.795502	3.130353E-5	3.371219E-5	4.8791288E-5	0.0032142675	1	82697500	82762500	0
chr10	59220000	59225000	chr10	59320000	59325000	.	.	.	.	0,255,255	32.0	10.188672	12.93598	13.547191	10.755652	1.8867665E-4	0.005818477	0.008397208	2.744401E-4	2	59222500	59325000	2500
chr10	127070000	127075000	chr10	127120000	127125000	.	.	.	.	0,255,255	35.0	14.143971	12.777207	14.025545	11.119329	7.054196E-4	7.6198706E-4	0.0010945954	1.8197246E-5	1	127072500	127122500	0
chr10	62335000	62340000	chr10	62485000	62490000	.	.	.	.	0,255,255	18.0	4.013021	3.6865811	5.2340956	2.7673194	0.0016578428	1.5232815E-4	0.014256815	1.6265936E-5	2	62340000	62487500	2500
chr10	120895000	120900000	chr10	120975000	120980000	.	.	.	.	0,255,255	34.0	9.514393	8.208789	9.088761	8.832464	4.1822793E-7	3.8535924E-7	5.31036E-7	5.309821E-7	2	120890000	120977500	7500
chr10	60835000	60840000	chr10	61050000	61055000	.	.	.	.	0,255,255	25.0	4.181281	4.674928	5.1321483	6.2504516	1.6514767E-7	1.4560962E-7	7.180993E-6	1.9675738E-4	2	60835000	61060000	7906
chr10	117060000	117065000	chr10	117145000	117150000	.	.	.	.	0,255,255	55.0	12.717776	12.636588	13.730956	13.966199	2.4342483E-12	2.5554326E-12	3.5993905E-12	3.5862663E-12	3	117079166	117145833	16749
chr10	120860000	120870000	chr10	121250000	121260000	.	.	.	.	0,255,255	26.0	3.3210397	5.24725	4.060008	9.498916	9.1252084E-10	3.67158E-6	1.2128838E-7	0.00290792	1	120865000	121255000	0
chr10	44455000	44460000	chr10	44525000	44530000	.	.	.	.	0,255,255	38.0	13.351609	10.594104	7.9086647	10.800502	7.175953E-5	6.937382E-7	4.2362003E-9	9.122294E-7	3	44459166	44529166	3727
chr10	78630000	78640000	chr10	79110000	79120000	.	.	.	.	0,255,255	20.0	2.986153	3.3369584	3.9618006	4.6328254	7.1166085E-7	2.2042357E-5	4.0321526E-4	3.7681303E-4	1	78635000	79115000	0
chr10	93050000	93075000	chr10	93575000	93600000	.	.	.	.	0,255,255	129.0	47.118313	39.773228	60.7135	33.281208	4.0296873E-18	3.781936E-18	3.3743626E-11	4.5605383E-26	3	93054166	93579166	18634
chr10	12810000	12815000	chr10	12865000	12870000	.	.	.	.	0,255,255	48.0	14.278103	14.814458	15.626486	14.333821	6.1968004E-9	6.6184898E-9	4.8851903E-6	9.497862E-9	2	12817500	12862500	7071
chr10	99260000	99265000	chr10	99575000	99580000	.	.	.	.	0,255,255	23.0	6.1337986	6.1878133	7.2268233	8.107896	6.881664E-5	6.636393E-5	0.0014609945	0.017634505	3	99262500	99577500	5000
chr10	62750000	62775000	chr10	63300000	63325000	.	.	.	.	0,255,255	52.0	25.048365	24.081066	22.536314	24.778845	0.016979786	2.1067893E-4	2.476203E-4	0.022368222	2	62762500	63300000	12500
chr10	25675000	25700000	chr10	26125000	26150000	.	.	.	.	0,255,255	39.0	11.182862	12.52088	14.023864	10.734046	8.995669E-7	1.9422662E-4	2.0030256E-4	1.7595E-6	1	25687500	26137500	0
chr10	7950000	7960000	chr10	8060000	8070000	.	.	.	.	0,255,255	67.0	26.157593	30.687428	34.562565	32.33737	1.4397289E-6	1.4815209E-6	0.0013195452	0.0013035999	1	7955000	8065000	0
chr10	99105000	99110000	chr10	99260000	99265000	.	.	.	.	0,255,255	18.0	3.9831781	3.3501163	4.0172696	4.490674	0.0016578428	1.5232815E-4	0.0018721812	0.0017574185	2	99117500	99262500	10000
chr10	128775000	128780000	chr10	128890000	128895000	.	.	.	.	0,255,255	36.0	7.2555814	8.333345	8.297744	13.553978	1.7329078E-10	3.591484E-8	5.0080374E-8	5.2976684E-4	4	128773750	128896250	6374
chr10	43825000	43830000	chr10	43900000	43905000	.	.	.	.	0,255,255	34.0	9.442571	9.341439	9.579022	9.898845	4.1822793E-7	3.8535924E-7	5.31036E-7	4.6886573E-5	5	43823500	43907500	10770
chr10	127180000	127185000	chr10	127225000	127230000	.	.	.	.	0,255,255	79.0	17.120787	19.804363	27.733242	24.60746	4.333894E-21	1.2963193E-15	1.336457E-10	1.263047E-10	9	127181388	127230277	17259
chr10	45675000	45680000	chr10	45810000	45815000	.	.	.	.	0,255,255	20.0	2.8966708	2.699705	2.7200508	3.2304373	5.0430106E-7	4.9030456E-7	6.498013E-7	1.1528018E-5	4	45681250	45807500	10078
chr10	17200000	17205000	chr10	17720000	17725000	.	.	.	.	0,255,255	28.0	5.1382537	4.5606236	4.784946	8.602821	1.0815685E-7	1.3609777E-9	2.0013375E-9	2.7891988E-4	1	17202500	17722500	0
chr10	75585000	75590000	chr10	75850000	75855000	.	.	.	.	0,255,255	30.0	3.0722961	4.133096	6.927174	4.7713027	1.9928254E-15	4.919772E-11	6.9178685E-7	6.819585E-11	1	75587500	75852500	0
chr10	115250000	115255000	chr10	115380000	115385000	.	.	.	.	0,255,255	24.0	3.4030936	5.9343753	5.3469486	5.3592525	1.6961383E-8	1.998987E-5	2.4984574E-5	2.4020328E-5	3	115250833	115384166	3728
chr10	100150000	100175000	chr10	100475000	100500000	.	.	.	.	0,255,255	53.0	27.888418	22.911606	24.188982	20.709394	0.010857567	1.0735077E-4	1.2856783E-4	1.2287458E-4	3	100154166	100470833	18634
chr10	10405000	10410000	chr10	10555000	10560000	.	.	.	.	0,255,255	23.0	2.4838994	2.55797	2.0864797	3.3329968	5.235359E-11	2.2324809E-9	9.31178E-11	1.11182274E-7	1	10407500	10557500	0
chr10	96210000	96215000	chr10	97310000	97315000	.	.	.	.	0,255,255	29.0	1.7746476	3.9567933	5.1591	5.746054	4.455454E-19	2.65222E-10	3.3362166E-8	3.151166E-8	2	96215000	97312500	2500
chr10	79985000	79990000	chr10	80050000	80055000	.	.	.	.	0,255,255	86.0	17.933376	19.821426	33.260693	25.118061	2.6952688E-25	4.0439707E-19	2.5062251E-8	2.0395404E-13	5	79989500	80038500	14142
chr10	13865000	13870000	chr10	13965000	13970000	.	.	.	.	0,255,255	51.0	9.522063	8.940761	11.706097	9.183911	2.9833268E-17	2.4317146E-17	1.578195E-13	4.0163827E-17	3	13867500	13959166	11666
chr10	82045000	82050000	chr10	82175000	82180000	.	.	.	.	0,255,255	23.0	5.1690955	5.779003	6.4358387	7.2097955	6.881664E-5	6.636393E-5	0.0014609945	0.0014249298	1	82047500	82177500	0
chr10	105850000	105875000	chr10	106575000	106600000	.	.	.	.	0,255,255	28.0	7.162597	5.6440887	6.060671	7.3341184	1.6967084E-5	9.153041E-7	1.066612E-6	4.877021E-5	1	105862500	106587500	0
chr10	44325000	44330000	chr10	45045000	45050000	.	.	.	.	0,255,255	26.0	4.3448954	5.1389103	4.561523	8.818849	3.6501184E-8	1.5576953E-6	4.4826574E-8	0.0016651453	2	44327500	45045000	2500
chr10	59225000	59250000	chr10	60725000	60750000	.	.	.	.	0,255,255	21.0	4.520933	6.198106	5.8369575	6.1192036	1.1108525E-4	0.003994016	0.0040384	0.0035370344	1	59237500	60737500	0
chr10	75880000	75885000	chr10	76200000	76205000	.	.	.	.	0,255,255	19.0	1.4887716	2.2633965	3.4881663	3.0912416	2.924387E-10	1.5178213E-7	5.067414E-5	3.3207507E-6	1	75882500	76202500	0
chr10	95550000	95575000	chr10	97325000	97350000	.	.	.	.	0,255,255	29.0	11.214796	7.345125	8.455399	6.4392095	0.006333158	1.3368675E-5	5.435239E-4	1.5537787E-5	1	95562500	97337500	0
chr10	111105000	111110000	chr10	111225000	111230000	.	.	.	.	0,255,255	31.0	5.369979	5.0823393	8.280403	4.8768563	1.4375952E-9	1.3840107E-9	1.4207782E-5	1.26297705E-11	1	111107500	111227500	0
chr10	7880000	7890000	chr10	8710000	8720000	.	.	.	.	0,255,255	23.0	2.8368607	2.3520513	4.1014876	2.5780227	3.3994003E-9	1.1709797E-10	8.785985E-6	7.711134E-9	1	7885000	8715000	0
chr10	128090000	128095000	chr10	128185000	128190000	.	.	.	.	0,255,255	72.0	15.710808	13.687088	10.583637	16.302765	3.540038E-17	3.3763598E-22	1.7460799E-27	5.8946915E-17	11	128094772	128183863	10010
chr10	4430000	4440000	chr10	5190000	5200000	.	.	.	.	0,255,255	48.0	17.643167	17.58661	22.07407	15.741169	6.89415E-6	6.6275793E-6	0.0013472097	7.928119E-6	1	4435000	5195000	0
chr10	93540000	93545000	chr10	93575000	93580000	.	.	.	.	0,255,255	38.0	13.819736	14.630058	13.682108	14.899412	7.175953E-5	7.693785E-5	1.10090536E-4	1.1066638E-4	3	93540833	93580833	6872
chr10	78025000	78030000	chr10	78160000	78165000	.	.	.	.	0,255,255	189.0	16.736923	12.855471	15.750439	22.891844	0.0	0.0	0.0	0.0	7	78029642	78158928	8836
chr10	88145000	88150000	chr10	88200000	88205000	.	.	.	.	0,255,255	47.0	10.54368	11.823856	15.430217	12.369675	2.0394042E-11	2.1186709E-11	2.6889927E-8	2.7935076E-11	1	88147500	88202500	0
chr10	121770000	121775000	chr10	121855000	121860000	.	.	.	.	0,255,255	17.0	3.3340333	3.58378	4.4937606	3.4740038	5.8906473E-4	5.7490653E-4	0.005429978	6.879808E-4	1	121772500	121857500	0
chr10	118595000	118600000	chr10	118865000	118870000	.	.	.	.	0,255,255	26.0	5.8358674	5.3341947	7.9452915	4.8282967	1.6270805E-6	1.5576953E-6	0.0016743058	4.176665E-8	2	118595000	118867500	2500
chr10	60780000	60785000	chr10	61050000	61055000	.	.	.	.	0,255,255	42.0	4.8357744	4.428484	6.7789774	3.952981	9.227109E-21	8.099583E-21	2.6488858E-14	1.2689373E-20	6	60780000	61062500	10308
chr10	81560000	81570000	chr10	82170000	82180000	.	.	.	.	0,255,255	35.0	12.6993	7.683312	6.5087786	14.906897	0.0015306056	1.5976553E-9	2.2357267E-9	0.0017565462	2	81570000	82175000	5000
chr10	59880000	59890000	chr10	60740000	60750000	.	.	.	.	0,255,255	14.0	1.8638854	1.3137909	1.5229241	2.2967227	1.2005336E-4	3.374767E-5	4.376239E-5	0.0017323213	1	59885000	60745000	0
chr10	95895000	95900000	chr10	96030000	96035000	.	.	.	.	0,255,255	46.0	6.3632894	6.045976	6.408899	8.35453	2.5591822E-17	6.9621256E-21	3.7321986E-17	8.031162E-14	3	95900833	96030833	3727
chr10	111115000	111120000	chr10	111155000	111160000	.	.	.	.	0,255,255	44.0	18.831251	17.513514	20.096256	16.05635	6.9358306E-5	7.280813E-5	0.00911717	1.0883294E-4	8	111113125	111166875	16607
chr10	76345000	76350000	chr10	76440000	76445000	.	.	.	.	0,255,255	41.0	12.709514	12.550268	12.807126	9.397049	5.6097597E-6	6.026348E-6	8.7290955E-6	8.8053426E-11	1	76347500	76442500	0
chr10	121625000	121650000	chr10	122525000	122550000	.	.	.	.	0,255,255	52.0	21.207104	13.515261	12.868011	18.53155	1.6680882E-4	6.027929E-10	7.151287E-10	6.9407287E-7	1	121637500	122537500	0
chr10	93080000	93085000	chr10	93120000	93125000	.	.	.	.	0,255,255	35.0	17.961138	16.342794	18.482544	12.748462	0.020207107	0.020418296	0.031052053	0.0011063226	3	93079166	93124166	6871
chr10	80060000	80065000	chr10	80095000	80100000	.	.	.	.	0,255,255	50.0	20.102556	23.506563	22.520376	23.380186	2.2721368E-4	2.1207961E-4	2.7972113E-4	2.8296674E-4	2	80057500	80105000	9014
chr10	127125000	127130000	chr10	127225000	127230000	.	.	.	.	0,255,255	35.0	7.027695	8.908835	10.6922455	11.177868	7.1939327E-10	1.1880373E-7	1.8788123E-5	1.8197246E-5	1	127127500	127227500	0
chr10	11150000	11160000	chr10	11200000	11210000	.	.	.	.	0,255,255	57.0	28.306332	25.137056	27.648323	26.805998	7.324462E-4	7.9826923E-4	0.0010427855	0.0010401853	1	11155000	11205000	0
chr10	11450000	11455000	chr10	12615000	12620000	.	.	.	.	0,255,255	18.0	1.0766065	1.2171656	1.6227698	1.2415719	5.0874224E-8	9.448891E-8	7.031346E-8	1.4542084E-7	3	11450833	12614166	3728
chr10	19490000	19500000	chr10	19590000	19600000	.	.	.	.	0,255,255	53.0	30.18826	25.963478	26.980593	23.949144	0.0054828534	0.006098946	0.007916978	5.3968884E-5	1	19495000	19595000	0
chr10	66955000	66960000	chr10	66995000	67000000	.	.	.	.	0,255,255	45.0	14.210704	14.494935	14.990047	14.335284	1.3235545E-7	1.4014276E-7	2.032707E-7	2.0240495E-7	4	66955000	67000000	3536
chr10	9800000	9825000	chr10	10550000	10575000	.	.	.	.	0,255,255	28.0	9.667141	9.027382	9.560997	11.848029	5.961763E-4	0.0012148183	0.0013214778	0.02212833	2	9800000	10562500	12500
chr10	42220000	42225000	chr10	42265000	42270000	.	.	.	.	0,255,255	29.0	11.253945	11.696786	11.621729	11.299261	0.0020988302	0.002296352	0.0031195474	0.0030532142	1	42222500	42267500	0
chr10	123250000	123275000	chr10	126525000	126550000	.	.	.	.	0,255,255	30.0	4.9013557	9.091147	11.118388	10.523956	1.861741E-10	1.8502593E-4	0.005672122	0.0057019778	1	123262500	126537500	0
chr10	17730000	17735000	chr10	17870000	17875000	.	.	.	.	0,255,255	45.0	4.985533	3.7701306	6.401052	4.0084147	5.4463135E-20	3.449344E-27	2.0041455E-16	2.4975117E-23	9	17736388	17869166	9196
chr10	44070000	44075000	chr10	44175000	44180000	.	.	.	.	0,255,255	17.0	3.9293604	3.9915915	3.029913	4.271967	5.8906473E-4	0.004637459	7.663443E-5	0.005107824	1	44072500	44177500	0
chr10	53110000	53120000	chr10	53340000	53350000	.	.	.	.	0,255,255	31.0	8.286535	7.42811	9.232932	7.8041134	2.320801E-5	3.3792537E-7	2.866938E-5	4.1561123E-7	1	53115000	53345000	0
chr10	125260000	125270000	chr10	125410000	125420000	.	.	.	.	0,255,255	24.0	5.5802984	5.506752	6.9548097	6.2742567	3.6982183E-5	4.6295176E-5	0.001151565	0.0010628089	2	125265000	125420000	5000
chr10	117825000	117850000	chr10	118350000	118375000	.	.	.	.	0,255,255	32.0	2.329306	9.383045	11.487268	10.686678	3.241769E-19	2.3662682E-5	0.0012455529	0.0012241444	3	117829166	118362500	41666
chr10	59700000	59705000	chr10	59860000	59865000	.	.	.	.	0,255,255	24.0	7.2440333	5.195532	4.9937906	7.8335385	4.5176942E-4	1.998987E-5	2.4984574E-5	5.4365123E-4	2	59702500	59865000	2500
chr10	115405000	115410000	chr10	115615000	115620000	.	.	.	.	0,255,255	18.0	2.764467	1.9472637	2.39133	3.590503	1.3289985E-5	5.826834E-8	1.1892402E-6	1.8413752E-4	1	115407500	115617500	0
chr10	67790000	67800000	chr10	67840000	67850000	.	.	.	.	0,255,255	41.0	15.674485	17.92991	14.664081	21.167265	0.001142314	0.0012069236	1.5567388E-5	0.048445396	2	67790000	67845000	5000
chr10	58445000	58450000	chr10	58495000	58500000	.	.	.	.	0,255,255	33.0	15.792386	14.470364	15.547638	16.81754	0.05359676	0.0030444425	0.004399147	0.078093424	3	58452500	58492500	7071
chr10	8510000	8520000	chr10	8950000	8960000	.	.	.	.	0,255,255	21.0	4.677363	5.3893843	6.734964	4.3619113	7.149619E-5	0.0014041777	0.015928462	1.1134478E-4	2	8525000	8955000	10000
chr10	117905000	117910000	chr10	117950000	117955000	.	.	.	.	0,255,255	37.0	16.403967	16.21347	15.501927	12.737042	0.006782758	0.006948461	2.4373058E-4	2.442901E-4	1	117907500	117952500	0
chr10	120250000	120275000	chr10	121025000	121050000	.	.	.	.	0,255,255	45.0	15.645537	18.174307	20.859634	15.469146	1.2953089E-4	1.7769412E-4	0.014482257	9.982919E-7	1	120262500	121037500	0
chr10	34035000	34040000	chr10	34230000	34235000	.	.	.	.	0,255,255	34.0	3.824322	4.777896	7.145589	4.940563	1.1797307E-16	4.3189607E-14	3.819219E-9	6.073534E-14	4	34035000	34235000	3536
chr10	111100000	111125000	chr10	111950000	111975000	.	.	.	.	0,255,255	50.0	16.558676	20.232084	18.21801	24.128511	2.442317E-6	7.650297E-4	4.1349967E-6	8.612323E-4	1	111112500	111962500	0
chr10	85675000	85700000	chr10	86450000	86475000	.	.	.	.	0,255,255	34.0	11.451984	10.347784	10.383101	14.654083	1.134116E-4	2.0541465E-4	2.23679E-4	0.007999358	1	85687500	86462500	0
chr10	99125000	99130000	chr10	99265000	99270000	.	.	.	.	0,255,255	16.0	2.94909	2.9360116	2.9534636	3.5409176	2.6831756E-4	2.744294E-4	3.2773815E-4	0.0023346988	1	99127500	99267500	0
chr10	53850000	53875000	chr10	56325000	56350000	.	.	.	.	0,255,255	32.0	4.357512	6.9468913	7.2577496	10.675127	5.9654916E-12	3.1504433E-7	3.8286223E-7	0.0012241444	1	53862500	56337500	0
chr10	111505000	111510000	chr10	111775000	111780000	.	.	.	.	0,255,255	17.0	2.7753196	3.2613628	4.0576835	3.9672327	6.2800915E-5	5.7490653E-4	0.005429978	0.005107824	2	111507500	111780000	2500
chr10	41300000	41310000	chr10	41450000	41460000	.	.	.	.	0,255,255	44.0	18.831438	15.655205	21.202978	12.150498	1.4689878E-4	1.4961875E-4	0.012008337	2.4678846E-9	1	41305000	41455000	0
chr10	7880000	7885000	chr10	8195000	8200000	.	.	.	.	0,255,255	32.0	6.951933	7.816245	11.075301	10.463201	4.2480448E-8	3.7043698E-8	2.8160133E-4	2.744401E-4	1	7882500	8197500	0
chr10	117335000	117340000	chr10	117435000	117440000	.	.	.	.	0,255,255	46.0	12.234567	9.629597	9.645362	21.073673	7.1051595E-11	5.041752E-14	7.6254175E-14	0.0031238121	1	117337500	117437500	0
chr10	115400000	115425000	chr10	117050000	117075000	.	.	.	.	0,255,255	24.0	5.8380723	6.2988415	7.345351	7.0538177	5.9902246E-5	0.0026739119	0.0027906275	0.0028543272	1	115412500	117062500	0
chr10	93485000	93490000	chr10	93575000	93580000	.	.	.	.	0,255,255	41.0	6.147231	6.723509	7.7514887	8.294493	8.931769E-17	7.752862E-14	1.2905908E-13	8.8053426E-11	7	93484642	93576785	9715
chr10	127070000	127075000	chr10	127165000	127170000	.	.	.	.	0,255,255	24.0	7.0200915	6.9269905	9.198196	8.671228	4.5176942E-4	4.2854025E-4	0.008426087	0.008435018	1	127072500	127167500	0
chr10	121835000	121840000	chr10	122050000	122055000	.	.	.	.	0,255,255	23.0	3.802144	3.971862	4.2821355	5.3056917	8.9204015E-8	2.690563E-6	3.564904E-6	7.90631E-5	2	121835000	122050000	3536
chr10	77625000	77630000	chr10	77915000	77920000	.	.	.	.	0,255,255	21.0	4.50632	3.2796762	4.1805425	4.691327	4.4123706E-5	1.9571817E-6	5.1976953E-5	4.8696827E-5	2	77625000	77910000	7906
chr10	122790000	122800000	chr10	123070000	123080000	.	.	.	.	0,255,255	53.0	16.39944	16.515244	30.432215	10.761903	8.998404E-8	8.184875E-8	0.007916978	2.3567985E-14	1	122795000	123075000	0
chr10	19700000	19725000	chr10	19800000	19825000	.	.	.	.	0,255,255	196.0	76.66566	75.305466	103.027336	61.111042	1.3263266E-25	1.0936281E-25	2.1201639E-7	1.4211998E-37	1	19712500	19812500	0
chr10	81565000	81570000	chr10	81600000	81605000	.	.	.	.	0,255,255	67.0	19.268322	18.703712	18.42714	20.245337	1.4603551E-14	1.5313073E-14	2.4374344E-14	3.7165754E-10	10	81561500	81604500	11402
chr10	127945000	127950000	chr10	128185000	128190000	.	.	.	.	0,255,255	15.0	1.7129754	1.4734826	2.3776908	2.2472975	1.572492E-5	1.9678926E-6	1.834026E-4	1.7285411E-4	1	127947500	128187500	0
chr10	61450000	61455000	chr10	61680000	61685000	.	.	.	.	0,255,255	25.0	8.904493	5.9460654	7.7892056	5.6372447	0.0028673986	5.7186826E-6	2.0283117E-4	6.8961526E-6	1	61452500	61682500	0
chr10	29360000	29370000	chr10	31310000	31320000	.	.	.	.	0,255,255	17.0	4.214976	3.1578932	2.270286	4.4720635	0.007320772	0.001333666	1.6896975E-5	0.010412441	1	29365000	31315000	0
chr10	54005000	54010000	chr10	54070000	54075000	.	.	.	.	0,255,255	24.0	8.779354	8.361176	8.882917	10.163972	0.006240402	0.0064756167	0.008426087	0.077812895	2	54007500	54070000	2500
chr10	67315000	67320000	chr10	67985000	67990000	.	.	.	.	0,255,255	21.0	3.222446	2.1821613	2.66057	3.0888224	2.0681703E-6	3.3081666E-9	1.1517017E-7	1.1345783E-7	1	67317500	67987500	0
chr10	18020000	18025000	chr10	18055000	18060000	.	.	.	.	0,255,255	44.0	19.650198	18.676052	17.085188	19.83548	0.0077012973	7.280813E-5	1.1168182E-4	0.00928494	1	18022500	18057500	0
chr10	43210000	43215000	chr10	43375000	43380000	.	.	.	.	0,255,255	37.0	3.76018	4.7367706	5.7976694	5.0764136	2.2263982E-19	1.598227E-16	1.2827598E-13	1.2234955E-13	5	43217500	43377500	7071
chr10	80175000	80180000	chr10	80245000	80250000	.	.	.	.	0,255,255	198.0	23.480858	18.292633	27.35983	24.505491	0.0	0.0	0.0	0.0	22	80186818	80242500	24597
chr10	61340000	61345000	chr10	61395000	61400000	.	.	.	.	0,255,255	55.0	7.7728605	7.919451	11.739244	9.35182	2.8177039E-24	3.9238537E-20	6.2537575E-16	6.484197E-20	4	61341250	61402500	5154
chr10	12920000	12925000	chr10	12990000	12995000	.	.	.	.	0,255,255	49.0	12.37003	10.638372	15.8405	13.055633	1.5803928E-12	1.6128847E-12	2.1299084E-6	3.2753391E-9	6	12920000	12995833	11932
chr10	63310000	63320000	chr10	63370000	63380000	.	.	.	.	0,255,255	80.0	27.052397	26.389935	24.521385	36.30101	4.342016E-11	4.2771463E-11	9.299421E-16	7.454632E-7	1	63315000	63375000	0
chr10	85960000	85970000	chr10	86290000	86300000	.	.	.	.	0,255,255	25.0	6.286014	5.361742	5.0347996	9.273274	3.0946187E-4	1.35655455E-5	1.6341783E-5	0.0065344586	1	85965000	86295000	0
chr10	127735000	127740000	chr10	128010000	128015000	.	.	.	.	0,255,255	20.0	5.6228433	3.7445817	3.5320842	4.6064672	0.0018473761	8.982001E-6	1.2371359E-5	1.6999636E-4	1	127737500	128012500	0
chr10	118150000	118160000	chr10	118540000	118550000	.	.	.	.	0,255,255	43.0	7.316912	5.8335757	9.789904	6.3226085	7.961764E-15	5.129528E-18	1.3040372E-11	1.33721125E-14	1	118155000	118545000	0
chr10	59950000	59955000	chr10	60000000	60005000	.	.	.	.	0,255,255	48.0	19.369577	18.275204	21.04092	22.970928	3.0301715E-6	3.2045539E-6	9.768957E-4	9.804777E-4	1	59952500	60002500	0
chr10	33950000	33955000	chr10	34015000	34020000	.	.	.	.	0,255,255	27.0	9.307417	8.756539	10.82821	8.144886	5.298695E-4	5.270573E-4	0.012821328	6.931381E-4	2	33950000	34017500	2500
chr10	57630000	57635000	chr10	57725000	57730000	.	.	.	.	0,255,255	40.0	10.417139	10.078805	8.545721	16.380907	7.7899834E-8	8.215617E-8	3.2048714E-10	0.0017190285	2	57635000	57725000	3536
chr10	76835000	76840000	chr10	77070000	77075000	.	.	.	.	0,255,255	57.0	4.7226367	5.343954	7.374343	6.6821966	4.2307798E-35	1.3003596E-30	9.5405436E-26	8.4542427E-26	6	76837500	77075000	7500
chr10	24630000	24635000	chr10	24790000	24795000	.	.	.	.	0,255,255	26.0	4.208876	4.071778	7.63608	4.0389805	3.6501184E-8	3.176815E-8	7.004424E-5	4.176665E-8	1	24632500	24792500	0
chr10	40250000	40275000	chr10	40875000	40900000	.	.	.	.	0,255,255	34.0	13.164883	9.259538	11.6058	11.698022	0.0045510707	2.7599795E-6	2.23679E-4	2.2816432E-4	1	40262500	40887500	0
chr10	58350000	58375000	chr10	59225000	59250000	.	.	.	.	0,255,255	38.0	9.993111	12.478375	10.537389	15.881329	2.5586394E-6	4.3084836E-4	5.3415233E-6	0.018179143	1	58362500	59237500	0
chr10	76575000	76600000	chr10	76675000	76700000	.	.	.	.	0,255,255	101.0	50.123314	54.48204	60.446217	47.506073	2.2655205E-4	2.3064401E-4	2.5198312E-4	1.9852427E-8	1	76587500	76687500	0
chr10	52215000	52220000	chr10	52330000	52335000	.	.	.	.	0,255,255	23.0	4.4015718	4.4070587	4.8955765	4.758876	2.9822072E-6	2.690563E-6	3.564904E-6	3.3411102E-6	2	52217500	52327500	5000
chr10	59290000	59300000	chr10	59860000	59870000	.	.	.	.	0,255,255	64.0	15.620974	9.603787	8.851882	19.948452	1.1697179E-12	1.4846043E-26	2.8330694E-26	8.919068E-9	1	59295000	59865000	0
chr10	18860000	18865000	chr10	19785000	19790000	.	.	.	.	0,255,255	14.0	0.37004346	0.47095883	0.43295187	1.4836649	7.274874E-4	0.0013354385	0.0017651247	1.7674356E-5	3	18860833	19790833	3727
chr10	94210000	94215000	chr10	94560000	94565000	.	.	.	.	0,255,255	16.0	1.7757913	2.6543827	3.482075	2.978424	2.4940837E-6	2.744294E-4	0.0024233265	3.108009E-4	1	94212500	94562500	0
chr10	43950000	43955000	chr10	44145000	44150000	.	.	.	.	0,255,255	18.0	3.8878186	3.688075	5.877778	3.7865527	1.5685978E-4	1.5232815E-4	0.014256815	1.8413752E-4	1	43952500	44147500	0
chr10	57500000	57525000	chr10	58475000	58500000	.	.	.	.	0,255,255	43.0	13.003058	14.947047	19.418959	10.766916	3.5339824E-6	6.1613678E-6	8.8255544E-4	2.1300123E-8	1	57512500	58487500	0
chr10	98780000	98785000	chr10	98910000	98915000	.	.	.	.	0,255,255	38.0	7.8080688	8.559332	13.353343	10.952088	9.049686E-12	3.0128444E-9	1.10090536E-4	9.122294E-7	2	98780000	98912500	2500
chr10	7805000	7810000	chr10	7870000	7875000	.	.	.	.	0,255,255	32.0	8.137596	7.5993905	10.057684	8.206256	3.8722756E-6	3.7043698E-8	2.8160133E-4	4.93838E-6	1	7807500	7872500	0
chr10	80745000	80750000	chr10	80875000	80880000	.	.	.	.	0,255,255	73.0	8.898281	9.1147995	11.1772995	10.830441	3.7896964E-34	3.1141318E-34	3.1868334E-28	3.289667E-28	5	80747500	80877500	5000
chr10	39170000	39175000	chr10	39610000	39615000	.	.	.	.	0,255,255	37.0	5.480759	5.6374807	7.255664	5.3062544	9.694222E-14	8.7007977E-14	5.4914597E-11	1.2234955E-13	1	39172500	39612500	0
chr10	93590000	93595000	chr10	93815000	93820000	.	.	.	.	0,255,255	27.0	8.392904	5.09045	4.80248	4.7170563	5.298695E-4	4.118961E-7	9.742404E-9	8.877069E-9	3	93594166	93820833	11785
chr10	53345000	53350000	chr10	53605000	53610000	.	.	.	.	0,255,255	17.0	3.721704	3.370815	3.911115	2.9370668	5.8906473E-4	5.7490653E-4	7.177377E-4	7.4757256E-5	1	53347500	53607500	0
chr10	14450000	14455000	chr10	14705000	14710000	.	.	.	.	0,255,255	26.0	1.0655097	1.4477217	2.385738	2.3992224	1.4256405E-17	9.326146E-18	1.6218283E-13	1.1322735E-13	2	14455000	14705000	3536
chr10	80995000	81000000	chr10	81175000	81180000	.	.	.	.	0,255,255	18.0	4.6975503	4.332011	5.5652432	4.27719	0.0016578428	0.0015631709	0.014256815	0.0017574185	2	80997500	81175000	2500
chr10	75760000	75770000	chr10	75940000	75950000	.	.	.	.	0,255,255	61.0	16.395355	21.24546	24.849155	19.546703	3.141194E-11	9.187426E-8	1.0379832E-4	3.587585E-11	1	75765000	75945000	0
chr10	60010000	60020000	chr10	60060000	60070000	.	.	.	.	0,255,255	94.0	41.032852	44.722965	44.888767	46.450665	5.047449E-7	5.9367386E-7	8.260567E-7	8.0872815E-7	2	60020000	60070000	7071
chr10	19010000	19015000	chr10	19165000	19170000	.	.	.	.	0,255,255	77.0	7.902869	9.961271	13.72074	12.606824	1.4490441E-37	1.987588E-31	2.4140936E-25	2.6479785E-25	14	19011785	19180000	13744
chr10	68460000	68465000	chr10	68905000	68910000	.	.	.	.	0,255,255	14.0	2.3326461	1.8055363	1.4585062	3.1260571	6.5729057E-4	1.12262875E-4	1.7357715E-5	0.0045391945	1	68462500	68907500	0
chr10	70310000	70320000	chr10	71210000	71220000	.	.	.	.	0,255,255	15.0	2.9353144	2.0198843	2.0965781	2.9415152	0.0014642628	3.3774812E-4	4.4246376E-4	0.0024685783	1	70315000	71215000	0
chr10	99195000	99200000	chr10	99455000	99460000	.	.	.	.	0,255,255	24.0	5.873797	6.702297	8.412769	7.659296	2.0906338E-5	4.2854025E-4	0.008426087	5.4365123E-4	6	99199166	99461666	6719
chr10	110790000	110795000	chr10	110975000	110980000	.	.	.	.	0,255,255	47.0	6.479356	5.0628133	6.851653	6.4452224	4.6641253E-18	1.0147906E-21	6.945902E-18	6.235102E-18	5	110793500	110975500	6325
chr10	80755000	80760000	chr10	80805000	80810000	.	.	.	.	0,255,255	51.0	23.005995	23.60686	28.165474	25.120901	1.1783196E-4	1.0987325E-4	0.021882901	0.02247967	7	80752500	80815357	12143
chr10	68680000	68690000	chr10	68900000	68910000	.	.	.	.	0,255,255	37.0	10.672737	11.26699	12.278947	14.81432	4.1418257E-6	4.0592126E-6	5.1668976E-6	4.0564107E-4	1	68685000	68905000	0
chr10	23975000	24000000	chr10	24275000	24300000	.	.	.	.	0,255,255	45.0	16.160025	19.048273	19.179441	22.048744	1.2953089E-4	1.7769412E-4	2.1434473E-4	0.014209382	1	23987500	24287500	0
chr10	75950000	75955000	chr10	76030000	76035000	.	.	.	.	0,255,255	29.0	12.92271	10.738689	8.167247	12.488892	0.030689768	0.002296352	1.0717525E-4	0.04761094	2	75952500	76035000	2500
chr10	20970000	20980000	chr10	21290000	21300000	.	.	.	.	0,255,255	36.0	12.731053	11.774958	18.45301	9.969267	7.4655074E-4	1.0861628E-5	0.026143542	1.3410405E-5	2	20970000	21300000	7071
chr10	43220000	43230000	chr10	43540000	43550000	.	.	.	.	0,255,255	27.0	9.464554	8.332326	8.7884655	8.839079	0.0010472897	0.0011146405	0.0012915425	0.0012438259	1	43225000	43545000	0
chr10	121370000	121380000	chr10	121420000	121430000	.	.	.	.	0,255,255	101.0	50.482914	49.2571	54.040188	45.42072	7.611171E-5	8.717887E-5	1.2998133E-4	9.575236E-9	1	121375000	121425000	0
chr10	121420000	121425000	chr10	121505000	121510000	.	.	.	.	0,255,255	53.0	12.406199	15.719418	24.62737	17.930614	2.51197E-11	3.9454036E-8	0.008600235	6.055333E-8	12	121416250	121513750	16677
chr10	94650000	94660000	chr10	94750000	94760000	.	.	.	.	0,255,255	37.0	11.776556	13.104919	12.770252	13.094421	4.1418257E-6	3.42286E-4	4.0925777E-4	4.0564107E-4	1	94655000	94755000	0
chr10	20650000	20675000	chr10	20925000	20950000	.	.	.	.	0,255,255	131.0	60.5456	47.780483	42.042213	71.27742	7.6162705E-12	5.984111E-19	7.709862E-19	3.5271225E-6	2	20687500	20937500	25000
chr10	67000000	67010000	chr10	67180000	67190000	.	.	.	.	0,255,255	46.0	18.270462	21.99947	23.889318	21.672562	3.2934273E-5	0.0034101696	0.0042033703	0.0041694245	1	67005000	67185000	0
chr10	52380000	52385000	chr10	52415000	52420000	.	.	.	.	0,255,255	62.0	20.225332	19.376503	19.206244	19.882534	2.573575E-8	4.4442865E-12	7.0508673E-12	3.3546293E-8	3	52380833	52420833	6872
chr10	44455000	44460000	chr10	45045000	45050000	.	.	.	.	0,255,255	29.0	8.142145	5.411639	9.736723	6.6227565	8.2833925E-5	2.5379528E-8	1.0717525E-4	2.2201214E-6	2	44460000	45047500	2500
chr10	116980000	116985000	chr10	117030000	117035000	.	.	.	.	0,255,255	27.0	6.2846446	6.75238	9.210011	8.871897	1.8882623E-5	1.7233291E-5	6.973984E-4	6.931381E-4	1	116982500	117032500	0
chr10	87550000	87555000	chr10	88325000	88330000	.	.	.	.	0,255,255	26.0	3.0834565	2.4728782	4.1980414	2.57982	7.986411E-12	1.03629894E-13	4.4826574E-8	1.15114975E-11	2	87550000	88325000	3536
chr10	44325000	44330000	chr10	44455000	44460000	.	.	.	.	0,255,255	65.0	12.2357435	11.29952	11.022275	19.69687	1.2033286E-22	1.1931885E-22	1.728813E-22	2.3541442E-9	12	44331250	44451666	15483
chr10	116470000	116475000	chr10	116580000	116585000	.	.	.	.	0,255,255	28.0	11.054091	7.904807	10.529917	5.7846837	0.004317316	2.0920641E-4	0.006424118	1.2840971E-7	1	116472500	116582500	0
chr10	128770000	128780000	chr10	128820000	128830000	.	.	.	.	0,255,255	86.0	38.981884	46.52162	48.548782	42.046158	4.222603E-5	4.9098875E-5	6.7928144E-5	6.683945E-5	1	128775000	128825000	0
chr10	117210000	117220000	chr10	117430000	117440000	.	.	.	.	0,255,255	43.0	18.799023	13.830612	13.942665	15.258216	2.98021E-4	1.9789854E-6	2.6039377E-6	2.5231914E-6	2	117220000	117435000	5000
chr10	10355000	10360000	chr10	10555000	10560000	.	.	.	.	0,255,255	13.0	1.5883591	1.5052557	0.82187325	2.1518145	5.026025E-4	1.0610396E-4	0.01461485	0.003369512	1	10357500	10557500	0
chr10	7660000	7670000	chr10	7720000	7730000	.	.	.	.	0,255,255	88.0	39.634064	39.618168	40.786896	44.64571	1.4939661E-5	1.7461138E-5	2.4123168E-5	2.3776494E-5	1	7665000	7725000	0
chr10	102450000	102460000	chr10	102820000	102830000	.	.	.	.	0,255,255	17.0	2.4108486	2.8781064	3.1228445	4.212171	7.54885E-6	1.3889265E-4	1.9073134E-4	0.010412441	1	102455000	102825000	0
chr10	3525000	3550000	chr10	4325000	4350000	.	.	.	.	0,255,255	25.0	8.831593	6.4208217	8.06138	6.1431003	0.007296974	0.0010209952	0.014856118	4.5647073E-5	2	3537500	4350000	12500
chr10	41000000	41010000	chr10	41500000	41510000	.	.	.	.	0,255,255	15.0	1.288597	1.0461245	2.7358212	1.4128711	2.0332234E-6	1.0656277E-4	0.0028646386	4.953151E-6	1	41005000	41505000	0
chr10	78295000	78300000	chr10	78395000	78400000	.	.	.	.	0,255,255	48.0	16.710136	18.300447	22.712246	23.797747	3.0301715E-6	3.2045539E-6	9.768957E-4	9.804777E-4	1	78297500	78397500	0
chr10	53860000	53865000	chr10	55980000	55985000	.	.	.	.	0,255,255	17.0	0.622757	1.0076388	1.0242769	1.416522	6.2037043E-7	1.1623762E-6	1.8380318E-6	3.8038454E-8	1	53862500	55982500	0
chr10	128405000	128410000	chr10	128440000	128445000	.	.	.	.	0,255,255	108.0	20.563318	22.319681	22.13088	19.808773	1.0472826E-31	1.0625549E-31	1.3010007E-31	1.3665466E-31	4	128408750	128450000	7603
chr10	75060000	75070000	chr10	75440000	75450000	.	.	.	.	0,255,255	27.0	8.822834	8.843564	8.79368	8.992976	0.0010472897	0.0011146405	0.0012915425	0.0012438259	1	75065000	75445000	0
chr10	30620000	30630000	chr10	31310000	31320000	.	.	.	.	0,255,255	23.0	6.013155	5.0454354	2.22446	9.236635	1.20894234E-4	1.5285349E-4	2.382151E-10	0.028017592	2	30615000	31315000	10000
chr10	21150000	21175000	chr10	21325000	21350000	.	.	.	.	0,255,255	158.0	82.81251	75.77488	76.00016	86.162964	1.8963244E-6	6.178859E-13	7.9180537E-13	2.2945976E-6	4	21150000	21325000	17678
chr10	62270000	62280000	chr10	62410000	62420000	.	.	.	.	0,255,255	47.0	16.091837	17.849535	27.022928	20.074638	1.51500535E-5	1.4919248E-5	0.09268862	0.002390861	2	62270000	62415000	5000
chr10	11360000	11370000	chr10	12610000	12620000	.	.	.	.	0,255,255	29.0	3.2712169	3.5590189	4.059366	4.166106	3.8849553E-12	5.2462912E-12	1.170272E-9	8.4742396E-10	2	11365000	12610000	5000
chr10	52410000	52420000	chr10	53590000	53600000	.	.	.	.	0,255,255	24.0	4.040147	4.1726656	4.8072934	4.199117	1.2172579E-6	1.5128404E-6	2.2186111E-6	1.8910664E-6	1	52415000	53595000	0
chr10	41520000	41530000	chr10	41880000	41890000	.	.	.	.	0,255,255	25.0	3.9042492	5.6759477	5.1041346	8.327591	5.1757296E-9	1.35655455E-5	1.6341783E-5	0.0065344586	1	41525000	41885000	0
chr10	43745000	43750000	chr10	43825000	43830000	.	.	.	.	0,255,255	42.0	9.71447	10.491466	9.361061	8.7430525	1.7452787E-11	8.795742E-9	2.2015908E-11	2.2838611E-11	6	43750833	43820833	7454
chr10	26370000	26380000	chr10	26490000	26500000	.	.	.	.	0,255,255	37.0	15.350568	14.356224	16.863537	15.542806	3.5420628E-4	3.42286E-4	0.015426845	4.0564107E-4	1	26375000	26495000	0
chr10	120250000	120260000	chr10	120470000	120480000	.	.	.	.	0,255,255	22.0	6.9134345	5.2574587	6.6483536	5.7979574	0.005190572	4.705275E-4	0.0070381938	5.3872203E-4	1	120255000	120475000	0
chr10	53345000	53350000	chr10	53525000	53530000	.	.	.	.	0,255,255	107.0	12.610434	9.4877	15.46285	12.382	0.0	0.0	0.0	0.0	11	53349318	53520681	13560
chr10	5600000	5605000	chr10	5785000	5790000	.	.	.	.	0,255,255	47.0	4.1078496	3.648896	5.0265384	5.8423095	2.5297956E-25	3.1884363E-29	1.7016107E-21	1.6880848E-21	6	5598333	5789166	6719
chr10	122105000	122110000	chr10	122445000	122450000	.	.	.	.	0,255,255	14.0	0.8959011	0.92034906	0.6231308	0.63227755	7.274874E-4	0.0013354385	0.0017651247	0.0017300203	1	122107500	122447500	0
chr10	62770000	62780000	chr10	63010000	63020000	.	.	.	.	0,255,255	26.0	10.143912	10.157987	8.8567505	10.643047	0.031969924	0.03464221	0.0029878975	0.037543062	2	62770000	63010000	7071
chr10	19700000	19725000	chr10	20125000	20150000	.	.	.	.	0,255,255	95.0	30.362867	30.343554	38.675533	33.01425	4.4162657E-17	4.7854966E-17	2.1178543E-11	2.0489504E-11	3	19712500	20112500	25000
chr10	44000000	44005000	chr10	44070000	44075000	.	.	.	.	0,255,255	37.0	9.887168	9.684	7.769299	14.759885	1.7755358E-6	1.0519081E-8	5.4914597E-11	2.442901E-4	1	44002500	44072500	0
chr10	78500000	78525000	chr10	78750000	78775000	.	.	.	.	0,255,255	39.0	16.509695	12.5073185	18.829584	12.589012	0.0069247475	1.9422662E-4	0.010647369	2.0363946E-4	2	78512500	78750000	12500
chr10	127565000	127570000	chr10	127620000	127625000	.	.	.	.	0,255,255	46.0	10.743216	10.926478	12.054428	15.995247	7.1051595E-11	7.441949E-11	1.01011005E-10	2.4162726E-5	16	127570625	127630625	14817
chr10	80370000	80375000	chr10	80405000	80410000	.	.	.	.	0,255,255	47.0	19.766836	22.2028	21.60195	20.134504	0.0014551576	0.0013490961	0.0017631593	0.0017728328	3	80355833	80407500	16667
chr10	67115000	67120000	chr10	67180000	67185000	.	.	.	.	0,255,255	34.0	11.466797	11.8316	12.705797	12.377765	3.2073418E-5	3.485418E-5	0.0022324333	4.6886573E-5	2	67110000	67185000	7906
chr10	9900000	9910000	chr10	11280000	11290000	.	.	.	.	0,255,255	16.0	2.0542617	2.579219	3.1421056	2.4976459	4.084019E-5	5.874219E-4	0.00506967	6.354485E-4	1	9905000	11285000	0
chr10	30620000	30625000	chr10	30715000	30720000	.	.	.	.	0,255,255	48.0	5.7919345	5.858777	6.727959	8.397997	1.723329E-22	1.4539303E-22	1.2607042E-18	4.0994476E-15	4	30626250	30718750	6374
chr10	18910000	18920000	chr10	19350000	19360000	.	.	.	.	0,255,255	29.0	5.7843122	8.394972	12.249257	11.334014	5.067785E-8	1.7669245E-4	0.005159111	0.0051342472	1	18915000	19355000	0
chr10	60530000	60535000	chr10	60755000	60760000	.	.	.	.	0,255,255	55.0	3.0501716	4.304223	5.2317863	5.9766126	0.0	3.8282486E-33	1.8661539E-28	1.7283783E-28	8	60531250	60758125	9783
chr10	61465000	61470000	chr10	61600000	61605000	.	.	.	.	0,255,255	28.0	6.4541397	5.648589	4.954616	9.624065	6.053736E-6	1.04889565E-7	2.0013375E-9	2.7891988E-4	4	61486250	61602500	18750
chr10	42675000	42680000	chr10	42760000	42765000	.	.	.	.	0,255,255	38.0	10.430115	10.190322	8.570596	11.166254	6.424678E-7	6.937382E-7	4.2362003E-9	9.122294E-7	1	42677500	42762500	0
chr10	81195000	81200000	chr10	81230000	81235000	.	.	.	.	0,255,255	65.0	26.059883	24.20868	27.936342	24.780731	1.0730128E-5	1.8035137E-9	7.703361E-6	7.4181276E-6	2	81195000	81232500	2500
chr10	120225000	120250000	chr10	120700000	120725000	.	.	.	.	0,255,255	70.0	32.423237	28.976309	26.821169	35.160637	4.286063E-4	4.189526E-7	5.024618E-7	5.326968E-4	2	120250000	120712500	12500
chr10	63150000	63155000	chr10	63305000	63310000	.	.	.	.	0,255,255	48.0	6.704976	6.7663007	12.298872	7.1320434	8.415029E-19	6.9889715E-19	8.068638E-12	1.1130813E-18	2	63152500	63310000	2500
chr10	128055000	128060000	chr10	128090000	128095000	.	.	.	.	0,255,255	62.0	30.500713	28.70727	29.160145	32.156544	8.211619E-5	7.224475E-5	5.5152505E-5	0.036408145	2	128055000	128090000	3536
chr10	42030000	42035000	chr10	42290000	42295000	.	.	.	.	0,255,255	51.0	5.236908	6.1578617	8.303058	9.057204	4.2543693E-25	3.5576165E-25	4.2062733E-17	4.0163827E-17	7	42030357	42288928	11780
chr10	78180000	78190000	chr10	78390000	78400000	.	.	.	.	0,255,255	47.0	22.955986	19.526812	22.7714	24.306318	0.0018125892	1.4919248E-5	0.0024087992	0.002390861	1	78185000	78395000	0
chr10	127210000	127215000	chr10	127285000	127290000	.	.	.	.	0,255,255	49.0	13.664686	16.427954	21.789198	15.88422	2.1608482E-9	1.3844058E-6	5.2803877E-4	2.1149888E-6	1	127212500	127287500	0
chr10	40550000	40575000	chr10	40900000	40925000	.	.	.	.	0,255,255	34.0	12.032262	10.677035	13.019644	11.800222	1.134116E-4	2.0541465E-4	0.0077930926	2.2816432E-4	1	40562500	40912500	0
chr10	128140000	128145000	chr10	128185000	128190000	.	.	.	.	0,255,255	66.0	11.092245	12.293026	14.126878	14.351679	2.4480247E-23	2.4395432E-23	2.4924286E-18	2.5083106E-18	6	128143333	128184166	6719
chr10	45380000	45390000	chr10	45800000	45810000	.	.	.	.	0,255,255	16.0	3.4668934	3.8344142	4.4841027	3.983322	0.0030869336	0.0045268578	0.028733427	0.02700844	2	45385000	45810000	5000
chr10	79765000	79770000	chr10	79810000	79815000	.	.	.	.	0,255,255	91.0	16.650639	17.670053	28.622982	28.440773	1.83786E-28	1.9352477E-28	1.4503721E-15	1.3937295E-15	5	79772500	79812500	5000
chr10	10560000	10570000	chr10	11150000	11160000	.	.	.	.	0,255,255	13.0	1.6406106	1.5419697	1.2675242	1.2118875	6.5589615E-4	2.3704505E-4	2.6893948E-4	0.011727277	2	10560000	11150000	7071
chr10	13960000	13970000	chr10	14190000	14200000	.	.	.	.	0,255,255	60.0	12.347924	17.576355	15.322454	27.300785	7.095367E-19	7.987356E-11	1.6055313E-14	1.8936579E-4	2	13970000	14195000	5000
chr10	56110000	56120000	chr10	56220000	56230000	.	.	.	.	0,255,255	53.0	19.992617	20.735817	18.910122	22.255304	4.1852065E-5	4.313924E-5	1.0948983E-7	5.3968884E-5	2	56115000	56230000	5000
chr10	56370000	56380000	chr10	57440000	57450000	.	.	.	.	0,255,255	33.0	4.183953	3.680897	5.5437427	3.2446067	4.8405035E-13	2.3159043E-15	2.2654795E-10	3.5307596E-15	1	56375000	57445000	0
chr10	41450000	41460000	chr10	41500000	41510000	.	.	.	.	0,255,255	99.0	34.636395	34.93389	42.06267	37.30352	2.163298E-13	2.290677E-13	3.7202593E-8	3.1470264E-13	5	41439000	41501000	16492
chr10	82910000	82920000	chr10	83040000	83050000	.	.	.	.	0,255,255	51.0	19.016634	20.179577	30.619352	17.041412	5.4570927E-7	1.6687709E-4	0.019493088	6.2578096E-7	1	82915000	83045000	0
chr10	13550000	13560000	chr10	14700000	14710000	.	.	.	.	0,255,255	16.0	1.71931	2.136132	1.5503268	3.2523048	3.2333594E-6	6.358075E-5	8.027026E-7	0.0048942724	1	13555000	14705000	0
chr10	99635000	99640000	chr10	100475000	100480000	.	.	.	.	0,255,255	17.0	2.9404402	1.7802765	2.8730288	1.7786862	6.2800915E-5	4.2617322E-7	7.663443E-5	4.763689E-7	4	99641250	100477500	5154
chr10	116550000	116575000	chr10	117200000	117225000	.	.	.	.	0,255,255	54.0	21.794802	25.648716	22.965006	28.068596	4.2509164E-5	0.008385643	6.4913096E-5	0.009026471	1	116562500	117212500	0
chr10	43575000	43580000	chr10	44070000	44075000	.	.	.	.	0,255,255	29.0	3.8369143	4.561694	5.158175	5.6706285	2.346579E-12	2.65222E-10	3.3362166E-8	3.151166E-8	3	43575833	44070833	3727
chr10	13560000	13565000	chr10	14195000	14200000	.	.	.	.	0,255,255	19.0	2.6492794	3.3038836	4.487936	2.674887	2.6615105E-6	3.805009E-5	5.9726555E-4	3.3207507E-6	3	13562500	14200833	8334
chr10	60410000	60420000	chr10	60530000	60540000	.	.	.	.	0,255,255	45.0	22.330423	19.364016	22.321753	19.760141	0.0053661563	7.078147E-5	0.007186244	0.0071115983	1	60415000	60535000	0
chr10	118865000	118870000	chr10	119030000	119035000	.	.	.	.	0,255,255	17.0	6.0686336	6.183024	6.108568	5.7181535	0.027724037	0.028848547	0.032806445	0.03214689	2	118872500	119040000	9014
chr10	71235000	71240000	chr10	71290000	71295000	.	.	.	.	0,255,255	58.0	13.7429695	13.481321	14.289303	12.800748	6.402067E-14	6.724376E-14	9.244083E-14	9.378372E-14	5	71241500	71289500	16279
chr10	22055000	22060000	chr10	22145000	22150000	.	.	.	.	0,255,255	30.0	7.8645787	9.159806	8.331686	8.643163	3.0926618E-5	2.9795081E-5	3.9700546E-5	3.9966573E-5	2	22057500	22150000	2500
chr10	19015000	19020000	chr10	19185000	19190000	.	.	.	.	0,255,255	64.0	13.326491	11.446614	13.252598	15.763624	2.6221003E-17	5.796624E-22	3.8125287E-17	7.447005E-13	1	19017500	19187500	0
chr10	80375000	80380000	chr10	80505000	80510000	.	.	.	.	0,255,255	33.0	5.354471	8.019881	9.666676	11.058338	6.6217795E-11	1.2002292E-6	1.6405505E-6	1.150208E-4	1	80377500	80507500	0
chr10	107855000	107860000	chr10	107925000	107930000	.	.	.	.	0,255,255	14.0	4.0552735	3.269246	3.250415	3.9997377	0.07345903	0.019256499	0.021899499	0.07946873	2	107860000	107927500	2500
chr10	78755000	78760000	chr10	79115000	79120000	.	.	.	.	0,255,255	24.0	1.892495	1.8053108	2.9515579	2.8901699	8.985086E-14	1.2017462E-13	5.009607E-10	5.0376076E-10	2	78757500	79115000	2500
chr10	121470000	121475000	chr10	121505000	121510000	.	.	.	.	0,255,255	61.0	22.875275	20.956423	21.017656	21.83343	6.0513734E-8	5.930001E-8	7.704377E-8	7.818979E-8	2	121475000	121512500	5590
chr10	21800000	21825000	chr10	21975000	22000000	.	.	.	.	0,255,255	155.0	85.25365	74.658	72.080475	94.09047	6.769274E-6	4.374464E-12	5.4968968E-12	8.200857E-6	1	21812500	21987500	0
chr10	57485000	57490000	chr10	57730000	57735000	.	.	.	.	0,255,255	18.0	3.4746966	4.1837735	3.9842188	4.805781	1.5685978E-4	0.0015631709	0.0018721812	0.0017574185	1	57487500	57732500	0
chr10	117360000	117365000	chr10	117680000	117685000	.	.	.	.	0,255,255	20.0	3.7871742	3.4059105	3.3410904	4.002035	9.37193E-6	8.982001E-6	1.2371359E-5	1.6999636E-4	1	117362500	117682500	0
chr10	22575000	22600000	chr10	23075000	23100000	.	.	.	.	0,255,255	44.0	10.0760145	8.382653	10.591517	9.331314	3.6510022E-9	7.1713863E-12	7.6602165E-9	1.0417524E-11	3	22587500	23087500	25000
chr10	45050000	45075000	chr10	45900000	45925000	.	.	.	.	0,255,255	30.0	10.991271	8.859119	7.8392706	11.315703	0.0030573125	1.8502593E-4	2.0926814E-4	0.0057019778	1	45062500	45912500	0
chr10	29310000	29315000	chr10	29360000	29365000	.	.	.	.	0,255,255	55.0	13.860048	13.514052	17.348772	17.72559	2.4342483E-12	2.5554326E-12	9.2686765E-9	9.144309E-9	1	29312500	29362500	0
chr10	70170000	70180000	chr10	70290000	70300000	.	.	.	.	0,255,255	32.0	9.895015	8.450443	9.124466	12.095626	4.1348254E-4	8.134257E-6	1.00172765E-5	4.9395725E-4	2	70170000	70295000	5000
chr10	31300000	31325000	chr10	34400000	34425000	.	.	.	.	0,255,255	19.0	4.365265	4.500622	3.655792	3.2867362	0.0011706471	0.003630201	3.2085984E-4	3.2624276E-4	1	31312500	34412500	0
chr10	74935000	74940000	chr10	75150000	75155000	.	.	.	.	0,255,255	34.0	3.1670394	3.1507576	3.802203	4.5405927	1.1797307E-16	9.9010985E-17	1.8088337E-16	6.073534E-14	6	74934166	75153333	6719
chr10	56100000	56125000	chr10	56325000	56350000	.	.	.	.	0,255,255	77.0	31.812798	31.579306	33.77375	42.093433	7.990655E-6	9.08797E-6	1.0381383E-5	0.007510305	3	56120833	56337500	41667
chr10	128335000	128340000	chr10	128455000	128460000	.	.	.	.	0,255,255	84.0	22.594343	18.523426	15.464777	30.690456	4.2516992E-18	4.7992373E-24	3.7698442E-30	1.3208773E-12	2	128340000	128457500	2500
chr10	116945000	116950000	chr10	117215000	117220000	.	.	.	.	0,255,255	18.0	4.8592935	4.0246243	1.9829824	4.3936048	0.0016578428	0.0015631709	7.031346E-8	0.0017574185	2	116947500	117215000	2500
chr10	16995000	17000000	chr10	17720000	17725000	.	.	.	.	0,255,255	29.0	3.879572	3.370091	4.0655923	5.2405305	2.346579E-12	1.9995672E-12	3.9650794E-10	3.151166E-8	1	16997500	17722500	0
chr10	86060000	86065000	chr10	86295000	86300000	.	.	.	.	0,255,255	25.0	4.773039	3.3493767	2.858963	4.360291	1.6514767E-7	2.8457687E-9	7.9950324E-11	1.8561622E-7	2	86065000	86297500	2500
chr10	13190000	13195000	chr10	13550000	13555000	.	.	.	.	0,255,255	18.0	2.8853292	2.46037	2.600914	1.7654364	1.3289985E-5	9.357146E-7	1.658514E-5	6.369799E-8	1	13192500	13552500	0
chr10	97710000	97720000	chr10	99150000	99160000	.	.	.	.	0,255,255	18.0	1.5357301	1.1988957	2.513044	1.5188496	4.001354E-9	6.966209E-8	4.2529922E-5	8.494986E-9	1	97715000	99155000	0
chr10	76320000	76330000	chr10	76510000	76520000	.	.	.	.	0,255,255	32.0	11.761271	10.292843	11.7708025	10.5519085	4.1348254E-4	4.1220957E-4	4.9509574E-4	4.9395725E-4	1	76325000	76515000	0
chr10	123160000	123165000	chr10	123195000	123200000	.	.	.	.	0,255,255	38.0	18.963608	16.88925	19.123339	18.51256	0.0038054164	0.0039198245	0.0060561197	0.005842682	1	123162500	123197500	0
chr10	40875000	40900000	chr10	41800000	41825000	.	.	.	.	0,255,255	30.0	11.918499	9.514751	9.944613	7.8025126	0.0030573125	1.8502593E-4	0.005672122	4.8501947E-6	1	40887500	41812500	0
chr10	57000000	57010000	chr10	57440000	57450000	.	.	.	.	0,255,255	18.0	4.229736	3.542785	4.0921755	2.821693	0.0025772774	3.5804207E-4	0.003947748	3.4503995E-5	1	57005000	57445000	0
chr10	12690000	12695000	chr10	12990000	12995000	.	.	.	.	0,255,255	14.0	2.3589082	2.5597026	2.8002915	3.5395582	6.5729057E-4	0.0041441554	0.0046587223	0.020946939	2	12690000	12992500	2500
chr10	97345000	97350000	chr10	97700000	97705000	.	.	.	.	0,255,255	16.0	2.446089	1.7436645	1.9661299	3.279356	2.804406E-5	2.959423E-6	3.4595637E-6	0.0023346988	1	97347500	97702500	0
chr10	4670000	4675000	chr10	5160000	5165000	.	.	.	.	0,255,255	16.0	3.7207005	3.0948243	3.9997869	3.343932	0.0020656495	2.744294E-4	0.014557443	0.0023346988	1	4672500	5162500	0
chr10	59600000	59625000	chr10	59850000	59875000	.	.	.	.	0,255,255	125.0	70.7979	58.39753	60.213	70.46374	4.5079894E-5	4.0903406E-10	4.770132E-10	5.262945E-5	2	59600000	59862500	12500
chr10	40300000	40305000	chr10	40525000	40530000	.	.	.	.	0,255,255	49.0	8.905214	10.840735	6.6782255	19.905355	6.7040445E-16	1.6128847E-12	2.214666E-19	5.347484E-4	2	40302500	40525000	2500
chr10	128555000	128560000	chr10	128610000	128615000	.	.	.	.	0,255,255	35.0	10.71808	10.500853	11.255625	10.818886	1.25734905E-5	1.3699595E-5	1.8788123E-5	1.8197246E-5	4	128551250	128616250	11859
chr10	98910000	98920000	chr10	99100000	99110000	.	.	.	.	0,255,255	43.0	15.891844	12.834387	11.286957	15.264962	2.98021E-4	1.9789854E-6	8.36046E-9	2.5231914E-6	1	98915000	99105000	0
chr10	82810000	82815000	chr10	82900000	82905000	.	.	.	.	0,255,255	102.0	10.733815	10.760614	15.833839	13.79285	0.0	0.0	1.6261518E-35	0.0	8	82805625	82901875	11891
chr10	117905000	117910000	chr10	118100000	118105000	.	.	.	.	0,255,255	34.0	6.1039762	7.6160526	6.1364374	10.677778	1.3649801E-11	2.4994786E-9	1.7838996E-11	4.6886573E-5	1	117907500	118102500	0
chr10	20400000	20410000	chr10	20920000	20930000	.	.	.	.	0,255,255	64.0	9.511687	19.27833	15.979471	32.511066	1.8386536E-26	1.0502279E-12	1.4979441E-12	0.005196768	1	20405000	20925000	0
chr10	67275000	67300000	chr10	68275000	68300000	.	.	.	.	0,255,255	34.0	8.553837	10.188547	13.966831	10.283768	1.3064636E-6	2.0541465E-4	0.0077930926	2.2816432E-4	1	67287500	68287500	0
chr10	128495000	128500000	chr10	128545000	128550000	.	.	.	.	0,255,255	89.0	18.977125	19.10994	26.26464	23.500023	3.5330907E-27	3.698517E-27	1.0812409E-14	1.3503787E-20	6	128496666	128540000	8579
chr10	4550000	4575000	chr10	5325000	5350000	.	.	.	.	0,255,255	32.0	11.867752	9.096106	11.217856	10.588609	6.366866E-4	2.3662682E-5	0.0012455529	0.0012241444	1	4562500	5337500	0
chr10	57740000	57750000	chr10	58250000	58260000	.	.	.	.	0,255,255	22.0	5.277107	4.955431	6.198556	7.441537	3.8048596E-4	2.428944E-5	5.607016E-4	0.006590606	1	57745000	58255000	0
chr10	57485000	57490000	chr10	57630000	57635000	.	.	.	.	0,255,255	22.0	4.2750206	4.2720485	6.4546347	4.5633564	1.1887263E-5	1.0663931E-5	0.0036575755	1.3155812E-5	1	57487500	57632500	0
chr10	40300000	40305000	chr10	40345000	40350000	.	.	.	.	0,255,255	64.0	20.058174	20.223303	23.080042	20.07884	4.510786E-9	4.4520236E-9	5.7628964E-9	5.7883196E-9	2	40300000	40347500	2500
chr10	41450000	41460000	chr10	42270000	42280000	.	.	.	.	0,255,255	21.0	3.1130414	5.3118663	2.7091887	5.6592474	1.2989207E-7	0.0014041777	3.202912E-7	0.0015919418	1	41455000	42275000	0
chr10	22010000	22020000	chr10	22480000	22490000	.	.	.	.	0,255,255	27.0	5.828894	3.2158225	1.9327902	5.742464	8.117616E-7	2.0381265E-10	3.245025E-16	1.3433756E-6	1	22015000	22485000	0
chr10	116940000	116950000	chr10	117030000	117040000	.	.	.	.	0,255,255	59.0	21.185528	20.986734	22.768745	30.614704	4.7328902E-7	4.7434327E-7	6.0617157E-7	3.4017555E-4	3	116935000	117035000	10000
chr10	45050000	45060000	chr10	45130000	45140000	.	.	.	.	0,255,255	41.0	18.928598	15.627185	16.983845	18.49881	0.001142314	0.0012069236	0.0014229896	0.0013809948	1	45055000	45135000	0
chr10	111100000	111110000	chr10	111500000	111510000	.	.	.	.	0,255,255	24.0	11.85588	8.962709	9.13662	9.709649	0.09531768	0.012974013	0.0140934875	0.013804167	2	111105000	111495000	10000
chr10	121295000	121300000	chr10	121330000	121335000	.	.	.	.	0,255,255	32.0	12.899207	13.3086	13.469447	14.013549	0.0053691133	0.005818477	0.008397208	0.008418147	2	121295000	121332500	2500
chr10	111975000	111980000	chr10	112105000	112110000	.	.	.	.	0,255,255	50.0	4.0019345	3.9367337	5.836471	6.229923	3.7530517E-28	2.3639024E-32	4.7405097E-24	4.6604447E-24	6	111978333	112104166	6719
chr10	60150000	60155000	chr10	60190000	60195000	.	.	.	.	0,255,255	66.0	35.33982	32.132385	23.486244	28.110035	0.018140359	0.02157586	9.388474E-10	3.703231E-6	2	60150000	60192500	2500
chr10	70095000	70100000	chr10	70135000	70140000	.	.	.	.	0,255,255	41.0	18.22726	17.274193	21.57961	19.768183	5.7155284E-4	5.944891E-4	0.038256288	0.03956595	3	70097500	70140833	11667
chr10	20990000	20995000	chr10	21185000	21190000	.	.	.	.	0,255,255	45.0	7.61624	7.9065824	11.419989	10.647539	1.3870395E-16	2.1682891E-13	3.4543526E-10	3.322935E-10	3	20994166	21190833	3728
chr10	79700000	79705000	chr10	79780000	79785000	.	.	.	.	0,255,255	42.0	11.398951	13.983501	19.639318	15.943508	8.333078E-9	2.4324181E-6	0.024201933	4.5185877E-4	5	79698500	79795500	22023
chr10	11225000	11230000	chr10	11280000	11285000	.	.	.	.	0,255,255	31.0	10.600024	10.610419	8.481546	12.932622	4.3807746E-4	4.7695916E-4	1.4207782E-5	0.015599955	6	11229166	11278333	17179
chr10	19925000	19950000	chr10	20300000	20325000	.	.	.	.	0,255,255	61.0	23.222376	30.010002	27.262352	29.967113	1.999224E-7	1.8986622E-4	2.1253276E-4	2.0481156E-4	1	19937500	20312500	0
chr10	80715000	80720000	chr10	80775000	80780000	.	.	.	.	0,255,255	25.0	6.471939	7.176295	4.8671455	6.4567122	1.6415973E-4	1.5277266E-4	2.006941E-7	1.9675738E-4	1	80717500	80777500	0
chr10	121030000	121035000	chr10	121255000	121260000	.	.	.	.	0,255,255	19.0	4.419897	4.400803	5.011958	5.470326	5.2995223E-4	4.917961E-4	0.005790599	0.005538247	1	121032500	121257500	0
chr10	80295000	80300000	chr10	80345000	80350000	.	.	.	.	0,255,255	123.0	15.745345	17.797588	34.079216	28.539047	0.0	0.0	3.062384E-23	4.968207E-32	9	80298611	80343611	11166
chr10	81430000	81435000	chr10	81515000	81520000	.	.	.	.	0,255,255	33.0	11.573828	14.62798	13.173938	12.711447	7.89235E-5	0.0030444425	0.004399147	0.0044082482	1	81432500	81517500	0
chr10	111500000	111510000	chr10	111950000	111960000	.	.	.	.	0,255,255	77.0	16.354734	14.886276	30.979721	13.779026	1.5956106E-19	3.7820755E-25	5.156202E-6	5.6230893E-25	1	111505000	111955000	0
chr10	115250000	115255000	chr10	115310000	115315000	.	.	.	.	0,255,255	51.0	10.689032	10.198385	12.286013	10.31932	1.12457305E-13	1.1539063E-13	1.578195E-13	1.5346047E-13	3	115252500	115309166	11666
chr10	93290000	93295000	chr10	93425000	93430000	.	.	.	.	0,255,255	80.0	8.811283	8.463262	13.431352	10.198294	3.40232E-40	2.76555E-40	2.258045E-27	1.4337587E-33	8	93295625	93425000	11057
chr10	122800000	122810000	chr10	123190000	123200000	.	.	.	.	0,255,255	35.0	7.038577	9.452187	13.645663	7.2437873	1.4578341E-9	2.6869247E-7	0.001795945	2.036799E-9	2	122800000	123195000	5000
chr10	78295000	78300000	chr10	78350000	78355000	.	.	.	.	0,255,255	55.0	17.127924	20.033207	21.61506	27.149107	5.6307146E-9	6.7750684E-6	8.896452E-6	0.0032428952	4	78296250	78351250	14252
chr10	62185000	62190000	chr10	62410000	62415000	.	.	.	.	0,255,255	27.0	4.455326	3.8133562	6.642261	4.9156017	7.7893745E-9	8.2360625E-11	2.3482966E-5	8.877069E-9	1	62187500	62412500	0
chr10	93160000	93165000	chr10	93360000	93365000	.	.	.	.	0,255,255	23.0	3.9756413	4.785726	7.5968056	3.5523124	2.9822072E-6	2.690563E-6	0.0014609945	1.11182274E-7	3	93162500	93362500	5000
chr10	67000000	67005000	chr10	67095000	67100000	.	.	.	.	0,255,255	35.0	9.342949	10.2950325	15.378103	11.704468	1.3043135E-7	1.3699595E-5	0.0010945954	1.8197246E-5	1	67002500	67097500	0
chr10	80700000	80705000	chr10	80740000	80745000	.	.	.	.	0,255,255	79.0	27.592081	24.058294	27.289108	26.49443	1.7501839E-10	1.2963193E-15	1.336457E-10	1.263047E-10	3	80702500	80744166	8334
chr10	80430000	80435000	chr10	80680000	80685000	.	.	.	.	0,255,255	19.0	3.4626057	4.164902	4.6953645	3.207083	3.960707E-5	4.917961E-4	5.9726555E-4	4.8045127E-5	2	80432500	80690000	7500
chr10	52100000	52110000	chr10	52380000	52390000	.	.	.	.	0,255,255	24.0	4.1330485	4.268128	6.7330456	4.7398424	1.2172579E-6	1.5128404E-6	0.001151565	1.8910664E-6	1	52105000	52385000	0
chr10	18950000	18955000	chr10	19185000	19190000	.	.	.	.	0,255,255	39.0	6.3097134	9.187758	8.112264	16.575432	2.039126E-12	8.3944357E-10	1.1876996E-9	0.0032142675	3	18954166	19180833	13437
chr10	22125000	22150000	chr10	22725000	22750000	.	.	.	.	0,255,255	35.0	6.50681	10.343593	7.3481774	11.568691	2.2515567E-9	8.340847E-5	7.4240427E-9	9.365147E-5	1	22137500	22737500	0
chr10	62665000	62670000	chr10	62705000	62710000	.	.	.	.	0,255,255	24.0	7.6927366	8.925155	10.259616	10.855903	4.5176942E-4	0.0064756167	0.07925836	0.077812895	2	62672500	62710000	5590
chr10	4385000	4390000	chr10	4430000	4435000	.	.	.	.	0,255,255	88.0	17.418741	15.932265	15.74626	15.251194	1.4956981E-26	1.5669103E-26	2.6669347E-26	5.6183472E-33	1	4387500	4432500	0
chr10	22125000	22150000	chr10	23775000	23800000	.	.	.	.	0,255,255	26.0	1.4174179	3.7197134	3.5589244	5.7185693	3.9252437E-17	6.322655E-9	6.906466E-9	1.2923276E-5	1	22137500	23787500	0
chr10	95320000	95325000	chr10	95415000	95420000	.	.	.	.	0,255,255	52.0	13.376731	14.896919	16.764883	20.231165	7.830714E-11	8.4346405E-11	1.5379983E-7	7.4593154E-5	6	95313333	95405000	16541
chr10	80575000	80580000	chr10	80620000	80625000	.	.	.	.	0,255,255	119.0	33.98939	31.463762	32.33549	38.82113	6.193301E-21	7.2788695E-21	2.1291554E-21	2.1132964E-21	3	80577500	80622500	5000
chr10	20310000	20315000	chr10	20950000	20955000	.	.	.	.	0,255,255	63.0	11.502038	8.0175	6.2380443	16.983778	2.8125132E-21	4.1563497E-26	7.5560725E-31	2.2712472E-12	2	20302500	20952500	10000
chr10	43950000	43955000	chr10	44070000	44075000	.	.	.	.	0,255,255	101.0	6.606515	6.3072104	7.8765655	9.544545	0.0	0.0	0.0	0.0	9	43955277	44071388	9162
chr10	117060000	117065000	chr10	117215000	117220000	.	.	.	.	0,255,255	53.0	9.192326	7.759851	6.1443343	10.351036	1.2478959E-18	9.622658E-23	1.1004699E-26	1.0229254E-14	5	117064500	117215500	15264
chr10	121770000	121775000	chr10	122045000	122050000	.	.	.	.	0,255,255	37.0	4.6978526	5.405422	6.3114486	11.301212	1.9121033E-16	8.7007977E-14	5.4914597E-11	2.5477314E-6	3	121774166	122050833	3728
chr10	45095000	45100000	chr10	45130000	45135000	.	.	.	.	0,255,255	43.0	9.433856	10.053001	8.752746	11.196835	4.3868056E-12	2.776772E-9	5.4881538E-12	3.6490477E-9	2	45097500	45135000	2500
chr10	25250000	25275000	chr10	26325000	26350000	.	.	.	.	0,255,255	47.0	17.122435	15.4945135	18.158442	18.17617	2.7916001E-5	1.2668244E-7	4.7252386E-5	4.4493256E-5	4	25268750	26318750	31869
chr10	79850000	79860000	chr10	79900000	79910000	.	.	.	.	0,255,255	137.0	62.24075	76.125275	77.66718	71.64618	4.9117595E-8	5.6484307E-8	0.0033231974	8.820498E-8	2	79850000	79900000	7071
chr10	81000000	81005000	chr10	81035000	81040000	.	.	.	.	0,255,255	54.0	19.624552	19.6796	19.293118	19.277096	1.4771538E-5	1.3935542E-5	2.4209788E-8	2.3896224E-8	6	81003333	81041666	10866
chr10	13560000	13565000	chr10	14320000	14325000	.	.	.	.	0,255,255	33.0	3.8659751	2.877073	2.84174	4.00352	9.160705E-16	2.5401755E-18	4.0797574E-18	3.6881693E-13	2	13565000	14322500	2500
chr10	20360000	20365000	chr10	20925000	20930000	.	.	.	.	0,255,255	30.0	4.4013314	5.6662326	7.9301324	6.35681	5.6920694E-11	5.9736056E-9	3.9700546E-5	6.506985E-7	1	20362500	20927500	0
chr10	69350000	69375000	chr10	69650000	69675000	.	.	.	.	0,255,255	47.0	24.317038	15.8146105	11.576724	22.179295	0.0035107092	3.882261E-5	2.1654918E-10	0.0049808826	1	69362500	69662500	0
chr10	90725000	90750000	chr10	93000000	93025000	.	.	.	.	0,255,255	24.0	7.424152	5.6671185	6.4731946	6.6458397	0.0011336502	1.5880524E-4	0.0027906275	0.0028543272	1	90737500	93012500	0
chr10	42500000	42510000	chr10	42760000	42770000	.	.	.	.	0,255,255	29.0	11.616917	10.456389	8.046414	9.670655	0.004427656	0.004553754	2.0695933E-4	1.9858303E-4	1	42505000	42765000	0
chr10	88375000	88380000	chr10	88425000	88430000	.	.	.	.	0,255,255	207.0	18.885662	16.709312	17.179892	19.650795	0.0	0.0	0.0	0.0	11	88378863	88426136	11445
chr10	76530000	76540000	chr10	77030000	77040000	.	.	.	.	0,255,255	25.0	7.6364565	7.625187	5.8524456	7.383606	3.0946187E-4	3.4930106E-4	1.6341783E-5	3.994461E-4	1	76535000	77035000	0
chr10	80755000	80760000	chr10	80985000	80990000	.	.	.	.	0,255,255	26.0	6.287077	8.051067	8.326061	5.740529	5.6846337E-5	0.0012661447	0.0016743058	1.9008999E-6	4	80751250	80992500	8004
chr10	126830000	126835000	chr10	126865000	126870000	.	.	.	.	0,255,255	25.0	7.34172	7.4019203	7.437299	7.9716144	1.6415973E-4	1.5277266E-4	2.0283117E-4	0.0038334653	1	126832500	126867500	0
chr10	75880000	75885000	chr10	75950000	75955000	.	.	.	.	0,255,255	78.0	12.327776	12.084137	14.373524	16.465782	3.4002303E-32	3.3576112E-32	5.1417082E-26	2.750447E-20	15	75889500	75943833	13321
chr10	44320000	44330000	chr10	44760000	44770000	.	.	.	.	0,255,255	27.0	7.4665337	8.881479	9.154477	8.957682	3.663245E-5	0.0011146405	0.0012915425	0.0012438259	1	44325000	44765000	0
chr10	25250000	25275000	chr10	26125000	26150000	.	.	.	.	0,255,255	40.0	2.9144585	4.929074	7.106286	5.607337	6.827799E-25	5.8517176E-18	4.9828835E-12	4.43632E-15	1	25262500	26137500	0
chr10	93815000	93820000	chr10	94115000	94120000	.	.	.	.	0,255,255	31.0	4.1045885	3.837482	5.4494004	5.548721	1.0331739E-11	4.2317024E-14	1.8336443E-9	1.7124617E-9	2	93820000	94117500	2500
chr10	76455000	76460000	chr10	76735000	76740000	.	.	.	.	0,255,255	26.0	1.9029197	1.6123595	1.2877716	3.7131975	7.8891526E-16	1.0088591E-15	1.4879846E-17	7.1885753E-10	4	76455000	76735000	3536
chr10	120870000	120880000	chr10	121030000	121040000	.	.	.	.	0,255,255	37.0	13.3480425	13.221407	11.569417	17.937279	3.5420628E-4	3.42286E-4	5.1668976E-6	0.0150980335	1	120875000	121035000	0
chr10	62945000	62950000	chr10	63020000	63025000	.	.	.	.	0,255,255	38.0	9.006083	9.717673	9.53303	17.89456	3.438796E-9	3.0128444E-9	4.2362003E-9	0.005842682	1	62947500	63022500	0
chr10	77620000	77630000	chr10	77970000	77980000	.	.	.	.	0,255,255	39.0	15.288993	13.1065035	13.434852	17.656488	7.264907E-5	6.867972E-5	8.540073E-5	0.004829468	2	77615000	77975000	10000
chr10	122550000	122560000	chr10	122790000	122800000	.	.	.	.	0,255,255	28.0	7.7907815	6.4793625	10.655311	4.350909	1.1744389E-5	1.2779971E-5	0.010357723	4.347442E-9	1	122555000	122795000	0
chr10	96210000	96215000	chr10	96615000	96620000	.	.	.	.	0,255,255	24.0	6.1256022	6.0480494	7.725803	5.1580253	2.0906338E-5	1.998987E-5	5.592032E-4	2.4020328E-5	6	96215833	96623333	12720
chr10	99105000	99110000	chr10	99150000	99155000	.	.	.	.	0,255,255	63.0	14.635233	13.524595	22.95037	17.087864	1.00683114E-16	1.0290379E-16	1.4173488E-8	2.2712472E-12	5	99101500	99148500	11045
chr10	61600000	61605000	chr10	61655000	61660000	.	.	.	.	0,255,255	65.0	10.449146	10.067574	12.065044	10.668541	1.2033286E-22	1.1931885E-22	1.728813E-22	1.7859481E-22	11	61606136	61655227	10010
chr10	15300000	15325000	chr10	17850000	17875000	.	.	.	.	0,255,255	24.0	5.57703	6.1633883	6.3551564	6.114188	5.9902246E-5	1.5880524E-4	0.0027906275	1.5062987E-4	1	15312500	17862500	0
chr10	79595000	79600000	chr10	79645000	79650000	.	.	.	.	0,255,255	58.0	9.042036	9.663587	11.218432	16.448082	3.1897541E-22	2.58716E-22	8.266463E-18	4.722961E-10	14	79592857	79657500	22042
chr10	80650000	80655000	chr10	80685000	80690000	.	.	.	.	0,255,255	44.0	18.376097	19.065447	16.72303	20.166557	6.9358306E-5	7.280813E-5	1.1168182E-4	0.00928494	1	80652500	80687500	0
chr10	111970000	111980000	chr10	112800000	112810000	.	.	.	.	0,255,255	17.0	1.6464272	1.6159543	1.7682576	2.7375717	4.832589E-7	9.602783E-7	1.2202867E-6	1.5620652E-4	1	111975000	112805000	0
chr10	111105000	111110000	chr10	111295000	111300000	.	.	.	.	0,255,255	18.0	5.2731104	3.8867786	6.313801	4.640826	0.012113812	1.5232815E-4	0.080801085	0.0017574185	2	111107500	111287500	10000
chr10	96370000	96380000	chr10	97310000	97320000	.	.	.	.	0,255,255	30.0	2.507283	4.0789156	3.6817627	8.816403	3.0593922E-15	1.1176649E-10	1.255044E-12	7.580939E-5	1	96375000	97315000	0
chr10	59380000	59385000	chr10	59815000	59820000	.	.	.	.	0,255,255	16.0	1.5952954	2.3329506	3.5335007	2.3922145	2.4940837E-6	3.111709E-5	0.0024233265	3.511526E-5	1	59382500	59817500	0
chr10	94990000	95000000	chr10	95280000	95290000	.	.	.	.	0,255,255	32.0	11.752522	9.696435	15.112626	8.424249	4.1348254E-4	8.134257E-6	0.0128580425	9.547208E-6	1	94995000	95285000	0
chr10	79890000	79895000	chr10	79955000	79960000	.	.	.	.	0,255,255	63.0	7.3524375	9.637512	13.146136	24.717253	5.0784525E-31	4.1563497E-26	1.4392886E-16	2.8756234E-5	3	79887500	79957500	5000
chr10	125725000	125750000	chr10	126500000	126525000	.	.	.	.	0,255,255	44.0	13.733449	20.426546	23.140585	19.319294	1.3911424E-6	0.021468835	0.023463782	4.1872263E-4	2	125737500	126525000	12500
chr10	82350000	82360000	chr10	82620000	82630000	.	.	.	.	0,255,255	36.0	12.106096	11.80781	14.167218	8.244771	1.10717065E-5	1.0861628E-5	8.6299545E-4	1.0335129E-7	1	82355000	82625000	0
chr10	41520000	41530000	chr10	42270000	42280000	.	.	.	.	0,255,255	21.0	4.954386	4.938036	4.7780266	7.2141085	7.149619E-5	9.0404035E-5	1.1798657E-4	0.015175454	1	41525000	42275000	0
chr10	19705000	19710000	chr10	19890000	19895000	.	.	.	.	0,255,255	41.0	3.6302752	3.0618644	5.16283	4.5663233	3.6897637E-23	1.5366089E-26	1.2272867E-16	9.554535E-20	9	19711944	19896944	11453
chr10	30800000	30805000	chr10	30840000	30845000	.	.	.	.	0,255,255	35.0	6.8761363	7.0957103	0.88127416	13.505	7.1939327E-10	6.196473E-10	2.9739822E-29	0.0011063226	2	30800000	30842500	2500
chr10	80015000	80020000	chr10	80115000	80120000	.	.	.	.	0,255,255	62.0	15.87201	21.569773	21.311369	34.340622	4.2002664E-12	2.5259533E-8	3.2850284E-8	0.036408145	2	80025000	80115000	7906
chr10	117270000	117275000	chr10	117330000	117335000	.	.	.	.	0,255,255	34.0	7.475297	8.064482	9.348849	9.06315	2.8877227E-9	3.8535924E-7	5.31036E-7	5.309821E-7	3	117270833	117330833	3727
chr10	13015000	13020000	chr10	13085000	13090000	.	.	.	.	0,255,255	32.0	8.395739	6.7436795	10.251354	3.696398	3.8722756E-6	3.7043698E-8	2.8160133E-4	1.00338515E-14	3	13020833	13085833	12134
chr10	39810000	39815000	chr10	39960000	39965000	.	.	.	.	0,255,255	21.0	4.1042914	3.8906965	3.75933	5.207099	4.4123706E-5	1.9571817E-6	2.7464903E-6	7.3817564E-4	2	39815000	39960000	3536
chr10	120975000	121000000	chr10	121625000	121650000	.	.	.	.	0,255,255	40.0	6.7161937	13.303305	14.315107	15.011145	1.4858273E-12	8.624551E-5	9.2209084E-5	9.118654E-5	1	120987500	121637500	0
chr10	80820000	80825000	chr10	80875000	80880000	.	.	.	.	0,255,255	71.0	11.111321	12.325186	16.150917	14.77861	6.339596E-27	6.3228946E-27	1.9886793E-16	2.0831895E-21	12	80816250	80881250	24044
chr10	75585000	75590000	chr10	75760000	75765000	.	.	.	.	0,255,255	26.0	9.223788	8.405638	11.875344	6.8049693	0.0012577239	0.0012661447	0.024520304	6.7875015E-5	2	75587500	75765000	2500
chr10	94620000	94625000	chr10	94955000	94960000	.	.	.	.	0,255,255	26.0	4.4391117	5.135697	6.719383	7.1905293	3.6501184E-8	1.5576953E-6	7.004424E-5	6.7875015E-5	5	94623500	94953500	11045
chr10	128230000	128235000	chr10	128270000	128275000	.	.	.	.	0,255,255	36.0	16.1253	17.588694	16.89015	17.331842	0.011872484	0.012056935	0.018463675	0.017876362	2	128222500	128272500	10000
chr10	20310000	20315000	chr10	20345000	20350000	.	.	.	.	0,255,255	52.0	20.445492	19.195665	19.921291	20.674147	5.995847E-5	9.850005E-8	7.44976E-5	7.4593154E-5	1	20312500	20347500	0
chr10	62450000	62475000	chr10	62775000	62800000	.	.	.	.	0,255,255	61.0	15.490574	17.779348	26.6212	14.927953	6.516471E-15	8.2154214E-11	2.1253276E-4	1.29155745E-14	2	62462500	62775000	12500
chr10	34150000	34155000	chr10	34230000	34235000	.	.	.	.	0,255,255	35.0	6.769406	7.2666106	8.097844	7.875628	7.1939327E-10	6.196473E-10	1.6523782E-7	1.6669073E-7	2	34152500	34235000	2500
chr10	3530000	3535000	chr10	3940000	3945000	.	.	.	.	0,255,255	31.0	3.6127677	3.1041653	3.4109828	5.3038793	5.0549385E-14	2.2228702E-16	7.702692E-14	1.7124617E-9	6	3537500	3943333	15023
chr10	116330000	116335000	chr10	116845000	116850000	.	.	.	.	0,255,255	19.0	2.507975	2.7555087	4.3788657	3.0944042	2.6615105E-6	2.6102834E-6	5.9726555E-4	3.3207507E-6	3	116327500	116847500	5000
chr10	17070000	17080000	chr10	17720000	17730000	.	.	.	.	0,255,255	30.0	8.532124	7.1234455	6.507051	11.6891365	6.3759726E-5	1.1755702E-6	1.6138481E-6	0.0024387103	3	17085000	17725000	10000
chr10	89740000	89750000	chr10	91180000	91190000	.	.	.	.	0,255,255	17.0	1.8249696	2.2761636	2.5893779	3.1902122	4.832589E-7	1.1681422E-5	1.9073134E-4	0.0014636767	1	89745000	91185000	0
chr10	94990000	95000000	chr10	95080000	95090000	.	.	.	.	0,255,255	70.0	25.452888	24.518148	32.50918	26.788193	1.6063925E-7	2.3896378E-11	2.8932653E-4	2.1677563E-7	2	94995000	95095000	10000
chr10	79985000	79990000	chr10	80245000	80250000	.	.	.	.	0,255,255	19.0	3.313517	3.6292038	2.9856143	4.8389854	3.960707E-5	3.805009E-5	3.35808E-6	5.648966E-4	4	79985000	80246250	18916
chr10	39170000	39175000	chr10	39730000	39735000	.	.	.	.	0,255,255	27.0	4.419877	4.299348	6.421042	3.404627	7.7893745E-9	6.745347E-9	2.3482966E-5	1.270819E-10	1	39172500	39732500	0
chr10	85100000	85105000	chr10	85185000	85190000	.	.	.	.	0,255,255	34.0	10.409949	7.7312765	6.3640924	9.176947	3.2073418E-5	2.4994786E-9	3.819219E-9	5.309821E-7	1	85102500	85187500	0
chr10	22030000	22035000	chr10	22475000	22480000	.	.	.	.	0,255,255	22.0	0.87286556	0.7079286	1.2369651	1.848025	1.3036535E-12	2.2714064E-12	4.0949848E-12	1.29432645E-11	3	22034166	22479166	3727
chr10	42275000	42280000	chr10	42500000	42505000	.	.	.	.	0,255,255	23.0	5.9673567	6.21337	5.7288384	7.1244254	6.881664E-5	6.636393E-5	8.181347E-5	0.0014249298	1	42277500	42502500	0
chr10	58255000	58260000	chr10	58375000	58380000	.	.	.	.	0,255,255	18.0	4.2963486	3.282626	4.654312	3.6121607	0.0016578428	1.5232815E-4	0.0018721812	1.8413752E-4	1	58257500	58377500	0
chr10	83820000	83830000	chr10	84510000	84520000	.	.	.	.	0,255,255	33.0	12.310776	9.663037	15.542509	9.143615	1.7612807E-4	2.7277626E-6	0.0068532648	3.3195645E-6	1	83825000	84515000	0
chr10	21615000	21620000	chr10	21990000	21995000	.	.	.	.	0,255,255	32.0	6.3518972	7.221338	5.629361	11.485052	4.2480448E-8	3.7043698E-8	4.0761697E-10	2.744401E-4	4	21607500	21993750	10078
chr10	121700000	121705000	chr10	122050000	122055000	.	.	.	.	0,255,255	42.0	4.2279663	4.3333206	4.3071065	6.8216414	9.227109E-21	8.099583E-21	1.28558084E-20	2.4413153E-14	6	121700000	122050833	8700
chr10	88550000	88555000	chr10	88725000	88730000	.	.	.	.	0,255,255	23.0	2.944484	3.6123834	3.2666862	4.5566807	2.4169524E-9	8.2464005E-8	1.2028904E-7	3.3411102E-6	1	88552500	88727500	0
chr10	76620000	76630000	chr10	76730000	76740000	.	.	.	.	0,255,255	38.0	12.892702	14.451793	15.096582	15.592855	1.6256078E-4	1.5572603E-4	1.9026762E-4	0.0086408015	1	76625000	76735000	0
chr10	12920000	12925000	chr10	12960000	12965000	.	.	.	.	0,255,255	78.0	20.511501	22.076458	25.99967	25.602213	3.88889E-15	3.8651846E-15	3.2114417E-10	2.994084E-10	3	12924166	12964166	3727
chr10	43575000	43580000	chr10	43915000	43920000	.	.	.	.	0,255,255	139.0	10.380362	11.040702	19.572817	12.50511	0.0	0.0	0.0	0.0	14	43577500	43917142	16151
chr10	5800000	5805000	chr10	5835000	5840000	.	.	.	.	0,255,255	37.0	10.464422	9.665961	8.996473	11.609144	1.7755358E-6	1.0519081E-8	1.4821969E-8	2.5477314E-6	7	5796071	5838214	10301
chr10	15300000	15305000	chr10	17725000	17730000	.	.	.	.	0,255,255	24.0	0.6254272	0.6724162	1.0944161	0.92463917	4.728317E-15	8.080158E-15	1.5132133E-14	1.5412337E-14	2	15302500	17725000	2500
chr10	84770000	84775000	chr10	84815000	84820000	.	.	.	.	0,255,255	72.0	16.034218	15.322303	20.672241	16.446854	3.540038E-17	3.3763598E-22	2.8193149E-12	5.8946915E-17	2	84775000	84817500	2500
chr10	42630000	42635000	chr10	42675000	42680000	.	.	.	.	0,255,255	32.0	12.572279	12.581871	12.589486	11.927487	0.0053691133	0.005818477	0.008397208	2.744401E-4	1	42632500	42677500	0
chr10	96210000	96220000	chr10	96930000	96940000	.	.	.	.	0,255,255	32.0	4.0096726	6.676219	8.42742	6.9815354	2.9090489E-12	9.1841876E-8	1.00172765E-5	1.16463085E-7	2	96210000	96935000	5000
chr10	116325000	116350000	chr10	117025000	117050000	.	.	.	.	0,255,255	54.0	18.327705	14.914619	19.43853	13.8190565	6.958346E-8	6.384738E-11	1.2415654E-7	7.020228E-11	1	116337500	117037500	0
chr10	79830000	79840000	chr10	79880000	79890000	.	.	.	.	0,255,255	121.0	47.999123	52.68461	48.788273	56.64224	1.4894706E-15	1.8915514E-9	2.3897724E-15	2.803314E-9	2	79835000	79890000	5000
chr10	77130000	77135000	chr10	77350000	77355000	.	.	.	.	0,255,255	25.0	2.2309525	2.44925	2.6724489	2.1142128	7.546828E-13	8.831335E-13	7.9950324E-11	1.0726344E-12	2	77130000	77352500	2500
chr10	39960000	39965000	chr10	40210000	40215000	.	.	.	.	0,255,255	17.0	3.5988858	2.9654016	3.8175762	3.774213	5.8906473E-4	6.291881E-5	7.177377E-4	6.879808E-4	3	39960833	40217500	10138
chr10	120585000	120590000	chr10	120700000	120705000	.	.	.	.	0,255,255	26.0	3.895111	4.01573	3.8572145	5.4037385	5.472951E-10	3.176815E-8	7.473119E-10	1.9008999E-6	1	120587500	120702500	0
chr10	88425000	88450000	chr10	88650000	88675000	.	.	.	.	0,255,255	93.0	38.47783	47.70848	49.61053	47.888832	8.514007E-11	2.6960859E-6	0.006098769	2.9401845E-6	1	88437500	88662500	0
chr10	26370000	26375000	chr10	26890000	26895000	.	.	.	.	0,255,255	24.0	2.159586	2.3509896	2.2214985	3.3576047	6.4612794E-12	7.171506E-12	1.1517365E-11	2.2115243E-8	2	26370000	26890000	3536
chr10	28480000	28490000	chr10	28840000	28850000	.	.	.	.	0,255,255	17.0	2.3533568	2.2499359	3.166292	2.7086632	7.54885E-6	1.1681422E-5	0.001578146	1.5620652E-4	1	28485000	28845000	0
chr10	98475000	98500000	chr10	98975000	99000000	.	.	.	.	0,255,255	111.0	43.567204	39.00245	58.048634	35.00601	1.4659475E-11	1.4233379E-11	1.943305E-6	9.697098E-18	1	98487500	98987500	0
chr10	62945000	62950000	chr10	62980000	62985000	.	.	.	.	0,255,255	47.0	21.680332	22.084703	20.390165	22.645996	0.0014551576	0.0013490961	0.0017631593	0.0017728328	1	62947500	62982500	0
chr10	63575000	63600000	chr10	66800000	66825000	.	.	.	.	0,255,255	34.0	6.598642	4.242145	6.074636	4.749567	8.897465E-9	5.777404E-13	1.624376E-10	5.0759467E-13	1	63587500	66812500	0
chr10	19240000	19245000	chr10	19350000	19355000	.	.	.	.	0,255,255	24.0	5.139519	4.9959106	4.6295266	3.9747283	2.0906338E-5	1.998987E-5	8.7628973E-7	8.024252E-7	2	19242500	19350000	2500
chr10	63175000	63180000	chr10	63240000	63245000	.	.	.	.	0,255,255	45.0	13.1255045	16.703093	19.175741	17.13135	1.3235545E-7	3.4355588E-5	5.258084E-5	5.177145E-5	8	63166250	63250000	15662
chr10	43575000	43580000	chr10	43705000	43710000	.	.	.	.	0,255,255	36.0	14.144889	11.282836	17.834698	9.704331	3.3973224E-4	5.2546343E-6	0.018463675	5.1250414E-8	3	43579166	43704166	3727
chr10	128010000	128020000	chr10	128180000	128190000	.	.	.	.	0,255,255	44.0	10.801702	11.49206	10.968139	19.091515	2.020789E-9	1.8617752E-9	2.5929254E-9	1.7533095E-4	1	128015000	128185000	0
chr10	122100000	122105000	chr10	122530000	122535000	.	.	.	.	0,255,255	19.0	3.8404672	2.6671243	2.8766532	2.8400292	3.960707E-5	2.6102834E-6	3.35808E-6	3.3207507E-6	4	122102500	122528750	5154
chr10	127945000	127950000	chr10	128005000	128010000	.	.	.	.	0,255,255	67.0	8.542219	8.308565	6.608332	10.169255	3.4606072E-29	2.8929586E-29	2.1793036E-34	7.155317E-24	10	127953000	128006500	15042
chr10	77280000	77285000	chr10	77510000	77515000	.	.	.	.	0,255,255	40.0	4.1303334	3.877142	3.733004	6.5569873	5.415885E-19	2.8601479E-22	5.6066124E-22	5.518891E-13	4	77282500	77510000	5590
chr10	44290000	44295000	chr10	44455000	44460000	.	.	.	.	0,255,255	56.0	10.524882	8.526601	7.4147606	21.368006	1.0490937E-16	7.502088E-21	6.415624E-25	4.2634492E-6	2	44287500	44460000	5590
chr10	98490000	98495000	chr10	99080000	99085000	.	.	.	.	0,255,255	14.0	2.6631012	1.9791011	1.8396064	2.010193	0.003994846	1.12262875E-4	1.2331211E-4	7.9557823E-4	2	98492500	99085000	2500
chr10	78475000	78500000	chr10	79075000	79100000	.	.	.	.	0,255,255	52.0	18.770384	14.709897	11.433922	26.801102	4.3122895E-7	6.027929E-10	3.5163677E-13	0.022368222	2	78500000	79100000	17678
chr10	95100000	95105000	chr10	95415000	95420000	.	.	.	.	0,255,255	41.0	5.624455	9.69338	12.148821	11.341378	8.931769E-17	5.908578E-11	3.692563E-8	3.620854E-8	5	95098500	95418500	11045
chr10	76440000	76450000	chr10	76530000	76540000	.	.	.	.	0,255,255	63.0	32.74738	31.416666	24.465178	30.242113	0.0052954606	0.006006625	2.1633776E-8	2.9190582E-5	2	76455000	76535000	10000
chr10	43575000	43580000	chr10	43745000	43750000	.	.	.	.	0,255,255	40.0	10.349563	9.233361	13.775448	5.793193	7.7899834E-8	2.2572433E-10	2.0879235E-5	7.192529E-16	5	43578500	43750500	8062
chr10	12865000	12870000	chr10	12920000	12925000	.	.	.	.	0,255,255	40.0	15.625041	15.81202	17.045242	17.783182	0.0011027709	0.0011433472	0.0017892573	0.0017190285	1	12867500	12922500	0
chr10	85010000	85015000	chr10	85045000	85050000	.	.	.	.	0,255,255	43.0	10.342513	10.368486	10.258783	11.472493	2.6253184E-9	2.776772E-9	3.762214E-9	3.6490477E-9	1	85012500	85047500	0
chr10	130310000	130315000	chr10	130350000	130355000	.	.	.	.	0,255,255	27.0	9.959053	9.3618355	9.687726	8.986679	0.008583677	5.270573E-4	6.973984E-4	6.931381E-4	1	130312500	130352500	0
chr10	79700000	79705000	chr10	79745000	79750000	.	.	.	.	0,255,255	44.0	16.502842	17.507689	17.830833	14.987197	6.9358306E-5	7.280813E-5	1.1168182E-4	5.3695766E-7	5	79697500	79762500	25495
chr10	94825000	94830000	chr10	94915000	94920000	.	.	.	.	0,255,255	49.0	9.158938	15.818026	20.05042	18.798449	6.7040445E-16	1.3844058E-6	5.2803877E-4	2.1149888E-6	2	94827500	94915000	2500
chr10	37135000	37140000	chr10	37230000	37235000	.	.	.	.	0,255,255	28.0	11.4958315	9.640394	11.395269	8.216551	0.004317316	2.0920641E-4	0.006424118	2.7891988E-4	3	37139166	37235833	3728
chr10	19710000	19715000	chr10	20070000	20075000	.	.	.	.	0,255,255	16.0	0.9972557	2.0530226	3.8419452	1.8729143	7.206303E-6	3.111709E-5	0.0024233265	3.2838234E-6	1	19712500	20072500	0
chr10	60190000	60195000	chr10	60230000	60235000	.	.	.	.	0,255,255	78.0	23.29333	23.678295	37.758606	22.06687	3.88889E-15	3.8651846E-15	6.3780003E-6	5.2127017E-15	2	60192500	60235000	2500
chr10	17770000	17780000	chr10	18020000	18030000	.	.	.	.	0,255,255	29.0	8.032709	11.195698	10.766554	12.03756	1.6734381E-4	0.004553754	0.005159111	0.0051342472	1	17775000	18025000	0
chr10	111295000	111300000	chr10	111470000	111475000	.	.	.	.	0,255,255	44.0	9.083389	9.123456	15.408637	8.151148	1.0848112E-12	9.174057E-13	5.403918E-7	1.4222438E-12	8	111298125	111483125	10643
chr10	76960000	76965000	chr10	77030000	77035000	.	.	.	.	0,255,255	41.0	11.392628	11.717748	13.44167	6.0697203	2.5979771E-8	2.736265E-8	8.7290955E-6	1.2222989E-16	1	76962500	77032500	0
chr10	61195000	61200000	chr10	61335000	61340000	.	.	.	.	0,255,255	136.0	9.567927	8.413851	10.781337	13.0404415	0.0	0.0	0.0	0.0	14	61199642	61336428	12903
chr10	30200000	30205000	chr10	30615000	30620000	.	.	.	.	0,255,255	19.0	2.2314167	1.9068962	4.8696136	1.2426226	1.3945731E-7	7.374632E-9	5.9726555E-4	1.1990389E-8	1	30202500	30617500	0
chr10	41300000	41310000	chr10	41380000	41390000	.	.	.	.	0,255,255	55.0	25.103254	24.664574	25.088081	25.950191	0.002073043	0.002284348	0.0029798204	0.0029738387	1	41305000	41385000	0
chr10	82910000	82920000	chr10	83290000	83300000	.	.	.	.	0,255,255	39.0	7.724622	9.965028	15.194079	7.884823	4.2242572E-12	5.13546E-7	8.540073E-5	2.5100972E-9	2	82910000	83295000	5000
chr10	12865000	12870000	chr10	12960000	12965000	.	.	.	.	0,255,255	35.0	9.514593	10.969301	15.129395	11.016063	1.3043135E-7	1.3699595E-5	0.0010945954	1.8197246E-5	1	12867500	12962500	0
chr10	59450000	59455000	chr10	59815000	59820000	.	.	.	.	0,255,255	26.0	5.842876	5.1194744	5.8955765	6.9888988	1.6270805E-6	1.5576953E-6	1.9938652E-6	6.7875015E-5	1	59452500	59817500	0
chr10	58810000	58815000	chr10	59290000	59295000	.	.	.	.	0,255,255	14.0	0.5365113	0.4606887	1.2266437	0.59497607	7.274874E-4	0.0013354385	0.0017651247	0.0017300203	1	58812500	59292500	0
chr10	93050000	93075000	chr10	93800000	93825000	.	.	.	.	0,255,255	45.0	13.330838	14.814799	17.10008	14.913404	5.345779E-7	9.402737E-7	2.1434473E-4	9.982919E-7	2	93050000	93800000	17678
chr10	53860000	53865000	chr10	54070000	54075000	.	.	.	.	0,255,255	25.0	4.936161	4.138788	6.1509557	2.684499	1.6514767E-7	1.4560962E-7	7.180993E-6	7.5964464E-11	4	53863750	54072500	5154
chr10	78525000	78530000	chr10	78570000	78575000	.	.	.	.	0,255,255	37.0	11.06495	12.772244	17.749489	13.481913	1.7755358E-6	1.7036508E-4	0.010718993	2.442901E-4	1	78527500	78572500	0
chr10	3975000	4000000	chr10	5150000	5175000	.	.	.	.	0,255,255	40.0	14.2810335	13.428013	15.609718	14.230295	4.934E-5	8.624551E-5	0.005914229	9.118654E-5	1	3987500	5162500	0
chr10	78480000	78485000	chr10	78570000	78575000	.	.	.	.	0,255,255	30.0	9.415988	9.980525	10.888468	8.487347	3.0926618E-5	0.0010669358	0.0014489609	3.9966573E-5	2	78482500	78582500	10000
chr10	3550000	3575000	chr10	3725000	3750000	.	.	.	.	0,255,255	96.0	36.345253	35.717205	41.008083	34.006218	7.136512E-12	7.6339395E-12	4.9268135E-7	8.9703895E-12	1	3562500	3737500	0
chr10	18915000	18920000	chr10	19010000	19015000	.	.	.	.	0,255,255	45.0	10.083669	7.046312	7.176224	12.497424	2.407597E-10	1.1409155E-16	2.0041455E-16	2.0240495E-7	1	18917500	19012500	0
chr10	63335000	63340000	chr10	63380000	63385000	.	.	.	.	0,255,255	45.0	14.831661	15.257706	16.683287	19.826548	1.3235545E-7	1.4014276E-7	5.258084E-5	0.005439385	10	63326000	63379000	18828
chr10	67535000	67540000	chr10	67760000	67765000	.	.	.	.	0,255,255	47.0	13.801736	11.820351	18.269415	13.429162	1.7469358E-8	2.1186709E-11	1.1000503E-5	2.6736629E-8	1	67537500	67762500	0
chr10	117360000	117365000	chr10	117395000	117400000	.	.	.	.	0,255,255	34.0	16.648941	17.076645	17.644379	17.03093	0.033333164	0.03349237	0.050615706	0.049186252	3	117364166	117400833	3728
chr10	7965000	7970000	chr10	8000000	8005000	.	.	.	.	0,255,255	32.0	12.803395	13.087676	13.754673	12.675737	0.0053691133	0.005818477	0.008397208	0.008418147	2	7965000	8002500	2500
chr10	84575000	84580000	chr10	84620000	84625000	.	.	.	.	0,255,255	57.0	16.84026	16.599054	18.429207	19.405954	7.95522E-10	8.4197876E-10	1.31593E-9	1.287837E-9	2	84575000	84622500	2500
chr10	19240000	19245000	chr10	19515000	19520000	.	.	.	.	0,255,255	24.0	4.0041704	3.4101813	5.167392	3.6400588	7.254847E-7	1.5644543E-8	2.4984574E-5	2.2115243E-8	1	19242500	19517500	0
chr10	94010000	94015000	chr10	94115000	94120000	.	.	.	.	0,255,255	45.0	8.48463	7.434424	6.582469	13.530634	2.5535024E-13	1.1409155E-16	2.0041455E-16	2.0240495E-7	2	94012500	94115000	2500
chr10	22575000	22580000	chr10	22775000	22780000	.	.	.	.	0,255,255	13.0	0.9767785	1.1406702	1.3395154	1.4785637	0.0064732283	0.011256907	1.1077067E-4	1.13816335E-4	1	22577500	22777500	0
chr10	64080000	64090000	chr10	66810000	66820000	.	.	.	.	0,255,255	17.0	1.091238	1.0628475	1.989292	0.7725978	1.7393903E-7	8.597188E-7	1.6896975E-5	1.1202084E-6	1	64085000	66815000	0
chr10	84530000	84535000	chr10	84620000	84625000	.	.	.	.	0,255,255	42.0	8.716126	10.739239	12.058019	10.153512	1.7452787E-11	8.795742E-9	1.1901972E-8	1.1614643E-8	4	84525000	84626250	9763
chr10	128565000	128570000	chr10	128670000	128675000	.	.	.	.	0,255,255	43.0	15.100038	14.282066	15.373246	16.400354	8.978693E-7	9.567715E-7	1.3991E-6	2.2421892E-4	3	128565833	128675833	9429
chr10	81495000	81500000	chr10	81605000	81610000	.	.	.	.	0,255,255	30.0	7.1466312	7.3666167	9.721509	9.150398	5.4892706E-7	4.826201E-7	3.9700546E-5	3.9966573E-5	1	81497500	81607500	0
chr10	123260000	123270000	chr10	126860000	126870000	.	.	.	.	0,255,255	19.0	3.5032372	2.9488366	5.5383	2.7916596	6.30607E-5	5.916587E-6	0.01134384	7.4706336E-6	1	123265000	126865000	0
chr10	127640000	127645000	chr10	127735000	127740000	.	.	.	.	0,255,255	69.0	5.6857395	7.685655	9.197208	20.35578	0.0	1.572594E-36	1.31104305E-30	5.498154E-11	2	127642500	127735000	2500
chr10	45380000	45390000	chr10	45910000	45920000	.	.	.	.	0,255,255	18.0	3.006025	2.8909724	3.6517122	3.761118	1.8853902E-5	3.0219888E-5	4.461108E-4	4.0539991E-4	1	45385000	45915000	0
chr10	95555000	95560000	chr10	95855000	95860000	.	.	.	.	0,255,255	65.0	7.3853726	8.620732	18.893003	8.395151	8.762688E-33	1.1479223E-27	2.4488365E-13	2.0326567E-27	9	95560277	95853611	13252
chr10	96620000	96625000	chr10	97310000	97315000	.	.	.	.	0,255,255	24.0	2.2764196	2.3253307	3.0525923	3.668076	6.4612794E-12	7.171506E-12	5.009607E-10	2.2115243E-8	3	96624166	97312500	8334
chr10	42860000	42865000	chr10	42895000	42900000	.	.	.	.	0,255,255	73.0	23.721193	25.164858	23.697323	24.6535	7.771748E-13	2.6178245E-8	1.0217675E-12	1.8788084E-8	1	42862500	42897500	0
chr10	117360000	117365000	chr10	117435000	117440000	.	.	.	.	0,255,255	76.0	9.58843	9.520008	12.235664	15.057459	1.0719504E-36	8.5122725E-37	1.7716543E-30	1.2119837E-24	7	117368928	117435357	11627
chr10	41300000	41310000	chr10	42270000	42280000	.	.	.	.	0,255,255	21.0	3.8483958	3.6206462	3.4122107	2.7923632	3.3507065E-6	4.7996555E-6	6.6057783E-6	2.7797563E-7	1	41305000	42275000	0
chr10	87850000	87875000	chr10	88100000	88125000	.	.	.	.	0,255,255	58.0	21.755493	22.419247	30.193766	20.50739	2.2230724E-6	2.7632811E-6	0.0011960986	3.2240562E-6	1	87862500	88112500	0
chr10	94520000	94525000	chr10	94605000	94610000	.	.	.	.	0,255,255	24.0	7.098226	7.705277	7.302784	9.687942	4.5176942E-4	4.2854025E-4	5.592032E-4	0.008435018	3	94517500	94607500	5000
chr10	94400000	94425000	chr10	94950000	94975000	.	.	.	.	0,255,255	64.0	17.520815	24.557537	25.968416	28.43127	2.4538336E-12	1.8539525E-8	3.300027E-5	3.1207946E-5	1	94412500	94962500	0
chr10	21685000	21690000	chr10	21990000	21995000	.	.	.	.	0,255,255	27.0	4.8759866	4.7064214	4.2928114	8.836256	7.7893745E-9	6.745347E-9	9.742404E-9	6.931381E-4	1	21687500	21992500	0
chr10	5480000	5485000	chr10	5550000	5555000	.	.	.	.	0,255,255	28.0	5.0046935	4.757594	5.2048364	6.4576516	1.0815685E-7	1.3609777E-9	1.3560447E-7	7.2559674E-6	2	5482500	5555000	2500
chr10	25270000	25280000	chr10	25410000	25420000	.	.	.	.	0,255,255	80.0	20.86429	20.544128	30.087242	19.114046	6.8900656E-16	6.253066E-16	5.822817E-11	3.489738E-21	5	25279000	25413000	16125
chr10	120925000	120950000	chr10	121250000	121275000	.	.	.	.	0,255,255	114.0	28.674809	35.64707	37.991405	52.10089	1.27236885E-26	4.0203604E-19	5.349427E-19	3.933492E-7	2	120925000	121262500	12500
chr10	128490000	128495000	chr10	128525000	128530000	.	.	.	.	0,255,255	61.0	24.774017	28.73123	22.34963	29.519773	1.523239E-4	1.3434753E-4	7.704377E-8	1.03167244E-4	1	128492500	128527500	0
chr10	39610000	39615000	chr10	39730000	39735000	.	.	.	.	0,255,255	46.0	10.034792	8.391438	7.691952	8.691554	7.1051595E-11	5.041752E-14	3.7321986E-17	8.031162E-14	3	39617500	39732500	5000
chr10	18915000	18920000	chr10	19090000	19095000	.	.	.	.	0,255,255	23.0	4.477952	4.072491	6.098548	4.358405	2.9822072E-6	2.690563E-6	8.181347E-5	3.3411102E-6	1	18917500	19092500	0
chr10	39170000	39175000	chr10	39520000	39525000	.	.	.	.	0,255,255	65.0	8.939204	8.044576	10.877316	10.428375	1.37575185E-27	1.1479223E-27	1.728813E-22	1.7859481E-22	6	39172500	39520000	5590
chr10	41890000	41895000	chr10	41960000	41965000	.	.	.	.	0,255,255	32.0	9.212446	9.273012	9.594294	10.141294	3.8722756E-6	3.6061635E-6	4.9020073E-6	2.744401E-4	5	41891500	41971500	9055
chr10	111505000	111510000	chr10	111575000	111580000	.	.	.	.	0,255,255	30.0	11.226151	9.504442	11.385442	9.966733	9.779057E-4	2.9795081E-5	0.0014489609	0.0014230108	2	111507500	111580000	2500
chr10	53640000	53645000	chr10	53795000	53800000	.	.	.	.	0,255,255	20.0	2.122134	1.6973965	1.9378155	1.9157836	2.1247306E-8	9.0651125E-10	1.1472799E-9	1.0912167E-9	2	53642500	53795000	2500
chr10	63385000	63390000	chr10	63425000	63430000	.	.	.	.	0,255,255	38.0	16.827438	14.204951	13.488863	13.083887	0.0038054164	7.693785E-5	1.10090536E-4	1.1066638E-4	3	63384166	63425833	3728
chr10	62185000	62190000	chr10	62485000	62490000	.	.	.	.	0,255,255	15.0	1.9653618	1.3027047	1.8485222	0.94378257	1.572492E-5	1.9678926E-6	2.1183578E-5	1.8978832E-4	1	62187500	62487500	0
chr10	44380000	44385000	chr10	44435000	44440000	.	.	.	.	0,255,255	50.0	14.15897	14.457866	17.283249	16.903885	7.315425E-10	7.8323137E-10	9.048141E-7	8.973115E-7	9	44381944	44440833	19156
chr10	24785000	24790000	chr10	24845000	24850000	.	.	.	.	0,255,255	21.0	6.8560066	6.3802137	5.9436235	4.271632	0.006867832	0.0069079036	7.753651E-4	4.8696827E-5	2	24792500	24847500	5000
chr10	66915000	66920000	chr10	67095000	67100000	.	.	.	.	0,255,255	33.0	9.999152	10.244483	14.805085	9.707445	7.89235E-5	8.604767E-5	0.004399147	1.6400439E-6	1	66917500	67097500	0
chr10	116205000	116210000	chr10	116315000	116320000	.	.	.	.	0,255,255	24.0	3.0368395	2.8911989	2.914041	3.3030052	3.7704662E-10	3.3427602E-10	5.009607E-10	2.2115243E-8	2	116207500	116320000	2500
chr10	87850000	87860000	chr10	88300000	88310000	.	.	.	.	0,255,255	36.0	5.8757734	5.464749	7.7905216	6.4937263	1.0007393E-12	1.128131E-12	5.402041E-10	4.976877E-10	2	87855000	88315000	10000
chr10	67870000	67875000	chr10	67995000	68000000	.	.	.	.	0,255,255	32.0	5.4372935	4.959186	5.435114	5.0087905	3.115241E-10	2.9695948E-10	4.0761697E-10	3.740077E-10	11	67868409	67990681	10092
chr10	96330000	96335000	chr10	97310000	97315000	.	.	.	.	0,255,255	17.0	1.0373491	1.681268	1.0584021	3.6653373	6.2037043E-7	4.2617322E-7	1.8380318E-6	6.879808E-4	1	96332500	97312500	0
chr10	67995000	68000000	chr10	68145000	68150000	.	.	.	.	0,255,255	24.0	5.1502895	3.9436798	4.583117	4.611583	2.0906338E-5	1.5644543E-8	8.7628973E-7	8.024252E-7	4	68000000	68147500	5590
chr10	60405000	60410000	chr10	60615000	60620000	.	.	.	.	0,255,255	23.0	3.954106	3.4151392	3.4989324	3.6061125	2.9822072E-6	8.2464005E-8	1.2028904E-7	1.11182274E-7	2	60410000	60617500	2500
chr10	39895000	39900000	chr10	39960000	39965000	.	.	.	.	0,255,255	26.0	8.891537	8.722617	7.17826	8.328413	0.0012577239	0.0012661447	7.004424E-5	0.0016651453	2	39902500	39960000	5590
chr10	59615000	59620000	chr10	59700000	59705000	.	.	.	.	0,255,255	41.0	12.143789	11.625156	12.171267	13.247599	2.5979771E-8	2.736265E-8	3.692563E-8	8.6344E-6	3	59619166	59697500	5270
chr10	89460000	89470000	chr10	89820000	89830000	.	.	.	.	0,255,255	21.0	4.2117147	5.4397736	6.328264	5.674252	7.149619E-5	0.0014041777	0.015928462	0.0015919418	1	89465000	89825000	0
chr10	99260000	99265000	chr10	99460000	99465000	.	.	.	.	0,255,255	60.0	10.757974	10.023325	10.435811	11.583737	2.835258E-19	2.833282E-19	4.0862885E-19	4.1357069E-19	8	99265625	99458750	9291
chr10	43575000	43580000	chr10	44000000	44005000	.	.	.	.	0,255,255	32.0	5.8663793	8.14477	9.733734	8.512188	3.115241E-10	3.6061635E-6	4.9020073E-6	4.93838E-6	3	43577500	44002500	5000
chr10	81190000	81195000	chr10	81295000	81300000	.	.	.	.	0,255,255	33.0	13.925609	11.531424	15.505764	9.623128	0.0028093758	8.604767E-5	0.004399147	1.6400439E-6	2	81195000	81292500	5590
chr10	80805000	80810000	chr10	80995000	81000000	.	.	.	.	0,255,255	24.0	6.0493627	7.2354136	7.1541324	8.281943	2.0906338E-5	4.2854025E-4	5.592032E-4	0.008435018	5	80813500	80992500	10296
chr10	34030000	34040000	chr10	34090000	34100000	.	.	.	.	0,255,255	59.0	27.767666	28.303278	32.808987	31.404339	2.3942813E-4	2.601729E-4	0.037668113	0.03815531	2	34040000	34095000	5000
chr10	127640000	127650000	chr10	128010000	128020000	.	.	.	.	0,255,255	37.0	10.924531	12.471418	10.888601	18.001064	4.1418257E-6	3.42286E-4	5.1668976E-6	0.0150980335	1	127645000	128015000	0
chr10	63020000	63025000	chr10	63240000	63245000	.	.	.	.	0,255,255	25.0	5.1183195	6.2307353	6.150867	4.0646315	5.9724216E-6	5.7186826E-6	7.180993E-6	1.8561622E-7	2	63022500	63250000	7500
chr10	107930000	107940000	chr10	108160000	108170000	.	.	.	.	0,255,255	35.0	11.394444	12.314863	15.239782	10.403544	2.8716857E-5	2.8380351E-5	0.001795945	3.471796E-5	1	107935000	108165000	0
chr10	85965000	85970000	chr10	86460000	86465000	.	.	.	.	0,255,255	23.0	2.7615	2.1941628	3.4067962	2.698265	2.4169524E-9	5.5473487E-11	1.2028904E-7	3.2551652E-9	3	85967500	86460833	8333
chr10	59375000	59380000	chr10	59865000	59870000	.	.	.	.	0,255,255	23.0	7.875875	4.6038175	4.3558526	7.6926513	0.012866948	2.690563E-6	3.564904E-6	0.0014249298	4	59381250	59868750	6374
chr10	94990000	94995000	chr10	95415000	95420000	.	.	.	.	0,255,255	49.0	4.86193	8.211418	12.592114	8.484641	3.4055622E-27	5.5096883E-16	3.2939054E-9	8.988277E-16	1	94992500	95417500	0
chr10	85835000	85840000	chr10	85870000	85875000	.	.	.	.	0,255,255	33.0	11.342381	11.285326	12.918033	9.443888	7.89235E-5	8.604767E-5	0.004399147	1.6400439E-6	3	85832500	85872500	5000
chr10	105570000	105580000	chr10	105840000	105850000	.	.	.	.	0,255,255	24.0	5.6854095	4.7903895	8.073144	4.55737	3.6982183E-5	1.5128404E-6	0.0140934875	1.8910664E-6	1	105575000	105845000	0
chr10	67535000	67540000	chr10	67720000	67725000	.	.	.	.	0,255,255	58.0	12.743741	13.197482	18.838657	15.3595705	6.402067E-14	6.724376E-14	4.809176E-10	9.378372E-14	10	67542500	67723000	10012
chr10	77280000	77285000	chr10	77350000	77355000	.	.	.	.	0,255,255	104.0	7.8870616	7.986914	10.236487	10.426376	0.0	0.0	0.0	0.0	8	77283125	77351250	10698
chr10	19590000	19595000	chr10	19665000	19670000	.	.	.	.	0,255,255	33.0	10.238084	11.654377	12.49453	14.16826	7.89235E-5	8.604767E-5	0.004399147	0.0044082482	2	19587500	19665000	5590
chr10	13875000	13900000	chr10	14300000	14325000	.	.	.	.	0,255,255	47.0	19.694649	20.746132	24.304493	22.126152	0.0035107092	0.004453076	0.00499608	0.0049808826	1	13887500	14312500	0
chr10	52230000	52240000	chr10	52410000	52420000	.	.	.	.	0,255,255	65.0	20.400614	21.745306	35.398525	18.166754	2.8102667E-9	2.73616E-9	0.0033502986	4.5770473E-13	1	52235000	52415000	0
chr10	81285000	81290000	chr10	81340000	81345000	.	.	.	.	0,255,255	99.0	19.158953	19.235561	35.37199	23.75596	9.394312E-34	1.0202169E-33	6.5217216E-13	3.534769E-26	8	81292500	81347500	11180
chr10	121425000	121430000	chr10	121475000	121480000	.	.	.	.	0,255,255	61.0	21.338987	21.546066	29.533611	19.447678	6.0513734E-8	5.930001E-8	1.03667764E-4	2.015996E-11	6	121427500	121470000	13463
chr10	60450000	60475000	chr10	61025000	61050000	.	.	.	.	0,255,255	56.0	29.060041	26.034702	28.892624	28.670425	0.002533584	0.003132282	0.0034310117	0.0033877282	2	60475000	61025000	17678
chr10	61670000	61675000	chr10	61730000	61735000	.	.	.	.	0,255,255	20.0	6.1388445	5.570178	5.304323	5.0209155	0.0018473761	0.0018276513	0.0021724193	0.0020731143	1	61672500	61732500	0
chr10	127735000	127740000	chr10	127935000	127940000	.	.	.	.	0,255,255	28.0	6.6097383	6.030574	4.9275813	6.332759	6.053736E-6	1.04889565E-7	2.0013375E-9	7.2559674E-6	1	127737500	127937500	0
chr10	77980000	77985000	chr10	78025000	78030000	.	.	.	.	0,255,255	50.0	10.535948	10.087691	13.825562	8.324355	4.2823988E-13	4.392086E-13	1.1112608E-9	1.9227681E-16	5	77981500	78022500	10770
chr10	120740000	120750000	chr10	120810000	120820000	.	.	.	.	0,255,255	54.0	23.910604	25.770716	27.15954	25.074268	2.0712452E-5	0.003776685	0.004904944	0.0048967805	1	120745000	120815000	0
chr10	60300000	60310000	chr10	60520000	60530000	.	.	.	.	0,255,255	33.0	11.282801	8.320084	13.878214	7.447255	1.7612807E-4	2.7277626E-6	0.0068532648	3.0855446E-8	1	60305000	60525000	0
chr10	79920000	79925000	chr10	79955000	79960000	.	.	.	.	0,255,255	94.0	20.17902	19.026648	16.463182	23.980246	1.9612287E-23	2.2591403E-30	3.9563833E-30	2.4884196E-23	1	79922500	79957500	0
chr10	30730000	30740000	chr10	30800000	30810000	.	.	.	.	0,255,255	52.0	24.111044	22.211601	26.14415	22.095068	8.260936E-5	8.586508E-5	0.012550279	1.068525E-4	2	30730000	30805000	5000
chr10	5190000	5200000	chr10	5310000	5320000	.	.	.	.	0,255,255	30.0	12.565934	11.813303	10.572013	12.526634	0.03356597	0.0021225384	0.0024521488	0.039910696	2	5195000	5325000	10000
chr10	94035000	94040000	chr10	94115000	94120000	.	.	.	.	0,255,255	100.0	12.518546	13.276814	16.385107	20.861942	2.571E-42	2.384E-42	3.7678127E-34	9.115202E-27	6	94030833	94115833	13437
chr10	75950000	75955000	chr10	76115000	76120000	.	.	.	.	0,255,255	17.0	3.5847087	2.8998497	2.6497133	4.3803887	5.8906473E-4	6.291881E-5	7.663443E-5	0.005107824	3	75955833	76115833	3727
chr10	98840000	98845000	chr10	98910000	98915000	.	.	.	.	0,255,255	32.0	10.395931	10.400607	13.945258	11.906299	1.8867665E-4	2.0629606E-4	0.008397208	2.744401E-4	1	98842500	98912500	0
chr10	37125000	37150000	chr10	38025000	38050000	.	.	.	.	0,255,255	66.0	27.179121	32.019756	37.49573	30.72975	6.2028976E-6	0.003529747	0.0038284175	8.387199E-6	1	37137500	38037500	0
chr10	57580000	57585000	chr10	57725000	57730000	.	.	.	.	0,255,255	18.0	3.5009573	3.5043144	4.170509	4.4679875	1.5685978E-4	1.5232815E-4	0.0018721812	0.0017574185	2	57582500	57730000	2500
chr10	22300000	22325000	chr10	24150000	24175000	.	.	.	.	0,255,255	22.0	3.5720518	3.7016916	3.651204	2.6464872	1.4064397E-6	5.296173E-6	4.414937E-6	1.4630851E-7	1	22312500	24162500	0
chr10	117455000	117460000	chr10	117675000	117680000	.	.	.	.	0,255,255	95.0	8.344555	8.782653	11.762864	11.535937	0.0	0.0	0.0	0.0	15	117455833	117679166	13744
chr10	7880000	7885000	chr10	8240000	8245000	.	.	.	.	0,255,255	73.0	11.479618	7.5418816	9.085471	10.331206	2.1026588E-28	3.32736E-40	7.1709756E-34	3.289667E-28	10	7881000	8238500	9394
chr10	79835000	79840000	chr10	79920000	79925000	.	.	.	.	0,255,255	62.0	10.466851	11.013736	20.839874	11.556394	1.3299985E-20	1.33363366E-20	3.2850284E-8	1.9798933E-20	13	79847115	79920576	40431
chr10	30175000	30200000	chr10	30525000	30550000	.	.	.	.	0,255,255	53.0	21.216705	24.305105	28.694056	25.143814	8.481442E-5	1.0735077E-4	0.014353954	0.01421121	2	30200000	30550000	17678
chr10	70300000	70325000	chr10	70550000	70575000	.	.	.	.	0,255,255	34.0	9.7806635	9.691437	9.365807	12.05948	1.3064636E-6	2.7599795E-6	3.4835414E-6	2.2816432E-4	1	70312500	70562500	0
chr10	94200000	94225000	chr10	94375000	94400000	.	.	.	.	0,255,255	173.0	61.44668	70.94334	102.05215	69.27729	1.7606376E-17	1.5301154E-17	8.367001E-4	1.9316525E-17	4	94218750	94412500	50389
chr10	71325000	71330000	chr10	71400000	71405000	.	.	.	.	0,255,255	96.0	7.495371	7.481409	9.894469	11.008697	0.0	0.0	0.0	0.0	10	71320000	71399500	17614
chr10	39240000	39245000	chr10	39520000	39525000	.	.	.	.	0,255,255	49.0	6.444605	7.231598	8.788022	7.7286963	1.4686894E-19	1.2333758E-19	8.927603E-16	1.9735626E-19	7	39241071	39518214	10809
chr10	30200000	30225000	chr10	31300000	31325000	.	.	.	.	0,255,255	31.0	6.450944	5.540364	5.344944	5.584315	4.592937E-7	1.2707529E-8	1.7154852E-8	1.1291905E-8	2	30200000	31312500	12500
chr10	11145000	11150000	chr10	11280000	11285000	.	.	.	.	0,255,255	42.0	4.667435	5.438107	6.0095468	5.6154113	9.227109E-21	1.2764125E-17	2.059229E-17	2.0494932E-17	1	11147500	11282500	0
chr10	88375000	88380000	chr10	88665000	88670000	.	.	.	.	0,255,255	19.0	1.0666447	2.244214	3.313917	3.1108928	3.848807E-9	1.5178213E-7	5.067414E-5	3.3207507E-6	2	88377500	88670000	2500
chr10	61490000	61500000	chr10	61650000	61660000	.	.	.	.	0,255,255	47.0	13.231765	17.494986	21.538977	19.744886	4.3052534E-8	1.4919248E-5	0.0024087992	0.002390861	1	61495000	61655000	0
chr10	81380000	81390000	chr10	81540000	81550000	.	.	.	.	0,255,255	63.0	32.70452	23.773476	29.712519	27.814384	0.0052954606	1.6363037E-8	2.9410716E-5	2.9190582E-5	1	81385000	81545000	0
chr10	59320000	59325000	chr10	59875000	59880000	.	.	.	.	0,255,255	30.0	6.2311845	3.9929514	2.674024	6.1925917	6.207107E-9	4.919772E-11	2.9776969E-15	7.5076185E-9	5	59312500	59867500	15811
chr10	21380000	21390000	chr10	21460000	21470000	.	.	.	.	0,255,255	55.0	24.425947	21.576347	24.188705	19.074669	1.0053922E-5	1.0265814E-5	1.3073015E-5	1.5647377E-8	1	21385000	21465000	0
chr10	75740000	75745000	chr10	75950000	75955000	.	.	.	.	0,255,255	37.0	6.78467	5.074115	6.2524686	7.0140443	3.973513E-11	8.7007977E-14	5.4914597E-11	5.126795E-11	2	75745000	75952500	2500
chr10	111500000	111505000	chr10	111925000	111930000	.	.	.	.	0,255,255	39.0	3.215281	3.5087097	8.840299	3.847376	2.8449266E-21	2.5048174E-21	1.1876996E-9	4.5810434E-21	4	111505000	111927500	7500
chr10	58475000	58500000	chr10	62750000	62775000	.	.	.	.	0,255,255	12.0	1.8871723	1.7409207	1.7530144	1.5679226	0.0056425747	0.016987383	0.016551137	0.0038735198	2	58475000	62775000	17678
chr10	75585000	75590000	chr10	75635000	75640000	.	.	.	.	0,255,255	53.0	14.992938	16.072746	15.325068	18.553492	2.51197E-11	3.9454036E-8	3.7200333E-11	6.055333E-8	3	75587500	75637500	5000
chr10	37125000	37150000	chr10	37550000	37575000	.	.	.	.	0,255,255	109.0	49.683563	55.210552	66.26798	54.349476	4.980106E-6	4.9124005E-6	0.017177079	5.7353654E-6	1	37137500	37562500	0
chr10	119800000	119810000	chr10	120120000	120130000	.	.	.	.	0,255,255	19.0	2.8764408	3.2320013	5.060399	2.6863916	3.7619823E-6	9.099311E-5	0.01134384	7.4706336E-6	1	119805000	120125000	0
chr10	117555000	117560000	chr10	117625000	117630000	.	.	.	.	0,255,255	45.0	14.828315	16.857643	23.305325	20.025087	1.3235545E-7	3.4355588E-5	0.0053852205	0.005439385	2	117562500	117627500	5000
chr10	13560000	13565000	chr10	14085000	14090000	.	.	.	.	0,255,255	20.0	1.4122654	2.7586846	3.7135456	2.0663974	2.8954755E-11	4.9030456E-7	1.2371359E-5	2.747959E-8	2	13557500	14087500	5000
chr10	117950000	117955000	chr10	118100000	118105000	.	.	.	.	0,255,255	43.0	9.354519	9.330956	6.1398735	13.145598	4.3868056E-12	3.725118E-12	3.3221145E-18	1.3801834E-6	1	117952500	118102500	0
chr10	85950000	85960000	chr10	86700000	86710000	.	.	.	.	0,255,255	24.0	5.4157906	5.250154	6.244721	5.893053	3.6982183E-5	4.6295176E-5	0.001151565	5.668799E-5	1	85955000	86705000	0
chr10	125375000	125400000	chr10	126500000	126525000	.	.	.	.	0,255,255	44.0	16.454672	21.71723	22.97075	20.367073	2.6754625E-4	0.021468835	0.023463782	0.023257345	2	125387500	126525000	12500
chr10	77625000	77630000	chr10	77750000	77755000	.	.	.	.	0,255,255	41.0	6.2070675	4.8279586	5.9253693	6.257024	8.931769E-17	5.976262E-20	1.2272867E-16	1.1729148E-13	3	77629166	77755833	6872
chr10	41810000	41815000	chr10	41885000	41890000	.	.	.	.	0,255,255	40.0	13.047541	12.574111	10.273302	10.033585	1.3407205E-5	1.4391396E-5	1.1085815E-7	1.08932085E-7	2	41812500	41890000	2500
chr10	19930000	19940000	chr10	20000000	20010000	.	.	.	.	0,255,255	170.0	55.016327	54.355515	67.728226	51.5553	1.2555223E-26	1.4824519E-26	7.383061E-17	2.1944465E-26	3	19938333	19998333	7454
chr10	41515000	41520000	chr10	41595000	41600000	.	.	.	.	0,255,255	44.0	15.916108	15.7786255	20.637938	15.913994	6.9358306E-5	7.280813E-5	0.00911717	1.0883294E-4	1	41517500	41597500	0
chr10	7680000	7685000	chr10	7725000	7730000	.	.	.	.	0,255,255	52.0	15.153303	15.106032	20.196733	14.805073	7.830714E-11	8.4346405E-11	7.44976E-5	1.1929545E-10	3	7675833	7725833	13437
chr10	111505000	111510000	chr10	111650000	111655000	.	.	.	.	0,255,255	26.0	5.8294744	4.514026	5.4808965	4.5642333	1.6270805E-6	3.176815E-8	1.9938652E-6	4.176665E-8	3	111507500	111649166	11666
chr10	57600000	57610000	chr10	57720000	57730000	.	.	.	.	0,255,255	72.0	26.819826	27.639923	25.195923	46.81526	3.4778644E-8	3.5052835E-8	4.7125656E-8	0.025800632	6	57588333	57733333	18634
chr10	5600000	5605000	chr10	5840000	5845000	.	.	.	.	0,255,255	14.0	2.419603	2.3275585	3.515713	3.3399608	6.5729057E-4	7.358813E-4	0.021899499	0.020946939	2	5600000	5842500	2500
chr10	75585000	75590000	chr10	75950000	75955000	.	.	.	.	0,255,255	30.0	3.822992	4.1222234	5.5874195	3.8048873	3.5102964E-13	4.919772E-11	7.915007E-9	5.063957E-13	2	75590000	75952500	2500
chr10	93310000	93315000	chr10	93355000	93360000	.	.	.	.	0,255,255	50.0	23.008928	21.6199	23.912987	20.599377	2.2721368E-4	2.1207961E-4	2.7972113E-4	2.8296674E-4	4	93302500	93360000	16771
chr10	127185000	127190000	chr10	127310000	127315000	.	.	.	.	0,255,255	33.0	11.902022	11.480063	13.0588875	10.248105	7.89235E-5	8.604767E-5	0.004399147	1.150208E-4	1	127187500	127312500	0
chr10	74935000	74940000	chr10	75020000	75025000	.	.	.	.	0,255,255	73.0	5.638627	6.342449	11.286405	7.4916844	0.0	3.32736E-40	3.1868334E-28	6.58383E-40	10	74934000	75020500	12500
chr10	37800000	37825000	chr10	38025000	38050000	.	.	.	.	0,255,255	77.0	37.630936	40.34891	44.07476	36.924446	7.990655E-6	0.0070676133	0.00734644	9.992259E-6	2	37812500	38050000	12500
chr10	68445000	68450000	chr10	68540000	68545000	.	.	.	.	0,255,255	26.0	6.8167458	6.4060507	4.52054	7.4180813	5.6846337E-5	5.256902E-5	4.4826574E-8	6.7875015E-5	2	68452500	68542500	5000
chr10	60695000	60700000	chr10	60750000	60755000	.	.	.	.	0,255,255	72.0	17.558908	17.097002	19.042198	28.312237	3.540038E-17	3.701404E-17	5.7777567E-17	4.0695436E-8	14	60697500	60749285	26315
chr10	122800000	122805000	chr10	122985000	122990000	.	.	.	.	0,255,255	56.0	7.3646507	8.841208	18.662876	5.7297983	4.2306196E-25	7.502088E-21	3.5256136E-9	2.136806E-29	1	122802500	122987500	0
chr10	95555000	95560000	chr10	96030000	96035000	.	.	.	.	0,255,255	20.0	2.8807037	3.1011052	4.1589575	4.032196	5.0430106E-7	4.9030456E-7	1.8367439E-4	1.6999636E-4	3	95554166	96034166	3727
chr10	118150000	118175000	chr10	119075000	119100000	.	.	.	.	0,255,255	35.0	11.881526	11.355518	13.698807	10.697112	4.608499E-5	8.340847E-5	0.0039749807	9.365147E-5	2	118162500	119075000	12500
chr10	45100000	45125000	chr10	45775000	45800000	.	.	.	.	0,255,255	36.0	11.498737	13.598018	13.638268	15.05765	1.8201847E-5	0.0019620277	0.0019985908	0.002014335	3	45104166	45804166	18634
chr10	96330000	96335000	chr10	96615000	96620000	.	.	.	.	0,255,255	47.0	10.154994	8.129657	8.277881	12.929845	2.0394042E-11	1.1415442E-14	1.7691737E-14	2.6736629E-8	3	96332500	96612500	15000
chr10	23075000	23100000	chr10	24100000	24125000	.	.	.	.	0,255,255	21.0	7.796262	5.8536386	7.14648	5.508332	0.015316732	0.003994016	0.034202307	0.0035370344	2	23100000	24112500	12500
chr10	91070000	91080000	chr10	91140000	91150000	.	.	.	.	0,255,255	157.0	31.945698	29.438862	42.552765	29.325317	8.055E-42	0.0	8.124287E-31	0.0	9	91072777	91141666	23440
chr10	80880000	80885000	chr10	80990000	80995000	.	.	.	.	0,255,255	58.0	8.196611	8.9810095	7.5982995	14.670723	3.1897541E-22	2.58716E-22	1.3921685E-26	9.378372E-14	4	80881250	80993750	6374
chr10	21380000	21385000	chr10	21995000	22000000	.	.	.	.	0,255,255	52.0	3.447297	4.178108	4.80412	7.9757695	1.8185259E-34	3.4856172E-30	5.6265667E-30	8.322469E-18	8	21380000	22004375	12135
chr10	43950000	43955000	chr10	44000000	44005000	.	.	.	.	0,255,255	43.0	12.221453	12.850722	16.006935	13.273215	2.6253184E-9	9.567715E-7	2.3141046E-4	1.3801834E-6	1	43952500	44002500	0
chr10	86635000	86640000	chr10	86730000	86735000	.	.	.	.	0,255,255	31.0	3.976369	4.5412197	5.8370676	8.572185	1.0331739E-11	8.8394595E-12	1.8336443E-9	1.4253192E-5	1	86637500	86732500	0
chr10	19590000	19595000	chr10	19690000	19695000	.	.	.	.	0,255,255	35.0	14.534956	13.184598	15.018301	15.627008	7.054196E-4	7.6198706E-4	0.0010945954	0.030087465	5	19598500	19686500	14560
chr10	118150000	118175000	chr10	118350000	118375000	.	.	.	.	0,255,255	187.0	18.141083	19.747599	39.622818	15.12663	0.0	0.0	0.0	0.0	1	118162500	118362500	0
chr10	56370000	56380000	chr10	56990000	57000000	.	.	.	.	0,255,255	17.0	2.9328432	2.8701475	3.832953	3.3532908	8.724792E-5	1.3889265E-4	0.001578146	0.0014636767	3	56371666	57001666	7453
chr10	25475000	25500000	chr10	26325000	26350000	.	.	.	.	0,255,255	47.0	20.687885	16.612247	18.773201	18.689346	0.0035107092	3.882261E-5	4.7252386E-5	4.4493256E-5	2	25500000	26325000	17678
chr10	80445000	80450000	chr10	80505000	80510000	.	.	.	.	0,255,255	143.0	15.290209	17.043056	21.955414	21.052021	0.0	0.0	0.0	0.0	10	80451500	80502000	16008
chr10	116580000	116590000	chr10	116780000	116790000	.	.	.	.	0,255,255	51.0	16.995007	23.23877	28.368656	28.07464	5.4570927E-7	1.6687709E-4	0.019493088	0.019442186	2	116580000	116785000	5000
chr10	85220000	85225000	chr10	85650000	85655000	.	.	.	.	0,255,255	24.0	4.0631723	3.4925473	8.93662	2.7213728	7.254847E-7	1.5644543E-8	0.008426087	5.0376076E-10	1	85222500	85652500	0
chr10	7810000	7815000	chr10	8235000	8240000	.	.	.	.	0,255,255	35.0	5.7493663	4.1331215	5.6369557	6.075535	2.7130934E-12	6.9877694E-15	3.5671325E-12	3.349078E-12	4	7810000	8240000	3536
chr10	40880000	40890000	chr10	41300000	41310000	.	.	.	.	0,255,255	36.0	7.4382896	7.4461136	7.9390726	6.852993	3.5038533E-10	3.9131168E-10	1.06619325E-7	4.976877E-10	2	40885000	41300000	5000
chr10	53370000	53380000	chr10	53590000	53600000	.	.	.	.	0,255,255	49.0	13.466371	18.724533	21.910795	19.481285	5.3115943E-9	2.8813506E-6	7.3910353E-4	3.4411646E-6	1	53375000	53595000	0
chr10	12675000	12700000	chr10	12900000	12925000	.	.	.	.	0,255,255	140.0	62.6769	64.24249	87.86207	60.5215	3.2946495E-8	3.146311E-8	0.0019921605	1.17857655E-14	1	12687500	12912500	0
chr10	94850000	94860000	chr10	94910000	94920000	.	.	.	.	0,255,255	101.0	45.504196	53.308243	56.117466	65.126526	6.0220713E-9	8.717887E-5	1.2998133E-4	0.084043495	3	94865000	94921666	12018
chr10	120230000	120235000	chr10	120270000	120275000	.	.	.	.	0,255,255	42.0	11.35617	10.281076	11.930632	12.40446	8.333078E-9	8.795742E-9	1.1901972E-8	3.4924828E-6	2	120235000	120272500	2500
chr10	78090000	78095000	chr10	78130000	78135000	.	.	.	.	0,255,255	39.0	15.3308325	19.337387	23.057812	20.254852	3.130353E-5	0.0021472434	0.08990786	0.09201547	3	78099166	78135833	10673
chr10	80445000	80450000	chr10	80545000	80550000	.	.	.	.	0,255,255	35.0	13.34985	11.671589	19.191193	11.590009	7.054196E-4	1.3699595E-5	0.031052053	1.8197246E-5	4	80447500	80555000	7500
chr10	85180000	85190000	chr10	86020000	86030000	.	.	.	.	0,255,255	20.0	4.7298913	3.9544387	4.9779882	3.222789	2.5306278E-4	3.2163743E-4	0.0044039865	2.5471798E-5	1	85185000	86025000	0
chr10	52400000	52425000	chr10	53325000	53350000	.	.	.	.	0,255,255	65.0	27.328419	21.018085	28.684586	22.253632	1.2101319E-5	7.693843E-9	1.7190212E-5	9.396972E-9	4	52431250	53318750	31869
chr10	80995000	81000000	chr10	81080000	81085000	.	.	.	.	0,255,255	58.0	12.467016	11.761022	12.656336	15.431872	6.402067E-14	5.7026803E-18	9.244083E-14	9.378372E-14	7	81009642	81083928	15453
chr10	60410000	60415000	chr10	60755000	60760000	.	.	.	.	0,255,255	35.0	3.6254458	4.9599333	5.737133	7.825134	1.5255644E-17	2.4650204E-12	3.5671325E-12	8.89077E-10	9	60411388	60756944	10213
chr10	19930000	19935000	chr10	20070000	20075000	.	.	.	.	0,255,255	91.0	14.645658	14.452719	19.48592	22.150303	2.3992735E-35	2.394289E-35	3.3651454E-28	1.122064E-21	11	19924772	20068863	17062
chr10	94975000	95000000	chr10	95225000	95250000	.	.	.	.	0,255,255	120.0	56.46864	50.223797	67.90436	51.42717	1.0247657E-8	9.704683E-9	4.0271482E-4	1.1804712E-8	3	94987500	95262500	25000
chr10	75855000	75860000	chr10	75950000	75955000	.	.	.	.	0,255,255	55.0	16.619287	13.079341	10.793226	28.458012	5.6307146E-9	2.5554326E-12	6.2537575E-16	0.0032428952	3	75844166	75947500	14241
chr10	89460000	89465000	chr10	89630000	89635000	.	.	.	.	0,255,255	58.0	5.2283096	5.244148	6.102033	6.3361754	1.8917554E-31	1.5032352E-31	3.5389005E-31	1.2882193E-26	7	89463214	89630357	7889
chr10	13830000	13835000	chr10	13865000	13870000	.	.	.	.	0,255,255	37.0	15.396684	15.268493	16.583479	13.574623	1.5832401E-4	1.7036508E-4	0.010718993	2.442901E-4	1	13832500	13867500	0
chr10	40050000	40075000	chr10	40525000	40550000	.	.	.	.	0,255,255	51.0	20.563332	19.473389	17.140057	25.586021	3.2138586E-4	1.4273666E-6	1.7783124E-6	0.03413987	2	40050000	40537500	12500
chr10	122550000	122560000	chr10	123000000	123010000	.	.	.	.	0,255,255	20.0	4.1154776	4.069771	6.231386	3.8815541	2.5306278E-4	3.2163743E-4	0.0044039865	2.5471798E-5	1	122555000	123005000	0
chr10	67640000	67645000	chr10	67720000	67725000	.	.	.	.	0,255,255	40.0	10.281578	10.221008	12.559223	13.57745	7.7899834E-8	8.215617E-8	2.0879235E-5	2.0653886E-5	7	67646071	67723928	11974
chr10	93160000	93165000	chr10	93450000	93455000	.	.	.	.	0,255,255	22.0	6.654236	6.4044976	7.931593	7.082346	0.0029265422	0.0028921377	0.034970257	0.0035853125	3	93162500	93437500	15000
chr10	42840000	42845000	chr10	42940000	42945000	.	.	.	.	0,255,255	48.0	9.692688	10.549362	14.343473	10.969979	3.0293627E-15	5.8930543E-12	9.538045E-9	7.803998E-12	6	42836666	42940833	9316
chr10	24170000	24175000	chr10	24295000	24300000	.	.	.	.	0,255,255	34.0	3.3777423	3.1045063	2.7241564	5.672002	1.1797307E-16	2.6230337E-19	4.499712E-19	1.6733242E-11	2	24172500	24300000	2500
chr10	8830000	8835000	chr10	8975000	8980000	.	.	.	.	0,255,255	33.0	3.8149579	4.495197	5.081612	7.641218	9.160705E-16	2.6183865E-13	8.5655025E-11	1.3763808E-8	3	8834166	8974166	3727
chr10	58395000	58400000	chr10	58440000	58445000	.	.	.	.	0,255,255	28.0	8.861439	9.27723	11.930547	12.090692	2.122057E-4	2.0920641E-4	0.006424118	0.0062937033	1	58397500	58442500	0
chr10	85870000	85875000	chr10	85915000	85920000	.	.	.	.	0,255,255	44.0	15.7049465	15.070704	16.26254	16.964773	6.9358306E-5	3.69322E-7	1.1168182E-4	1.0883294E-4	1	85872500	85917500	0
chr10	62185000	62190000	chr10	62260000	62265000	.	.	.	.	0,255,255	30.0	7.1523147	6.5615706	9.422862	5.327081	5.4892706E-7	4.826201E-7	3.9700546E-5	7.5076185E-9	7	62189642	62248214	14446
chr10	116470000	116480000	chr10	116840000	116850000	.	.	.	.	0,255,255	42.0	21.935055	20.67658	20.973326	22.470425	0.023307856	0.025793722	0.03125551	0.031150967	2	116470000	116850000	7071
chr10	59895000	59900000	chr10	60160000	60165000	.	.	.	.	0,255,255	18.0	3.2509756	3.2250192	4.73512	3.862344	1.5685978E-4	1.5232815E-4	0.0018721812	1.8413752E-4	2	59902500	60162500	5000
chr10	67535000	67540000	chr10	67645000	67650000	.	.	.	.	0,255,255	71.0	14.539489	12.32246	21.858892	11.272741	1.4529277E-21	6.3228946E-27	7.6518574E-12	9.556124E-27	10	67543000	67642000	16447
chr10	93050000	93055000	chr10	93430000	93435000	.	.	.	.	0,255,255	25.0	2.9998782	3.1806674	5.179713	3.670034	5.6697563E-11	2.8457687E-9	7.180993E-6	4.0952752E-9	3	93055833	93435833	13438
chr10	17415000	17420000	chr10	17720000	17725000	.	.	.	.	0,255,255	23.0	7.7801347	5.3678265	5.425805	9.232959	0.0011876018	6.636393E-5	8.181347E-5	0.017634505	1	17417500	17722500	0
chr10	50890000	50900000	chr10	51400000	51410000	.	.	.	.	0,255,255	23.0	7.256678	5.003962	4.0380826	6.9764514	0.0021538513	1.5285349E-4	8.785985E-6	0.0027137871	3	50905000	51405000	10000
chr10	80340000	80350000	chr10	80400000	80410000	.	.	.	.	0,255,255	125.0	51.18394	57.447086	79.02851	74.04343	1.2071563E-10	1.4674342E-10	0.074895374	2.7411354E-5	2	80350000	80405000	5000
chr10	75850000	75860000	chr10	76200000	76210000	.	.	.	.	0,255,255	26.0	5.080787	6.75366	6.137181	8.237674	3.009931E-6	1.20929064E-4	4.6658142E-6	0.00290792	1	75855000	76205000	0
chr10	79830000	79840000	chr10	79950000	79960000	.	.	.	.	0,255,255	126.0	39.05809	30.786434	41.727074	36.14306	1.9360058E-17	7.791684E-34	3.074067E-17	5.4603226E-25	1	79835000	79955000	0
chr10	80395000	80400000	chr10	80430000	80435000	.	.	.	.	0,255,255	84.0	27.578547	29.576063	26.95735	30.597296	1.7378164E-12	1.7020156E-12	1.4094963E-12	1.3208773E-12	2	80392500	80432500	5000
chr10	4380000	4390000	chr10	5800000	5810000	.	.	.	.	0,255,255	15.0	2.1938367	1.9311644	1.3748575	3.5716996	2.0632778E-4	4.36481E-5	6.1066353E-6	0.014621564	1	4385000	5805000	0
chr10	126915000	126920000	chr10	126990000	126995000	.	.	.	.	0,255,255	90.0	8.44559	8.898885	14.344606	9.318549	0.0	0.0	1.7982273E-34	0.0	11	126917045	126987954	11401
chr10	25680000	25690000	chr10	26340000	26350000	.	.	.	.	0,255,255	29.0	2.3927164	2.3572667	4.649766	2.9260497	1.2374259E-16	1.7608428E-16	1.170272E-9	6.179154E-14	3	25681666	26341666	7453
chr10	42470000	42475000	chr10	42505000	42510000	.	.	.	.	0,255,255	30.0	9.633442	9.685576	9.242554	9.055873	3.0926618E-5	2.9795081E-5	3.9700546E-5	3.9966573E-5	1	42472500	42507500	0
chr10	60625000	60630000	chr10	60755000	60760000	.	.	.	.	0,255,255	20.0	1.8174378	2.8386087	2.9127152	5.572653	7.6199325E-10	4.9030456E-7	6.498013E-7	0.0020731143	3	60622500	60757500	5000
chr10	29530000	29540000	chr10	30530000	30540000	.	.	.	.	0,255,255	20.0	2.5987906	2.8778229	5.083701	2.3506515	7.1166085E-7	1.1204264E-6	0.0044039865	8.142595E-8	1	29535000	30535000	0
chr10	93050000	93055000	chr10	93470000	93475000	.	.	.	.	0,255,255	28.0	4.1842537	3.015185	3.3777814	3.0281494	1.5898294E-9	1.2546667E-13	2.1167379E-11	1.9783463E-13	3	93050833	93470833	3727
chr10	7825000	7850000	chr10	8500000	8525000	.	.	.	.	0,255,255	63.0	20.417194	21.647856	16.359314	35.15067	3.7513338E-8	4.4357343E-8	1.3963292E-11	0.013838697	2	7825000	8512500	12500
chr10	8790000	8795000	chr10	8970000	8975000	.	.	.	.	0,255,255	26.0	3.5910108	4.2868023	4.506403	6.3723016	5.472951E-10	3.176815E-8	4.4826574E-8	6.7875015E-5	2	8792500	8975000	2500
chr10	60305000	60310000	chr10	60760000	60765000	.	.	.	.	0,255,255	24.0	3.3135002	3.5290031	2.557621	4.8431144	1.6961383E-8	1.5644543E-8	5.009607E-10	8.024252E-7	3	60300833	60757500	14240
chr10	59105000	59110000	chr10	59295000	59300000	.	.	.	.	0,255,255	24.0	3.0143085	2.2138221	2.991019	3.7919908	3.7704662E-10	7.171506E-12	5.009607E-10	2.2115243E-8	3	59109166	59294166	3727
chr10	23810000	23815000	chr10	24295000	24300000	.	.	.	.	0,255,255	13.0	1.3792766	1.3235642	1.4372869	2.5320868	8.444921E-5	1.0610396E-4	1.1077067E-4	0.014982682	1	23812500	24297500	0
chr10	16630000	16640000	chr10	17720000	17730000	.	.	.	.	0,255,255	21.0	5.714871	4.179497	4.0163803	7.4411197	0.0011313497	9.0404035E-5	1.1798657E-4	0.015175454	2	16640000	17725000	5000
chr10	93070000	93075000	chr10	93290000	93295000	.	.	.	.	0,255,255	24.0	5.18168	4.5916414	7.726666	5.6249285	2.0906338E-5	6.447722E-7	5.592032E-4	2.4020328E-5	2	93062500	93292500	10000
chr10	62275000	62280000	chr10	62380000	62385000	.	.	.	.	0,255,255	24.0	4.82693	5.9186482	9.087325	5.180271	7.254847E-7	1.998987E-5	0.008426087	2.4020328E-5	1	62277500	62382500	0
chr10	67860000	67870000	chr10	68080000	68090000	.	.	.	.	0,255,255	27.0	8.066889	7.6656413	9.365281	8.113791	0.0010472897	4.0333223E-5	0.0012915425	0.0012438259	1	67865000	68085000	0
chr10	61165000	61170000	chr10	61200000	61205000	.	.	.	.	0,255,255	38.0	19.543959	16.940527	18.90305	16.675898	0.0038054164	0.0039198245	0.0060561197	0.005842682	1	61167500	61202500	0
chr10	68245000	68250000	chr10	68280000	68285000	.	.	.	.	0,255,255	49.0	15.970795	14.082623	18.251541	11.332961	1.3050023E-6	2.3054378E-9	2.1299084E-6	2.1414025E-12	5	68241500	68280500	6325
chr10	28480000	28490000	chr10	28730000	28740000	.	.	.	.	0,255,255	25.0	4.035107	3.5985696	3.7497327	4.5735927	2.7321988E-7	6.994221E-9	1.0221236E-8	4.4221562E-7	2	28485000	28730000	5000
chr10	88375000	88380000	chr10	88580000	88585000	.	.	.	.	0,255,255	22.0	2.9584608	4.488584	5.7515883	5.907189	1.5173608E-8	1.0663931E-5	2.5862615E-4	2.4751312E-4	3	88379166	88584166	3727
chr10	87025000	87050000	chr10	88325000	88350000	.	.	.	.	0,255,255	47.0	16.126963	12.835124	10.62373	19.772587	2.7916001E-5	1.2668244E-7	2.1654918E-10	0.0049808826	3	87029166	88320833	18634
chr10	127670000	127680000	chr10	128030000	128040000	.	.	.	.	0,255,255	43.0	18.261889	13.880734	15.813004	11.826445	2.98021E-4	1.9789854E-6	3.6970963E-4	7.975848E-9	2	127675000	128025000	10000
chr10	81605000	81610000	chr10	82170000	82175000	.	.	.	.	0,255,255	20.0	3.1347995	2.3337646	1.8505113	5.9379163	5.0430106E-7	2.3439016E-8	1.1472799E-9	0.0020731143	1	81607500	82172500	0
chr10	36970000	36975000	chr10	37135000	37140000	.	.	.	.	0,255,255	16.0	4.456878	2.8298721	3.8003817	1.9619312	0.012943704	2.744294E-4	0.0024233265	3.2838234E-6	1	36972500	37137500	0
chr10	117845000	117850000	chr10	117905000	117910000	.	.	.	.	0,255,255	46.0	17.928814	17.098185	17.574095	15.159923	1.5182003E-5	1.600375E-5	2.4289953E-5	7.4296274E-8	6	117855000	117906666	12528
chr10	128845000	128850000	chr10	128890000	128895000	.	.	.	.	0,255,255	80.0	13.706101	14.658184	21.333666	19.795954	1.6942188E-27	1.7311682E-27	5.645032E-16	5.6199344E-16	6	128843333	128894166	7861
chr10	82725000	82750000	chr10	83550000	83575000	.	.	.	.	0,255,255	60.0	19.346779	19.710497	20.597977	24.148668	1.8012639E-10	5.5099576E-7	7.0877843E-7	6.528211E-7	2	82737500	83575000	12500
chr10	23815000	23820000	chr10	24080000	24085000	.	.	.	.	0,255,255	19.0	2.2981124	2.8586462	5.8034043	1.8976898	1.3945731E-7	2.6102834E-6	0.005790599	8.592391E-9	1	23817500	24082500	0
chr10	79880000	79885000	chr10	79915000	79920000	.	.	.	.	0,255,255	61.0	23.849688	28.268032	24.499687	29.463001	6.0513734E-8	1.3434753E-4	7.704377E-8	1.03167244E-4	3	79885833	79922500	8334
chr10	71235000	71240000	chr10	71345000	71350000	.	.	.	.	0,255,255	47.0	7.904516	7.965611	9.161236	7.819417	1.3630604E-14	1.1415442E-14	1.7691737E-14	6.235102E-18	3	71239166	71345833	3728
chr10	122985000	122990000	chr10	123075000	123080000	.	.	.	.	0,255,255	29.0	10.887433	10.424398	9.016494	10.536268	0.0020988302	0.002296352	1.0717525E-4	0.0030532142	1	122987500	123077500	0
chr10	8525000	8530000	chr10	8715000	8720000	.	.	.	.	0,255,255	15.0	2.6345491	3.053107	3.08482	3.6283224	0.0010663249	0.0011064842	0.0012870323	0.0072526224	3	8522500	8717500	5000
chr10	59490000	59500000	chr10	59860000	59870000	.	.	.	.	0,255,255	45.0	17.510246	16.085318	18.414244	21.401552	7.035359E-5	7.078147E-5	8.7088105E-5	0.0071115983	1	59495000	59865000	0
chr10	61200000	61205000	chr10	61400000	61405000	.	.	.	.	0,255,255	22.0	4.707415	5.35691	6.0217595	4.8118134	1.1887263E-5	2.1182957E-4	2.5862615E-4	1.3155812E-5	2	61200000	61402500	2500
chr10	41885000	41890000	chr10	42275000	42280000	.	.	.	.	0,255,255	42.0	5.143084	6.855262	4.088081	8.1421385	1.4535466E-17	1.5901732E-14	1.28558084E-20	2.2838611E-11	3	41889166	42275833	3728
chr10	128090000	128100000	chr10	128520000	128530000	.	.	.	.	0,255,255	25.0	10.581672	8.835068	11.090331	7.0384502	0.056228183	0.005980548	0.06662183	3.994461E-4	2	128095000	128535000	10000
chr10	76790000	76795000	chr10	77020000	77025000	.	.	.	.	0,255,255	31.0	5.4950647	4.7490277	5.316682	5.9470124	1.4375952E-9	8.8394595E-12	1.8336443E-9	1.7124617E-9	1	76792500	77022500	0
chr10	64750000	64760000	chr10	66800000	66810000	.	.	.	.	0,255,255	15.0	0.5965311	0.41910163	0.543619	0.5982925	2.4353341E-5	1.0656277E-4	1.3749684E-4	1.4530883E-4	1	64755000	66805000	0
chr10	41690000	41700000	chr10	42290000	42300000	.	.	.	.	0,255,255	22.0	4.758111	4.3518534	4.322201	6.3657575	1.9698253E-5	2.428944E-5	3.2623902E-5	0.006590606	2	41690000	42295000	5000
chr10	5310000	5320000	chr10	5550000	5560000	.	.	.	.	0,255,255	19.0	3.5978305	3.6882226	3.3443615	3.3016267	6.30607E-5	9.099311E-5	1.1680406E-4	1.0290232E-4	1	5315000	5555000	0
chr10	18055000	18060000	chr10	18195000	18200000	.	.	.	.	0,255,255	32.0	5.6218643	6.181142	8.010683	8.706146	3.115241E-10	2.9695948E-10	4.9020073E-6	4.93838E-6	4	18056250	18213750	18792
chr10	115575000	115600000	chr10	116175000	116200000	.	.	.	.	0,255,255	39.0	13.543975	14.515429	13.386906	17.965822	1.1260437E-4	1.9422662E-4	2.0030256E-4	0.010407696	1	115587500	116187500	0
chr10	45100000	45105000	chr10	45370000	45375000	.	.	.	.	0,255,255	35.0	4.1387954	4.0734043	3.4716005	7.326865	8.200147E-15	6.9877694E-15	2.3657081E-17	8.89077E-10	2	45100000	45372500	2500
chr10	23775000	23800000	chr10	29350000	29375000	.	.	.	.	0,255,255	14.0	2.4695904	2.3474746	1.323644	1.9263312	0.0015528915	0.00707272	1.2996007E-4	0.0010063892	1	23787500	29362500	0
chr10	90075000	90100000	chr10	91025000	91050000	.	.	.	.	0,255,255	19.0	3.445395	3.430191	4.275442	3.823009	1.09400746E-4	3.342114E-4	0.0033990429	3.2624276E-4	1	90087500	91037500	0
chr10	17900000	17925000	chr10	18200000	18225000	.	.	.	.	0,255,255	98.0	36.03551	39.506058	41.41634	58.818405	1.3171238E-12	1.2748805E-7	1.4199036E-7	9.434948E-4	1	17912500	18212500	0
chr10	60305000	60310000	chr10	60440000	60445000	.	.	.	.	0,255,255	42.0	8.786537	6.8189125	12.913708	4.8072743	1.7452787E-11	1.5901732E-14	3.541578E-6	1.2689373E-20	2	60307500	60445000	2500
chr10	21075000	21080000	chr10	21185000	21190000	.	.	.	.	0,255,255	37.0	11.444401	11.407634	16.224518	11.319814	1.7755358E-6	1.9294475E-6	0.010718993	2.5477314E-6	1	21077500	21187500	0
chr10	63040000	63050000	chr10	63110000	63120000	.	.	.	.	0,255,255	48.0	18.035448	18.82707	24.239756	21.274967	6.89415E-6	6.6275793E-6	0.0013472097	0.0013420434	1	63045000	63115000	0
chr10	62505000	62510000	chr10	62540000	62545000	.	.	.	.	0,255,255	172.0	26.496513	23.707613	25.918087	23.9171	0.0	0.0	0.0	0.0	20	62497000	62553000	26277
chr10	59480000	59490000	chr10	59810000	59820000	.	.	.	.	0,255,255	40.0	11.708281	16.933472	18.453663	19.30138	1.8584902E-7	0.002291738	0.0026930608	0.002612639	1	59485000	59815000	0
chr10	19015000	19020000	chr10	19090000	19095000	.	.	.	.	0,255,255	44.0	13.672782	13.4425	18.723543	14.476895	3.4828193E-7	3.69322E-7	1.1168182E-4	5.3695766E-7	6	19015833	19092500	9718
chr10	4085000	4090000	chr10	4330000	4335000	.	.	.	.	0,255,255	46.0	5.7760477	7.817495	7.721936	10.895539	8.219776E-21	2.1228293E-17	3.7321986E-17	9.7081974E-11	2	4090000	4332500	2500
chr10	94685000	94690000	chr10	94940000	94945000	.	.	.	.	0,255,255	33.0	9.0066395	11.755351	11.30441	13.376155	1.2931621E-6	8.604767E-5	1.1778517E-4	0.0044082482	6	94699166	94949166	13436
chr10	93430000	93435000	chr10	93575000	93580000	.	.	.	.	0,255,255	20.0	6.1851773	5.1231775	6.640401	6.6402063	0.0018473761	0.0018276513	0.01924162	0.019166077	4	93427500	93578750	5154
chr10	42955000	42960000	chr10	42990000	42995000	.	.	.	.	0,255,255	31.0	10.52965	10.686703	10.700333	9.726256	4.3807746E-4	4.7695916E-4	6.4983E-4	1.4253192E-5	2	42952500	42990000	5590
chr10	82900000	82925000	chr10	83525000	83550000	.	.	.	.	0,255,255	107.0	21.854424	31.653055	35.544025	44.70953	2.0747413E-30	3.9382667E-16	5.2094125E-16	3.1248826E-10	3	82904166	83529166	18634
chr10	88375000	88380000	chr10	88500000	88505000	.	.	.	.	0,255,255	46.0	4.730631	7.009697	10.925385	8.436329	2.133588E-24	2.1228293E-17	1.01011005E-10	8.031162E-14	2	88380000	88502500	2500
chr10	7725000	7730000	chr10	7780000	7785000	.	.	.	.	0,255,255	55.0	12.2756815	11.742707	10.035239	11.825925	4.408805E-16	4.471262E-16	6.2537575E-16	6.3433355E-16	3	7730833	7775833	8498
chr10	62325000	62350000	chr10	62575000	62600000	.	.	.	.	0,255,255	73.0	15.61709	26.341915	31.431929	36.05053	5.932484E-17	4.1368924E-8	1.0839199E-4	1.05238956E-4	2	62337500	62575000	12500
chr10	42305000	42310000	chr10	42575000	42580000	.	.	.	.	0,255,255	19.0	4.904198	3.2606287	6.0907183	2.5475361	5.2995223E-4	3.805009E-5	0.005790599	3.3207507E-6	1	42307500	42577500	0
chr10	96130000	96140000	chr10	97700000	97710000	.	.	.	.	0,255,255	13.0	1.1415073	1.2983524	1.4097283	1.6996576	0.002445655	2.3704505E-4	2.6893948E-4	0.0014094651	1	96135000	97705000	0
chr10	78480000	78485000	chr10	78520000	78525000	.	.	.	.	0,255,255	29.0	11.739632	11.473387	9.791723	11.185683	0.0020988302	0.002296352	1.0717525E-4	0.0030532142	2	78482500	78525000	2500
chr10	67315000	67320000	chr10	67855000	67860000	.	.	.	.	0,255,255	55.0	8.706042	4.9928956	5.76644	5.323942	4.7687628E-20	8.919075E-29	1.8661539E-28	1.7283783E-28	6	67319166	67859166	13438
chr10	96215000	96220000	chr10	96330000	96335000	.	.	.	.	0,255,255	25.0	8.513936	7.0178123	9.059875	7.354153	0.0028673986	1.5277266E-4	0.0038315738	1.9675738E-4	2	96217500	96327500	5000
chr10	60285000	60290000	chr10	60740000	60745000	.	.	.	.	0,255,255	22.0	4.9690824	4.6872935	4.2501793	4.3078775	2.1869707E-4	1.0663931E-5	1.4076461E-5	1.3155812E-5	1	60287500	60742500	0
chr10	128455000	128460000	chr10	128545000	128550000	.	.	.	.	0,255,255	55.0	16.794855	12.745869	13.347148	15.109017	5.6307146E-9	2.5554326E-12	3.5993905E-12	3.5862663E-12	4	128458750	128538750	8839
chr10	53850000	53875000	chr10	55750000	55775000	.	.	.	.	0,255,255	35.0	3.8938131	7.0576024	7.5299225	8.657125	6.3377844E-17	5.599157E-9	7.4240427E-9	9.976135E-7	1	53862500	55762500	0
chr10	13015000	13020000	chr10	14390000	14395000	.	.	.	.	0,255,255	19.0	0.97682315	0.5543344	1.2562191	0.48267332	3.848807E-9	7.2843966E-9	1.168031E-8	1.1990389E-8	1	13017500	14392500	0
chr10	78185000	78190000	chr10	78240000	78245000	.	.	.	.	0,255,255	32.0	14.052354	13.448967	14.119143	11.262967	0.0053691133	0.005818477	0.008397208	2.744401E-4	1	78187500	78242500	0
chr10	41515000	41520000	chr10	41680000	41685000	.	.	.	.	0,255,255	168.0	13.417071	10.600679	15.226145	15.560023	0.0	0.0	0.0	0.0	16	41515000	41683437	12535
chr10	81080000	81090000	chr10	81170000	81180000	.	.	.	.	0,255,255	65.0	24.799725	25.986975	25.809464	36.81021	5.6976987E-6	5.9145405E-6	7.8644225E-6	0.003319843	1	81085000	81175000	0
chr10	96625000	96650000	chr10	96925000	96950000	.	.	.	.	0,255,255	90.0	43.848866	38.75458	46.81242	39.753532	1.416457E-5	1.0063613E-9	1.5966685E-5	1.6039803E-5	1	96637500	96937500	0
chr10	26370000	26375000	chr10	26750000	26755000	.	.	.	.	0,255,255	19.0	2.979773	3.0132184	5.154172	2.6561074	2.6615105E-6	2.6102834E-6	0.005790599	3.3207507E-6	1	26372500	26752500	0
chr10	43575000	43580000	chr10	43815000	43820000	.	.	.	.	0,255,255	37.0	8.70764	8.361147	11.3474455	6.4596395	1.191455E-8	1.0519081E-8	2.6192324E-6	5.126795E-11	3	43577500	43822500	5000
chr10	83360000	83365000	chr10	83540000	83545000	.	.	.	.	0,255,255	31.0	8.902788	7.4631925	10.705731	9.187841	1.109074E-5	1.3679067E-7	6.4983E-4	1.4253192E-5	2	83362500	83540000	2500
chr10	13965000	13970000	chr10	14040000	14045000	.	.	.	.	0,255,255	82.0	16.23778	15.194535	18.337505	16.204277	7.4086074E-23	7.27162E-29	1.2574265E-22	1.2658195E-22	8	13976250	14047500	15052
chr10	59895000	59900000	chr10	60000000	60005000	.	.	.	.	0,255,255	73.0	12.038096	11.564532	26.53489	10.179773	2.1026588E-28	2.1174095E-28	2.0900634E-8	3.289667E-28	6	59893333	60003333	5893
chr10	121375000	121380000	chr10	121505000	121510000	.	.	.	.	0,255,255	44.0	8.709137	12.853823	13.132489	18.943644	1.0848112E-12	3.69322E-7	5.403918E-7	1.0883294E-4	2	121372500	121507500	5000
chr10	41830000	41835000	chr10	42295000	42300000	.	.	.	.	0,255,255	31.0	3.0474172	3.0092611	3.095575	3.8834722	2.277787E-16	2.2228702E-16	3.4866573E-16	7.216845E-14	1	41832500	42297500	0
chr10	30200000	30210000	chr10	30800000	30810000	.	.	.	.	0,255,255	18.0	2.5141144	3.2507463	4.2306514	2.3972898	1.8853902E-5	3.5804207E-4	0.003947748	2.9096802E-6	1	30205000	30805000	0
chr10	19360000	19365000	chr10	19690000	19695000	.	.	.	.	0,255,255	21.0	2.1130223	3.4441605	4.421329	4.9076242	3.0963523E-9	1.9571817E-6	5.1976953E-5	4.8696827E-5	1	19362500	19692500	0
chr10	41810000	41815000	chr10	42275000	42280000	.	.	.	.	0,255,255	53.0	7.976133	8.838672	7.2783093	10.2487135	1.2478959E-18	1.007916E-18	1.6250189E-22	1.0229254E-14	7	41823928	42287500	18857
chr10	120475000	120480000	chr10	120550000	120555000	.	.	.	.	0,255,255	17.0	3.7105153	3.6653457	3.513618	3.874356	5.8906473E-4	5.7490653E-4	7.177377E-4	6.879808E-4	1	120477500	120552500	0
chr10	83240000	83250000	chr10	83510000	83520000	.	.	.	.	0,255,255	32.0	11.404095	10.398685	9.123766	15.112591	4.1348254E-4	4.1220957E-4	1.00172765E-5	0.012598209	1	83245000	83515000	0
chr10	100740000	100750000	chr10	102440000	102450000	.	.	.	.	0,255,255	19.0	2.9057753	2.4754467	2.5200977	2.5583012	3.7619823E-6	3.0557905E-7	8.698302E-6	7.4706336E-6	3	100741666	102441666	7453
chr10	60300000	60325000	chr10	60925000	60950000	.	.	.	.	0,255,255	39.0	10.684404	8.8539	16.290695	10.051569	8.995669E-7	6.0915872E-9	0.010647369	1.7595E-6	1	60312500	60937500	0
chr10	93425000	93430000	chr10	93470000	93475000	.	.	.	.	0,255,255	47.0	10.493185	9.779478	10.432261	9.060869	2.0394042E-11	1.1415442E-14	2.887613E-11	1.8304152E-14	3	93429166	93470833	3728
chr10	86065000	86070000	chr10	86460000	86465000	.	.	.	.	0,255,255	25.0	3.4526129	3.567663	4.778075	4.5750237	3.132626E-9	2.8457687E-9	2.006941E-7	1.8561622E-7	3	86067500	86462500	5000
chr10	60345000	60350000	chr10	60395000	60400000	.	.	.	.	0,255,255	67.0	18.821245	18.840006	29.657082	25.569307	1.4603551E-14	1.5313073E-14	1.937007E-6	1.8186277E-6	5	60347500	60400500	13000
chr10	18240000	18245000	chr10	18385000	18390000	.	.	.	.	0,255,255	13.0	1.7667829	1.584319	1.8818852	2.8375282	5.026025E-4	6.250671E-4	6.483506E-4	0.014982682	1	18242500	18387500	0
chr10	76320000	76330000	chr10	76730000	76740000	.	.	.	.	0,255,255	25.0	3.0948415	4.8387194	4.584281	7.040688	7.5709786E-11	3.4557144E-7	5.3691645E-7	3.994461E-4	2	76325000	76730000	5000
chr10	87590000	87600000	chr10	88300000	88310000	.	.	.	.	0,255,255	30.0	3.7037277	5.991435	6.1112103	9.4997425	5.909902E-13	1.4380718E-8	1.9741549E-8	7.580939E-5	2	87595000	88315000	10000
chr10	22720000	22730000	chr10	24160000	24170000	.	.	.	.	0,255,255	14.0	2.5545106	2.7382605	3.4128618	1.9535236	0.0053047785	0.008428404	0.040875476	2.7174136E-4	2	22725000	24155000	10000
chr10	111420000	111425000	chr10	111470000	111475000	.	.	.	.	0,255,255	37.0	14.120403	13.64236	14.930469	14.766177	1.5832401E-4	1.7036508E-4	2.4373058E-4	2.442901E-4	1	111422500	111472500	0
chr10	7835000	7840000	chr10	7955000	7960000	.	.	.	.	0,255,255	22.0	6.3597846	6.5432363	3.688606	7.238082	0.0029265422	0.0028921377	5.803974E-7	0.0035853125	2	7835000	7955000	3536
chr10	99200000	99205000	chr10	99260000	99265000	.	.	.	.	0,255,255	79.0	18.957304	16.67192	20.653242	19.219961	4.333894E-21	4.5809977E-21	1.7479372E-15	7.278022E-21	9	99199166	99261944	21155
chr10	26710000	26715000	chr10	26890000	26895000	.	.	.	.	0,255,255	46.0	4.35542	4.2913938	3.8414693	6.4957075	2.133588E-24	1.9047025E-24	5.1506445E-28	3.4015152E-17	3	26710833	26890833	3727
chr10	43735000	43740000	chr10	43915000	43920000	.	.	.	.	0,255,255	29.0	7.104942	8.183256	6.818917	11.816839	1.8520391E-6	8.0243815E-5	2.327962E-6	0.0030532142	4	43731250	43907500	20349
chr10	120580000	120590000	chr10	120860000	120870000	.	.	.	.	0,255,255	28.0	5.828684	5.7325034	7.1343307	7.85764	2.0965778E-7	2.4855007E-7	1.6865453E-5	5.028025E-4	3	120585000	120865000	10000
chr10	75180000	75185000	chr10	75250000	75255000	.	.	.	.	0,255,255	39.0	8.853682	7.7855663	9.597349	8.794453	9.499761E-10	1.7249538E-12	1.1876996E-9	1.2416521E-9	10	75184000	75249000	18561
chr10	57470000	57480000	chr10	57560000	57570000	.	.	.	.	0,255,255	34.0	16.405247	13.909073	19.022633	10.889221	0.053586394	0.003090641	0.06868418	8.602721E-5	2	57470000	57570000	7071
chr10	61275000	61280000	chr10	61335000	61340000	.	.	.	.	0,255,255	25.0	7.161422	8.133452	7.4590917	7.8110175	1.6415973E-4	0.0029401504	2.0283117E-4	1.9675738E-4	1	61277500	61337500	0
chr10	41000000	41025000	chr10	41675000	41700000	.	.	.	.	0,255,255	34.0	5.341335	8.599465	10.092833	8.251086	4.8312056E-11	2.7599795E-6	2.23679E-4	3.1406087E-6	1	41012500	41687500	0
chr10	60415000	60420000	chr10	60695000	60700000	.	.	.	.	0,255,255	32.0	7.6030235	6.4271665	7.622402	6.9611244	4.2480448E-8	3.7043698E-8	5.522502E-8	5.1529334E-8	5	60413500	60692500	7810
chr10	82810000	82815000	chr10	82855000	82860000	.	.	.	.	0,255,255	63.0	18.920849	19.979204	19.644209	23.297491	1.3972338E-12	1.0829788E-8	1.4173488E-8	1.4184648E-8	5	82816500	82857500	6403
chr10	120060000	120065000	chr10	120125000	120130000	.	.	.	.	0,255,255	23.0	5.107249	4.7715564	6.1197925	5.098025	6.881664E-5	2.690563E-6	8.181347E-5	7.90631E-5	1	120062500	120127500	0
chr10	29350000	29375000	chr10	30800000	30825000	.	.	.	.	0,255,255	41.0	13.632928	14.551725	15.233571	15.911313	2.1090542E-5	3.6879625E-5	3.9096194E-5	0.0030862975	3	29345833	30820833	34359
chr10	34035000	34040000	chr10	34325000	34330000	.	.	.	.	0,255,255	23.0	3.3247976	4.327381	5.2362943	4.3034964	8.9204015E-8	2.690563E-6	8.181347E-5	3.3411102E-6	1	34037500	34327500	0
chr10	52345000	52350000	chr10	52385000	52390000	.	.	.	.	0,255,255	28.0	9.07528	9.008385	11.5979805	9.629505	2.122057E-4	2.0920641E-4	0.006424118	2.7891988E-4	2	52345000	52387500	2500
chr10	126330000	126335000	chr10	126530000	126535000	.	.	.	.	0,255,255	17.0	2.8991618	2.4785116	3.7785296	3.869942	6.2800915E-5	5.598654E-6	7.177377E-4	6.879808E-4	1	126332500	126532500	0
chr10	53075000	53100000	chr10	53500000	53525000	.	.	.	.	0,255,255	39.0	13.953431	13.563484	13.988415	16.700205	1.1260437E-4	1.9422662E-4	2.0030256E-4	0.010407696	1	53087500	53512500	0
chr10	66905000	66910000	chr10	67215000	67220000	.	.	.	.	0,255,255	33.0	6.991656	5.2922554	9.614942	5.7051253	1.1247184E-8	6.225219E-11	1.6405505E-6	8.080455E-11	4	66912500	67212500	11180
chr10	127260000	127270000	chr10	127310000	127320000	.	.	.	.	0,255,255	118.0	59.498737	58.50772	55.12597	71.58855	9.942338E-9	1.1998042E-8	1.7933166E-8	4.760884E-4	2	127270000	127320000	7071
chr10	127675000	127680000	chr10	127935000	127940000	.	.	.	.	0,255,255	20.0	4.9013805	3.7314177	2.6516109	7.049832	1.5694264E-4	8.982001E-6	6.498013E-7	0.019166077	1	127677500	127937500	0
chr10	93610000	93615000	chr10	93810000	93815000	.	.	.	.	0,255,255	21.0	4.990516	3.8980033	5.768932	4.010246	6.570678E-4	1.9571817E-6	7.753651E-4	4.8696827E-5	1	93612500	93812500	0
chr10	6980000	6985000	chr10	7060000	7065000	.	.	.	.	0,255,255	26.0	7.3928604	7.4458227	4.965353	8.208309	5.6846337E-5	5.256902E-5	1.9938652E-6	0.0016651453	1	6982500	7062500	0
chr10	59450000	59460000	chr10	59860000	59870000	.	.	.	.	0,255,255	57.0	28.894278	18.456121	22.833477	26.682281	7.324462E-4	1.7335438E-9	2.92861E-6	0.0010401853	1	59455000	59865000	0
chr10	90725000	90750000	chr10	91200000	91225000	.	.	.	.	0,255,255	48.0	9.624437	13.215962	20.9954	15.384981	1.1621958E-14	4.5978663E-8	0.002848171	4.9159745E-8	3	90729166	91229166	18634
chr10	18950000	18955000	chr10	19010000	19015000	.	.	.	.	0,255,255	55.0	13.866121	12.687539	14.884314	17.207365	2.4342483E-12	2.5554326E-12	3.5993905E-12	9.144309E-9	13	18947115	19005192	32071
chr10	67315000	67320000	chr10	67535000	67540000	.	.	.	.	0,255,255	46.0	9.052114	6.4296227	10.674154	7.0619917	5.9482706E-14	2.1228293E-17	1.01011005E-10	3.4015152E-17	8	67317500	67531250	8750
chr10	8740000	8745000	chr10	8970000	8975000	.	.	.	.	0,255,255	21.0	2.4514024	2.919264	2.8440318	5.12588	3.0963523E-9	8.54858E-8	1.1517017E-7	7.3817564E-4	1	8742500	8972500	0
chr10	84510000	84520000	chr10	84590000	84600000	.	.	.	.	0,255,255	67.0	28.088999	31.014482	37.563995	29.027958	1.4397289E-6	9.794862E-4	0.0013195452	1.964103E-6	1	84515000	84595000	0
chr10	111275000	111300000	chr10	111950000	111975000	.	.	.	.	0,255,255	99.0	43.62583	30.569164	28.162844	43.2618	6.6139066E-8	6.3188896E-19	9.861307E-19	7.3907756E-8	3	111304166	111954166	18634
chr10	22710000	22720000	chr10	23080000	23090000	.	.	.	.	0,255,255	13.0	3.0252993	2.8929806	2.3116505	3.2941957	0.01746858	0.028204931	0.007241856	0.09820266	2	22715000	23080000	5000
chr10	80015000	80020000	chr10	80050000	80055000	.	.	.	.	0,255,255	82.0	32.815586	37.397972	29.136612	41.152767	1.4512788E-6	1.5843691E-6	8.926017E-12	0.0048636035	1	80017500	80052500	0
chr10	42840000	42845000	chr10	42985000	42990000	.	.	.	.	0,255,255	32.0	6.739781	6.469441	9.970192	6.733993	4.2480448E-8	3.7043698E-8	2.8160133E-4	5.1529334E-8	3	42835833	42989166	6872
chr10	120975000	120980000	chr10	121030000	121035000	.	.	.	.	0,255,255	41.0	13.693143	12.514739	8.24642	11.923115	5.6097597E-6	6.026348E-6	8.548847E-11	3.620854E-8	2	120980000	121032500	2500
chr10	127675000	127680000	chr10	127735000	127740000	.	.	.	.	0,255,255	74.0	15.620937	13.715458	11.532053	19.894117	2.8982055E-18	1.7543058E-23	5.7539035E-29	3.696209E-13	11	127686590	127737045	11819
chr10	7790000	7800000	chr10	8210000	8220000	.	.	.	.	0,255,255	35.0	10.656343	12.260889	13.328774	14.917474	2.8716857E-5	2.8380351E-5	0.001795945	0.0017565462	1	7795000	8215000	0
chr10	77250000	77260000	chr10	77510000	77520000	.	.	.	.	0,255,255	52.0	26.714787	18.324795	22.0418	27.176922	0.008675568	2.0529656E-7	1.0775903E-4	0.012541097	2	77255000	77510000	5000
chr10	41830000	41835000	chr10	41975000	41980000	.	.	.	.	0,255,255	37.0	6.808878	6.7992134	10.588473	6.3524013	3.973513E-11	3.441869E-11	2.6192324E-6	5.126795E-11	2	41830000	41980000	3536
chr10	62445000	62450000	chr10	62485000	62490000	.	.	.	.	0,255,255	37.0	17.31052	14.737503	12.812832	16.94559	0.006782758	1.7036508E-4	2.4373058E-4	0.010357487	1	62447500	62487500	0
chr10	22140000	22150000	chr10	22300000	22310000	.	.	.	.	0,255,255	39.0	11.060506	14.372637	16.178732	14.65901	5.3627804E-7	6.867972E-5	0.004933296	8.301961E-5	2	22145000	22300000	5000
chr10	60300000	60310000	chr10	60690000	60700000	.	.	.	.	0,255,255	36.0	13.199257	14.6582365	16.714764	18.787828	7.4655074E-4	7.312937E-4	0.026143542	0.02577224	2	60305000	60690000	5000
chr10	58800000	58825000	chr10	59125000	59150000	.	.	.	.	0,255,255	50.0	23.166931	20.576216	25.097141	20.288773	6.0317625E-4	7.650297E-4	0.051482834	8.612323E-4	2	58812500	59125000	12500
chr10	18900000	18925000	chr10	19675000	19700000	.	.	.	.	0,255,255	79.0	24.210758	25.783995	28.517727	30.177982	5.116659E-15	2.814411E-10	3.6097242E-10	3.423501E-10	2	18925000	19675000	17678
chr10	84750000	84760000	chr10	85040000	85050000	.	.	.	.	0,255,255	40.0	9.9183035	12.006808	11.205557	13.8658905	1.8584902E-7	1.7506974E-7	2.3265683E-7	3.5772853E-5	1	84755000	85045000	0
chr10	77355000	77360000	chr10	77505000	77510000	.	.	.	.	0,255,255	26.0	5.6834397	4.1351085	4.817596	6.064813	1.6270805E-6	3.176815E-8	4.4826574E-8	1.9008999E-6	2	77357500	77510000	2500
chr10	13005000	13010000	chr10	13190000	13195000	.	.	.	.	0,255,255	17.0	4.7218995	3.201014	4.123178	4.5008655	0.0048455335	5.7490653E-4	0.005429978	0.005107824	1	13007500	13192500	0
chr10	99260000	99270000	chr10	99390000	99400000	.	.	.	.	0,255,255	78.0	28.90176	31.816404	36.255642	28.413513	2.4839347E-10	2.0449088E-6	2.7391081E-6	3.334908E-10	2	99270000	99395000	5000
chr10	82630000	82635000	chr10	82695000	82700000	.	.	.	.	0,255,255	41.0	12.439522	11.620429	10.096344	13.760001	5.6097597E-6	2.736265E-8	3.692563E-8	8.6344E-6	3	82627500	82697500	5000
chr10	83560000	83565000	chr10	83595000	83600000	.	.	.	.	0,255,255	30.0	8.025208	8.812575	8.562895	9.241535	3.0926618E-5	2.9795081E-5	3.9700546E-5	3.9966573E-5	2	83557500	83592500	7071
chr10	22775000	22800000	chr10	23075000	23100000	.	.	.	.	0,255,255	41.0	13.232296	10.775337	12.398267	14.896609	2.1090542E-5	1.9146223E-7	3.9096194E-5	4.0078045E-5	1	22787500	23087500	0
chr10	82910000	82915000	chr10	83180000	83185000	.	.	.	.	0,255,255	47.0	5.2692094	6.3265214	11.500814	8.277812	1.1947598E-21	3.9041775E-18	2.887613E-11	1.8304152E-14	6	82908333	83188333	10070
chr10	18915000	18920000	chr10	19515000	19520000	.	.	.	.	0,255,255	14.0	2.4413726	2.2728426	2.888201	2.881799	6.5729057E-4	7.358813E-4	0.0046587223	0.0045391945	1	18917500	19517500	0
chr10	98490000	98495000	chr10	98910000	98915000	.	.	.	.	0,255,255	22.0	4.5386486	4.0129213	6.3724685	5.015805	1.1887263E-5	1.0663931E-5	0.0036575755	2.4751312E-4	3	98494166	98915833	3728
chr10	69185000	69190000	chr10	69305000	69310000	.	.	.	.	0,255,255	71.0	6.8540497	7.474862	10.328435	9.474543	3.2591562E-38	2.3667998E-38	9.572767E-27	2.838912E-32	5	69187500	69306500	19647
chr10	120180000	120185000	chr10	120230000	120235000	.	.	.	.	0,255,255	42.0	10.01238	8.942391	8.697711	11.485395	8.333078E-9	1.4986887E-11	2.2015908E-11	1.1614643E-8	2	120182500	120235000	2500
chr10	117145000	117150000	chr10	117215000	117220000	.	.	.	.	0,255,255	43.0	13.119137	12.448382	11.651956	10.665818	8.978693E-7	9.567715E-7	3.762214E-9	3.6490477E-9	4	117147500	117215000	7500
chr10	96330000	96335000	chr10	96370000	96375000	.	.	.	.	0,255,255	57.0	25.748957	22.792149	21.312382	21.765467	0.0016734714	1.4948502E-6	1.9626304E-6	1.973872E-6	1	96332500	96372500	0
chr10	91170000	91180000	chr10	93160000	93170000	.	.	.	.	0,255,255	18.0	2.829424	2.8648868	3.490642	2.9592204	1.8853902E-5	3.0219888E-5	4.461108E-4	3.4503995E-5	2	91180000	93170000	7071
chr10	77515000	77520000	chr10	77565000	77570000	.	.	.	.	0,255,255	141.0	17.075827	17.275305	24.638992	24.591673	0.0	0.0	5.62E-43	5.75E-43	6	77519166	77567500	15092
chr10	91080000	91085000	chr10	91180000	91185000	.	.	.	.	0,255,255	57.0	7.70103	12.553785	20.186367	6.950465	6.5074504E-26	2.297191E-13	1.9626304E-6	8.4542427E-26	2	91077500	91185000	5590
chr10	70095000	70100000	chr10	70185000	70190000	.	.	.	.	0,255,255	31.0	8.416134	8.073645	9.661523	8.690119	1.109074E-5	1.0525371E-5	1.4207782E-5	1.4253192E-5	2	70097500	70192500	5000
chr10	110790000	110800000	chr10	110910000	110920000	.	.	.	.	0,255,255	55.0	18.264711	20.847082	30.59307	20.013369	1.3886506E-8	1.0265814E-5	0.0029798204	1.3019417E-5	1	110795000	110915000	0
chr10	17730000	17740000	chr10	18050000	18060000	.	.	.	.	0,255,255	33.0	13.944892	9.710729	13.8872795	9.562829	0.0057845544	2.7277626E-6	0.0068532648	3.3195645E-6	1	17735000	18055000	0
chr10	77255000	77260000	chr10	77415000	77420000	.	.	.	.	0,255,255	39.0	5.953137	7.7419553	7.3448253	6.9271774	3.0625135E-15	1.7249538E-12	2.828007E-12	2.553602E-12	2	77260000	77417500	2500
chr10	37135000	37140000	chr10	37335000	37340000	.	.	.	.	0,255,255	36.0	8.199678	7.0290914	8.636855	5.525676	3.9882767E-8	1.4808736E-10	5.0080374E-8	6.406717E-13	9	37141388	37329722	16518
chr10	68795000	68800000	chr10	68840000	68845000	.	.	.	.	0,255,255	43.0	11.386625	11.710734	10.107469	11.8722315	2.6253184E-9	2.776772E-9	3.762214E-9	3.6490477E-9	3	68800833	68844166	3728
chr10	84020000	84025000	chr10	84435000	84440000	.	.	.	.	0,255,255	24.0	4.8967834	5.615019	6.3534327	6.6964645	7.254847E-7	1.998987E-5	5.592032E-4	5.4365123E-4	3	84017500	84437500	7071
chr10	26490000	26500000	chr10	26890000	26900000	.	.	.	.	0,255,255	25.0	5.0319	4.9609566	5.8935595	6.2461348	1.1002738E-5	1.35655455E-5	1.6341783E-5	3.994461E-4	2	26490000	26895000	5000
chr10	23810000	23815000	chr10	24130000	24135000	.	.	.	.	0,255,255	25.0	5.745833	5.256691	9.348238	6.5019536	5.9724216E-6	5.7186826E-6	0.0038315738	1.9675738E-4	4	23812500	24127500	15000
chr10	90730000	90735000	chr10	91030000	91035000	.	.	.	.	0,255,255	68.0	4.778487	4.1538143	6.7826796	3.941129	0.0	0.0	2.7864362E-35	0.0	8	90731250	91033750	8839
chr10	77515000	77520000	chr10	77605000	77610000	.	.	.	.	0,255,255	64.0	17.813301	14.129859	25.061356	11.905512	4.553193E-13	2.7035406E-17	1.5166487E-5	8.763673E-22	10	77521500	77618000	15207
chr10	75180000	75185000	chr10	75485000	75490000	.	.	.	.	0,255,255	24.0	7.0059896	5.01559	6.5695643	5.8823943	4.5176942E-4	1.998987E-5	5.592032E-4	2.4020328E-5	1	75182500	75487500	0
chr10	37230000	37235000	chr10	37320000	37325000	.	.	.	.	0,255,255	28.0	9.572911	8.943627	7.2710314	8.635104	2.122057E-4	2.0920641E-4	7.449987E-6	2.7891988E-4	3	37239166	37327500	10138
chr10	17730000	17735000	chr10	18210000	18215000	.	.	.	.	0,255,255	25.0	2.4616992	1.8127315	3.4219825	2.74167	7.546828E-13	1.1414137E-14	4.314936E-9	7.5964464E-11	2	17732500	18205000	7500
chr10	19905000	19910000	chr10	20070000	20075000	.	.	.	.	0,255,255	80.0	17.792479	12.914223	12.646662	21.330324	1.1245619E-21	1.7311682E-27	2.258045E-27	5.6199344E-16	1	19907500	20072500	0
chr10	54070000	54080000	chr10	54240000	54250000	.	.	.	.	0,255,255	37.0	13.907331	12.439007	16.066917	12.6412945	3.5420628E-4	3.42286E-4	0.015426845	4.0564107E-4	1	54075000	54245000	0
chr10	41420000	41430000	chr10	41690000	41700000	.	.	.	.	0,255,255	26.0	10.838667	9.2500925	11.8358755	11.070131	0.031969924	0.0026219075	0.0375359	0.037543062	3	41425000	41691666	12018
chr10	71340000	71350000	chr10	72650000	72660000	.	.	.	.	0,255,255	19.0	2.8365898	2.9844422	2.385939	5.93614	3.7619823E-6	5.916587E-6	5.4662013E-7	0.0110374745	1	71345000	72655000	0
chr10	45050000	45055000	chr10	45370000	45375000	.	.	.	.	0,255,255	28.0	2.5688648	2.3661788	2.1482759	5.2709846	1.3935034E-13	1.078066E-15	1.6362879E-15	1.2840971E-7	2	45050000	45372500	2500
chr10	111980000	111990000	chr10	112040000	112050000	.	.	.	.	0,255,255	32.0	9.388249	11.190457	12.848894	14.887886	8.088348E-6	4.1220957E-4	0.0128580425	0.012598209	2	111980000	112050000	7071
chr10	87090000	87100000	chr10	87500000	87510000	.	.	.	.	0,255,255	40.0	6.8387504	7.746422	5.1911674	14.113354	9.116463E-13	1.0559537E-12	2.0978107E-15	3.5772853E-5	1	87095000	87505000	0
chr10	117845000	117850000	chr10	117950000	117955000	.	.	.	.	0,255,255	49.0	9.678007	12.076552	16.390112	9.239013	6.7040445E-16	1.6128847E-12	2.1299084E-6	8.988277E-16	1	117847500	117952500	0
chr10	41000000	41010000	chr10	41280000	41290000	.	.	.	.	0,255,255	46.0	8.413481	7.1945176	11.587561	6.283897	1.3309377E-13	6.589187E-17	2.305619E-10	1.047922E-16	5	41011000	41285000	14000
chr10	93830000	93835000	chr10	93885000	93890000	.	.	.	.	0,255,255	37.0	12.38832	11.836021	12.375573	10.944721	1.5832401E-4	1.9294475E-6	2.6192324E-6	2.5477314E-6	3	93832500	93879166	11666
chr10	52230000	52235000	chr10	52380000	52385000	.	.	.	.	0,255,255	78.0	8.795122	9.928535	17.001253	9.385262	1.9362406E-38	3.3576112E-32	2.7369885E-20	2.980386E-38	10	52226000	52383000	14230
chr10	20290000	20295000	chr10	20945000	20950000	.	.	.	.	0,255,255	18.0	2.7901394	2.2443435	2.2222166	3.8962717	1.3289985E-5	9.357146E-7	1.1892402E-6	1.8413752E-4	1	20292500	20947500	0
chr10	40345000	40350000	chr10	40525000	40530000	.	.	.	.	0,255,255	61.0	15.909397	12.017047	9.535925	23.15981	1.225292E-11	6.187864E-20	2.582335E-24	7.818979E-8	3	40350833	40525833	3727
chr10	6885000	6890000	chr10	7075000	7080000	.	.	.	.	0,255,255	27.0	3.7995858	3.5046031	5.144916	2.7116532	9.350868E-11	8.2360625E-11	5.333507E-7	1.5279933E-12	5	6887500	7073500	6403
chr10	95290000	95300000	chr10	95410000	95420000	.	.	.	.	0,255,255	121.0	39.621803	39.67474	40.59169	58.234196	1.4894706E-15	1.6751675E-15	2.3897724E-15	2.803314E-9	5	95309000	95407000	20000
chr10	60300000	60310000	chr10	60610000	60620000	.	.	.	.	0,255,255	36.0	9.275667	7.104058	10.857735	6.7831	8.448293E-8	3.9131168E-10	1.3745417E-5	4.976877E-10	1	60305000	60615000	0
chr10	23115000	23120000	chr10	23775000	23780000	.	.	.	.	0,255,255	16.0	1.585188	1.4725654	2.100696	3.362424	2.4940837E-6	2.5201766E-7	3.709681E-5	0.0023346988	1	23117500	23777500	0
chr10	40255000	40260000	chr10	40525000	40530000	.	.	.	.	0,255,255	93.0	8.849394	6.6352563	5.3835616	14.036283	0.0	0.0	0.0	1.1137881E-36	6	40259166	40526666	9316
chr11	58865000	58870000	chr11	58900000	58905000	.	.	.	.	0,255,255	40.0	16.585855	16.054491	16.03411	17.826416	0.0011027709	0.0011433472	0.0017892573	0.0017190285	1	58867500	58902500	0
chr11	120305000	120310000	chr11	120350000	120355000	.	.	.	.	0,255,255	33.0	12.729719	12.823072	10.912525	9.858825	0.0028093758	0.0030444425	1.1778517E-4	1.150208E-4	2	120310000	120352500	2500
chr11	60075000	60100000	chr11	60300000	60325000	.	.	.	.	0,255,255	165.0	78.22218	79.6453	101.49828	87.66387	7.962119E-8	8.119144E-8	0.007697851	9.553594E-8	1	60087500	60312500	0
chr11	50265000	50270000	chr11	50360000	50365000	.	.	.	.	0,255,255	27.0	7.0453906	7.5123982	6.49222	11.705924	1.8882623E-5	1.7233291E-5	2.3482966E-5	0.012588951	1	50267500	50362500	0
chr11	44615000	44620000	chr11	44760000	44765000	.	.	.	.	0,255,255	38.0	7.852441	6.759605	8.928413	7.6197896	3.438796E-9	7.76256E-12	4.2362003E-9	1.1548098E-11	7	44619642	44768928	8836
chr11	94340000	94345000	chr11	94485000	94490000	.	.	.	.	0,255,255	51.0	8.029709	8.40221	12.38955	11.00868	2.9833268E-17	2.4317146E-17	3.6602135E-10	1.5346047E-13	11	94337954	94485681	14659
chr11	107270000	107280000	chr11	107380000	107390000	.	.	.	.	0,255,255	54.0	15.755825	16.856298	21.275845	19.289585	3.5578996E-8	3.198952E-8	2.6814134E-5	4.0247336E-8	2	107275000	107390000	5000
chr11	119125000	119130000	chr11	119190000	119195000	.	.	.	.	0,255,255	95.0	21.134338	21.943329	23.335745	34.581055	5.3812936E-24	5.3507777E-24	6.989241E-24	2.3346488E-11	3	119130833	119190833	3727
chr11	59220000	59230000	chr11	59470000	59480000	.	.	.	.	0,255,255	39.0	16.535362	13.658626	17.111647	15.845996	0.0039530895	6.867972E-5	0.004933296	0.004829468	3	59231666	59478333	7454
chr11	51535000	51540000	chr11	51580000	51585000	.	.	.	.	0,255,255	55.0	13.79662	11.688869	13.623876	12.670836	2.4342483E-12	4.471262E-16	3.5993905E-12	3.5862663E-12	3	51540833	51580833	3727
chr11	83815000	83820000	chr11	83850000	83855000	.	.	.	.	0,255,255	45.0	17.838026	17.766405	18.662556	17.7513	3.2707292E-5	3.4355588E-5	5.258084E-5	5.177145E-5	1	83817500	83852500	0
chr11	23005000	23010000	chr11	23065000	23070000	.	.	.	.	0,255,255	23.0	11.229547	10.37608	8.646922	9.465668	0.08872658	0.09851726	0.017512046	0.017634505	2	23000000	23067500	7500
chr11	75780000	75785000	chr11	76165000	76170000	.	.	.	.	0,255,255	24.0	5.366248	5.6114645	6.8077006	6.882395	2.0906338E-5	1.998987E-5	5.592032E-4	5.4365123E-4	3	75780833	76169166	3728
chr11	103100000	103105000	chr11	103325000	103330000	.	.	.	.	0,255,255	47.0	7.000839	6.00588	7.046273	8.145138	4.6641253E-18	1.0147906E-21	6.945902E-18	1.8304152E-14	3	103105833	103324166	7454
chr11	75965000	75970000	chr11	76150000	76155000	.	.	.	.	0,255,255	25.0	5.513456	8.626811	8.842361	11.349328	5.9724216E-6	0.0029401504	0.0038315738	0.04423455	5	75969500	76167500	15133
chr11	96915000	96920000	chr11	97025000	97030000	.	.	.	.	0,255,255	49.0	6.063509	8.006748	9.768654	11.377989	2.340354E-23	5.5096883E-16	8.927603E-16	2.1414025E-12	4	96917500	97031250	11250
chr11	32710000	32715000	chr11	33145000	33150000	.	.	.	.	0,255,255	49.0	3.8928285	3.2181873	2.493577	4.8629627	2.9362464E-31	2.618364E-31	3.788035E-39	4.823571E-27	5	32714500	33149500	8246
chr11	58720000	58730000	chr11	58910000	58920000	.	.	.	.	0,255,255	19.0	5.1613817	3.6295443	5.322808	3.8537972	0.008011608	9.099311E-5	0.01134384	1.0290232E-4	1	58725000	58915000	0
chr11	93965000	93970000	chr11	94085000	94090000	.	.	.	.	0,255,255	51.0	8.281316	9.128123	10.719268	13.105634	2.9833268E-17	2.4317146E-17	1.578195E-13	3.6587414E-10	6	93970000	94080833	8700
chr11	79220000	79225000	chr11	79290000	79295000	.	.	.	.	0,255,255	35.0	10.741944	10.502713	12.351998	17.189852	1.25734905E-5	1.3699595E-5	1.8788123E-5	0.030087465	2	79222500	79295000	2500
chr11	6470000	6480000	chr11	6620000	6630000	.	.	.	.	0,255,255	57.0	27.683355	23.373274	20.66898	33.60526	7.324462E-4	2.2844677E-6	2.92861E-6	0.07523543	2	6470000	6625000	5000
chr11	117780000	117785000	chr11	117825000	117830000	.	.	.	.	0,255,255	90.0	19.697641	18.140953	20.27092	22.083975	3.0315727E-21	8.569884E-28	3.9817785E-21	3.9391266E-21	6	117785833	117826666	6719
chr11	93885000	93890000	chr11	93955000	93960000	.	.	.	.	0,255,255	47.0	21.920345	15.519657	13.344678	12.223997	0.0014551576	1.8672422E-8	2.6889927E-8	2.7935076E-11	2	93887500	93962500	5000
chr11	86565000	86570000	chr11	87010000	87015000	.	.	.	.	0,255,255	21.0	0.90937	2.0120575	2.2775078	4.193911	1.9425933E-11	3.3081666E-9	4.789134E-9	4.8696827E-5	3	86569166	87009166	3727
chr11	102185000	102190000	chr11	102280000	102285000	.	.	.	.	0,255,255	26.0	8.010825	7.2270226	8.784206	8.193022	0.0012577239	5.256902E-5	0.0016743058	0.0016651453	1	102187500	102282500	0
chr11	57950000	57955000	chr11	58300000	58305000	.	.	.	.	0,255,255	16.0	1.4924148	1.9668698	2.8303552	2.196069	2.0820806E-7	2.959423E-6	3.2773815E-4	3.511526E-5	1	57952500	58302500	0
chr11	88055000	88060000	chr11	88195000	88200000	.	.	.	.	0,255,255	97.0	14.264856	9.423763	11.764465	11.499826	7.41881E-40	0.0	0.0	0.0	21	88060119	88194404	15151
chr11	32500000	32510000	chr11	32700000	32710000	.	.	.	.	0,255,255	29.0	9.212495	10.598491	12.723456	14.250009	1.6734381E-4	0.004553754	0.068752125	0.067525275	2	32510000	32710000	7071
chr11	107100000	107110000	chr11	107150000	107160000	.	.	.	.	0,255,255	100.0	47.047825	46.133984	55.29357	43.868904	1.1722292E-8	1.3662305E-8	2.0226378E-4	1.8582519E-8	1	107105000	107155000	0
chr11	29640000	29650000	chr11	29780000	29790000	.	.	.	.	0,255,255	33.0	10.020512	12.094212	13.073915	11.631831	1.7612807E-4	1.74479E-4	0.0068532648	2.0809357E-4	1	29645000	29785000	0
chr11	5290000	5295000	chr11	5470000	5475000	.	.	.	.	0,255,255	81.0	9.259139	6.958868	8.0838175	8.508393	4.3286E-41	0.0	8.7843E-41	6.9104E-41	10	5295000	5470500	12659
chr11	98325000	98350000	chr11	98650000	98675000	.	.	.	.	0,255,255	192.0	105.11146	90.543015	86.7786	125.95299	8.966669E-7	2.6012988E-14	3.1925156E-14	0.05808432	6	98291666	98650000	47508
chr11	116370000	116380000	chr11	116440000	116450000	.	.	.	.	0,255,255	160.0	54.420918	50.378246	40.663746	84.61159	1.4041728E-22	1.648626E-22	2.8288363E-32	5.307048E-7	5	116381000	116447000	24083
chr11	107500000	107525000	chr11	107975000	108000000	.	.	.	.	0,255,255	57.0	14.745905	13.537342	15.704455	18.136906	1.0017921E-12	1.701603E-12	6.9666215E-9	6.4747705E-9	1	107512500	107987500	0
chr11	94130000	94135000	chr11	94210000	94215000	.	.	.	.	0,255,255	54.0	13.758284	12.866808	17.543228	15.156791	7.951324E-12	8.347462E-12	2.4209788E-8	1.1836302E-11	7	94131071	94223214	10809
chr11	50765000	50770000	chr11	50880000	50885000	.	.	.	.	0,255,255	23.0	4.53255	4.3704643	4.917817	6.212381	2.9822072E-6	2.690563E-6	3.564904E-6	7.90631E-5	1	50767500	50882500	0
chr11	42950000	42975000	chr11	43325000	43350000	.	.	.	.	0,255,255	52.0	20.136307	21.680822	24.59927	22.620358	1.6680882E-4	2.1067893E-4	0.022447221	2.4090766E-4	2	42975000	43337500	12500
chr11	94935000	94940000	chr11	94970000	94975000	.	.	.	.	0,255,255	50.0	18.17642	16.480797	16.492897	18.111895	5.548076E-7	5.8433494E-7	9.048141E-7	8.973115E-7	1	94937500	94972500	0
chr11	87430000	87435000	chr11	87515000	87520000	.	.	.	.	0,255,255	29.0	3.125251	3.425948	4.6085415	5.773949	1.6713419E-14	1.9995672E-12	3.9650794E-10	3.151166E-8	6	87431666	87514166	11696
chr11	119300000	119325000	chr11	120300000	120325000	.	.	.	.	0,255,255	34.0	10.623327	12.033926	14.118221	14.146198	1.134116E-4	2.0541465E-4	0.0077930926	0.007999358	1	119312500	120312500	0
chr11	34840000	34845000	chr11	35450000	35455000	.	.	.	.	0,255,255	41.0	4.4126916	2.5664542	3.0937076	5.517439	7.0536864E-20	1.5366089E-26	3.3021798E-26	1.2222989E-16	3	34840833	35450833	3727
chr11	62755000	62760000	chr11	63135000	63140000	.	.	.	.	0,255,255	24.0	2.6875484	2.7792444	4.7820864	3.0162063	3.7704662E-10	3.3427602E-10	8.7628973E-7	5.0376076E-10	3	62754166	63135833	6871
chr11	65675000	65700000	chr11	66975000	67000000	.	.	.	.	0,255,255	31.0	10.102507	9.357068	10.677331	9.480426	0.0014231044	6.769841E-5	0.0027271018	7.714825E-5	1	65687500	66987500	0
chr11	23255000	23260000	chr11	23305000	23310000	.	.	.	.	0,255,255	72.0	18.146683	17.28402	12.3521	15.030346	3.540038E-17	3.701404E-17	1.7460799E-27	4.8643243E-22	2	23260000	23305000	3536
chr11	99150000	99155000	chr11	99185000	99190000	.	.	.	.	0,255,255	73.0	35.089764	28.864704	33.314186	33.182095	4.6733514E-4	2.6178245E-8	1.3983558E-4	1.5326944E-4	1	99152500	99187500	0
chr11	79710000	79715000	chr11	79920000	79925000	.	.	.	.	0,255,255	96.0	11.097906	11.518761	14.217441	16.805141	0.0	0.0	5.947647E-39	1.7863573E-31	12	79704583	79919583	12430
chr11	57545000	57550000	chr11	57745000	57750000	.	.	.	.	0,255,255	35.0	4.006288	5.679937	12.747872	5.9669137	8.200147E-15	2.4650204E-12	0.0010945954	3.349078E-12	1	57547500	57747500	0
chr11	60920000	60930000	chr11	61090000	61100000	.	.	.	.	0,255,255	53.0	23.643496	16.65071	17.24374	27.618723	4.1852065E-5	8.184875E-8	1.0948983E-7	0.0079176705	1	60925000	61095000	0
chr11	29705000	29710000	chr11	29880000	29885000	.	.	.	.	0,255,255	22.0	3.8294294	3.0779335	3.5218024	4.267411	4.3807978E-7	1.4320676E-8	5.803974E-7	1.3155812E-5	6	29712500	29885000	5590
chr11	20110000	20120000	chr11	21570000	21580000	.	.	.	.	0,255,255	14.0	2.7135954	1.9392867	2.0251398	2.0396166	0.0053047785	2.4860285E-4	0.0018221714	0.0017323213	1	20115000	21575000	0
chr11	4050000	4055000	chr11	4120000	4125000	.	.	.	.	0,255,255	18.0	4.503705	4.1862864	5.547432	4.6699524	0.0016578428	0.0015631709	0.014256815	0.0017574185	1	4052500	4122500	0
chr11	119050000	119055000	chr11	119125000	119130000	.	.	.	.	0,255,255	63.0	13.0761385	16.85924	27.41331	30.421148	1.00683114E-16	1.4825774E-12	2.9191468E-5	2.8756234E-5	3	119050833	119129166	3728
chr11	117235000	117240000	chr11	117355000	117360000	.	.	.	.	0,255,255	153.0	11.063953	11.1542	15.638135	19.765629	0.0	0.0	0.0	0.0	18	117239722	117360000	19295
chr11	106325000	106330000	chr11	106390000	106395000	.	.	.	.	0,255,255	152.0	17.784527	17.143526	29.29477	20.963943	0.0	0.0	0.0	0.0	11	106329318	106384318	17116
chr11	120820000	120825000	chr11	120905000	120910000	.	.	.	.	0,255,255	31.0	9.276071	8.662219	7.5192776	10.529786	1.109074E-5	1.0525371E-5	1.9929773E-7	6.373354E-4	1	120822500	120907500	0
chr11	117870000	117875000	chr11	117965000	117970000	.	.	.	.	0,255,255	84.0	19.159391	20.113516	30.252926	18.844244	4.5706518E-24	4.3353835E-18	1.4094963E-12	7.965124E-24	5	117872500	117960500	13000
chr11	94485000	94490000	chr11	94545000	94550000	.	.	.	.	0,255,255	32.0	14.094744	12.676884	14.452716	13.6971035	0.0053691133	0.005818477	0.008397208	0.008418147	2	94490000	94545000	3536
chr11	116315000	116320000	chr11	116365000	116370000	.	.	.	.	0,255,255	58.0	13.07641	12.893979	15.205098	13.140429	6.402067E-14	6.724376E-14	9.244083E-14	9.378372E-14	4	116321250	116366250	7289
chr11	58400000	58405000	chr11	58640000	58645000	.	.	.	.	0,255,255	20.0	3.2524893	3.7055655	4.3603067	4.2193875	9.37193E-6	8.982001E-6	1.8367439E-4	1.6999636E-4	2	58402500	58640000	2500
chr11	82230000	82240000	chr11	82610000	82620000	.	.	.	.	0,255,255	34.0	10.152637	10.362424	14.396177	10.665806	7.220511E-5	7.192095E-5	0.0035898462	8.602721E-5	1	82235000	82615000	0
chr11	77600000	77610000	chr11	77790000	77800000	.	.	.	.	0,255,255	51.0	21.360376	18.310162	13.88811	22.979181	1.5955795E-4	5.0760195E-7	7.5572354E-10	2.0735511E-4	1	77605000	77795000	0
chr11	3535000	3540000	chr11	3645000	3650000	.	.	.	.	0,255,255	43.0	12.45476	12.41754	15.988001	10.169248	8.978693E-7	9.567715E-7	2.3141046E-4	3.6490477E-9	3	3537500	3652500	5000
chr11	5015000	5020000	chr11	5060000	5065000	.	.	.	.	0,255,255	62.0	17.155964	18.630342	25.115095	20.110376	4.2002664E-12	4.4442865E-12	5.5152505E-5	3.3546293E-8	5	5015500	5061500	9220
chr11	74830000	74840000	chr11	74890000	74900000	.	.	.	.	0,255,255	99.0	47.595345	46.675632	30.715464	53.962032	2.2560537E-8	2.6286463E-8	3.3125024E-19	3.1149297E-4	1	74835000	74895000	0
chr11	33150000	33175000	chr11	33925000	33950000	.	.	.	.	0,255,255	40.0	19.27757	14.296134	13.512614	15.74082	0.003853522	8.624551E-5	9.2209084E-5	0.005748089	1	33162500	33937500	0
chr11	73070000	73075000	chr11	73130000	73135000	.	.	.	.	0,255,255	56.0	10.516214	10.831295	18.284603	12.139667	1.0490937E-16	1.0673535E-16	3.5256136E-9	1.5287485E-16	3	73072500	73124166	11666
chr11	70225000	70250000	chr11	70575000	70600000	.	.	.	.	0,255,255	81.0	42.67525	34.313847	45.061592	33.8145	0.0012089759	7.02567E-7	0.0013894623	7.7469815E-7	1	70237500	70587500	0
chr11	75710000	75715000	chr11	75965000	75970000	.	.	.	.	0,255,255	22.0	3.5868418	4.57932	6.8750873	5.1162586	4.3807978E-7	1.0663931E-5	0.0036575755	2.4751312E-4	1	75712500	75967500	0
chr11	109470000	109475000	chr11	109650000	109655000	.	.	.	.	0,255,255	30.0	5.122053	7.3103995	7.1418734	8.144431	6.207107E-9	4.826201E-7	6.9178685E-7	3.9966573E-5	1	109472500	109652500	0
chr11	120820000	120830000	chr11	121220000	121230000	.	.	.	.	0,255,255	27.0	12.24538	8.833162	9.291916	7.596114	0.017357642	0.0011146405	0.0012915425	4.7583646E-5	1	120825000	121225000	0
chr11	30125000	30150000	chr11	30800000	30825000	.	.	.	.	0,255,255	74.0	38.253815	33.55389	31.855986	41.945255	4.8028094E-5	5.4908756E-5	6.1716324E-5	0.023114217	2	30112500	30812500	25000
chr11	81995000	82000000	chr11	82175000	82180000	.	.	.	.	0,255,255	65.0	4.403496	4.1426125	3.9676123	6.6139946	0.0	0.0	0.0	1.2411855E-32	8	81996875	82178750	14429
chr11	6195000	6200000	chr11	6260000	6265000	.	.	.	.	0,255,255	35.0	8.81739	8.40786	9.937283	8.57648	1.3043135E-7	1.1880373E-7	1.8788123E-5	1.6669073E-7	7	6198928	6265357	8631
chr11	93885000	93890000	chr11	93995000	94000000	.	.	.	.	0,255,255	39.0	6.3627257	6.450211	12.750645	6.004527	2.039126E-12	1.7249538E-12	4.8791288E-5	4.029249E-15	1	93887500	93997500	0
chr11	48870000	48875000	chr11	49100000	49105000	.	.	.	.	0,255,255	113.0	14.466518	9.375237	13.022838	13.409428	0.0	0.0	0.0	0.0	21	48869166	49099404	16667
chr11	45750000	45760000	chr11	45880000	45890000	.	.	.	.	0,255,255	72.0	14.604775	12.745729	15.188069	21.585335	8.89933E-22	7.158313E-22	1.1204026E-21	4.4766035E-12	1	45755000	45885000	0
chr11	85885000	85890000	chr11	85925000	85930000	.	.	.	.	0,255,255	25.0	8.458842	9.354869	7.3348603	9.033481	0.0028673986	0.0029401504	2.0283117E-4	0.0038334653	1	85887500	85927500	0
chr11	95830000	95835000	chr11	95870000	95875000	.	.	.	.	0,255,255	51.0	15.856511	16.729721	28.274643	18.614775	2.2990889E-7	2.4162554E-7	0.021882901	3.730542E-7	4	95830000	95867500	5590
chr11	95575000	95580000	chr11	95645000	95650000	.	.	.	.	0,255,255	48.0	8.116697	9.449764	10.043213	11.277436	3.0293627E-15	2.5433492E-15	8.068638E-12	7.803998E-12	5	95582500	95652500	15811
chr11	121235000	121240000	chr11	121350000	121355000	.	.	.	.	0,255,255	38.0	9.82088	8.041238	5.0214314	11.5778675	3.438796E-9	3.0128444E-9	2.319298E-14	9.122294E-7	1	121237500	121352500	0
chr11	119050000	119055000	chr11	119085000	119090000	.	.	.	.	0,255,255	94.0	35.598454	31.82346	32.633545	32.777935	1.5965267E-10	1.7200036E-10	4.525685E-11	5.2683663E-11	4	119048750	119087500	6250
chr11	102570000	102575000	chr11	102650000	102655000	.	.	.	.	0,255,255	42.0	6.203307	6.5449657	7.497834	7.7153964	1.4535466E-17	1.5901732E-14	2.6488858E-14	2.4413153E-14	4	102575000	102652500	5590
chr11	102485000	102490000	chr11	102575000	102580000	.	.	.	.	0,255,255	32.0	7.190006	6.629724	9.224998	6.3788447	4.2480448E-8	3.7043698E-8	4.9020073E-6	5.1529334E-8	4	102486250	102575000	12562
chr11	3200000	3205000	chr11	3330000	3335000	.	.	.	.	0,255,255	28.0	8.242796	5.0865893	4.4470673	4.3837514	2.122057E-4	1.04889565E-7	2.0013375E-9	1.8096658E-9	1	3202500	3332500	0
chr11	46310000	46315000	chr11	46435000	46440000	.	.	.	.	0,255,255	60.0	14.851459	14.942475	13.232648	24.629177	5.0824357E-15	5.2794352E-15	7.3577E-15	1.9096283E-4	12	46297916	46430000	21750
chr11	46055000	46060000	chr11	46210000	46215000	.	.	.	.	0,255,255	28.0	4.454368	8.052557	7.2978854	13.123448	1.5898294E-9	2.0920641E-4	7.449987E-6	0.07920281	3	46054166	46214166	3727
chr11	30645000	30650000	chr11	30770000	30775000	.	.	.	.	0,255,255	19.0	6.1891356	7.250879	7.6784124	5.907884	0.004857027	0.033295676	0.0408047	0.005538247	2	30647500	30780000	7500
chr11	22630000	22640000	chr11	23260000	23270000	.	.	.	.	0,255,255	17.0	2.3760884	3.4130588	4.70473	3.9438999	7.54885E-6	0.001333666	0.011134655	0.0014636767	1	22635000	23265000	0
chr11	5785000	5790000	chr11	5880000	5885000	.	.	.	.	0,255,255	40.0	11.575011	12.3418455	14.804627	13.384623	7.7899834E-8	8.215617E-8	2.0879235E-5	2.0653886E-5	3	5789166	5879166	3727
chr11	89985000	89990000	chr11	90030000	90035000	.	.	.	.	0,255,255	27.0	10.362165	9.596025	8.8858385	5.967727	0.008583677	5.270573E-4	6.973984E-4	5.0514893E-7	1	89987500	90032500	0
chr11	61625000	61630000	chr11	61665000	61670000	.	.	.	.	0,255,255	77.0	18.096327	16.444408	15.076066	15.984275	6.0559935E-20	6.432584E-20	2.4140936E-25	1.00542375E-19	7	61626071	61669642	8631
chr11	48815000	48820000	chr11	48855000	48860000	.	.	.	.	0,255,255	107.0	35.25393	33.38022	32.660465	44.653507	1.211313E-15	1.4914253E-15	4.0775398E-16	1.394033E-9	3	48819166	48855833	3728
chr11	20110000	20115000	chr11	20245000	20250000	.	.	.	.	0,255,255	33.0	14.755001	9.649726	8.446863	8.670855	0.0028093758	1.2002292E-6	1.6405505E-6	1.6400439E-6	2	20122500	20247500	10000
chr11	5115000	5120000	chr11	5170000	5175000	.	.	.	.	0,255,255	45.0	11.168701	11.341226	16.723843	12.134015	2.407597E-10	2.5463248E-10	5.258084E-5	3.322935E-10	4	5116250	5178750	6374
chr11	44470000	44475000	chr11	44575000	44580000	.	.	.	.	0,255,255	54.0	8.753968	7.7844267	14.282742	9.348605	2.4666632E-19	1.5064642E-23	1.17363515E-11	3.2471187E-19	3	44474166	44579166	8499
chr11	120030000	120035000	chr11	120100000	120105000	.	.	.	.	0,255,255	50.0	8.032891	8.504666	9.64967	9.664109	1.4364552E-16	1.1856663E-16	2.0084235E-16	1.9227681E-16	7	120019642	120101071	15336
chr11	79220000	79230000	chr11	79400000	79410000	.	.	.	.	0,255,255	35.0	15.492989	14.203707	14.7025	15.915998	0.0015306056	0.001538061	0.001795945	0.04230535	3	79225000	79408333	16667
chr11	113495000	113500000	chr11	113610000	113615000	.	.	.	.	0,255,255	37.0	5.3861656	6.0607815	6.539771	8.700262	9.694222E-14	8.7007977E-14	5.4914597E-11	1.5108226E-8	6	113497500	113615000	5590
chr11	82610000	82615000	chr11	82680000	82685000	.	.	.	.	0,255,255	36.0	6.8304977	7.590683	11.32933	7.4359117	1.7329078E-10	1.4808736E-10	7.1526597E-6	2.1476389E-10	1	82612500	82682500	0
chr11	46665000	46670000	chr11	46730000	46735000	.	.	.	.	0,255,255	27.0	7.2756066	6.9745297	5.9235654	10.232297	1.8882623E-5	1.7233291E-5	5.333507E-7	0.012588951	2	46675000	46732500	7500
chr11	72875000	72900000	chr11	72975000	73000000	.	.	.	.	0,255,255	381.0	163.57051	160.07338	126.07388	212.37215	1.1858347E-27	1.2748625E-27	0.0	2.2582665E-12	1	72887500	72987500	0
chr11	83325000	83330000	chr11	83420000	83425000	.	.	.	.	0,255,255	43.0	8.648505	7.462315	7.310336	14.221496	4.3868056E-12	3.1386397E-15	5.339147E-15	1.3801834E-6	2	83327500	83425000	2500
chr11	113175000	113180000	chr11	113615000	113620000	.	.	.	.	0,255,255	31.0	3.0388021	3.4531898	5.50767	2.9152799	2.277787E-16	4.2317024E-14	1.8336443E-9	3.5686623E-16	4	113175000	113622500	5590
chr11	109425000	109430000	chr11	109860000	109865000	.	.	.	.	0,255,255	15.0	1.4989501	1.0778229	0.42733788	3.1284475	1.6598507E-6	1.3599642E-4	1.948787E-4	0.0012435402	1	109427500	109862500	0
chr11	62920000	62925000	chr11	63135000	63140000	.	.	.	.	0,255,255	22.0	3.0423148	3.3175476	3.2848613	5.126463	1.5173608E-8	4.1570695E-7	5.803974E-7	2.4751312E-4	3	62912500	63137500	10000
chr11	80715000	80720000	chr11	80780000	80785000	.	.	.	.	0,255,255	31.0	8.656701	11.6945095	12.059766	11.951286	1.109074E-5	4.7695916E-4	6.4983E-4	6.373354E-4	2	80725000	80780000	7906
chr11	57785000	57790000	chr11	57930000	57935000	.	.	.	.	0,255,255	55.0	10.892274	7.4003487	4.948433	19.23489	4.408805E-16	2.3015841E-24	5.6873157E-33	9.144309E-9	3	57789166	57934166	3727
chr11	115550000	115555000	chr11	115810000	115815000	.	.	.	.	0,255,255	33.0	5.1647935	5.426995	6.7654057	6.4982405	6.6217795E-11	6.225219E-11	1.4778396E-8	1.3763808E-8	2	115555000	115815000	3536
chr11	30235000	30240000	chr11	30795000	30800000	.	.	.	.	0,255,255	23.0	3.451689	3.1831524	3.533174	4.4468637	8.9204015E-8	8.2464005E-8	1.2028904E-7	3.3411102E-6	3	30239166	30799166	3727
chr11	98455000	98460000	chr11	98545000	98550000	.	.	.	.	0,255,255	75.0	15.450009	13.23017	14.763336	20.151705	3.9304367E-24	3.880456E-24	5.0853674E-24	1.3114614E-13	8	98466250	98548125	12071
chr11	82780000	82785000	chr11	82870000	82875000	.	.	.	.	0,255,255	49.0	12.23782	18.989939	16.563591	24.51032	1.5803928E-12	1.3844058E-6	2.1299084E-6	5.347484E-4	1	82782500	82872500	0
chr11	75450000	75455000	chr11	75510000	75515000	.	.	.	.	0,255,255	47.0	21.215755	20.871836	18.96833	21.88343	0.0014551576	0.0013490961	1.1000503E-5	0.0017728328	1	75452500	75512500	0
chr11	29645000	29650000	chr11	29690000	29695000	.	.	.	.	0,255,255	56.0	17.169954	16.663456	15.641143	12.766968	2.1256215E-9	2.2544973E-9	3.5256136E-9	1.0834973E-12	1	29647500	29692500	0
chr11	49185000	49190000	chr11	49270000	49275000	.	.	.	.	0,255,255	67.0	10.066193	7.408706	7.213194	7.457938	4.8288878E-24	1.0470559E-34	2.1793036E-34	2.0472203E-34	2	49190000	49272500	2500
chr11	4255000	4260000	chr11	4450000	4455000	.	.	.	.	0,255,255	58.0	13.189441	9.954386	25.506813	8.526601	6.402067E-14	5.7026803E-18	6.2192924E-4	4.416888E-22	1	4257500	4452500	0
chr11	21650000	21675000	chr11	21975000	22000000	.	.	.	.	0,255,255	86.0	30.63041	32.053253	34.040398	41.536217	4.133771E-13	2.0895662E-8	2.4763725E-8	1.330365E-4	3	21670833	21979166	18634
chr11	69880000	69885000	chr11	69920000	69925000	.	.	.	.	0,255,255	122.0	24.687456	24.207548	38.936916	28.859577	2.0777363E-31	9.7284E-41	8.430151E-15	1.8694195E-31	10	69882500	69930000	18200
chr11	54700000	54705000	chr11	54860000	54865000	.	.	.	.	0,255,255	108.0	14.903445	12.332102	13.4616165	23.518679	0.0	0.0	0.0	1.3665466E-31	11	54706136	54865227	12349
chr11	32625000	32630000	chr11	32705000	32710000	.	.	.	.	0,255,255	44.0	10.485566	8.812739	9.536322	10.775227	8.055292E-10	9.174057E-13	1.3632745E-12	1.1188187E-9	9	32628055	32701944	27499
chr11	97900000	97905000	chr11	97985000	97990000	.	.	.	.	0,255,255	81.0	14.71574	14.39726	17.196777	23.638891	3.5099057E-28	3.5709103E-28	4.90556E-22	1.8266168E-16	10	97897500	97982000	17614
chr11	77760000	77765000	chr11	77815000	77820000	.	.	.	.	0,255,255	77.0	12.303281	14.528247	22.032524	23.796015	1.9794697E-31	1.8739305E-25	1.525777E-14	1.5515856E-14	10	77749500	77806500	24083
chr11	95115000	95120000	chr11	95250000	95255000	.	.	.	.	0,255,255	111.0	9.497924	7.605924	8.85613	9.776989	0.0	0.0	0.0	0.0	12	95117500	95245000	16008
chr11	57950000	57955000	chr11	58055000	58060000	.	.	.	.	0,255,255	65.0	11.099221	9.822948	19.859905	7.3304033	1.2033286E-22	1.1479223E-27	2.355865E-9	1.2411855E-32	1	57952500	58057500	0
chr11	76455000	76460000	chr11	76495000	76500000	.	.	.	.	0,255,255	172.0	21.420944	19.467821	21.618677	25.64123	0.0	0.0	0.0	0.0	7	76456785	76499642	7890
chr11	34840000	34845000	chr11	35690000	35695000	.	.	.	.	0,255,255	22.0	2.5200493	1.7579026	4.507909	1.8383638	1.5173608E-8	1.1872207E-11	1.4076461E-5	1.29432645E-11	2	34840000	35692500	2500
chr11	69755000	69760000	chr11	69800000	69805000	.	.	.	.	0,255,255	115.0	26.32588	26.953737	24.517902	25.093887	1.7873312E-27	1.7520196E-27	4.6505804E-36	1.545067E-27	5	69761500	69800500	6325
chr11	34880000	34890000	chr11	35120000	35130000	.	.	.	.	0,255,255	31.0	10.706439	11.021075	12.915588	14.240242	9.4825844E-4	9.5138844E-4	0.0234333	0.022734107	2	34885000	35120000	5000
chr11	29150000	29175000	chr11	29525000	29550000	.	.	.	.	0,255,255	87.0	36.845863	28.398737	19.369911	44.65453	9.0198595E-9	1.792044E-13	1.1310437E-24	7.942161E-5	2	29150000	29537500	12500
chr11	55385000	55390000	chr11	55445000	55450000	.	.	.	.	0,255,255	81.0	9.1621685	7.3376966	6.575711	6.8253717	4.3286E-41	0.0	0.0	0.0	6	55390833	55445833	7454
chr11	87660000	87665000	chr11	87770000	87775000	.	.	.	.	0,255,255	93.0	9.959557	11.428825	14.975439	24.969917	0.0	0.0	1.0820239E-36	1.7347665E-16	8	87654375	87768125	11891
chr11	104590000	104600000	chr11	104700000	104710000	.	.	.	.	0,255,255	52.0	12.62098	14.423103	29.93321	16.92745	1.9580133E-10	1.7645604E-10	0.012550279	2.5684577E-7	1	104595000	104705000	0
chr11	106415000	106420000	chr11	106490000	106495000	.	.	.	.	0,255,255	156.0	12.835635	11.87521	16.762308	16.961916	0.0	0.0	0.0	0.0	15	106420500	106491833	11666
chr11	3470000	3475000	chr11	3510000	3515000	.	.	.	.	0,255,255	57.0	11.732527	11.334039	12.049458	11.513374	2.4449748E-17	2.4826665E-17	3.601827E-17	3.57453E-17	7	3471071	3517500	15068
chr11	5485000	5490000	chr11	5625000	5630000	.	.	.	.	0,255,255	61.0	2.87167	5.390633	7.2784266	6.599106	0.0	2.29139E-34	4.205625E-29	3.765339E-29	5	5483500	5630500	6325
chr11	24075000	24080000	chr11	24140000	24145000	.	.	.	.	0,255,255	53.0	17.207964	17.522493	18.415094	16.93678	3.7228897E-8	3.9454036E-8	6.110726E-8	6.055333E-8	3	24079166	24140833	3728
chr11	49825000	49830000	chr11	49865000	49870000	.	.	.	.	0,255,255	38.0	12.320738	11.79872	13.273862	12.643536	6.424678E-7	6.937382E-7	1.10090536E-4	1.1066638E-4	4	49825000	49870000	3536
chr11	29175000	29200000	chr11	30825000	30850000	.	.	.	.	0,255,255	27.0	10.165174	10.343791	8.860078	11.4125805	0.02352692	0.039453402	0.0030652017	0.040620003	2	29200000	30837500	12500
chr11	116315000	116320000	chr11	116445000	116450000	.	.	.	.	0,255,255	124.0	3.7165484	10.085575	12.075693	18.560637	0.0	0.0	0.0	0.0	10	116320000	116452500	15207
chr11	54930000	54935000	chr11	55035000	55040000	.	.	.	.	0,255,255	28.0	5.843047	8.195411	10.730547	9.223207	1.0815685E-7	2.0920641E-4	0.006424118	2.7891988E-4	2	54932500	55040000	2500
chr11	74645000	74650000	chr11	74830000	74835000	.	.	.	.	0,255,255	34.0	10.416032	9.988921	10.195566	5.6594224	3.2073418E-5	3.485418E-5	4.7752026E-5	1.6733242E-11	6	74640833	74842500	12019
chr11	104315000	104320000	chr11	104460000	104465000	.	.	.	.	0,255,255	77.0	12.462879	10.691706	11.914848	17.990372	1.8601992E-25	1.987588E-31	3.064339E-31	1.00542375E-19	11	104316590	104458409	11651
chr11	76250000	76255000	chr11	76405000	76410000	.	.	.	.	0,255,255	99.0	15.129759	12.203592	12.85053	12.231467	1.9981E-41	0.0	2.8407E-41	0.0	18	76251111	76402222	14787
chr11	54875000	54880000	chr11	55155000	55160000	.	.	.	.	0,255,255	16.0	2.2296827	1.9139506	2.8447592	2.4184146	2.804406E-5	2.959423E-6	3.2773815E-4	3.511526E-5	1	54877500	55157500	0
chr11	76540000	76550000	chr11	76640000	76650000	.	.	.	.	0,255,255	141.0	19.31872	21.093481	25.73204	27.766762	0.0	0.0	8.09E-43	7.4E-43	9	76537222	76641666	18392
chr11	19820000	19825000	chr11	20040000	20045000	.	.	.	.	0,255,255	33.0	7.874175	8.567733	17.505674	6.3684955	1.2931621E-6	1.2002292E-6	0.080113195	1.3763808E-8	2	19827500	20037500	7071
chr11	88215000	88220000	chr11	88410000	88415000	.	.	.	.	0,255,255	28.0	3.2975035	2.6882854	3.8350024	5.5368743	1.4968804E-11	1.2546667E-13	2.1167379E-11	1.2840971E-7	1	88217500	88412500	0
chr11	89100000	89105000	chr11	89300000	89305000	.	.	.	.	0,255,255	45.0	6.2030354	4.5431833	4.3302126	8.25938	5.4463135E-20	1.5482315E-23	2.7611306E-23	3.4242655E-13	7	89094642	89302500	12142
chr11	80475000	80480000	chr11	80510000	80515000	.	.	.	.	0,255,255	72.0	29.511843	25.830442	31.087254	25.242802	6.171923E-8	5.643992E-8	2.3854114E-4	4.0695436E-8	6	80478333	80520833	8858
chr11	71000000	71025000	chr11	72025000	72050000	.	.	.	.	0,255,255	40.0	22.313517	15.478529	15.5114765	15.493153	0.09570875	8.624551E-5	9.2209084E-5	9.118654E-5	2	71025000	72037500	12500
chr11	85825000	85850000	chr11	86425000	86450000	.	.	.	.	0,255,255	35.0	10.172312	9.150745	14.668763	11.125884	4.608499E-5	8.623359E-7	0.0039749807	9.365147E-5	1	85837500	86437500	0
chr11	11820000	11825000	chr11	11970000	11975000	.	.	.	.	0,255,255	104.0	8.979913	7.0083017	9.177496	11.582609	0.0	0.0	0.0	0.0	19	11822236	11970394	15409
chr11	82835000	82840000	chr11	82870000	82875000	.	.	.	.	0,255,255	50.0	16.892532	18.961996	18.652428	17.989462	5.548076E-7	5.8433494E-7	9.048141E-7	8.973115E-7	5	82825500	82881500	15000
chr11	118080000	118085000	chr11	118440000	118445000	.	.	.	.	0,255,255	14.0	1.9903866	1.7851586	2.2672615	1.772275	6.5729057E-4	1.12262875E-4	8.2486344E-4	1.1760552E-4	2	118082500	118445000	2500
chr11	87470000	87475000	chr11	87515000	87520000	.	.	.	.	0,255,255	22.0	7.16765	7.3679075	6.824258	7.301384	0.0029265422	0.0028921377	0.0036575755	0.0035853125	1	87472500	87517500	0
chr11	20465000	20470000	chr11	20540000	20545000	.	.	.	.	0,255,255	41.0	14.5899105	14.256579	12.5276785	10.334496	5.6097597E-6	6.026348E-6	8.7290955E-6	3.620854E-8	5	20467500	20538500	10770
chr11	75965000	75970000	chr11	76025000	76030000	.	.	.	.	0,255,255	56.0	17.909962	18.22967	20.9793	20.848362	2.1256215E-9	2.2544973E-9	4.199167E-6	4.2634492E-6	1	75967500	76027500	0
chr11	34880000	34885000	chr11	35450000	35455000	.	.	.	.	0,255,255	27.0	2.366438	2.3523128	2.8517857	3.5455008	9.121952E-15	1.0646017E-14	1.5343419E-12	1.270819E-10	1	34882500	35452500	0
chr11	35840000	35845000	chr11	36000000	36005000	.	.	.	.	0,255,255	17.0	3.5351868	2.354597	1.7518535	3.7192006	5.8906473E-4	5.598654E-6	5.1841084E-7	6.879808E-4	1	35842500	36002500	0
chr11	69265000	69270000	chr11	69330000	69335000	.	.	.	.	0,255,255	37.0	13.5238085	14.762211	19.531555	11.013209	1.5832401E-4	1.7036508E-4	0.010718993	2.5477314E-6	2	69267500	69325000	7500
chr11	99185000	99190000	chr11	99240000	99245000	.	.	.	.	0,255,255	36.0	15.58485	14.926024	14.285733	16.035076	0.011872484	3.663201E-4	5.244945E-4	0.017876362	3	99190833	99244166	3728
chr11	108010000	108015000	chr11	108375000	108380000	.	.	.	.	0,255,255	32.0	6.725784	6.724284	8.669704	8.599742	4.2480448E-8	3.7043698E-8	4.9020073E-6	4.93838E-6	5	108021500	108376500	11045
chr11	57525000	57550000	chr11	57925000	57950000	.	.	.	.	0,255,255	71.0	38.228336	26.540241	31.057018	30.740013	2.543211E-4	1.9665747E-7	3.2157343E-4	2.263787E-7	1	57537500	57937500	0
chr11	105925000	105930000	chr11	106020000	106025000	.	.	.	.	0,255,255	20.0	6.851077	5.5988483	6.6243405	7.238733	0.015231399	0.0018276513	0.01924162	0.019166077	2	105927500	106025000	2500
chr11	61900000	61925000	chr11	62400000	62425000	.	.	.	.	0,255,255	78.0	25.197895	32.16433	47.41391	30.342958	5.811232E-10	4.8679394E-6	0.004934165	8.135035E-10	1	61912500	62412500	0
chr11	101210000	101215000	chr11	101245000	101250000	.	.	.	.	0,255,255	77.0	12.244401	14.407976	13.73421	13.996222	1.9794697E-31	1.8739305E-25	2.4140936E-25	2.6479785E-25	3	101210833	101249166	3728
chr11	60830000	60835000	chr11	60875000	60880000	.	.	.	.	0,255,255	52.0	14.704802	15.035277	16.873474	16.431068	7.830714E-11	8.4346405E-11	1.5379983E-7	1.5273491E-7	2	60832500	60875000	2500
chr11	97485000	97490000	chr11	97620000	97625000	.	.	.	.	0,255,255	77.0	9.321596	9.326583	11.578842	13.242423	1.4490441E-37	1.1620677E-37	3.064339E-31	2.6479785E-25	13	97482115	97621346	13065
chr11	20790000	20795000	chr11	21450000	21455000	.	.	.	.	0,255,255	16.0	2.1723099	2.3228128	1.8725669	2.9552681	2.804406E-5	3.111709E-5	3.4595637E-6	3.108009E-4	1	20792500	21452500	0
chr11	9310000	9320000	chr11	11130000	11140000	.	.	.	.	0,255,255	13.0	1.6359918	1.6491809	2.0403287	1.7242284	6.5589615E-4	0.0012649932	0.007241856	0.0014094651	1	9315000	11135000	0
chr11	43765000	43770000	chr11	44330000	44335000	.	.	.	.	0,255,255	48.0	4.1195683	3.531632	3.6243508	4.5704265	2.9467844E-26	2.9313103E-30	4.6789742E-30	4.1991608E-26	6	43769166	44330833	18634
chr11	60950000	60955000	chr11	61090000	61095000	.	.	.	.	0,255,255	32.0	5.8976855	4.5835743	4.6764693	7.4096794	3.115241E-10	1.5482473E-12	2.3002785E-12	5.1529334E-8	4	60956250	61091250	10753
chr11	66985000	66990000	chr11	67020000	67025000	.	.	.	.	0,255,255	34.0	13.214799	11.806172	11.775248	13.325167	0.0014314423	3.485418E-5	4.7752026E-5	0.0022357614	2	66985000	67020000	3536
chr11	31670000	31680000	chr11	32130000	32140000	.	.	.	.	0,255,255	44.0	9.435338	8.977902	11.761399	10.069507	2.35944E-12	2.2158883E-12	2.5929254E-9	2.4678846E-9	3	31671666	32138333	7454
chr11	96310000	96315000	chr11	96405000	96410000	.	.	.	.	0,255,255	30.0	6.623556	7.3433747	7.25601	9.691315	5.4892706E-7	4.826201E-7	6.9178685E-7	3.9966573E-5	2	96307500	96407500	5000
chr11	70430000	70435000	chr11	70615000	70620000	.	.	.	.	0,255,255	29.0	7.9146996	8.708256	10.008112	10.377876	8.2833925E-5	8.0243815E-5	0.0031195474	0.0030532142	7	70424642	70615357	14464
chr11	98440000	98450000	chr11	98660000	98670000	.	.	.	.	0,255,255	34.0	8.0852375	11.821123	14.528742	15.102224	8.9342115E-7	7.192095E-5	0.0035898462	0.0034854903	2	98445000	98660000	5000
chr11	75415000	75420000	chr11	75450000	75455000	.	.	.	.	0,255,255	54.0	22.366669	22.726667	23.822758	19.726522	1.4771538E-5	1.3935542E-5	1.8428746E-5	1.8291796E-5	3	75415833	75455833	3727
chr11	104500000	104525000	chr11	104975000	105000000	.	.	.	.	0,255,255	49.0	14.671295	14.370975	17.466772	19.029572	9.211976E-9	1.606414E-8	9.572161E-6	9.023757E-6	2	104500000	104987500	12500
chr11	76805000	76810000	chr11	76845000	76850000	.	.	.	.	0,255,255	58.0	19.973976	21.689291	16.882135	15.105855	7.14738E-7	6.886247E-7	4.809176E-10	9.378372E-14	5	76803500	76848500	9055
chr11	116585000	116590000	chr11	116625000	116630000	.	.	.	.	0,255,255	75.0	20.383184	19.09783	20.319649	23.709677	9.656525E-14	8.5615065E-19	1.2830539E-13	1.3114614E-13	4	116588750	116627500	5154
chr11	51855000	51860000	chr11	51935000	51940000	.	.	.	.	0,255,255	66.0	19.332584	21.863375	26.038162	20.414108	4.7090678E-14	7.1883904E-10	3.899814E-6	9.443961E-10	1	51857500	51937500	0
chr11	68965000	68970000	chr11	69035000	69040000	.	.	.	.	0,255,255	49.0	11.561305	9.83402	14.112337	8.871374	1.5803928E-12	5.5096883E-16	3.2939054E-9	8.988277E-16	1	68967500	69037500	0
chr11	77730000	77740000	chr11	77810000	77820000	.	.	.	.	0,255,255	105.0	42.877518	36.29799	41.953953	46.587746	3.8598252E-10	9.803915E-16	6.2927785E-10	6.1182354E-10	1	77735000	77815000	0
chr11	48770000	48775000	chr11	49105000	49110000	.	.	.	.	0,255,255	25.0	4.4517703	3.0309796	4.076905	3.6583443	1.6514767E-7	4.9294527E-11	2.006941E-7	4.0952752E-9	10	48779000	49106000	9192
chr11	61415000	61420000	chr11	61710000	61715000	.	.	.	.	0,255,255	23.0	2.1494708	3.599198	5.9413815	3.720565	5.235359E-11	8.2464005E-8	8.181347E-5	1.11182274E-7	2	61415000	61712500	2500
chr11	101465000	101470000	chr11	101550000	101555000	.	.	.	.	0,255,255	34.0	16.982628	14.364985	17.035027	12.907944	0.033333164	0.0015524463	0.050615706	0.0022357614	3	101467500	101554166	8334
chr11	6650000	6660000	chr11	7140000	7150000	.	.	.	.	0,255,255	15.0	2.8161361	1.934417	3.8072727	1.9575769	0.0014642628	4.36481E-5	0.015009115	4.794402E-5	1	6655000	7145000	0
chr11	33725000	33750000	chr11	34100000	34125000	.	.	.	.	0,255,255	40.0	6.5288076	14.101258	17.717562	14.325695	1.4858273E-12	8.624551E-5	0.005914229	9.118654E-5	1	33737500	34112500	0
chr11	51860000	51870000	chr11	51910000	51920000	.	.	.	.	0,255,255	96.0	45.98694	45.928795	50.077526	49.46513	1.5061349E-7	1.7708074E-7	0.001061573	0.0010643558	1	51865000	51915000	0
chr11	3535000	3540000	chr11	3600000	3605000	.	.	.	.	0,255,255	34.0	7.7114058	8.322486	10.709973	8.6886425	2.8877227E-9	3.8535924E-7	4.7752026E-5	5.309821E-7	4	3537500	3600000	7500
chr11	75780000	75790000	chr11	76030000	76040000	.	.	.	.	0,255,255	52.0	12.544228	19.927261	27.924473	19.198866	1.9580133E-10	8.586508E-5	0.012550279	2.5684577E-7	1	75785000	76035000	0
chr11	67110000	67115000	chr11	67350000	67355000	.	.	.	.	0,255,255	38.0	3.9904988	3.1237829	5.0882015	3.5789547	2.823831E-17	2.4088606E-23	2.319298E-14	3.8457494E-20	4	67111250	67352500	5154
chr11	81625000	81650000	chr11	82175000	82200000	.	.	.	.	0,255,255	43.0	16.412254	17.792433	18.603392	19.527597	5.367758E-4	7.3837495E-4	8.8255544E-4	8.395748E-4	1	81637500	82187500	0
chr11	53375000	53400000	chr11	54650000	54675000	.	.	.	.	0,255,255	25.0	9.090752	6.1670547	7.29198	5.721285	0.007296974	4.671653E-5	0.0010814096	4.5647073E-5	1	53387500	54662500	0
chr11	120095000	120100000	chr11	120150000	120155000	.	.	.	.	0,255,255	39.0	13.378459	14.000731	13.107913	13.150835	3.130353E-5	3.371219E-5	4.8791288E-5	4.8462294E-5	2	120102500	120157500	7071
chr11	22840000	22850000	chr11	23250000	23260000	.	.	.	.	0,255,255	18.0	2.9043558	3.861413	4.000768	4.782585	1.8853902E-5	3.5804207E-4	0.003947748	0.0037309995	2	22850000	23255000	5000
chr11	45790000	45800000	chr11	45880000	45890000	.	.	.	.	0,255,255	98.0	18.021816	20.02839	22.0548	29.318882	1.2631574E-32	1.6447895E-25	2.6626836E-25	9.673031E-19	4	45800000	45880000	7071
chr11	121485000	121490000	chr11	121555000	121560000	.	.	.	.	0,255,255	29.0	9.644988	11.021546	10.833565	9.980218	8.2833925E-5	0.002296352	0.0031195474	0.0030532142	8	121481250	121558125	10097
chr11	76310000	76315000	chr11	76400000	76405000	.	.	.	.	0,255,255	29.0	6.5757346	7.92783	7.442299	6.6953654	1.8520391E-6	8.0243815E-5	2.327962E-6	2.2201214E-6	3	76312500	76402500	5000
chr11	103355000	103360000	chr11	103555000	103560000	.	.	.	.	0,255,255	24.0	1.6997068	1.4452063	1.2938219	3.4122593	8.985086E-14	1.5385347E-15	2.1858776E-15	2.2115243E-8	2	103360000	103557500	2500
chr11	70980000	70985000	chr11	71320000	71325000	.	.	.	.	0,255,255	21.0	1.6637716	1.0930318	0.40494266	4.196027	8.05064E-11	3.5347482E-11	5.7842106E-11	4.8696827E-5	1	70982500	71322500	0
chr11	29575000	29580000	chr11	29690000	29695000	.	.	.	.	0,255,255	32.0	7.0359683	8.346233	9.7265005	13.249058	4.2480448E-8	3.6061635E-6	4.9020073E-6	0.008418147	1	29577500	29692500	0
chr11	53465000	53470000	chr11	53625000	53630000	.	.	.	.	0,255,255	21.0	5.121266	5.837517	7.806687	4.985841	6.570678E-4	6.4128614E-4	0.008613761	7.3817564E-4	1	53467500	53627500	0
chr11	101580000	101590000	chr11	101730000	101740000	.	.	.	.	0,255,255	35.0	11.500675	11.1157255	12.4173975	17.042107	2.8716857E-5	2.8380351E-5	0.001795945	0.04230535	2	101580000	101740000	7071
chr11	86830000	86840000	chr11	86990000	87000000	.	.	.	.	0,255,255	75.0	29.503498	30.281101	18.948736	42.984863	3.130145E-9	3.1238208E-9	2.9176997E-18	0.00882879	1	86835000	86995000	0
chr11	72340000	72345000	chr11	72560000	72565000	.	.	.	.	0,255,255	46.0	6.1330338	4.211613	4.2846565	5.4720035	8.219776E-21	1.9047025E-24	3.421963E-24	1.1791393E-20	9	72349722	72561944	11889
chr11	50795000	50800000	chr11	51030000	51035000	.	.	.	.	0,255,255	16.0	0.8154351	1.593528	1.9611188	3.260599	7.206303E-6	2.959423E-6	3.4595637E-6	0.0023346988	1	50797500	51032500	0
chr11	34840000	34845000	chr11	35405000	35410000	.	.	.	.	0,255,255	18.0	2.0352767	1.7585232	1.2574686	3.265284	8.754662E-7	5.826834E-8	4.0577954E-9	1.8413752E-4	1	34842500	35407500	0
chr11	29525000	29550000	chr11	30175000	30200000	.	.	.	.	0,255,255	55.0	17.673111	18.962877	22.779774	18.95851	2.7443782E-8	3.5476248E-8	3.2235264E-5	4.3587022E-8	1	29537500	30187500	0
chr11	82745000	82750000	chr11	82890000	82895000	.	.	.	.	0,255,255	54.0	9.930244	6.9385476	7.830066	11.082389	1.8087878E-15	1.5064642E-23	2.5755275E-23	2.5961742E-15	8	82748750	82884375	18168
chr11	80475000	80480000	chr11	80550000	80555000	.	.	.	.	0,255,255	48.0	12.417269	15.103107	30.01767	17.13114	6.1968004E-9	6.6184898E-9	0.07775862	4.868536E-6	4	80478750	80558750	6374
chr11	22980000	22985000	chr11	23255000	23260000	.	.	.	.	0,255,255	44.0	8.003109	8.682148	6.362188	12.127897	1.0848112E-12	9.174057E-13	1.0416805E-15	1.1188187E-9	14	22995714	23268571	17239
chr11	82915000	82920000	chr11	83040000	83045000	.	.	.	.	0,255,255	22.0	6.7972465	4.966951	6.71814	6.8705153	0.0029265422	2.1182957E-4	0.0036575755	0.0035853125	2	82922500	83042500	5000
chr11	114475000	114480000	chr11	114635000	114640000	.	.	.	.	0,255,255	21.0	3.460208	2.996423	3.6708884	4.9678397	2.0681703E-6	8.54858E-8	2.7464903E-6	7.3817564E-4	2	114475000	114637500	2500
chr11	57925000	57950000	chr11	58625000	58650000	.	.	.	.	0,255,255	37.0	6.662428	10.523674	11.29529	12.132937	1.2834502E-10	1.25938905E-5	1.3888085E-5	1.3861701E-5	1	57937500	58637500	0
chr11	108010000	108015000	chr11	108415000	108420000	.	.	.	.	0,255,255	39.0	6.643371	4.9920063	7.2498136	6.613829	2.039126E-12	2.7831449E-15	2.828007E-12	2.553602E-12	3	108010833	108419166	3728
chr11	82610000	82615000	chr11	82890000	82895000	.	.	.	.	0,255,255	29.0	2.0525725	1.7709497	1.7655144	3.3301587	9.183966E-17	5.3871554E-19	7.242246E-19	3.3683763E-12	3	82614166	82890833	3728
chr11	60105000	60110000	chr11	60415000	60420000	.	.	.	.	0,255,255	31.0	5.2975206	6.2805424	3.853621	9.162921	1.4375952E-9	1.3679067E-7	7.702692E-14	1.4253192E-5	2	60105000	60415000	3536
chr11	53760000	53765000	chr11	53845000	53850000	.	.	.	.	0,255,255	111.0	17.603466	19.826328	24.195753	25.00251	2.868E-42	1.404845E-33	1.7350062E-33	2.1979817E-25	30	53754833	53855000	24867
chr11	19920000	19925000	chr11	20040000	20045000	.	.	.	.	0,255,255	47.0	9.857719	12.543274	15.599268	12.237005	2.0394042E-11	1.8672422E-8	1.1000503E-5	2.7935076E-11	5	19921500	20038500	11705
chr11	22220000	22230000	chr11	22960000	22970000	.	.	.	.	0,255,255	20.0	3.8174343	3.9808702	5.060909	4.7606754	1.5060745E-5	3.2163743E-4	0.0044039865	3.7681303E-4	3	22221666	22961666	7453
chr11	32800000	32825000	chr11	33125000	33150000	.	.	.	.	0,255,255	91.0	33.777325	34.93577	33.447697	46.300896	4.1977172E-10	4.570648E-10	5.409249E-10	9.223182E-6	1	32812500	33137500	0
chr11	16525000	16530000	chr11	16945000	16950000	.	.	.	.	0,255,255	37.0	4.629816	4.703302	5.5386596	7.8830304	1.9121033E-16	1.598227E-16	1.2827598E-13	1.5108226E-8	1	16527500	16947500	0
chr11	26190000	26200000	chr11	26960000	26970000	.	.	.	.	0,255,255	15.0	2.9696229	2.8591983	2.463382	3.6887567	0.0014642628	0.0023739352	4.4246376E-4	0.014621564	1	26195000	26965000	0
chr11	34840000	34850000	chr11	36000000	36010000	.	.	.	.	0,255,255	15.0	2.2911205	1.2630205	2.0917702	2.0358627	2.0632778E-4	4.494008E-6	4.4246376E-4	3.9709397E-4	1	34845000	36005000	0
chr11	46520000	46525000	chr11	46665000	46670000	.	.	.	.	0,255,255	22.0	3.9270713	3.9822986	7.1469727	4.1381083	4.3807978E-7	1.0663931E-5	0.0036575755	1.3155812E-5	1	46522500	46667500	0
chr11	97645000	97650000	chr11	97685000	97690000	.	.	.	.	0,255,255	92.0	14.989528	15.188187	14.433136	21.293394	4.321395E-36	4.349119E-36	5.914729E-36	3.175294E-22	24	97641458	97690833	24993
chr11	49080000	49090000	chr11	49240000	49250000	.	.	.	.	0,255,255	59.0	18.626316	19.664427	13.865015	24.896936	2.5543975E-10	4.7434327E-7	5.697906E-14	3.4017555E-4	1	49085000	49245000	0
chr11	19920000	19925000	chr11	20200000	20205000	.	.	.	.	0,255,255	19.0	1.8063471	2.1451783	2.4059005	1.6272433	6.2089387E-9	1.5178213E-7	2.0317282E-7	8.592391E-9	1	19922500	20202500	0
chr11	70170000	70175000	chr11	70210000	70215000	.	.	.	.	0,255,255	30.0	9.694788	9.16898	10.354712	9.641503	3.0926618E-5	2.9795081E-5	0.0014489609	3.9966573E-5	1	70172500	70212500	0
chr11	69580000	69585000	chr11	69630000	69635000	.	.	.	.	0,255,255	63.0	16.452326	17.304901	27.369297	18.831646	1.3972338E-12	1.4825774E-12	2.9191468E-5	2.2712472E-12	4	69578750	69626250	13807
chr11	60350000	60355000	chr11	60415000	60420000	.	.	.	.	0,255,255	65.0	14.149849	15.191153	12.722483	11.164624	6.819343E-18	6.941827E-18	9.817091E-18	1.7859481E-22	4	60358750	60411250	12374
chr11	94125000	94150000	chr11	94475000	94500000	.	.	.	.	0,255,255	111.0	58.415127	50.431618	52.09626	61.295086	1.7445941E-6	1.7112479E-6	1.943305E-6	2.0120406E-6	1	94137500	94487500	0
chr11	62455000	62460000	chr11	62550000	62555000	.	.	.	.	0,255,255	41.0	11.066419	10.591651	13.32796	8.543299	2.5979771E-8	2.736265E-8	8.7290955E-6	8.8053426E-11	2	62457500	62550000	2500
chr11	29250000	29275000	chr11	29875000	29900000	.	.	.	.	0,255,255	42.0	13.136805	10.943907	15.475028	12.181179	8.674555E-6	6.042305E-8	1.646303E-5	6.674191E-8	1	29262500	29887500	0
chr11	32245000	32250000	chr11	32285000	32290000	.	.	.	.	0,255,255	27.0	8.624484	8.869855	9.698441	10.197247	5.298695E-4	5.270573E-4	6.973984E-4	0.012588951	1	32247500	32287500	0
chr11	82970000	82980000	chr11	83030000	83040000	.	.	.	.	0,255,255	68.0	27.792032	28.886534	37.34737	35.204082	7.06737E-7	7.2441657E-7	8.10692E-4	7.979084E-4	1	82975000	83035000	0
chr11	67020000	67030000	chr11	67350000	67360000	.	.	.	.	0,255,255	21.0	3.290945	5.8539453	5.942526	7.3226523	3.3507065E-6	0.0014041777	0.001653374	0.015175454	1	67025000	67355000	0
chr11	61950000	61955000	chr11	62045000	62050000	.	.	.	.	0,255,255	46.0	8.325447	7.1284256	10.558311	5.7816133	5.9482706E-14	2.1228293E-17	1.01011005E-10	1.1791393E-20	6	61951666	62043333	5893
chr11	79480000	79485000	chr11	79575000	79580000	.	.	.	.	0,255,255	32.0	7.6111	7.4218287	9.432078	10.755186	4.2480448E-8	3.7043698E-8	4.9020073E-6	2.744401E-4	2	79487500	79572500	7071
chr11	109240000	109250000	chr11	109620000	109630000	.	.	.	.	0,255,255	49.0	20.297092	13.399164	23.1708	13.944971	5.622064E-4	4.7128546E-9	7.3910353E-4	6.1901453E-9	2	109245000	109620000	5000
chr11	114205000	114210000	chr11	114280000	114285000	.	.	.	.	0,255,255	28.0	6.8022666	6.495058	8.399234	8.175129	6.053736E-6	5.4361517E-6	2.800734E-4	2.7891988E-4	2	114205000	114282500	2500
chr11	68485000	68490000	chr11	68545000	68550000	.	.	.	.	0,255,255	77.0	16.092949	15.553404	21.718904	15.141552	6.0559935E-20	1.8739305E-25	1.525777E-14	2.6479785E-25	15	68488500	68554500	15652
chr11	101670000	101680000	chr11	101870000	101880000	.	.	.	.	0,255,255	26.0	9.756221	7.817788	9.304366	8.666511	0.0024506904	1.20929064E-4	0.0029878975	0.00290792	1	101675000	101875000	0
chr11	96270000	96280000	chr11	96550000	96560000	.	.	.	.	0,255,255	48.0	16.730244	14.247972	15.35839	19.446566	6.89415E-6	1.3705684E-8	1.871577E-8	7.928119E-6	1	96275000	96555000	0
chr11	55515000	55520000	chr11	55990000	55995000	.	.	.	.	0,255,255	14.0	0.48029238	0.60867685	0.47942206	0.6841181	7.274874E-4	0.0013354385	0.0017651247	0.0017300203	1	55517500	55992500	0
chr11	94865000	94870000	chr11	94935000	94940000	.	.	.	.	0,255,255	49.0	8.813038	8.823816	8.585191	9.074995	6.7040445E-16	5.5096883E-16	8.927603E-16	8.988277E-16	3	94867500	94937500	5000
chr11	83810000	83820000	chr11	83930000	83940000	.	.	.	.	0,255,255	133.0	23.692186	28.3742	28.981747	45.502815	0.0	4.7732973E-38	8.075502E-38	4.7665688E-20	1	83815000	83935000	0
chr11	43430000	43440000	chr11	43680000	43690000	.	.	.	.	0,255,255	28.0	10.465573	7.5834274	9.93836	7.9033875	0.008944682	1.2779971E-5	0.010357723	5.028025E-4	1	43435000	43685000	0
chr11	87965000	87970000	chr11	88825000	88830000	.	.	.	.	0,255,255	16.0	1.698403	2.2143352	2.4496045	2.493993	2.4940837E-6	3.111709E-5	3.709681E-5	3.511526E-5	3	87967500	88827500	5000
chr11	94940000	94945000	chr11	95000000	95005000	.	.	.	.	0,255,255	28.0	7.9922266	8.717248	11.808177	11.994203	2.122057E-4	2.0920641E-4	0.006424118	0.0062937033	1	94942500	95002500	0
chr11	107185000	107190000	chr11	107470000	107475000	.	.	.	.	0,255,255	25.0	7.006443	6.162759	5.569227	12.375893	1.6415973E-4	5.7186826E-6	7.180993E-6	0.04423455	2	107187500	107475000	2500
chr11	114875000	114880000	chr11	114910000	114915000	.	.	.	.	0,255,255	41.0	15.499773	14.810149	15.088624	15.185201	5.6097597E-6	6.026348E-6	8.7290955E-6	8.6344E-6	2	114880000	114917500	5590
chr11	78825000	78850000	chr11	79150000	79175000	.	.	.	.	0,255,255	68.0	17.410995	30.41321	36.160053	37.452255	2.5105596E-14	1.8362356E-6	0.001485605	0.0014501878	1	78837500	79162500	0
chr11	114740000	114745000	chr11	114910000	114915000	.	.	.	.	0,255,255	30.0	5.6016803	5.408469	9.055569	5.740907	6.207107E-9	5.9736056E-9	3.9700546E-5	7.5076185E-9	5	114744500	114917500	10440
chr11	117910000	117915000	chr11	117965000	117970000	.	.	.	.	0,255,255	53.0	20.17921	21.01242	27.607973	18.95214	3.011514E-5	2.8276982E-5	0.008600235	6.055333E-8	1	117912500	117967500	0
chr11	109610000	109615000	chr11	109650000	109655000	.	.	.	.	0,255,255	47.0	19.03472	17.694996	14.314155	17.716099	6.852406E-6	7.210402E-6	2.6889927E-8	1.0912266E-5	2	109612500	109650000	2500
chr11	117235000	117240000	chr11	117310000	117315000	.	.	.	.	0,255,255	88.0	14.705225	14.670912	23.218206	17.091846	3.87467E-33	3.8525086E-33	4.7693602E-20	2.5924407E-26	11	117248863	117308409	23654
chr11	72570000	72580000	chr11	73000000	73010000	.	.	.	.	0,255,255	33.0	9.650926	9.302447	14.496695	8.424336	2.7152478E-6	2.7277626E-6	0.0068532648	3.3195645E-6	2	72575000	73000000	5000
chr11	69325000	69330000	chr11	69365000	69370000	.	.	.	.	0,255,255	73.0	20.833376	24.932587	30.577414	25.072521	7.771748E-13	2.6178245E-8	2.0900634E-8	1.8788084E-8	10	69329500	69372500	17000
chr11	31820000	31825000	chr11	31870000	31875000	.	.	.	.	0,255,255	40.0	15.289261	16.452211	17.848303	20.922146	1.3407205E-5	0.0011433472	0.0017892573	0.06090836	5	31820500	31871500	13038
chr11	100980000	100985000	chr11	101065000	101070000	.	.	.	.	0,255,255	84.0	13.845177	12.229374	16.338724	14.531233	2.808129E-30	6.2769293E-37	7.742908E-24	3.908668E-30	18	100981666	101061666	12305
chr11	20650000	20675000	chr11	20900000	20925000	.	.	.	.	0,255,255	98.0	46.228928	46.96213	44.10573	59.950996	1.2402096E-7	1.2748805E-7	1.4199036E-7	9.434948E-4	1	20662500	20912500	0
chr11	57950000	57955000	chr11	58100000	58105000	.	.	.	.	0,255,255	73.0	11.874371	9.917721	18.296991	6.7560945	2.1026588E-28	2.1174095E-28	1.6710276E-17	6.58383E-40	7	57954642	58101071	7987
chr11	83025000	83050000	chr11	83175000	83200000	.	.	.	.	0,255,255	223.0	74.87765	96.644135	115.54257	111.88304	1.1853668E-36	8.769135E-24	4.3420915E-13	4.2231304E-13	2	83050000	83187500	12500
chr11	70560000	70565000	chr11	70595000	70600000	.	.	.	.	0,255,255	59.0	24.021114	28.492676	27.213087	27.506056	3.1913555E-7	4.3998286E-4	3.4425495E-4	3.50047E-4	2	70562500	70600000	2500
chr11	44620000	44625000	chr11	44950000	44955000	.	.	.	.	0,255,255	21.0	3.4204783	4.5107284	5.3092136	4.135869	2.0681703E-6	4.0266965E-5	7.753651E-4	4.8696827E-5	3	44617500	44952500	5000
chr11	99460000	99470000	chr11	100000000	100010000	.	.	.	.	0,255,255	23.0	3.4027743	4.196255	3.9237325	4.9823656	1.4277104E-7	6.230121E-6	2.9369784E-7	1.8170165E-4	1	99465000	100005000	0
chr11	98150000	98160000	chr11	98210000	98220000	.	.	.	.	0,255,255	71.0	31.469717	34.83656	46.80614	37.731815	1.1201612E-4	1.2606457E-4	0.03552923	1.675088E-4	2	98160000	98220000	7071
chr11	106670000	106675000	chr11	106760000	106765000	.	.	.	.	0,255,255	40.0	13.3936825	18.74766	18.460138	13.782797	1.3407205E-5	0.0011433472	0.0017892573	2.0653886E-5	1	106672500	106762500	0
chr11	16505000	16510000	chr11	16950000	16955000	.	.	.	.	0,255,255	39.0	8.904231	5.611163	6.46135	7.746067	9.499761E-10	2.7831449E-15	2.828007E-12	2.553602E-12	7	16521785	16948928	14725
chr11	29860000	29870000	chr11	30220000	30230000	.	.	.	.	0,255,255	19.0	3.135831	4.1332827	4.7233553	5.2453327	3.7619823E-6	0.0010822256	0.0012841581	0.0110374745	1	29865000	30225000	0
chr11	98920000	98925000	chr11	98970000	98975000	.	.	.	.	0,255,255	141.0	15.868912	15.286629	21.121395	13.786483	0.0	0.0	0.0	0.0	15	98924166	98969833	13960
chr11	116225000	116230000	chr11	116460000	116465000	.	.	.	.	0,255,255	45.0	3.7960222	5.440169	5.16862	8.567515	4.0556495E-27	4.7608484E-20	7.8072744E-20	3.4242655E-13	6	116227500	116464166	11666
chr11	76800000	76810000	chr11	77210000	77220000	.	.	.	.	0,255,255	24.0	6.86194	6.0241504	5.849464	4.7749705	8.3446596E-4	4.6295176E-5	5.5303648E-5	1.8910664E-6	1	76805000	77215000	0
chr11	96620000	96630000	chr11	96860000	96870000	.	.	.	.	0,255,255	33.0	8.540067	9.587104	10.111583	13.653535	2.7152478E-6	2.7277626E-6	2.1227107E-4	0.0067024967	1	96625000	96865000	0
chr11	84130000	84135000	chr11	84175000	84180000	.	.	.	.	0,255,255	34.0	14.69948	14.865679	14.995001	12.677475	0.0014314423	0.0015524463	0.0022324333	0.0022357614	1	84132500	84177500	0
chr11	88250000	88260000	chr11	88820000	88830000	.	.	.	.	0,255,255	72.0	25.945412	19.617088	17.719107	40.652027	3.4778644E-8	3.1961332E-12	1.2238587E-16	0.025800632	2	88250000	88825000	5000
chr11	29180000	29185000	chr11	29225000	29230000	.	.	.	.	0,255,255	30.0	7.574799	8.108506	9.872933	11.609953	5.4892706E-7	2.9795081E-5	0.0014489609	0.0014230108	2	29182500	29222500	5000
chr11	56130000	56135000	chr11	57465000	57470000	.	.	.	.	0,255,255	24.0	0.8804771	0.7680711	0.71157	2.097925	4.728317E-15	8.080158E-15	1.5132133E-14	8.506115E-12	1	56132500	57467500	0
chr11	113865000	113870000	chr11	114635000	114640000	.	.	.	.	0,255,255	15.0	1.6453803	1.4536906	1.8147418	1.6595101	1.572492E-5	1.9678926E-6	2.1183578E-5	2.086594E-5	1	113867500	114637500	0
chr11	96090000	96095000	chr11	96235000	96240000	.	.	.	.	0,255,255	14.0	3.6418962	2.817085	3.5955005	2.8668175	0.018795459	0.0041441554	0.021899499	0.0045391945	2	96095000	96237500	2500
chr11	119500000	119505000	chr11	119905000	119910000	.	.	.	.	0,255,255	72.0	7.75687	5.7697654	7.6257143	8.4040985	3.975992E-39	0.0	7.011848E-39	4.1942252E-33	12	119503333	119903750	14512
chr11	29370000	29375000	chr11	29690000	29695000	.	.	.	.	0,255,255	33.0	3.5389962	3.873543	4.384569	4.091783	9.160705E-16	7.53957E-16	3.911694E-13	3.6881693E-13	2	29372500	29697500	5000
chr11	29225000	29250000	chr11	29675000	29700000	.	.	.	.	0,255,255	80.0	34.79057	37.090786	40.29021	43.495903	1.1890544E-6	1.3527339E-6	0.0021454133	0.0021789332	2	29237500	29700000	12500
chr11	51575000	51600000	chr11	52350000	52375000	.	.	.	.	0,255,255	56.0	27.16749	20.580692	23.587578	24.18688	0.002533584	1.2800741E-5	1.5476558E-5	1.4706192E-5	2	51587500	52375000	12500
chr11	116900000	116910000	chr11	117430000	117440000	.	.	.	.	0,255,255	19.0	4.274521	4.2745924	4.5033193	4.8388157	8.4286236E-4	0.0010822256	0.0012841581	0.0012268862	1	116905000	117435000	0
chr11	11505000	11510000	chr11	11685000	11690000	.	.	.	.	0,255,255	32.0	5.7220583	7.742502	9.755801	6.811077	3.115241E-10	3.7043698E-8	4.9020073E-6	5.1529334E-8	4	11505000	11690000	3536
chr11	11500000	11505000	chr11	11740000	11745000	.	.	.	.	0,255,255	52.0	8.125757	9.269405	17.645864	11.545484	6.2444596E-18	5.02658E-18	1.5379983E-7	4.0017472E-14	3	11499166	11740833	3728
chr11	79580000	79590000	chr11	79920000	79930000	.	.	.	.	0,255,255	38.0	12.73786	12.892731	12.94077	17.65622	1.6256078E-4	1.5572603E-4	1.9026762E-4	0.0086408015	1	79585000	79925000	0
chr11	100935000	100940000	chr11	101005000	101010000	.	.	.	.	0,255,255	32.0	8.562718	10.129059	7.0029583	10.164243	3.8722756E-6	2.0629606E-4	5.522502E-8	2.744401E-4	1	100937500	101007500	0
chr11	44610000	44615000	chr11	45535000	45540000	.	.	.	.	0,255,255	43.0	1.5353305	3.620812	3.0111926	10.523554	8.56448E-40	3.3203225E-25	2.41602E-28	3.6490477E-9	7	44601785	45536071	14725
chr11	53275000	53300000	chr11	55475000	55500000	.	.	.	.	0,255,255	20.0	2.7382617	3.471739	1.4896685	4.3285947	1.7532565E-6	8.295651E-5	3.845997E-10	9.892959E-4	3	53279166	55479166	18634
chr11	71990000	71995000	chr11	72035000	72040000	.	.	.	.	0,255,255	32.0	8.305898	7.955972	9.570811	6.0237827	3.8722756E-6	3.6061635E-6	4.9020073E-6	3.740077E-10	3	71990833	72030833	8975
chr11	120820000	120825000	chr11	120990000	120995000	.	.	.	.	0,255,255	30.0	7.9656515	7.265965	6.051492	8.913628	3.0926618E-5	4.826201E-7	7.915007E-9	3.9966573E-5	1	120822500	120992500	0
chr11	113750000	113755000	chr11	113800000	113805000	.	.	.	.	0,255,255	39.0	14.720318	15.484184	14.163249	24.47946	3.130353E-5	3.371219E-5	4.8791288E-5	0.09201547	5	113750500	113807500	5831
chr11	34830000	34835000	chr11	35835000	35840000	.	.	.	.	0,255,255	15.0	2.1018605	1.8331661	2.7719631	2.0135112	1.4235715E-4	1.8839355E-5	0.0012870323	1.7285411E-4	1	34832500	35837500	0
chr11	63920000	63925000	chr11	64895000	64900000	.	.	.	.	0,255,255	16.0	1.4527982	1.7457857	0.97647095	2.6186872	2.0820806E-7	2.959423E-6	2.023089E-5	3.108009E-4	3	63924166	64895833	3728
chr11	34880000	34885000	chr11	35405000	35410000	.	.	.	.	0,255,255	22.0	1.9777701	2.2730427	3.5165045	2.408808	8.855675E-12	4.4090376E-10	5.803974E-7	5.4335225E-10	1	34882500	35407500	0
chr11	103100000	103105000	chr11	103155000	103160000	.	.	.	.	0,255,255	121.0	20.69443	19.932398	28.570732	23.505373	4.16898E-40	4.53598E-40	6.4838444E-31	5.80835E-40	14	103106428	103163928	17515
chr11	115490000	115495000	chr11	115535000	115540000	.	.	.	.	0,255,255	61.0	19.876383	20.14872	24.816853	24.782776	6.0513734E-8	5.930001E-8	1.03667764E-4	1.03167244E-4	3	115485833	115539166	8498
chr11	50850000	50860000	chr11	51260000	51270000	.	.	.	.	0,255,255	27.0	5.5837045	6.2005014	4.60974	9.697853	8.117616E-7	9.678196E-7	2.6328356E-8	0.0012438259	1	50855000	51265000	0
chr11	100580000	100590000	chr11	100930000	100940000	.	.	.	.	0,255,255	25.0	5.223555	7.74445	6.4906716	9.530634	1.1002738E-5	3.4930106E-4	4.334254E-4	0.0065344586	1	100585000	100935000	0
chr11	109240000	109250000	chr11	109860000	109870000	.	.	.	.	0,255,255	20.0	5.7361784	5.1869445	5.886767	5.6355357	0.0031004744	0.003918982	0.0044039865	0.0042787157	1	109245000	109865000	0
chr11	70230000	70235000	chr11	70305000	70310000	.	.	.	.	0,255,255	53.0	8.266116	8.411579	7.2204933	11.884547	1.2478959E-18	1.007916E-18	1.6250189E-22	1.0229254E-14	9	70241388	70310277	11332
chr11	50750000	50775000	chr11	51525000	51550000	.	.	.	.	0,255,255	50.0	14.049401	14.546682	13.753226	18.8855	3.2495204E-9	5.4638685E-9	6.408322E-9	3.9246706E-6	1	50762500	51537500	0
chr11	54305000	54310000	chr11	54350000	54355000	.	.	.	.	0,255,255	22.0	6.2147207	6.9172206	6.815867	7.996898	2.1869707E-4	0.0028921377	0.0036575755	0.03508036	2	54305000	54355000	3536
chr11	117825000	117850000	chr11	118225000	118250000	.	.	.	.	0,255,255	104.0	59.417526	45.683502	54.79762	42.804302	5.787041E-5	2.3492182E-9	6.429695E-5	2.5990903E-9	2	117850000	118237500	12500
chr11	83475000	83500000	chr11	83950000	83975000	.	.	.	.	0,255,255	58.0	29.040224	28.799877	25.929277	32.65431	8.820491E-4	0.0010838612	0.0011960986	0.088838965	2	83487500	83950000	12500
chr11	43210000	43215000	chr11	43410000	43415000	.	.	.	.	0,255,255	20.0	2.2112248	2.91232	3.3973498	3.408917	2.1247306E-8	4.9030456E-7	1.2371359E-5	1.1528018E-5	3	43214166	43414166	3727
chr11	103230000	103235000	chr11	103270000	103275000	.	.	.	.	0,255,255	71.0	18.128916	18.40104	21.623884	14.991657	1.2213954E-16	1.2863798E-16	7.6518574E-12	2.0831895E-21	3	103227500	103269166	10138
chr11	4160000	4165000	chr11	4195000	4200000	.	.	.	.	0,255,255	59.0	25.90946	30.614283	24.623457	29.18034	5.161472E-4	4.3998286E-4	3.4425495E-4	3.50047E-4	1	4162500	4197500	0
chr11	69975000	70000000	chr11	70650000	70675000	.	.	.	.	0,255,255	41.0	17.501734	16.882378	16.149744	17.528908	0.002044821	0.0027979903	0.0032163358	0.0030862975	1	69987500	70662500	0
chr11	43170000	43175000	chr11	43355000	43360000	.	.	.	.	0,255,255	20.0	5.807852	4.43836	5.0415363	5.633342	0.0018473761	1.4281306E-4	0.0021724193	0.0020731143	1	43172500	43357500	0
chr11	97795000	97800000	chr11	97840000	97845000	.	.	.	.	0,255,255	63.0	17.76388	17.361694	21.977057	17.315966	1.3972338E-12	1.4825774E-12	1.4173488E-8	2.2712472E-12	2	97795000	97842500	2500
chr11	85235000	85240000	chr11	85310000	85315000	.	.	.	.	0,255,255	39.0	9.118992	11.153745	8.672622	13.461222	9.499761E-10	2.4118754E-7	1.1876996E-9	4.8462294E-5	2	85235000	85312500	2500
chr11	72340000	72345000	chr11	72425000	72430000	.	.	.	.	0,255,255	46.0	8.58674	6.9630218	6.8589144	8.727366	5.9482706E-14	2.1228293E-17	3.7321986E-17	8.031162E-14	17	72352500	72421617	17300
chr11	3340000	3350000	chr11	3510000	3520000	.	.	.	.	0,255,255	45.0	19.992327	15.27866	14.4966345	20.14197	0.0053661563	2.9084143E-7	3.8540114E-7	0.0071115983	1	3345000	3515000	0
chr11	96865000	96870000	chr11	96960000	96965000	.	.	.	.	0,255,255	25.0	5.3195505	4.310936	6.8022532	4.907278	5.9724216E-6	1.4560962E-7	2.0283117E-4	1.8561622E-7	1	96867500	96962500	0
chr11	22690000	22695000	chr11	22765000	22770000	.	.	.	.	0,255,255	30.0	8.444629	8.401202	8.276487	9.90123	3.0926618E-5	2.9795081E-5	3.9700546E-5	0.0014230108	2	22695000	22760000	7906
chr11	58300000	58325000	chr11	58900000	58925000	.	.	.	.	0,255,255	86.0	41.476048	36.243572	45.38408	39.16957	1.152336E-4	2.0895662E-8	1.2999318E-4	1.330365E-4	1	58312500	58912500	0
chr11	20245000	20250000	chr11	20330000	20335000	.	.	.	.	0,255,255	39.0	12.527363	11.845183	8.801981	12.807863	3.130353E-5	2.4118754E-7	1.1876996E-9	4.8462294E-5	1	20247500	20332500	0
chr11	97190000	97195000	chr11	97305000	97310000	.	.	.	.	0,255,255	25.0	8.182714	6.609854	8.123241	7.2605066	0.0028673986	1.5277266E-4	0.0038315738	1.9675738E-4	6	97191666	97313333	5893
chr11	88850000	88875000	chr11	88950000	88975000	.	.	.	.	0,255,255	331.0	180.44475	147.97191	138.67767	201.64883	1.4216568E-15	2.6019092E-30	3.4374005E-30	3.2382246E-5	1	88862500	88962500	0
chr11	46630000	46635000	chr11	46665000	46670000	.	.	.	.	0,255,255	43.0	17.077036	15.861074	17.252947	15.291497	1.4341265E-4	1.503537E-4	2.3141046E-4	1.3801834E-6	1	46632500	46667500	0
chr11	26385000	26390000	chr11	26640000	26645000	.	.	.	.	0,255,255	15.0	2.404149	3.0851808	3.0202224	2.4715867	1.4235715E-4	0.0011064842	0.0012870323	1.7285411E-4	2	26387500	26645000	2500
chr11	23450000	23475000	chr11	23550000	23575000	.	.	.	.	0,255,255	136.0	66.81042	68.595146	59.082905	81.812935	2.63312E-7	2.5415795E-7	2.3755672E-13	0.0066170143	1	23462500	23562500	0
chr11	21090000	21095000	chr11	21175000	21180000	.	.	.	.	0,255,255	36.0	11.844117	10.40296	9.057162	10.632556	4.8092734E-6	5.2546343E-6	5.0080374E-8	6.910212E-6	2	21092500	21175000	2500
chr11	114670000	114675000	chr11	114910000	114915000	.	.	.	.	0,255,255	15.0	2.955834	2.8571417	3.7290165	3.8080895	0.0010663249	0.0011064842	0.007574752	0.0072526224	1	114672500	114912500	0
chr11	120110000	120115000	chr11	120305000	120310000	.	.	.	.	0,255,255	21.0	5.4319763	5.070664	7.218347	7.1470876	6.570678E-4	6.4128614E-4	0.008613761	0.008493092	1	120112500	120307500	0
chr11	72925000	72930000	chr11	72980000	72985000	.	.	.	.	0,255,255	92.0	13.833902	15.045302	19.450975	15.104593	4.321395E-36	4.349119E-36	7.6517106E-29	6.197592E-36	15	72921166	72988833	36334
chr11	24025000	24050000	chr11	26950000	26975000	.	.	.	.	0,255,255	23.0	1.3735368	2.033509	2.8906422	5.3670936	8.4152676E-14	9.439924E-10	2.0730715E-8	4.4744188E-4	2	24025000	26962500	12500
chr11	51815000	51820000	chr11	51855000	51860000	.	.	.	.	0,255,255	152.0	26.626657	23.346697	33.86675	26.916447	0.0	0.0	1.5325996E-38	0.0	5	51817500	51857500	5000
chr11	24260000	24265000	chr11	25300000	25305000	.	.	.	.	0,255,255	12.0	1.598203	1.3070098	1.9580765	2.9595952	0.0024284997	6.3583406E-4	0.0030541455	0.044227775	2	24260000	25302500	2500
chr11	106500000	106525000	chr11	106725000	106750000	.	.	.	.	0,255,255	170.0	62.9536	66.47398	76.597885	74.22492	1.622029E-16	1.4207429E-16	1.9039302E-16	1.772399E-16	1	106512500	106737500	0
chr11	4425000	4450000	chr11	4800000	4825000	.	.	.	.	0,255,255	116.0	65.308464	57.86569	62.769352	66.83984	0.0014985703	1.0571652E-7	0.0017948007	0.0017747171	1	4437500	4812500	0
chr11	96775000	96780000	chr11	96860000	96865000	.	.	.	.	0,255,255	88.0	17.380491	15.000273	18.57686	19.842882	1.4956981E-26	3.8525086E-33	2.6669347E-26	4.644231E-20	15	96780166	96850833	26392
chr11	78360000	78365000	chr11	78450000	78455000	.	.	.	.	0,255,255	24.0	7.937651	6.7873235	10.938193	6.956481	0.006240402	4.2854025E-4	0.07925836	5.4365123E-4	2	78360000	78452500	2500
chr11	76085000	76090000	chr11	76165000	76170000	.	.	.	.	0,255,255	44.0	7.264814	7.6617465	8.622522	9.358711	7.2072133E-16	6.062229E-16	1.3632745E-12	1.4222438E-12	2	76087500	76165000	2500
chr11	98550000	98555000	chr11	98585000	98590000	.	.	.	.	0,255,255	65.0	26.212154	23.342272	25.874434	22.674717	1.0730128E-5	1.8035137E-9	7.703361E-6	2.3541442E-9	1	98552500	98587500	0
chr11	105345000	105350000	chr11	105910000	105915000	.	.	.	.	0,255,255	44.0	3.776874	4.42116	5.8670845	5.115823	4.0077484E-26	1.2669516E-22	5.1652063E-19	5.056786E-19	6	105350000	105912500	12500
chr11	24040000	24050000	chr11	25740000	25750000	.	.	.	.	0,255,255	16.0	0.99074036	1.7693515	2.1540124	3.2066865	2.1002732E-6	6.679992E-6	9.5784315E-5	0.0048942724	1	24045000	25745000	0
chr11	88110000	88115000	chr11	88145000	88150000	.	.	.	.	0,255,255	40.0	15.626525	18.189898	17.83564	16.53034	0.0011027709	0.0011433472	0.0017892573	0.0017190285	1	88112500	88147500	0
chr11	51615000	51620000	chr11	51680000	51685000	.	.	.	.	0,255,255	177.0	11.195427	11.560199	23.61114	19.883886	0.0	0.0	0.0	0.0	10	51615000	51683500	11281
chr11	99375000	99380000	chr11	100295000	100300000	.	.	.	.	0,255,255	20.0	2.8567488	1.9035829	1.879432	2.9309793	5.0430106E-7	9.0651125E-10	1.1472799E-9	6.4990735E-7	3	99382500	100297500	5000
chr11	59160000	59165000	chr11	59200000	59205000	.	.	.	.	0,255,255	53.0	18.257994	18.29892	22.451532	16.202217	3.7228897E-8	3.9454036E-8	3.7327332E-5	6.055333E-8	3	59162500	59212500	15000
chr11	70075000	70080000	chr11	70110000	70115000	.	.	.	.	0,255,255	33.0	10.662635	12.653193	11.577211	12.156042	7.89235E-5	0.0030444425	1.1778517E-4	1.150208E-4	3	70074166	70110833	3728
chr11	103360000	103365000	chr11	103465000	103470000	.	.	.	.	0,255,255	28.0	7.0515113	6.7327676	6.377999	11.371576	6.053736E-6	5.4361517E-6	7.449987E-6	0.0062937033	3	103360833	103464166	3728
chr11	72790000	72800000	chr11	73000000	73010000	.	.	.	.	0,255,255	54.0	22.73678	22.160248	26.002571	27.774567	2.0712452E-5	2.1210208E-5	0.004904944	0.0048967805	1	72795000	73005000	0
chr11	3690000	3700000	chr11	3780000	3790000	.	.	.	.	0,255,255	34.0	11.152713	12.090688	13.149035	15.425597	7.220511E-5	7.192095E-5	0.0035898462	0.0034854903	2	3700000	3785000	5000
chr11	111530000	111540000	chr11	112100000	112110000	.	.	.	.	0,255,255	24.0	3.965407	3.3536062	4.3118134	2.8311682	1.2172579E-6	3.8224954E-8	2.2186111E-6	1.1620956E-9	1	111535000	112105000	0
chr11	95040000	95050000	chr11	95250000	95260000	.	.	.	.	0,255,255	66.0	26.509546	20.072472	18.426374	29.551212	2.8883826E-6	1.1006334E-9	1.5448069E-13	3.9491783E-6	1	95045000	95255000	0
chr11	69395000	69400000	chr11	69510000	69515000	.	.	.	.	0,255,255	26.0	5.519181	5.6034465	6.797247	10.702853	1.6270805E-6	1.5576953E-6	7.004424E-5	0.02411388	2	69395000	69512500	2500
chr11	49120000	49130000	chr11	49180000	49190000	.	.	.	.	0,255,255	43.0	23.096668	20.920427	22.814106	21.152508	0.014617329	0.016100025	0.019608976	0.019471813	2	49120000	49185000	5000
chr11	120515000	120520000	chr11	120575000	120580000	.	.	.	.	0,255,255	51.0	13.285201	17.719852	25.166979	21.342972	2.4161598E-10	2.4162554E-7	0.021882901	1.4704993E-4	3	120517500	120565833	13333
chr11	80425000	80430000	chr11	80670000	80675000	.	.	.	.	0,255,255	44.0	4.8397636	3.4028945	4.209061	7.0847793	1.4044151E-22	3.3032946E-26	2.1092669E-22	9.442199E-16	2	80427500	80670000	2500
chr11	43760000	43770000	chr11	44450000	44460000	.	.	.	.	0,255,255	30.0	7.2794247	5.145836	7.55434	6.3254576	1.088844E-6	1.4380718E-8	1.6138481E-6	1.4109268E-6	2	43765000	44460000	5000
chr11	57800000	57825000	chr11	58025000	58050000	.	.	.	.	0,255,255	115.0	28.550335	39.048298	67.153915	35.448692	3.6379183E-27	6.2619744E-13	0.0025296796	1.7536539E-19	3	57820833	58054166	18634
chr11	33955000	33960000	chr11	34085000	34090000	.	.	.	.	0,255,255	23.0	4.408043	5.7740493	6.0039477	8.652808	2.9822072E-6	6.636393E-5	8.181347E-5	0.017634505	4	33943750	34085000	17897
chr11	68210000	68215000	chr11	68405000	68410000	.	.	.	.	0,255,255	19.0	3.5297363	3.157598	4.603949	3.1521673	3.960707E-5	3.805009E-5	5.9726555E-4	4.8045127E-5	2	68212500	68397500	10000
chr11	6655000	6660000	chr11	6705000	6710000	.	.	.	.	0,255,255	24.0	5.667393	6.0613823	8.9782295	5.464581	2.0906338E-5	1.998987E-5	0.008426087	2.4020328E-5	3	6660833	6707500	8334
chr11	84825000	84830000	chr11	84870000	84875000	.	.	.	.	0,255,255	57.0	22.84415	19.935873	20.509768	17.616335	1.5628497E-6	1.4948502E-6	1.9626304E-6	1.287837E-9	4	84825000	84871250	8385
chr11	115200000	115205000	chr11	115350000	115355000	.	.	.	.	0,255,255	20.0	4.3488407	4.0283585	6.038544	4.020528	1.5694264E-4	1.4281306E-4	0.0021724193	1.6999636E-4	1	115202500	115352500	0
chr11	87925000	87950000	chr11	88750000	88775000	.	.	.	.	0,255,255	47.0	13.672813	17.93616	21.507053	17.894672	7.345937E-8	3.882261E-5	0.00499608	4.4493256E-5	1	87937500	88762500	0
chr11	66905000	66910000	chr11	67085000	67090000	.	.	.	.	0,255,255	16.0	0.938788	1.808819	2.536238	2.7294567	7.206303E-6	2.959423E-6	3.2773815E-4	3.108009E-4	1	66907500	67087500	0
chr11	102900000	102905000	chr11	102990000	102995000	.	.	.	.	0,255,255	70.0	9.557499	11.126277	12.654536	12.880385	1.2121613E-31	3.374091E-26	8.502602E-21	8.7877075E-21	10	102899000	102995000	16688
chr11	77490000	77500000	chr11	77980000	77990000	.	.	.	.	0,255,255	25.0	7.2785287	7.4420247	6.3701324	8.961214	3.0946187E-4	3.4930106E-4	4.334254E-4	0.0065344586	1	77495000	77985000	0
chr11	116135000	116140000	chr11	116195000	116200000	.	.	.	.	0,255,255	57.0	17.485369	19.15705	24.4882	21.495686	7.95522E-10	8.4197876E-10	1.9626304E-6	1.973872E-6	6	116140833	116209166	20344
chr11	24140000	24145000	chr11	24245000	24250000	.	.	.	.	0,255,255	28.0	6.1819377	7.7231727	7.6827326	12.132476	1.0815685E-7	5.4361517E-6	7.449987E-6	0.0062937033	2	24142500	24245000	2500
chr11	116885000	116890000	chr11	117055000	117060000	.	.	.	.	0,255,255	37.0	14.7690115	9.11352	9.507061	14.634223	1.5832401E-4	1.0519081E-8	1.4821969E-8	2.442901E-4	1	116887500	117057500	0
chr11	20125000	20150000	chr11	20400000	20425000	.	.	.	.	0,255,255	74.0	36.079834	28.947613	39.13655	29.715548	4.8028094E-5	1.8686995E-8	0.022357747	2.2489408E-8	3	20154166	20404166	18634
chr11	69395000	69400000	chr11	69430000	69435000	.	.	.	.	0,255,255	52.0	21.31552	17.591215	21.078085	20.501581	5.995847E-5	9.850005E-8	7.44976E-5	7.4593154E-5	2	69400000	69435000	3536
chr11	35765000	35770000	chr11	35830000	35835000	.	.	.	.	0,255,255	63.0	10.896906	9.973137	8.5798025	13.169033	2.8125132E-21	2.801318E-21	7.780226E-26	1.4775755E-16	8	35773750	35831250	19121
chr11	34120000	34125000	chr11	34210000	34215000	.	.	.	.	0,255,255	30.0	4.9531107	4.9583077	4.244042	10.763601	5.6920694E-11	4.919772E-11	7.382902E-11	0.0014230108	1	34122500	34212500	0
chr11	63920000	63925000	chr11	64975000	64980000	.	.	.	.	0,255,255	21.0	2.3990476	2.493485	2.3669715	4.0166736	3.0963523E-9	3.3081666E-9	4.789134E-9	4.8696827E-5	1	63922500	64977500	0
chr11	21305000	21310000	chr11	21455000	21460000	.	.	.	.	0,255,255	19.0	4.836647	3.9274893	4.8773174	5.048193	5.2995223E-4	3.805009E-5	5.9726555E-4	0.005538247	4	21308750	21457500	10078
chr11	67110000	67120000	chr11	67670000	67680000	.	.	.	.	0,255,255	19.0	2.8514826	3.6450913	4.693767	3.5642388	3.7619823E-6	9.099311E-5	0.0012841581	1.0290232E-4	1	67115000	67675000	0
chr11	77980000	77985000	chr11	78175000	78180000	.	.	.	.	0,255,255	71.0	12.55012	9.63919	8.126059	9.671696	1.4529277E-21	1.513753E-32	3.17226E-32	2.838912E-32	3	77982500	78175833	8333
chr11	111535000	111540000	chr11	113165000	113170000	.	.	.	.	0,255,255	23.0	1.4665203	0.89267254	1.1786331	1.0181234	1.9075878E-14	1.3816002E-13	2.6481023E-13	2.5626758E-13	1	111537500	113167500	0
chr11	109670000	109680000	chr11	110260000	110270000	.	.	.	.	0,255,255	34.0	6.7644973	7.3330274	7.5126767	11.671628	5.9234497E-9	6.4182166E-9	8.989039E-9	8.602721E-5	4	109665000	110270000	11180
chr11	53580000	53590000	chr11	53670000	53680000	.	.	.	.	0,255,255	62.0	18.873753	21.573305	34.488552	21.064121	1.06530765E-11	3.9393253E-8	0.01209893	5.1176347E-8	1	53585000	53675000	0
chr11	17080000	17090000	chr11	17260000	17270000	.	.	.	.	0,255,255	34.0	12.680368	12.492188	16.480915	14.82656	0.003030395	0.003090641	0.06868418	0.0034854903	3	17081666	17275000	12018
chr11	107510000	107515000	chr11	107850000	107855000	.	.	.	.	0,255,255	20.0	0.983229	1.0963395	1.7651306	1.5030557	2.8264432E-10	5.156566E-10	1.1472799E-9	3.9960577E-11	1	107512500	107852500	0
chr11	4250000	4275000	chr11	4825000	4850000	.	.	.	.	0,255,255	102.0	52.785133	48.631496	53.28573	56.115795	1.4518826E-4	9.293445E-9	1.6115494E-4	1.7081165E-4	1	4262500	4837500	0
chr11	106645000	106650000	chr11	106740000	106745000	.	.	.	.	0,255,255	90.0	10.467948	11.654804	20.405872	13.3800745	6.15E-42	6.077E-42	3.9817785E-21	1.9123501E-34	20	106662500	106741500	36346
chr11	54000000	54010000	chr11	54120000	54130000	.	.	.	.	0,255,255	43.0	13.688463	13.760107	20.213037	15.072612	2.1676326E-6	1.9789854E-6	0.019608976	2.5231914E-6	1	54005000	54125000	0
chr11	106310000	106320000	chr11	106780000	106790000	.	.	.	.	0,255,255	19.0	6.176394	4.337303	4.7679524	4.805343	0.008011608	0.0010822256	0.0012841581	0.0012268862	1	106315000	106785000	0
chr11	101210000	101215000	chr11	101300000	101305000	.	.	.	.	0,255,255	34.0	7.6241493	7.856485	9.270357	9.840408	2.8877227E-9	3.8535924E-7	5.31036E-7	5.309821E-7	5	101216500	101302500	11000
chr11	83555000	83560000	chr11	83630000	83635000	.	.	.	.	0,255,255	61.0	8.477112	8.868908	9.517731	12.311034	1.7389758E-24	1.4427999E-24	2.582335E-24	9.096457E-20	7	83561785	83631071	24328
chr11	68850000	68855000	chr11	68900000	68905000	.	.	.	.	0,255,255	38.0	12.217055	13.337742	14.463589	12.642256	6.424678E-7	7.693785E-5	1.10090536E-4	1.1066638E-4	1	68852500	68902500	0
chr11	94040000	94050000	chr11	94090000	94100000	.	.	.	.	0,255,255	62.0	28.886477	32.872135	32.57733	35.64058	4.002205E-5	0.009107269	0.01209893	0.012160066	2	94040000	94090000	7071
chr11	3470000	3475000	chr11	3785000	3790000	.	.	.	.	0,255,255	16.0	3.0303602	2.9092884	3.8334038	3.5851495	2.6831756E-4	2.744294E-4	0.0024233265	0.0023346988	1	3472500	3787500	0
chr11	119545000	119550000	chr11	119590000	119595000	.	.	.	.	0,255,255	31.0	10.612543	11.426948	13.331481	14.227086	4.3807746E-4	4.7695916E-4	0.015583473	0.015599955	2	119550000	119590000	3536
chr11	44580000	44590000	chr11	45530000	45540000	.	.	.	.	0,255,255	60.0	5.9622707	4.602194	7.934755	10.909852	4.996267E-33	4.4689073E-38	3.2585862E-23	9.807576E-19	1	44585000	45535000	0
chr11	45525000	45550000	chr11	45875000	45900000	.	.	.	.	0,255,255	65.0	30.557756	25.798132	25.717604	31.673416	1.2101319E-5	1.4873962E-5	1.7190212E-5	0.0058234273	1	45537500	45887500	0
chr11	108920000	108930000	chr11	109440000	109450000	.	.	.	.	0,255,255	17.0	1.1466601	1.5141559	2.5424147	1.9354028	1.7393903E-7	7.527467E-8	1.9073134E-4	1.3164507E-6	1	108925000	109445000	0
chr11	120010000	120020000	chr11	120060000	120070000	.	.	.	.	0,255,255	102.0	41.169994	46.777992	42.500637	50.180637	3.0628013E-9	3.5763221E-9	5.0223337E-9	8.2100676E-5	1	120015000	120065000	0
chr11	114065000	114070000	chr11	114280000	114285000	.	.	.	.	0,255,255	21.0	3.3528562	3.9534492	4.8013086	4.7221336	2.0681703E-6	4.0266965E-5	5.1976953E-5	4.8696827E-5	2	114070000	114282500	2500
chr11	79145000	79150000	chr11	79195000	79200000	.	.	.	.	0,255,255	36.0	13.733422	13.521864	14.907155	17.40175	3.3973224E-4	3.663201E-4	5.244945E-4	0.017876362	5	79155500	79200500	10630
chr11	83865000	83870000	chr11	83915000	83920000	.	.	.	.	0,255,255	24.0	6.701151	7.509486	9.758148	9.5420685	4.5176942E-4	4.2854025E-4	0.008426087	0.008435018	1	83867500	83917500	0
chr11	115720000	115725000	chr11	115810000	115815000	.	.	.	.	0,255,255	132.0	10.539488	9.554653	14.835972	11.775677	0.0	0.0	0.0	0.0	6	115725000	115812500	7500
chr11	4180000	4185000	chr11	4215000	4220000	.	.	.	.	0,255,255	62.0	20.985838	21.09871	24.128683	18.044958	2.573575E-8	2.5259533E-8	3.2850284E-8	6.8500323E-12	2	4175000	4217500	7500
chr11	46300000	46325000	chr11	49225000	49250000	.	.	.	.	0,255,255	24.0	3.1364048	2.8905244	1.4917407	3.9143243	1.8544637E-9	3.7592627E-9	1.4179948E-14	2.1344464E-7	1	46312500	49237500	0
chr11	59880000	59885000	chr11	60025000	60030000	.	.	.	.	0,255,255	135.0	6.1515303	12.190588	19.141764	13.097441	0.0	0.0	0.0	0.0	6	59881666	60028333	5893
chr11	95825000	95830000	chr11	95975000	95980000	.	.	.	.	0,255,255	26.0	3.2184646	5.971922	7.940378	6.7701535	5.472951E-10	1.5576953E-6	0.0016743058	6.7875015E-5	3	95820833	95969166	13744
chr11	80905000	80910000	chr11	81610000	81615000	.	.	.	.	0,255,255	15.0	1.4798526	1.4433287	1.7288302	1.5353615	1.6598507E-6	1.9678926E-6	2.1183578E-5	2.357924E-6	1	80907500	81612500	0
chr11	117910000	117915000	chr11	118020000	118025000	.	.	.	.	0,255,255	56.0	8.905038	11.151885	11.935499	16.30052	9.181393E-21	1.0673535E-16	1.5072476E-16	3.4734042E-9	4	117915000	118017500	7500
chr11	71330000	71340000	chr11	72030000	72040000	.	.	.	.	0,255,255	22.0	4.0389595	3.595459	5.200175	2.8797388	1.9698253E-5	1.0201269E-6	5.607016E-4	4.7011074E-8	3	71338333	72031666	7454
chr11	49725000	49730000	chr11	49865000	49870000	.	.	.	.	0,255,255	48.0	6.7967367	5.959934	8.79229	5.8071275	8.415029E-19	1.4539303E-22	4.0066933E-15	2.5059932E-22	11	49723409	49858409	16769
chr11	57950000	57955000	chr11	58005000	58010000	.	.	.	.	0,255,255	71.0	16.77793	16.992987	19.566607	13.776837	1.2213954E-16	1.2863798E-16	7.6518574E-12	2.0831895E-21	10	57956500	58013500	14560
chr11	97900000	97905000	chr11	97935000	97940000	.	.	.	.	0,255,255	38.0	14.869481	16.497883	15.819524	15.12121	7.175953E-5	0.0039198245	0.0060561197	1.1066638E-4	1	97902500	97937500	0
chr11	51925000	51930000	chr11	51965000	51970000	.	.	.	.	0,255,255	46.0	18.134777	19.441172	15.777264	21.561434	1.5182003E-5	1.600375E-5	2.4289953E-5	0.0031238121	1	51927500	51967500	0
chr11	4255000	4260000	chr11	4420000	4425000	.	.	.	.	0,255,255	97.0	6.117468	8.4505415	16.444538	12.548703	0.0	0.0	4.16677E-32	1.005646E-39	9	4261944	4421388	10614
chr11	4095000	4100000	chr11	4160000	4165000	.	.	.	.	0,255,255	37.0	10.674202	10.749359	16.447922	13.217544	1.7755358E-6	1.9294475E-6	0.010718993	2.442901E-4	1	4097500	4162500	0
chr11	30090000	30095000	chr11	30220000	30225000	.	.	.	.	0,255,255	23.0	4.5443835	4.434877	3.4432545	7.463545	2.9822072E-6	2.690563E-6	1.2028904E-7	0.0014249298	4	30092500	30225000	5590
chr11	61930000	61935000	chr11	62280000	62285000	.	.	.	.	0,255,255	40.0	7.914095	6.591744	7.0303636	10.888331	2.5637653E-10	3.6910235E-13	6.132812E-13	1.08932085E-7	6	61945000	62281666	17520
chr11	78260000	78265000	chr11	78345000	78350000	.	.	.	.	0,255,255	44.0	15.791364	12.683477	16.027302	11.776329	6.9358306E-5	3.69322E-7	1.1168182E-4	1.1188187E-9	2	78262500	78345000	2500
chr11	80285000	80290000	chr11	80350000	80355000	.	.	.	.	0,255,255	69.0	8.19506	9.709617	13.424397	15.012523	8.064993E-31	6.863988E-31	3.5657178E-20	3.672476E-20	9	80291388	80355833	24350
chr11	103400000	103410000	chr11	103460000	103470000	.	.	.	.	0,255,255	54.0	27.184856	25.849323	25.640383	25.647264	0.0034005533	0.003776685	0.004904944	0.0048967805	1	103405000	103465000	0
chr11	77525000	77550000	chr11	78275000	78300000	.	.	.	.	0,255,255	40.0	16.768751	11.527485	15.211434	11.036947	0.003853522	5.6656046E-7	9.2209084E-5	6.129511E-7	2	77550000	78287500	12500
chr11	95825000	95830000	chr11	95895000	95900000	.	.	.	.	0,255,255	50.0	10.738481	10.519093	19.110378	9.803844	4.2823988E-13	4.392086E-13	9.048141E-7	1.9227681E-16	3	95827500	95909166	11666
chr11	104380000	104385000	chr11	104445000	104450000	.	.	.	.	0,255,255	31.0	7.184673	8.470537	9.73941	10.441092	1.5656627E-7	1.0525371E-5	1.4207782E-5	6.373354E-4	3	104382500	104454166	8334
chr11	87210000	87215000	chr11	87520000	87525000	.	.	.	.	0,255,255	15.0	3.7598686	4.0884423	4.7935996	3.9417343	0.0065433322	0.032696176	0.035905812	0.0072526224	3	87214166	87520833	8498
chr11	77510000	77520000	chr11	77800000	77810000	.	.	.	.	0,255,255	40.0	14.306984	13.394897	10.317483	18.64498	3.1451153E-5	2.923983E-5	2.3265683E-7	0.002612639	3	77501666	77801666	13744
chr11	61875000	61900000	chr11	62325000	62350000	.	.	.	.	0,255,255	113.0	62.37143	47.648903	50.629627	38.93266	0.0041594566	3.0416795E-12	6.5933625E-7	3.4510851E-12	2	61887500	62350000	12500
chr11	71020000	71030000	chr11	71320000	71330000	.	.	.	.	0,255,255	29.0	8.40543	5.8152037	5.303767	11.299328	1.6734381E-4	5.920748E-8	8.269408E-8	0.0051342472	2	71015000	71325000	10000
chr11	30675000	30680000	chr11	30795000	30800000	.	.	.	.	0,255,255	28.0	2.481073	3.7257953	4.5338306	5.2384458	9.36096E-16	1.2966452E-11	2.0013375E-9	1.2840971E-7	2	30677500	30795000	2500
chr11	22000000	22025000	chr11	22600000	22625000	.	.	.	.	0,255,255	60.0	26.354464	18.130125	21.410952	20.712297	2.819804E-4	2.3581334E-10	7.0877843E-7	6.528211E-7	1	22012500	22612500	0
chr11	110530000	110540000	chr11	111060000	111070000	.	.	.	.	0,255,255	39.0	13.436246	10.831396	8.340743	14.398463	7.264907E-5	5.13546E-7	2.5471134E-9	8.301961E-5	4	110535000	111060000	15000
chr11	95530000	95535000	chr11	95645000	95650000	.	.	.	.	0,255,255	27.0	7.8273687	6.0380573	8.68901	5.51327	1.8882623E-5	4.118961E-7	6.973984E-4	5.0514893E-7	3	95534166	95649166	3727
chr11	110360000	110365000	chr11	111040000	111045000	.	.	.	.	0,255,255	14.0	0.94320345	1.7576166	1.7590749	1.9961193	7.274874E-4	1.12262875E-4	1.2331211E-4	7.9557823E-4	1	110362500	111042500	0
chr11	97050000	97075000	chr11	97150000	97175000	.	.	.	.	0,255,255	357.0	153.56146	148.01695	139.84589	193.14452	1.7710123E-21	8.84108E-39	1.218167E-38	1.43894905E-8	3	97070833	97179166	18634
chr11	98260000	98270000	chr11	98370000	98380000	.	.	.	.	0,255,255	60.0	19.638367	20.025234	28.659473	22.077469	2.0937108E-7	2.1088977E-7	1.9025817E-4	2.7322605E-7	1	98265000	98375000	0
chr11	102480000	102490000	chr11	102650000	102660000	.	.	.	.	0,255,255	36.0	10.917764	10.004857	12.8959465	11.749273	1.10717065E-5	1.0861628E-5	8.6299545E-4	1.3410405E-5	2	102485000	102650000	5000
chr11	120475000	120500000	chr11	120775000	120800000	.	.	.	.	0,255,255	146.0	78.48037	67.38968	75.994415	73.18684	2.1736276E-4	1.0861471E-9	1.3178162E-9	1.2981576E-9	3	120495833	120795833	18634
chr11	60695000	60700000	chr11	60775000	60780000	.	.	.	.	0,255,255	47.0	11.987659	10.747016	14.515755	14.768018	2.0394042E-11	2.1186709E-11	2.6889927E-8	2.6736629E-8	2	60697500	60772500	5000
chr11	103175000	103180000	chr11	103215000	103220000	.	.	.	.	0,255,255	53.0	19.577978	21.201431	20.24275	21.664888	3.011514E-5	2.8276982E-5	3.7327332E-5	3.732104E-5	1	103177500	103217500	0
chr11	57475000	57480000	chr11	57775000	57780000	.	.	.	.	0,255,255	17.0	2.8268843	2.2817729	2.5577683	2.566915	6.2800915E-5	5.598654E-6	7.663443E-5	7.4757256E-5	1	57477500	57777500	0
chr11	79030000	79035000	chr11	79065000	79070000	.	.	.	.	0,255,255	44.0	13.814854	15.842329	17.373898	13.189513	3.4828193E-7	7.280813E-5	1.1168182E-4	5.3695766E-7	2	79027500	79065000	5590
chr11	75190000	75195000	chr11	75290000	75295000	.	.	.	.	0,255,255	83.0	12.9098835	11.841827	15.66407	13.368636	1.4214529E-29	3.994158E-36	3.1552133E-23	1.9742592E-29	13	75185961	75289038	11966
chr11	33925000	33950000	chr11	35750000	35775000	.	.	.	.	0,255,255	34.0	7.59411	10.5166645	14.859289	9.300874	8.897465E-9	2.0541465E-4	0.0077930926	3.1406087E-6	1	33937500	35762500	0
chr11	104230000	104235000	chr11	104275000	104280000	.	.	.	.	0,255,255	30.0	11.366163	11.039288	11.044968	10.476021	9.779057E-4	0.0010669358	0.0014489609	0.0014230108	1	104232500	104277500	0
chr11	62045000	62050000	chr11	62125000	62130000	.	.	.	.	0,255,255	27.0	6.833503	6.7804327	7.0191483	6.8825727	1.8882623E-5	1.7233291E-5	2.3482966E-5	2.2600007E-5	2	62047500	62130000	2500
chr11	34270000	34280000	chr11	34810000	34820000	.	.	.	.	0,255,255	37.0	8.272949	7.806317	5.3839583	18.662401	2.498238E-8	9.464922E-11	3.5685108E-13	0.0150980335	1	34275000	34815000	0
chr11	48770000	48780000	chr11	49270000	49280000	.	.	.	.	0,255,255	32.0	11.284136	6.520846	8.369716	6.1953306	4.1348254E-4	9.1841876E-8	1.00172765E-5	1.1738808E-9	1	48775000	49275000	0
chr11	50375000	50380000	chr11	50430000	50435000	.	.	.	.	0,255,255	42.0	16.125093	13.65648	9.773822	10.230185	2.8998358E-4	2.4324181E-6	2.2015908E-11	1.1614643E-8	2	50380000	50430000	3536
chr11	106085000	106090000	chr11	106130000	106135000	.	.	.	.	0,255,255	43.0	14.831769	15.701576	22.527554	17.053875	8.978693E-7	1.503537E-4	0.015038641	2.2421892E-4	2	106087500	106127500	5000
chr11	116030000	116035000	chr11	116075000	116080000	.	.	.	.	0,255,255	61.0	21.173622	19.226109	17.967377	17.292965	6.0513734E-8	1.2968898E-11	2.0615006E-11	2.015996E-11	4	116030000	116078750	9100
chr11	108275000	108280000	chr11	108340000	108345000	.	.	.	.	0,255,255	33.0	12.807057	12.632216	15.198179	15.044767	0.0028093758	0.0030444425	0.004399147	0.0044082482	4	108276250	108340000	13975
chr11	103760000	103765000	chr11	103910000	103915000	.	.	.	.	0,255,255	48.0	4.714651	4.169416	4.621618	5.5037055	2.9467844E-26	2.5573686E-26	4.4278263E-26	2.5059932E-22	7	103766071	103910357	8835
chr11	106330000	106335000	chr11	106485000	106490000	.	.	.	.	0,255,255	22.0	5.693414	4.8475547	3.3906128	6.8859143	2.1869707E-4	1.0663931E-5	5.803974E-7	0.0035853125	4	106331250	106492500	5154
chr11	119905000	119910000	chr11	119990000	119995000	.	.	.	.	0,255,255	114.0	10.046459	9.597722	11.4546	15.215602	0.0	0.0	0.0	0.0	9	119910833	119993611	14283
chr11	77980000	77985000	chr11	78535000	78540000	.	.	.	.	0,255,255	16.0	1.5070962	1.1884589	2.2555237	1.2390188	2.0820806E-7	1.3695642E-5	3.709681E-5	1.9346988E-5	1	77982500	78537500	0
chr11	68750000	68755000	chr11	68805000	68810000	.	.	.	.	0,255,255	34.0	7.8212004	7.9233227	9.592691	9.521534	2.8877227E-9	3.8535924E-7	5.31036E-7	5.309821E-7	2	68752500	68805000	2500
chr11	89090000	89100000	chr11	90240000	90250000	.	.	.	.	0,255,255	16.0	2.4007192	2.2514036	2.6232333	2.1616273	4.084019E-5	6.358075E-5	7.220468E-4	8.1555794E-5	1	89095000	90245000	0
chr11	108125000	108130000	chr11	108375000	108380000	.	.	.	.	0,255,255	64.0	7.9376364	6.7412667	7.8847795	7.6202745	8.39285E-27	5.1321496E-32	1.27316496E-26	9.1801995E-32	5	108129500	108376500	6325
chr11	44610000	44615000	chr11	45005000	45010000	.	.	.	.	0,255,255	72.0	4.802142	4.932932	6.322193	8.765197	0.0	0.0	7.011848E-39	4.1942252E-33	5	44608500	45008500	11705
chr11	86890000	86900000	chr11	86990000	87000000	.	.	.	.	0,255,255	125.0	39.253593	43.436234	39.77367	51.16653	4.664735E-17	5.2263514E-17	7.48655E-17	2.175085E-10	7	86907857	86993571	25274
chr11	69920000	69925000	chr11	69995000	70000000	.	.	.	.	0,255,255	48.0	16.080984	16.853464	11.08524	19.49747	3.0301715E-6	3.2045539E-6	8.068638E-12	4.868536E-6	2	69922500	69990000	7500
chr11	72445000	72450000	chr11	72560000	72565000	.	.	.	.	0,255,255	50.0	13.990665	10.492692	11.2139015	15.919007	7.315425E-10	4.392086E-13	5.9951474E-13	8.973115E-7	12	72448333	72562083	46512
chr11	53470000	53475000	chr11	53735000	53740000	.	.	.	.	0,255,255	25.0	4.7869687	3.8039815	4.7809615	4.368335	1.6514767E-7	2.8457687E-9	2.006941E-7	1.8561622E-7	2	53470000	53737500	2500
chr11	23850000	23860000	chr11	23950000	23960000	.	.	.	.	0,255,255	64.0	20.559523	17.778069	16.618824	29.525005	6.9207737E-9	1.0502279E-12	1.4979441E-12	1.5205102E-5	1	23855000	23955000	0
chr11	44470000	44475000	chr11	44525000	44530000	.	.	.	.	0,255,255	62.0	14.959016	14.91714	21.665897	18.022327	3.8011006E-16	3.8940635E-16	3.2850284E-8	6.8500323E-12	9	44471944	44530833	13345
chr11	57650000	57660000	chr11	57700000	57710000	.	.	.	.	0,255,255	71.0	31.195097	36.005314	36.965828	32.640717	1.1201612E-4	1.2606457E-4	1.6950611E-4	1.675088E-4	1	57655000	57705000	0
chr11	96000000	96025000	chr11	96175000	96200000	.	.	.	.	0,255,255	92.0	38.37009	51.632652	61.13862	48.646927	1.8989481E-10	0.008128511	0.008713988	5.23961E-6	1	96012500	96187500	0
chr11	30230000	30240000	chr11	30650000	30660000	.	.	.	.	0,255,255	43.0	10.893239	8.021374	8.214326	12.74452	6.4634222E-9	8.972336E-12	1.3040372E-11	2.5231914E-6	2	30240000	30655000	5000
chr11	94405000	94410000	chr11	94485000	94490000	.	.	.	.	0,255,255	31.0	9.736586	10.341631	10.699134	10.768971	1.109074E-5	4.7695916E-4	6.4983E-4	6.373354E-4	3	94409166	94487500	8334
chr11	33170000	33180000	chr11	33720000	33730000	.	.	.	.	0,255,255	24.0	4.342278	3.410339	3.791487	3.3925426	1.2172579E-6	3.8224954E-8	5.5665158E-8	5.098811E-8	2	33175000	33720000	5000
chr11	116490000	116495000	chr11	116530000	116535000	.	.	.	.	0,255,255	53.0	21.671204	22.930328	21.456236	27.242918	3.011514E-5	2.8276982E-5	3.7327332E-5	0.008859783	6	116498333	116537500	7683
chr11	35825000	35850000	chr11	40725000	40750000	.	.	.	.	0,255,255	31.0	8.969766	9.467884	10.644387	12.071241	3.318149E-5	6.769841E-5	0.0027271018	0.0026712806	1	35837500	40737500	0
chr11	11500000	11505000	chr11	11785000	11790000	.	.	.	.	0,255,255	93.0	12.383254	10.297808	15.384604	13.800047	7.919615E-37	0.0	1.0820239E-36	1.1137881E-36	8	11501250	11787500	10680
chr11	32450000	32460000	chr11	32530000	32540000	.	.	.	.	0,255,255	118.0	45.855244	41.030617	70.471344	39.70618	1.8287436E-14	2.0870417E-14	4.5896712E-4	2.862491E-14	1	32455000	32535000	0
chr11	88550000	88555000	chr11	88615000	88620000	.	.	.	.	0,255,255	33.0	13.609774	15.512327	16.456594	18.555996	0.0028093758	0.0030444425	0.080113195	0.078093424	2	88545000	88617500	7500
chr11	50160000	50165000	chr11	50230000	50235000	.	.	.	.	0,255,255	84.0	14.167384	14.778226	17.77408	14.498461	2.808129E-30	2.8460812E-30	7.742908E-24	3.908668E-30	7	50166071	50225357	14375
chr11	60105000	60110000	chr11	60175000	60180000	.	.	.	.	0,255,255	62.0	18.067945	19.28795	20.214783	21.418234	4.2002664E-12	4.4442865E-12	3.2850284E-8	3.3546293E-8	12	60109166	60190000	15024
chr11	55045000	55050000	chr11	55155000	55160000	.	.	.	.	0,255,255	50.0	6.930808	6.319507	6.2877645	12.71897	2.5664754E-20	2.1339878E-20	3.7770085E-20	1.1092202E-9	4	55047500	55158750	5154
chr11	75190000	75195000	chr11	75410000	75415000	.	.	.	.	0,255,255	21.0	9.231315	6.6597905	8.526867	5.255225	0.04769903	0.0069079036	0.06583819	7.3817564E-4	2	75185000	75410000	7906
chr11	40690000	40695000	chr11	40755000	40760000	.	.	.	.	0,255,255	55.0	15.975637	14.333794	24.345942	14.523027	5.6307146E-9	2.5554326E-12	8.896452E-6	3.5862663E-12	1	40692500	40757500	0
chr11	69980000	69985000	chr11	70020000	70025000	.	.	.	.	0,255,255	45.0	21.024645	21.467136	23.626604	21.212002	0.0045087137	0.0041698436	0.0053852205	0.005439385	1	69982500	70022500	0
chr11	79070000	79080000	chr11	79140000	79150000	.	.	.	.	0,255,255	165.0	64.70746	68.756996	66.28083	89.90391	1.506059E-15	1.8074141E-15	2.7459093E-15	5.1455707E-8	3	79081666	79138333	14908
chr11	4915000	4920000	chr11	4975000	4980000	.	.	.	.	0,255,255	62.0	8.655894	8.401272	9.077814	9.478398	3.0022757E-25	2.46226E-25	4.547237E-25	4.404372E-25	7	4915357	4975357	8360
chr11	46425000	46450000	chr11	48575000	48600000	.	.	.	.	0,255,255	15.0	2.153205	1.9148096	1.5369885	3.046276	3.927404E-4	1.9000995E-4	1.9860914E-5	0.006264061	1	46437500	48587500	0
chr11	85845000	85850000	chr11	86170000	86175000	.	.	.	.	0,255,255	23.0	3.0872438	2.224114	3.9327521	3.629161	2.4169524E-9	5.5473487E-11	1.2028904E-7	1.11182274E-7	5	85849500	86172500	13000
chr11	106790000	106800000	chr11	106970000	106980000	.	.	.	.	0,255,255	60.0	29.59101	20.085339	22.225937	30.01607	1.3408523E-4	2.1088977E-7	2.7207275E-7	1.8936579E-4	1	106795000	106975000	0
chr11	114200000	114210000	chr11	114460000	114470000	.	.	.	.	0,255,255	25.0	6.729177	6.5180035	6.601017	7.586479	3.0946187E-4	3.4930106E-4	4.334254E-4	3.994461E-4	1	114205000	114465000	0
chr11	105360000	105365000	chr11	105640000	105645000	.	.	.	.	0,255,255	22.0	2.7945414	3.1723118	4.665289	3.3290956	1.5173608E-8	4.1570695E-7	1.4076461E-5	5.579309E-7	2	105355000	105642500	7500
chr11	75585000	75590000	chr11	75650000	75655000	.	.	.	.	0,255,255	42.0	20.220978	20.047907	22.926844	21.473755	0.020931624	0.019110242	0.024201933	0.025124257	3	75579166	75647500	19436
chr11	61850000	61860000	chr11	62280000	62290000	.	.	.	.	0,255,255	35.0	5.7688036	12.899174	10.748709	11.032411	5.2389083E-12	0.001538061	3.5219517E-5	3.471796E-5	1	61855000	62285000	0
chr11	121015000	121020000	chr11	121050000	121055000	.	.	.	.	0,255,255	56.0	14.226923	14.590477	13.921011	15.429307	7.448512E-13	7.771759E-13	1.0813157E-12	1.0834973E-12	2	121017500	121055000	2500
chr11	29700000	29725000	chr11	30775000	30800000	.	.	.	.	0,255,255	34.0	11.296117	12.372928	11.175135	14.42506	1.134116E-4	2.0541465E-4	2.23679E-4	0.007999358	1	29712500	30787500	0
chr11	68585000	68590000	chr11	68720000	68725000	.	.	.	.	0,255,255	28.0	5.104025	5.2834077	6.2142954	6.166362	1.0815685E-7	1.04889565E-7	1.3560447E-7	1.2840971E-7	2	68577500	68722500	10000
chr11	100570000	100575000	chr11	100700000	100705000	.	.	.	.	0,255,255	69.0	6.1600485	9.13252	11.274451	14.648776	0.0	6.863988E-31	2.6515057E-25	3.672476E-20	11	100572045	100702045	11400
chr11	78360000	78365000	chr11	78395000	78400000	.	.	.	.	0,255,255	157.0	17.211329	17.120235	20.140175	16.633688	0.0	0.0	0.0	0.0	6	78360000	78400000	7906
chr11	44900000	44905000	chr11	44945000	44950000	.	.	.	.	0,255,255	33.0	13.44721	13.381852	15.949957	17.529987	0.0028093758	0.0030444425	0.080113195	0.078093424	2	44902500	44942500	5000
chr11	21050000	21055000	chr11	21085000	21090000	.	.	.	.	0,255,255	37.0	18.255909	17.352512	18.973831	18.682945	0.006782758	0.006948461	0.010718993	0.010357487	2	21050000	21090000	3536
chr11	33925000	33930000	chr11	34210000	34215000	.	.	.	.	0,255,255	26.0	4.71726	3.9823964	3.4247994	7.2532835	3.6501184E-8	3.176815E-8	7.473119E-10	6.7875015E-5	1	33927500	34212500	0
chr11	49105000	49110000	chr11	49270000	49275000	.	.	.	.	0,255,255	24.0	2.9494288	3.42618	3.0109048	4.721426	3.7704662E-10	1.5644543E-8	5.009607E-10	8.024252E-7	4	49107500	49270000	5590
chr11	11695000	11700000	chr11	11740000	11745000	.	.	.	.	0,255,255	46.0	14.163207	14.240622	21.494175	13.832893	4.8800686E-8	5.1625538E-8	0.0031314257	7.4296274E-8	3	11694166	11735833	8498
chr11	111650000	111660000	chr11	113160000	113170000	.	.	.	.	0,255,255	14.0	1.9902124	1.5128272	1.5726935	1.9730583	9.1776246E-4	3.374767E-5	4.376239E-5	2.7174136E-4	1	111655000	113165000	0
chr11	20445000	20450000	chr11	20690000	20695000	.	.	.	.	0,255,255	47.0	7.9007797	6.5626926	9.793084	6.380744	1.3630604E-14	3.9041775E-18	1.7691737E-14	6.235102E-18	8	20450625	20691250	8221
chr11	11555000	11560000	chr11	11785000	11790000	.	.	.	.	0,255,255	82.0	8.874461	9.3723545	15.731183	12.137882	4.153E-42	3.257E-42	1.2574265E-22	3.847036E-35	3	11557500	11787500	5000
chr11	22630000	22635000	chr11	22955000	22960000	.	.	.	.	0,255,255	119.0	10.053079	8.367716	12.908826	12.497492	0.0	0.0	0.0	0.0	12	22633333	22960833	11697
chr11	107210000	107215000	chr11	107470000	107475000	.	.	.	.	0,255,255	22.0	2.8068588	3.8754547	4.477843	5.9081078	1.5173608E-8	4.1570695E-7	1.4076461E-5	2.4751312E-4	3	107212500	107472500	5000
chr11	45940000	45950000	chr11	46060000	46070000	.	.	.	.	0,255,255	51.0	26.118929	21.97064	24.751863	18.140265	0.013460299	1.6687709E-4	0.019493088	6.2578096E-7	2	45950000	46060000	7071
chr11	79060000	79070000	chr11	79210000	79220000	.	.	.	.	0,255,255	116.0	22.502161	31.43594	27.838873	65.52095	1.8629638E-36	1.8550171E-20	5.817133E-28	9.929412E-4	1	79065000	79215000	0
chr11	88645000	88650000	chr11	88680000	88685000	.	.	.	.	0,255,255	30.0	11.714791	12.265565	12.127815	12.340728	9.779057E-4	0.0010669358	0.0014489609	0.0014230108	1	88647500	88682500	0
chr11	100570000	100575000	chr11	100620000	100625000	.	.	.	.	0,255,255	89.0	22.62052	21.083342	27.567842	23.07116	1.0351384E-20	1.05535435E-20	1.0812409E-14	1.3503787E-20	12	100573333	100619166	11696
chr11	104360000	104365000	chr11	104440000	104445000	.	.	.	.	0,255,255	38.0	13.477194	14.742509	13.823954	17.003738	7.175953E-5	7.693785E-5	1.10090536E-4	0.005842682	1	104362500	104442500	0
chr11	70050000	70060000	chr11	70110000	70120000	.	.	.	.	0,255,255	57.0	22.97132	22.96179	27.846226	25.521614	2.2412637E-6	2.2844677E-6	0.0010427855	0.0010401853	1	70055000	70115000	0
chr11	82915000	82920000	chr11	82950000	82955000	.	.	.	.	0,255,255	41.0	16.449255	15.754055	15.921599	17.207792	5.7155284E-4	5.944891E-4	9.3248894E-4	8.920111E-4	5	82916500	82960500	12649
chr11	59620000	59625000	chr11	60075000	60080000	.	.	.	.	0,255,255	19.0	1.59703	1.1912881	1.0171006	1.833496	6.2089387E-9	7.2843966E-9	1.168031E-8	8.592391E-9	1	59622500	60077500	0
chr11	95410000	95415000	chr11	95710000	95715000	.	.	.	.	0,255,255	14.0	2.4639032	2.5756733	2.80062	2.5757031	6.5729057E-4	0.0041441554	0.0046587223	0.0045391945	1	95412500	95712500	0
chr11	62725000	62750000	chr11	63900000	63925000	.	.	.	.	0,255,255	27.0	9.364882	8.75582	8.8530035	10.588754	0.0014319082	0.0028856508	0.0030652017	0.040620003	2	62750000	63912500	12500
chr11	46440000	46450000	chr11	46660000	46670000	.	.	.	.	0,255,255	70.0	17.86032	16.919985	28.328352	16.61473	1.0797846E-15	9.579918E-16	2.1924438E-7	1.309233E-15	1	46445000	46665000	0
chr11	6430000	6435000	chr11	6490000	6495000	.	.	.	.	0,255,255	29.0	9.117379	9.736552	11.347899	11.186391	8.2833925E-5	8.0243815E-5	0.0031195474	0.0030532142	1	6432500	6492500	0
chr11	88995000	89000000	chr11	89030000	89035000	.	.	.	.	0,255,255	100.0	21.629622	21.341358	23.847284	20.333673	7.116272E-27	7.170373E-27	9.12903E-27	9.115202E-27	11	88992045	89037954	10573
chr11	35450000	35475000	chr11	35850000	35875000	.	.	.	.	0,255,255	35.0	9.808419	12.729609	15.190719	13.415114	4.156496E-7	0.0038926918	0.0039749807	0.0041209054	1	35462500	35862500	0
chr11	118155000	118160000	chr11	118210000	118215000	.	.	.	.	0,255,255	46.0	19.756548	19.875198	18.909092	22.260988	0.0025730517	0.002389153	2.4289953E-5	0.0031238121	4	118155000	118212500	10308
chr11	108450000	108455000	chr11	109190000	109195000	.	.	.	.	0,255,255	15.0	1.5724449	1.2245512	1.1327767	1.3975787	1.6598507E-6	1.3599642E-4	1.948787E-4	2.357924E-6	1	108452500	109192500	0
chr11	68430000	68435000	chr11	68485000	68490000	.	.	.	.	0,255,255	42.0	14.301824	15.23038	21.377708	15.541295	2.2802494E-6	2.4324181E-6	0.024201933	3.4924828E-6	3	68432500	68480833	8333
chr11	50940000	50945000	chr11	51030000	51035000	.	.	.	.	0,255,255	23.0	2.6549854	2.5050368	2.6906009	1.9538001	2.4169524E-9	2.2324809E-9	3.1149863E-9	1.4117611E-12	3	50939166	51034166	3727
chr11	45005000	45010000	chr11	45535000	45540000	.	.	.	.	0,255,255	15.0	3.5745761	2.7403224	1.6519378	3.905417	0.0065433322	0.0011064842	2.1183578E-5	0.0072526224	1	45007500	45537500	0
chr11	119500000	119505000	chr11	119615000	119620000	.	.	.	.	0,255,255	19.0	7.4661655	5.6854353	7.0866604	5.7502327	0.031866554	0.0049122437	0.0408047	0.005538247	2	119505000	119617500	2500
chr11	57645000	57650000	chr11	57680000	57685000	.	.	.	.	0,255,255	47.0	17.187214	19.066923	18.077036	19.412409	6.852406E-6	7.210402E-6	1.1000503E-5	1.0912266E-5	3	57650833	57690833	13438
chr11	88575000	88580000	chr11	88620000	88625000	.	.	.	.	0,255,255	43.0	14.982506	16.687063	19.40954	22.747236	8.978693E-7	1.503537E-4	2.3141046E-4	0.015412348	1	88577500	88622500	0
chr11	78835000	78840000	chr11	78955000	78960000	.	.	.	.	0,255,255	61.0	14.602791	9.259856	11.982516	10.158288	1.4125045E-15	1.4427999E-24	8.994509E-20	9.096457E-20	6	78845000	78958333	13176
chr11	16500000	16510000	chr11	17150000	17160000	.	.	.	.	0,255,255	22.0	6.6550536	5.761655	6.815819	4.52898	0.005190572	4.705275E-4	0.0070381938	3.087285E-5	1	16505000	17155000	0
chr11	6525000	6530000	chr11	6625000	6630000	.	.	.	.	0,255,255	44.0	11.321636	8.559328	7.2730675	11.829048	8.055292E-10	9.174057E-13	1.0416805E-15	1.1188187E-9	4	6536250	6626250	13807
chr11	45955000	45960000	chr11	46215000	46220000	.	.	.	.	0,255,255	21.0	6.9698753	6.0471253	5.623394	5.890043	0.006867832	6.4128614E-4	7.753651E-4	7.3817564E-4	1	45957500	46217500	0
chr11	84510000	84515000	chr11	84815000	84820000	.	.	.	.	0,255,255	28.0	10.008752	6.341433	5.9893465	6.937075	0.004317316	5.4361517E-6	1.3560447E-7	7.2559674E-6	2	84515000	84817500	2500
chr11	83780000	83790000	chr11	84130000	84140000	.	.	.	.	0,255,255	25.0	6.9805846	6.438912	9.691864	5.78966	3.0946187E-4	3.4930106E-4	0.006719575	1.7034548E-5	1	83785000	84135000	0
chr11	77685000	77690000	chr11	77980000	77985000	.	.	.	.	0,255,255	27.0	7.8024135	6.46387	3.6061604	5.8740807	1.8882623E-5	1.7233291E-5	1.2874649E-10	5.0514893E-7	1	77687500	77982500	0
chr11	70070000	70075000	chr11	70210000	70215000	.	.	.	.	0,255,255	35.0	8.106541	7.2458987	9.754386	9.008751	1.3043135E-7	6.196473E-10	1.6523782E-7	1.6669073E-7	10	70068000	70209000	15890
chr11	8420000	8430000	chr11	8950000	8960000	.	.	.	.	0,255,255	21.0	4.2354794	4.029014	3.5990222	4.0799365	7.149619E-5	9.0404035E-5	6.6057783E-6	1.1134478E-4	1	8425000	8955000	0
chr11	98860000	98865000	chr11	98905000	98910000	.	.	.	.	0,255,255	73.0	17.283499	17.281487	22.217266	20.710152	1.0202069E-17	1.0709542E-17	1.0217675E-12	1.0426822E-12	5	98861500	98909500	6325
chr11	5180000	5185000	chr11	5260000	5265000	.	.	.	.	0,255,255	50.0	13.204573	13.255983	15.285518	16.099413	7.315425E-10	7.8323137E-10	1.1112608E-9	8.973115E-7	7	5181071	5266071	16491
chr11	95395000	95400000	chr11	95430000	95435000	.	.	.	.	0,255,255	44.0	15.551371	17.570883	15.795671	17.334633	3.4828193E-7	7.280813E-5	1.1168182E-4	1.0883294E-4	1	95397500	95432500	0
chr11	94340000	94345000	chr11	94400000	94405000	.	.	.	.	0,255,255	72.0	11.300762	11.204229	12.512742	13.471474	1.1743882E-27	1.1586279E-27	4.5351283E-22	4.8643243E-22	11	94342045	94403409	10494
chr11	26200000	26205000	chr11	26780000	26785000	.	.	.	.	0,255,255	13.0	1.8363703	1.4053164	1.2219423	1.589401	5.026025E-4	1.0610396E-4	0.01461485	6.0304144E-4	1	26202500	26782500	0
chr11	79800000	79825000	chr11	79900000	79925000	.	.	.	.	0,255,255	173.0	76.88217	90.97741	93.19649	99.59079	1.7606376E-17	1.4741536E-9	1.7724513E-9	8.4774377E-4	1	79812500	79912500	0
chr11	115200000	115205000	chr11	115265000	115270000	.	.	.	.	0,255,255	93.0	11.700917	12.0347	16.123325	19.601454	0.0	0.0	1.7464376E-29	8.8975186E-23	11	115203863	115265681	23850
chr11	62610000	62615000	chr11	62675000	62680000	.	.	.	.	0,255,255	162.0	13.651571	14.525123	30.617966	14.859997	0.0	0.0	0.0	0.0	16	62612812	62681875	26230
chr11	53930000	53935000	chr11	53985000	53990000	.	.	.	.	0,255,255	43.0	6.5783396	6.7582736	9.520482	8.444668	3.7211144E-15	3.1386397E-15	5.4881538E-12	5.7652E-12	1	53932500	53987500	0
chr11	72220000	72225000	chr11	72265000	72270000	.	.	.	.	0,255,255	33.0	10.651894	10.997269	10.593517	10.596279	7.89235E-5	8.604767E-5	1.1778517E-4	1.150208E-4	2	72225000	72267500	2500
chr11	99185000	99190000	chr11	99290000	99295000	.	.	.	.	0,255,255	43.0	8.984113	7.2564416	8.395671	12.721684	4.3868056E-12	3.1386397E-15	5.4881538E-12	1.3801834E-6	7	99193928	99299642	15336
chr11	22690000	22700000	chr11	22810000	22820000	.	.	.	.	0,255,255	107.0	30.21398	42.09846	62.505962	39.74343	2.4522252E-23	1.062942E-10	0.017446648	1.4595702E-10	1	22695000	22815000	0
chr11	98100000	98125000	chr11	98625000	98650000	.	.	.	.	0,255,255	43.0	13.604885	15.506333	16.525726	15.977973	3.5339824E-6	6.1613678E-6	8.8255544E-4	8.395748E-4	1	98112500	98637500	0
chr11	87840000	87850000	chr11	87950000	87960000	.	.	.	.	0,255,255	37.0	11.570849	11.415666	10.919943	15.018696	4.1418257E-6	4.0592126E-6	5.1668976E-6	4.0564107E-4	1	87845000	87955000	0
chr11	53300000	53305000	chr11	53350000	53355000	.	.	.	.	0,255,255	71.0	15.643338	15.88517	16.487198	18.550562	1.2213954E-16	1.2863798E-16	1.9886793E-16	2.0581993E-16	9	53300277	53353611	15565
chr11	69060000	69065000	chr11	69120000	69125000	.	.	.	.	0,255,255	238.0	27.745419	26.336254	39.179497	58.91017	0.0	0.0	0.0	0.0	15	69066166	69120500	23750
chr11	69255000	69260000	chr11	69510000	69515000	.	.	.	.	0,255,255	45.0	6.651696	7.6767254	8.581565	9.062963	1.3870395E-16	1.1409155E-16	3.238758E-13	3.4242655E-13	3	69259166	69514166	8499
chr11	80475000	80480000	chr11	80600000	80605000	.	.	.	.	0,255,255	42.0	6.9184203	10.296035	14.691602	9.028263	1.8737982E-14	8.795742E-9	3.541578E-6	2.2838611E-11	3	80475833	80605833	6872
chr11	85380000	85385000	chr11	85820000	85825000	.	.	.	.	0,255,255	23.0	2.8072548	2.2870414	3.3986492	2.414668	2.4169524E-9	5.5473487E-11	1.2028904E-7	6.956053E-11	2	85382500	85825000	2500
chr11	76675000	76680000	chr11	76890000	76895000	.	.	.	.	0,255,255	22.0	3.1402633	3.8532646	3.4604871	4.3245773	4.3807978E-7	4.1570695E-7	5.803974E-7	1.3155812E-5	2	76677500	76897500	5000
chr11	4220000	4225000	chr11	4255000	4260000	.	.	.	.	0,255,255	188.0	21.6575	20.03175	23.207848	20.062878	0.0	0.0	0.0	0.0	3	4220833	4259166	3728
chr11	76405000	76410000	chr11	76455000	76460000	.	.	.	.	0,255,255	31.0	13.755664	13.009667	15.419225	10.90273	0.009931608	0.010740507	0.015583473	6.373354E-4	2	76410000	76455000	3536
chr11	43490000	43495000	chr11	43585000	43590000	.	.	.	.	0,255,255	26.0	4.350886	4.1170626	5.6611004	3.4390223	3.6501184E-8	3.176815E-8	1.9938652E-6	7.1885753E-10	3	43494166	43585833	3728
chr11	29245000	29250000	chr11	29370000	29375000	.	.	.	.	0,255,255	26.0	5.083599	4.897316	4.8216915	6.0124736	1.6270805E-6	3.176815E-8	4.4826574E-8	1.9008999E-6	1	29247500	29372500	0
chr11	75710000	75720000	chr11	75900000	75910000	.	.	.	.	0,255,255	42.0	8.513142	10.311509	13.654152	11.677369	3.745197E-11	1.8788592E-8	6.465634E-6	2.4860132E-8	1	75715000	75905000	0
chr11	74805000	74810000	chr11	74845000	74850000	.	.	.	.	0,255,255	45.0	16.273594	14.919422	15.912353	9.535102	3.2707292E-5	1.4014276E-7	5.258084E-5	3.4242655E-13	3	74810833	74849166	3728
chr11	61100000	61105000	chr11	61265000	61270000	.	.	.	.	0,255,255	18.0	1.4386533	4.0293584	7.53149	2.8417869	2.776981E-9	0.0015631709	0.080801085	1.6265936E-5	2	61105000	61267500	2500
chr11	77545000	77550000	chr11	77580000	77585000	.	.	.	.	0,255,255	24.0	6.5921025	8.419978	7.4211383	7.2696514	4.5176942E-4	0.0064756167	5.592032E-4	5.4365123E-4	3	77540833	77577500	8334
chr11	69575000	69600000	chr11	70225000	70250000	.	.	.	.	0,255,255	41.0	15.515504	19.856943	21.009638	19.87921	2.1090542E-5	0.08134813	0.08743121	0.08755914	2	69587500	70225000	12500
chr11	52030000	52040000	chr11	52190000	52200000	.	.	.	.	0,255,255	28.0	8.375686	8.561105	9.462414	7.7472057	4.2669833E-4	4.4703792E-4	5.289455E-4	1.5357724E-5	1	52035000	52195000	0
chr11	49900000	49905000	chr11	49955000	49960000	.	.	.	.	0,255,255	54.0	10.98378	11.222441	11.48011	13.174408	1.8087878E-15	1.838833E-15	2.5654178E-15	1.1836302E-11	4	49898750	49958750	11859
chr11	101985000	101990000	chr11	102040000	102045000	.	.	.	.	0,255,255	40.0	8.378914	8.00807	8.720764	10.149324	2.5637653E-10	2.2572433E-10	3.2048714E-10	1.08932085E-7	6	101989166	102045000	8208
chr11	51700000	51710000	chr11	51780000	51790000	.	.	.	.	0,255,255	48.0	20.786558	20.811827	24.635271	25.238068	0.0010144464	0.0010930492	0.06477021	0.06424962	2	51700000	51785000	5000
chr11	96200000	96210000	chr11	96280000	96290000	.	.	.	.	0,255,255	37.0	13.067321	15.410607	17.911264	14.120132	3.5420628E-4	3.42286E-4	0.015426845	4.0564107E-4	2	96200000	96280000	7071
chr11	74375000	74380000	chr11	74545000	74550000	.	.	.	.	0,255,255	66.0	11.846966	6.869657	8.067632	8.691682	2.4480247E-23	8.274253E-34	3.4148601E-28	3.236696E-28	5	74384500	74539500	17692
chr11	23890000	23900000	chr11	23950000	23960000	.	.	.	.	0,255,255	71.0	35.145996	34.798897	33.55928	42.16402	1.1201612E-4	1.2606457E-4	1.6950611E-4	0.035800654	3	23885000	23955000	10000
chr11	55200000	55205000	chr11	55385000	55390000	.	.	.	.	0,255,255	44.0	4.59157	5.4541836	5.242102	8.132694	1.4044151E-22	3.1237163E-19	5.1652063E-19	1.4222438E-12	4	55198750	55388750	6374
chr11	85840000	85845000	chr11	85990000	85995000	.	.	.	.	0,255,255	36.0	11.379881	8.574217	9.761366	7.250848	4.8092734E-6	3.591484E-8	5.0080374E-8	2.1476389E-10	7	85847500	85981785	11824
chr11	100470000	100475000	chr11	100525000	100530000	.	.	.	.	0,255,255	39.0	17.612812	18.303186	17.390396	18.356028	0.0020853481	0.0021472434	0.0033240714	0.0032142675	1	100472500	100527500	0
chr11	50760000	50770000	chr11	51030000	51040000	.	.	.	.	0,255,255	31.0	6.472127	5.8628097	6.2093906	10.164795	3.146358E-7	3.2725127E-9	4.5435193E-9	0.0011087442	2	50760000	51035000	5000
chr11	97350000	97375000	chr11	97450000	97475000	.	.	.	.	0,255,255	282.0	135.20616	140.3289	146.76634	180.70198	8.331609E-17	8.583365E-17	1.08789543E-16	9.139734E-7	2	97350000	97462500	12500
chr11	53300000	53310000	chr11	53430000	53440000	.	.	.	.	0,255,255	40.0	20.247583	19.002657	16.326689	20.255365	0.054672092	0.002291738	0.0026930608	0.07369481	2	53300000	53430000	7071
chr11	99250000	99255000	chr11	99290000	99295000	.	.	.	.	0,255,255	30.0	11.111855	11.703749	12.000722	13.904535	9.779057E-4	0.0010669358	0.0014489609	0.0277565	2	99250000	99292500	2500
chr11	95400000	95425000	chr11	95650000	95675000	.	.	.	.	0,255,255	92.0	44.764843	42.72703	47.23949	48.33533	4.648816E-6	4.8212178E-6	5.260333E-6	5.23961E-6	1	95412500	95662500	0
chr11	87660000	87665000	chr11	87715000	87720000	.	.	.	.	0,255,255	40.0	12.540228	13.992778	16.646698	20.06202	1.3407205E-5	1.4391396E-5	0.0017892573	0.06090836	2	87665000	87717500	2500
chr11	79475000	79500000	chr11	79675000	79700000	.	.	.	.	0,255,255	115.0	54.23207	58.13416	59.624466	76.32157	1.9356784E-7	1.8792797E-7	2.1789934E-7	0.002516209	2	79475000	79687500	12500
chr11	60930000	60935000	chr11	61155000	61160000	.	.	.	.	0,255,255	19.0	2.1098967	4.247082	5.734185	4.804379	1.3945731E-7	4.917961E-4	0.005790599	5.648966E-4	2	60932500	61165000	7500
chr11	20790000	20795000	chr11	21175000	21180000	.	.	.	.	0,255,255	33.0	3.1217794	3.8704824	5.3966475	3.3488882	2.6780039E-18	7.53957E-16	8.5655025E-11	1.3317999E-15	2	20795000	21177500	2500
chr11	97795000	97800000	chr11	97985000	97990000	.	.	.	.	0,255,255	61.0	8.013566	8.97616	10.852415	12.347414	1.7389758E-24	1.4427999E-24	8.994509E-20	9.096457E-20	5	97794500	97988500	12042
chr11	94730000	94735000	chr11	94785000	94790000	.	.	.	.	0,255,255	29.0	7.0988245	6.7738414	5.837901	6.5976715	1.8520391E-6	1.6612134E-6	3.3362166E-8	2.2201214E-6	2	94730000	94787500	2500
chr11	54305000	54310000	chr11	54535000	54540000	.	.	.	.	0,255,255	18.0	2.2686546	2.8063848	3.9808505	2.8540926	8.754662E-7	1.3164987E-5	0.0018721812	1.6265936E-5	4	54306250	54537500	5154
chr11	58100000	58105000	chr11	58300000	58305000	.	.	.	.	0,255,255	15.0	2.8694851	2.8946538	4.0737057	2.8070467	0.0010663249	0.0011064842	0.035905812	0.0012435402	2	58102500	58305000	2500
chr11	54300000	54310000	chr11	54470000	54480000	.	.	.	.	0,255,255	36.0	11.026009	11.093043	14.802499	13.043149	1.10717065E-5	1.0861628E-5	8.6299545E-4	8.5440173E-4	1	54305000	54475000	0
chr11	110365000	110370000	chr11	110425000	110430000	.	.	.	.	0,255,255	35.0	9.912107	10.235495	15.265691	7.983185	1.25734905E-5	1.3699595E-5	0.0010945954	1.6669073E-7	2	110370000	110427500	2500
chr11	58300000	58305000	chr11	58635000	58640000	.	.	.	.	0,255,255	30.0	2.897211	3.7925277	2.3279452	7.2833457	1.9928254E-15	2.9464658E-13	1.5658393E-17	6.506985E-7	3	58300833	58639166	3728
chr11	97360000	97370000	chr11	97620000	97630000	.	.	.	.	0,255,255	53.0	24.937334	20.255236	22.153154	25.33133	0.0054828534	4.313924E-5	5.4217413E-5	0.0079176705	1	97365000	97625000	0
chr11	83440000	83445000	chr11	83475000	83480000	.	.	.	.	0,255,255	39.0	18.00393	16.644762	18.242666	16.64476	0.0020853481	0.0021472434	0.0033240714	0.0032142675	2	83442500	83480000	2500
chr11	87400000	87425000	chr11	101625000	101650000	.	.	.	.	0,255,255	18.0	2.1047719	3.0733013	2.8102925	4.613588	2.724996E-6	1.1541466E-4	9.8506396E-5	0.008506052	1	87412500	101637500	0
chr11	33930000	33940000	chr11	34830000	34840000	.	.	.	.	0,255,255	17.0	3.6632917	2.755264	4.7369213	3.8273916	9.0112886E-4	1.3889265E-4	0.011134655	0.0014636767	1	33935000	34835000	0
chr11	119085000	119090000	chr11	119190000	119195000	.	.	.	.	0,255,255	139.0	19.26016	21.417973	26.646238	37.162262	0.0	0.0	1.0651E-41	2.3869903E-31	6	119090000	119190000	7906
chr11	19975000	19980000	chr11	20040000	20045000	.	.	.	.	0,255,255	43.0	10.473197	12.047629	16.907835	12.58718	2.6253184E-9	2.776772E-9	2.3141046E-4	1.3801834E-6	6	19979166	20045000	23467
chr11	119300000	119305000	chr11	119360000	119365000	.	.	.	.	0,255,255	28.0	12.251114	11.733465	13.023252	11.491434	0.004317316	0.0047563566	0.07891511	0.0062937033	2	119302500	119355000	7500
chr11	103995000	104000000	chr11	104170000	104175000	.	.	.	.	0,255,255	89.0	6.376899	8.257856	10.880114	10.932754	0.0	0.0	7.5094E-41	7.6746E-41	11	103992500	104173409	19735
chr11	68900000	68905000	chr11	68980000	68985000	.	.	.	.	0,255,255	59.0	10.282395	10.274362	15.344353	10.422909	1.2703804E-18	1.2780152E-18	2.6096045E-14	1.8529245E-18	7	68906785	68976785	26544
chr11	89165000	89170000	chr11	89300000	89305000	.	.	.	.	0,255,255	34.0	3.6543875	4.106781	3.4308722	4.7346907	1.1797307E-16	4.3189607E-14	1.8088337E-16	6.073534E-14	4	89166250	89302500	5154
chr11	101810000	101815000	chr11	101905000	101910000	.	.	.	.	0,255,255	124.0	8.58682	8.827805	11.819547	14.478563	0.0	0.0	0.0	0.0	12	101814583	101908333	11219
chr11	83355000	83360000	chr11	83420000	83425000	.	.	.	.	0,255,255	50.0	7.649881	8.613879	10.041723	15.17518	2.5664754E-20	1.1856663E-16	5.9951474E-13	1.1092202E-9	2	83357500	83425000	2500
chr11	102770000	102775000	chr11	102990000	102995000	.	.	.	.	0,255,255	22.0	5.616508	4.735556	4.742084	5.3904424	2.1869707E-4	1.0663931E-5	1.4076461E-5	2.4751312E-4	1	102772500	102992500	0
chr11	72220000	72225000	chr11	72425000	72430000	.	.	.	.	0,255,255	25.0	4.7576947	2.9969108	4.345628	2.9306495	1.6514767E-7	4.9294527E-11	2.006941E-7	7.5964464E-11	6	72222500	72426666	7683
chr11	50930000	50940000	chr11	51260000	51270000	.	.	.	.	0,255,255	25.0	7.1826234	6.499474	7.598892	5.6294417	3.0946187E-4	3.4930106E-4	4.334254E-4	1.7034548E-5	1	50935000	51265000	0
chr11	113675000	113700000	chr11	114175000	114200000	.	.	.	.	0,255,255	65.0	29.895973	28.863087	31.014208	33.9154	1.2101319E-5	1.4873962E-5	0.005943227	0.0058234273	1	113687500	114187500	0
chr11	24250000	24275000	chr11	25850000	25875000	.	.	.	.	0,255,255	54.0	15.161659	9.520383	7.219823	18.797247	3.6553684E-11	1.8306274E-18	2.8233844E-22	1.1117398E-7	2	24275000	25850000	17678
chr11	75400000	75405000	chr11	75510000	75515000	.	.	.	.	0,255,255	72.0	12.707499	11.374096	16.717	17.80063	3.3584649E-22	1.1586279E-27	5.7777567E-17	5.8946915E-17	4	75407500	75516250	11250
chr11	101320000	101325000	chr11	101395000	101400000	.	.	.	.	0,255,255	32.0	6.775575	7.1995597	7.8968306	12.689631	4.2480448E-8	3.7043698E-8	4.9020073E-6	0.008418147	5	101333500	101396500	24021
chr11	54880000	54885000	chr11	54985000	54990000	.	.	.	.	0,255,255	44.0	5.868042	7.2284007	9.587274	11.430052	3.5940333E-19	6.062229E-16	1.3632745E-12	1.1188187E-9	7	54881071	54986785	12496
chr11	57615000	57620000	chr11	57775000	57780000	.	.	.	.	0,255,255	39.0	5.4008207	5.4121394	7.9298887	6.205192	3.0625135E-15	2.7831449E-15	1.1876996E-9	4.029249E-15	1	57617500	57777500	0
chr11	54000000	54005000	chr11	54050000	54055000	.	.	.	.	0,255,255	33.0	8.6833935	9.361762	9.867138	11.8356695	1.2931621E-6	1.2002292E-6	1.1778517E-4	1.150208E-4	4	54002500	54053750	5154
chr11	67020000	67025000	chr11	67085000	67090000	.	.	.	.	0,255,255	117.0	9.674663	9.117808	12.684572	10.9062395	0.0	0.0	0.0	0.0	14	67026785	67087500	20801
chr11	88215000	88220000	chr11	88820000	88825000	.	.	.	.	0,255,255	37.0	5.9163704	5.05558	4.5581217	13.025859	9.694222E-14	8.7007977E-14	2.4906114E-16	2.442901E-4	3	88217500	88827500	5000
chr11	83470000	83480000	chr11	83740000	83750000	.	.	.	.	0,255,255	45.0	20.499947	18.657648	13.399789	22.959318	0.0053661563	7.078147E-5	3.8540114E-7	0.0071115983	1	83475000	83745000	0
chr11	117870000	117875000	chr11	118100000	118105000	.	.	.	.	0,255,255	80.0	10.597842	8.2178755	10.898821	9.024428	9.666718E-34	2.76555E-40	1.4737487E-33	5.54721E-40	9	117871944	118098611	16121
chr11	33930000	33940000	chr11	34000000	34010000	.	.	.	.	0,255,255	70.0	37.72268	32.811478	33.22634	37.65441	1.9191287E-4	2.1542032E-4	2.8932653E-4	2.864965E-4	2	33940000	34000000	7071
chr11	69755000	69760000	chr11	69875000	69880000	.	.	.	.	0,255,255	49.0	13.694634	13.99283	17.639015	22.024567	2.1608482E-9	2.3054378E-9	2.1299084E-6	5.347484E-4	3	69757500	69877500	5000
chr11	94160000	94165000	chr11	94205000	94210000	.	.	.	.	0,255,255	28.0	13.193913	14.827338	13.356218	15.207995	0.051391043	0.05518697	0.07891511	0.07920281	2	94157500	94202500	7071
chr11	80085000	80090000	chr11	80140000	80145000	.	.	.	.	0,255,255	30.0	15.220913	14.465056	14.713419	14.830124	0.017704202	0.019213777	0.027671551	0.0277565	2	80092500	80140000	5590
chr11	11555000	11560000	chr11	11740000	11745000	.	.	.	.	0,255,255	74.0	7.790141	11.572741	22.864487	11.873012	5.8291E-41	3.8285715E-29	3.6055127E-13	5.847317E-29	3	11559166	11740833	3728
chr11	61625000	61630000	chr11	61710000	61715000	.	.	.	.	0,255,255	64.0	6.1655436	7.8300123	13.19591	11.915982	3.3721005E-37	5.1321496E-32	3.8125287E-17	8.763673E-22	8	61622500	61715000	10308
chr11	97280000	97285000	chr11	97315000	97320000	.	.	.	.	0,255,255	82.0	18.635803	19.418621	20.931856	16.126593	7.4086074E-23	7.754194E-23	5.7777725E-17	1.2658195E-22	5	97276500	97315500	6325
chr11	59300000	59305000	chr11	59480000	59485000	.	.	.	.	0,255,255	58.0	4.3539567	4.303898	6.6117096	6.8816776	3.89967E-36	3.3933076E-36	1.3921685E-26	1.2882193E-26	12	59305833	59482083	10550
chr11	106250000	106275000	chr11	106375000	106400000	.	.	.	.	0,255,255	310.0	139.2899	139.27647	190.27878	182.53157	4.1687978E-24	4.1869128E-24	2.4682272E-11	2.6018849E-11	1	106262500	106387500	0
chr11	109610000	109615000	chr11	109860000	109865000	.	.	.	.	0,255,255	26.0	5.101418	4.5894327	2.6644177	10.522522	1.6270805E-6	3.176815E-8	1.1550945E-11	0.02411388	2	109617500	109862500	5000
chr11	109425000	109450000	chr11	110425000	110450000	.	.	.	.	0,255,255	49.0	17.27159	16.536087	12.527672	24.472275	5.6405534E-6	7.904607E-6	1.8664178E-8	0.0015798712	3	109462500	110437500	25000
chr11	89150000	89175000	chr11	89700000	89725000	.	.	.	.	0,255,255	36.0	12.740366	10.182174	12.004133	14.138548	0.0011381818	3.2896307E-5	3.65848E-5	0.002014335	2	89137500	89712500	25000
chr11	8535000	8540000	chr11	8955000	8960000	.	.	.	.	0,255,255	15.0	1.2886796	1.5930316	1.5934898	1.7216916	1.6598507E-6	1.8839355E-5	2.1183578E-5	2.086594E-5	3	8534166	8955833	3728
chr11	55160000	55170000	chr11	55230000	55240000	.	.	.	.	0,255,255	59.0	20.347404	20.612165	21.34787	35.104042	4.7328902E-7	4.7434327E-7	6.0617157E-7	0.03815531	2	55165000	55240000	5000
chr11	59880000	59885000	chr11	60070000	60075000	.	.	.	.	0,255,255	75.0	8.207409	11.019626	17.638504	10.9909115	7.590192E-36	6.730027E-30	1.3516293E-18	1.0233664E-29	4	59877500	60075000	10308
chr11	86270000	86275000	chr11	86330000	86335000	.	.	.	.	0,255,255	26.0	8.068689	9.100671	12.077147	11.102464	0.0012577239	0.0012661447	0.024520304	0.02411388	2	86280000	86327500	9014
chr11	29130000	29135000	chr11	29170000	29175000	.	.	.	.	0,255,255	38.0	19.28464	17.161379	16.956966	13.642504	0.0038054164	0.0039198245	0.0060561197	1.1066638E-4	1	29132500	29172500	0
chr11	95875000	95880000	chr11	95975000	95980000	.	.	.	.	0,255,255	19.0	4.6701818	4.82471	6.0337896	5.03991	5.2995223E-4	4.917961E-4	0.005790599	0.005538247	1	95877500	95977500	0
chr11	29170000	29175000	chr11	29245000	29250000	.	.	.	.	0,255,255	38.0	14.802384	13.664394	13.7839155	10.090755	7.175953E-5	7.693785E-5	1.10090536E-4	9.122294E-7	1	29172500	29247500	0
chr11	62455000	62460000	chr11	62600000	62605000	.	.	.	.	0,255,255	38.0	7.9755077	7.309544	13.098004	7.1173944	3.438796E-9	7.76256E-12	1.10090536E-4	1.1548098E-11	1	62457500	62602500	0
chr11	106910000	106920000	chr11	106960000	106970000	.	.	.	.	0,255,255	67.0	25.989828	35.22472	36.54687	25.86607	1.4397289E-6	9.794862E-4	0.0013195452	1.964103E-6	1	106915000	106965000	0
chr11	33720000	33730000	chr11	34210000	34220000	.	.	.	.	0,255,255	18.0	4.404314	2.9897287	4.321152	2.678905	0.0025772774	3.0219888E-5	0.003947748	3.4503995E-5	2	33730000	34215000	5000
chr11	99375000	99380000	chr11	99460000	99465000	.	.	.	.	0,255,255	31.0	3.9147134	3.865937	3.528109	5.147313	5.0549385E-14	4.2317024E-14	7.702692E-14	1.7124617E-9	2	99380000	99462500	2500
chr11	86355000	86360000	chr11	86425000	86430000	.	.	.	.	0,255,255	34.0	11.040244	12.628519	15.272237	13.423456	3.2073418E-5	0.0015524463	0.0022324333	0.0022357614	2	86357500	86432500	5000
chr11	52400000	52410000	chr11	53270000	53280000	.	.	.	.	0,255,255	18.0	5.950547	3.914084	4.440586	4.3939366	0.019296112	3.5804207E-4	0.003947748	0.0037309995	2	52405000	53270000	5000
chr11	88060000	88070000	chr11	88820000	88830000	.	.	.	.	0,255,255	31.0	4.0934453	6.729326	4.808076	7.7957563	1.643093E-11	3.3792537E-7	4.2385297E-11	4.1561123E-7	1	88065000	88825000	0
chr11	86565000	86570000	chr11	86650000	86655000	.	.	.	.	0,255,255	95.0	13.614323	12.147069	14.757178	13.975226	2.4481631E-38	0.0	3.4165375E-38	3.4683928E-38	18	86567500	86651944	28679
chr11	34145000	34150000	chr11	34210000	34215000	.	.	.	.	0,255,255	49.0	5.166806	5.854677	5.8631654	10.542354	2.340354E-23	2.0220578E-23	3.458878E-23	2.1414025E-12	2	34150000	34212500	2500
chr11	117870000	117875000	chr11	118020000	118025000	.	.	.	.	0,255,255	114.0	12.423352	12.044755	17.748653	14.205106	0.0	0.0	0.0	0.0	7	117871071	118019642	8631
chr11	77210000	77215000	chr11	77305000	77310000	.	.	.	.	0,255,255	45.0	5.764922	7.224293	5.609457	9.883803	5.4463135E-20	1.1409155E-16	7.8072744E-20	3.322935E-10	3	77214166	77309166	3727
chr11	86550000	86575000	chr11	86850000	86875000	.	.	.	.	0,255,255	79.0	34.809563	39.482132	43.60615	42.465214	2.255528E-6	0.0031293386	0.0032748946	0.0033096196	1	86562500	86862500	0
chr11	119355000	119360000	chr11	119390000	119395000	.	.	.	.	0,255,255	41.0	18.64881	22.966784	20.07225	19.2219	5.7155284E-4	0.030195711	0.038256288	8.920111E-4	8	119349375	119401875	13140
chr11	77215000	77220000	chr11	77250000	77255000	.	.	.	.	0,255,255	49.0	20.84984	19.899206	20.45805	22.609667	4.3219517E-4	4.0322024E-4	5.2803877E-4	5.347484E-4	1	77217500	77252500	0
chr11	120490000	120495000	chr11	120570000	120575000	.	.	.	.	0,255,255	65.0	21.128183	21.794704	27.881636	30.683949	1.8125456E-9	1.8035137E-9	7.703361E-6	7.4181276E-6	9	120501388	120580833	38314
chr11	119945000	119950000	chr11	119990000	119995000	.	.	.	.	0,255,255	40.0	13.0236435	13.841291	12.2865925	20.292192	1.3407205E-5	1.4391396E-5	1.1085815E-7	0.06090836	3	119952500	119992500	5000
chr11	49985000	49990000	chr11	50130000	50135000	.	.	.	.	0,255,255	100.0	11.764121	10.057116	15.923934	13.7263565	0.0	0.0	3.7678127E-34	3.642E-42	10	49987500	50126500	16155
chr11	103170000	103175000	chr11	103265000	103270000	.	.	.	.	0,255,255	123.0	16.544094	19.450262	25.657173	14.588551	0.0	0.0	4.6995336E-32	0.0	11	103173863	103250681	31307
chr11	98170000	98175000	chr11	98220000	98225000	.	.	.	.	0,255,255	23.0	6.1254654	6.59568	7.9329596	4.1818576	6.881664E-5	0.0011403982	0.017512046	3.3411102E-6	4	98171250	98233750	11319
chr11	116640000	116645000	chr11	117055000	117060000	.	.	.	.	0,255,255	15.0	1.4178424	1.3729036	1.9452323	1.630641	1.6598507E-6	1.9678926E-6	2.1183578E-5	2.086594E-5	1	116642500	117057500	0
chr11	106850000	106855000	chr11	106910000	106915000	.	.	.	.	0,255,255	32.0	9.981239	11.062083	9.523255	10.498861	1.8867665E-4	2.0629606E-4	4.9020073E-6	2.744401E-4	2	106852500	106910000	2500
chr11	70510000	70515000	chr11	70760000	70765000	.	.	.	.	0,255,255	17.0	5.744841	4.51955	4.67276	5.3184223	0.027724037	0.004637459	0.005429978	0.03214689	2	70520000	70762500	7500
chr11	75405000	75410000	chr11	75575000	75580000	.	.	.	.	0,255,255	20.0	3.6382108	3.9086993	4.1923633	4.5267243	9.37193E-6	8.982001E-6	1.8367439E-4	1.6999636E-4	2	75407500	75575000	2500
chr11	11570000	11575000	chr11	11655000	11660000	.	.	.	.	0,255,255	44.0	15.293167	14.827171	21.296738	11.063373	3.4828193E-7	3.69322E-7	0.00911717	1.1188187E-9	1	11572500	11657500	0
chr11	58235000	58240000	chr11	58640000	58645000	.	.	.	.	0,255,255	21.0	4.0323353	2.5944345	3.1838305	4.1595182	4.4123706E-5	8.54858E-8	2.7464903E-6	4.8696827E-5	2	58237500	58640000	2500
chr11	104365000	104370000	chr11	104420000	104425000	.	.	.	.	0,255,255	33.0	11.074205	13.60875	15.660762	17.960314	7.89235E-5	0.0030444425	0.080113195	0.078093424	3	104372500	104415833	8334
chr11	62725000	62750000	chr11	64975000	65000000	.	.	.	.	0,255,255	26.0	9.0793	4.914651	3.1272736	9.43266	0.003303964	4.0799753E-7	9.9744005E-11	0.0069593997	1	62737500	64987500	0
chr11	70410000	70420000	chr11	70750000	70760000	.	.	.	.	0,255,255	39.0	10.9784155	9.469927	12.187182	9.970746	5.3627804E-7	1.896147E-9	6.670163E-7	6.622242E-7	2	70420000	70755000	5000
chr11	45640000	45650000	chr11	45880000	45890000	.	.	.	.	0,255,255	25.0	7.9014206	6.7241406	6.364574	9.198377	0.005495947	3.4930106E-4	4.334254E-4	0.0065344586	1	45645000	45885000	0
chr11	82235000	82240000	chr11	82395000	82400000	.	.	.	.	0,255,255	36.0	3.6556327	3.948635	4.2249665	4.569792	1.835211E-18	1.0582646E-15	1.5912254E-15	1.5339135E-15	2	82237500	82400000	2500
chr11	86770000	86780000	chr11	87010000	87020000	.	.	.	.	0,255,255	38.0	13.139895	11.577226	12.870745	18.2063	1.6256078E-4	1.4562348E-6	1.9026762E-4	0.0086408015	1	86775000	87015000	0
chr11	100360000	100365000	chr11	100470000	100475000	.	.	.	.	0,255,255	33.0	6.267568	6.9334416	9.542241	6.240026	1.1247184E-8	9.75177E-9	1.6405505E-6	1.3763808E-8	1	100362500	100472500	0
chr11	53165000	53170000	chr11	53255000	53260000	.	.	.	.	0,255,255	21.0	5.427722	4.7017946	5.295288	5.1640725	6.570678E-4	4.0266965E-5	7.753651E-4	7.3817564E-4	1	53167500	53257500	0
chr11	62045000	62050000	chr11	62280000	62285000	.	.	.	.	0,255,255	62.0	9.854783	8.03182	9.21578	10.823924	1.3299985E-20	2.46226E-25	4.547237E-25	1.9798933E-20	4	62048750	62277500	5154
chr11	67660000	67665000	chr11	67770000	67775000	.	.	.	.	0,255,255	17.0	3.7138627	3.4034941	3.2512774	4.962026	5.8906473E-4	5.7490653E-4	7.177377E-4	0.03214689	2	67660000	67772500	2500
chr11	57550000	57555000	chr11	57620000	57625000	.	.	.	.	0,255,255	18.0	4.9094253	4.8162475	3.1708694	4.974292	0.0016578428	0.0015631709	1.9749811E-4	0.013861721	1	57552500	57622500	0
chr11	106065000	106070000	chr11	109010000	109015000	.	.	.	.	0,255,255	31.0	0.047320213	0.065190665	0.02163262	0.08374093	3.6376416E-24	5.793785E-24	1.1173876E-23	1.2514724E-23	1	106067500	109012500	0
chr11	7210000	7220000	chr11	8400000	8410000	.	.	.	.	0,255,255	15.0	2.4757817	2.2209225	2.4411712	2.4703069	2.0632778E-4	3.3774812E-4	4.4246376E-4	3.9709397E-4	2	7210000	8405000	5000
chr11	73135000	73140000	chr11	73175000	73180000	.	.	.	.	0,255,255	61.0	24.999	22.349625	25.114212	21.338562	1.523239E-4	5.930001E-8	1.03667764E-4	7.818979E-8	3	73135833	73175833	3727
chr11	70775000	70780000	chr11	70815000	70820000	.	.	.	.	0,255,255	89.0	13.533474	13.397152	12.783783	14.985083	7.21313E-34	7.1169626E-34	9.753852E-34	1.0440805E-33	6	70777500	70819166	8334
chr11	108150000	108175000	chr11	108250000	108275000	.	.	.	.	0,255,255	350.0	170.36493	188.57538	206.10985	206.0909	8.28042E-20	9.3205135E-20	1.2652336E-7	1.3869591E-7	2	108150000	108262500	12500
chr11	103360000	103370000	chr11	103670000	103680000	.	.	.	.	0,255,255	29.0	6.8500953	7.2651224	7.86882	10.392928	3.6048225E-6	3.9072875E-6	2.0695933E-4	0.0051342472	1	103365000	103675000	0
chr11	78060000	78065000	chr11	78175000	78180000	.	.	.	.	0,255,255	50.0	17.039059	16.371334	22.644783	20.196396	5.548076E-7	5.8433494E-7	2.7972113E-4	2.8296674E-4	4	78062500	78165000	12500
chr11	44085000	44090000	chr11	44330000	44335000	.	.	.	.	0,255,255	17.0	1.5484705	1.6921422	1.6717823	2.384675	2.6150357E-8	4.2617322E-7	5.1841084E-7	6.229698E-6	1	44087500	44332500	0
chr11	79020000	79030000	chr11	79140000	79150000	.	.	.	.	0,255,255	106.0	45.526245	45.249214	55.769363	56.638313	1.8838468E-10	2.1899167E-10	1.2454132E-5	1.2415666E-5	2	79030000	79145000	5000
chr11	75780000	75785000	chr11	75965000	75970000	.	.	.	.	0,255,255	87.0	13.730627	11.249922	16.193157	13.005677	2.0111111E-32	2.35599E-39	1.1067784E-25	2.895441E-32	6	75776666	75965000	9501
chr11	119325000	119350000	chr11	119875000	119900000	.	.	.	.	0,255,255	73.0	25.822407	34.14146	39.330837	40.636482	3.522218E-8	9.703303E-5	0.03167613	0.03264633	2	119325000	119900000	17678
chr11	24075000	24080000	chr11	24255000	24260000	.	.	.	.	0,255,255	62.0	8.121539	7.9230795	7.4817367	12.486172	3.0022757E-25	2.46226E-25	5.6545976E-30	5.4667485E-16	11	24080681	24249772	11254
chr11	52050000	52075000	chr11	52325000	52350000	.	.	.	.	0,255,255	112.0	52.314194	53.869278	51.809536	73.549934	1.025027E-6	9.991726E-7	1.1380599E-6	0.0068631074	2	52050000	52337500	12500
chr11	96975000	96980000	chr11	97185000	97190000	.	.	.	.	0,255,255	24.0	4.992216	4.250776	5.113163	5.3010826	2.0906338E-5	6.447722E-7	2.4984574E-5	2.4020328E-5	1	96977500	97187500	0
chr11	69680000	69685000	chr11	69750000	69755000	.	.	.	.	0,255,255	57.0	13.648703	11.080502	15.844546	11.340647	2.1921684E-13	2.4826665E-17	1.31593E-9	3.57453E-17	7	69686785	69745357	18749
chr11	117070000	117075000	chr11	117355000	117360000	.	.	.	.	0,255,255	15.0	3.3053584	3.114684	3.5021055	3.1371489	0.0065433322	0.0011064842	0.007574752	0.0012435402	1	117072500	117357500	0
chr11	95380000	95385000	chr11	95520000	95525000	.	.	.	.	0,255,255	87.0	13.202947	8.942906	10.769072	14.692732	2.0111111E-32	0.0	3.452205E-39	2.895441E-32	15	95391833	95516500	12966
chr11	106415000	106420000	chr11	106625000	106630000	.	.	.	.	0,255,255	32.0	6.9883237	5.362108	5.943503	7.575515	4.2480448E-8	2.9695948E-10	4.0761697E-10	5.1529334E-8	2	106420000	106622500	5590
chr11	79710000	79715000	chr11	79790000	79795000	.	.	.	.	0,255,255	62.0	12.393965	12.19011	14.054954	12.902328	3.8011006E-16	1.33363366E-20	5.469523E-16	5.4667485E-16	5	79711500	79791500	9055
chr11	102185000	102190000	chr11	102220000	102225000	.	.	.	.	0,255,255	63.0	25.991127	26.133133	24.46764	26.866217	4.2735966E-5	3.7740218E-5	1.4173488E-8	2.8756234E-5	5	102179500	102222500	24166
chr11	53275000	53300000	chr11	53675000	53700000	.	.	.	.	0,255,255	37.0	16.36503	14.530305	11.805487	19.409243	0.020722214	9.225522E-4	1.3888085E-5	0.030928291	2	53275000	53687500	12500
chr11	106645000	106650000	chr11	106770000	106775000	.	.	.	.	0,255,255	57.0	15.520714	10.456177	24.605234	11.05755	2.1921684E-13	2.4826665E-17	0.0010978048	3.57453E-17	1	106647500	106772500	0
chr11	69680000	69685000	chr11	69920000	69925000	.	.	.	.	0,255,255	28.0	5.6213527	6.8089495	10.418192	4.849686	1.0815685E-7	5.4361517E-6	0.006424118	1.8096658E-9	3	69675833	69920833	6872
chr11	24045000	24050000	chr11	25300000	25305000	.	.	.	.	0,255,255	19.0	2.7625618	2.594335	2.3167603	4.3940005	2.6615105E-6	2.6102834E-6	2.0317282E-7	5.648966E-4	3	24052500	25302500	5000
chr11	59850000	59875000	chr11	60250000	60275000	.	.	.	.	0,255,255	82.0	29.673569	34.703903	46.70193	27.13568	1.7418574E-11	3.5668657E-7	8.907679E-4	2.435221E-11	1	59862500	60262500	0
chr11	72220000	72225000	chr11	72320000	72325000	.	.	.	.	0,255,255	61.0	7.0247664	6.068281	11.180487	7.440921	2.7995868E-29	2.29139E-34	8.994509E-20	3.765339E-29	8	72225000	72315625	25195
chr11	4700000	4710000	chr11	4820000	4830000	.	.	.	.	0,255,255	61.0	23.532627	25.142601	27.619833	29.75232	9.161197E-8	7.823019E-5	1.0379832E-4	1.03457474E-4	4	4707500	4832500	12748
chr11	16740000	16750000	chr11	17010000	17020000	.	.	.	.	0,255,255	25.0	7.5831213	8.152841	9.551993	9.675766	3.0946187E-4	0.005980548	0.006719575	0.0065344586	1	16745000	17015000	0
chr11	83640000	83645000	chr11	83735000	83740000	.	.	.	.	0,255,255	35.0	9.602573	8.528438	8.90789	7.6168776	1.3043135E-7	1.1880373E-7	1.6523782E-7	8.89077E-10	8	83639375	83738125	11075
chr11	20740000	20745000	chr11	21175000	21180000	.	.	.	.	0,255,255	20.0	3.216848	3.748001	3.879323	4.205967	9.37193E-6	8.982001E-6	1.2371359E-5	1.6999636E-4	2	20742500	21175000	2500
chr11	69430000	69440000	chr11	69510000	69520000	.	.	.	.	0,255,255	63.0	26.617842	26.063263	25.415232	35.77842	2.1116912E-5	2.2136992E-5	2.9410716E-5	0.007980299	4	69445000	69507500	12500
chr11	119085000	119090000	chr11	119125000	119130000	.	.	.	.	0,255,255	142.0	46.459373	42.83863	39.026012	48.907898	3.1442728E-22	5.5935756E-22	5.5284754E-23	2.9361896E-14	5	119088500	119129500	6325
chr11	115160000	115165000	chr11	115275000	115280000	.	.	.	.	0,255,255	56.0	16.349924	11.743964	9.745372	20.575539	2.1256215E-9	1.0673535E-16	1.31540725E-20	4.2634492E-6	3	115160833	115274166	6871
chr11	50450000	50460000	chr11	50760000	50770000	.	.	.	.	0,255,255	19.0	6.4931235	5.4176893	6.3435574	6.203815	0.053521663	0.010172875	0.066872165	0.0110374745	2	50450000	50765000	5000
chr11	115535000	115540000	chr11	115715000	115720000	.	.	.	.	0,255,255	24.0	6.4323425	6.1299696	6.0502944	9.868826	4.5176942E-4	1.998987E-5	2.4984574E-5	0.077812895	2	115547500	115717500	10000
chr11	59620000	59625000	chr11	59745000	59750000	.	.	.	.	0,255,255	37.0	6.0459743	6.3799286	9.461255	7.6798363	9.694222E-14	3.441869E-11	1.4821969E-8	5.126795E-11	4	59626250	59746250	6374
chr11	33020000	33030000	chr11	33140000	33150000	.	.	.	.	0,255,255	26.0	8.886405	7.524208	7.858029	7.832467	0.0024506904	1.20929064E-4	0.0029878975	1.404311E-4	1	33025000	33145000	0
chr11	57720000	57730000	chr11	57770000	57780000	.	.	.	.	0,255,255	59.0	27.948544	27.954308	29.499517	28.178915	2.3942813E-4	2.601729E-4	3.427252E-4	3.4017555E-4	1	57725000	57775000	0
chr11	60250000	60255000	chr11	60410000	60415000	.	.	.	.	0,255,255	29.0	5.589281	4.7926707	5.5046973	6.3105297	2.6476036E-8	2.65222E-10	3.3362166E-8	2.2201214E-6	1	60252500	60412500	0
chr11	63920000	63930000	chr11	64430000	64440000	.	.	.	.	0,255,255	32.0	4.0776906	4.7416887	5.64397	4.6838512	2.9090489E-12	3.5155412E-12	1.04763E-9	5.370559E-12	2	63925000	64440000	5000
chr11	116085000	116090000	chr11	116130000	116135000	.	.	.	.	0,255,255	83.0	20.275288	20.051348	20.703354	22.923052	1.3570444E-17	1.3895485E-17	1.8081048E-17	1.8087896E-17	4	116086250	116132500	8750
chr11	60550000	60575000	chr11	61075000	61100000	.	.	.	.	0,255,255	38.0	4.9766693	9.133678	17.036633	8.698966	6.4831095E-14	2.1925306E-8	0.01838411	2.7232085E-8	1	60562500	61087500	0
chr11	120720000	120725000	chr11	120775000	120780000	.	.	.	.	0,255,255	166.0	16.50983	17.191303	25.8449	24.080994	0.0	0.0	0.0	0.0	17	120721911	120779264	20521
chr11	6520000	6525000	chr11	6585000	6590000	.	.	.	.	0,255,255	53.0	16.577953	16.2084	15.619888	19.330187	3.7228897E-8	3.9454036E-8	6.110726E-8	6.055333E-8	1	6522500	6587500	0
chr11	106850000	106855000	chr11	106980000	106985000	.	.	.	.	0,255,255	41.0	13.252325	12.2323	14.38022	8.897243	5.6097597E-6	2.736265E-8	8.7290955E-6	8.8053426E-11	4	106853750	106978750	6374
chr11	118445000	118450000	chr11	118490000	118495000	.	.	.	.	0,255,255	130.0	13.306498	13.747247	17.469856	13.678507	0.0	0.0	0.0	0.0	7	118446785	118489642	7890
chr11	90180000	90185000	chr11	90615000	90620000	.	.	.	.	0,255,255	22.0	1.3582321	1.5058699	1.4289331	2.2478304	2.352324E-13	2.3307278E-13	3.3603944E-13	5.4335225E-10	3	90184166	90620833	3728
chr11	32180000	32185000	chr11	32290000	32295000	.	.	.	.	0,255,255	22.0	5.704931	5.7438097	8.217555	6.4355984	2.1869707E-4	2.1182957E-4	0.034970257	0.0035853125	2	32182500	32290000	2500
chr11	58100000	58105000	chr11	58165000	58170000	.	.	.	.	0,255,255	41.0	13.670775	12.267815	11.844131	13.145503	5.6097597E-6	2.736265E-8	3.692563E-8	8.6344E-6	1	58102500	58167500	0
chr11	115410000	115415000	chr11	115475000	115480000	.	.	.	.	0,255,255	50.0	14.040909	14.74565	12.392237	18.056156	7.315425E-10	7.8323137E-10	1.1112608E-9	8.973115E-7	6	115419166	115475000	8701
chr11	94210000	94215000	chr11	94320000	94325000	.	.	.	.	0,255,255	33.0	12.355342	9.252126	8.594403	7.248082	7.89235E-5	1.2002292E-6	1.6405505E-6	1.3763808E-8	1	94212500	94322500	0
chr11	115780000	115790000	chr11	115840000	115850000	.	.	.	.	0,255,255	54.0	21.204334	24.911825	25.950666	22.367481	2.0712452E-5	0.003776685	0.004904944	2.6742158E-5	1	115785000	115845000	0
chr11	58720000	58730000	chr11	58810000	58820000	.	.	.	.	0,255,255	23.0	6.858281	6.8534484	6.7157125	7.6949887	0.0021538513	0.0024374726	0.0028832527	0.0027137871	1	58725000	58815000	0
chr11	97480000	97490000	chr11	97690000	97700000	.	.	.	.	0,255,255	45.0	15.719121	14.614875	17.323792	18.052794	7.035359E-5	2.9084143E-7	8.7088105E-5	8.354375E-5	1	97485000	97695000	0
chr11	53585000	53590000	chr11	53735000	53740000	.	.	.	.	0,255,255	19.0	5.1347303	4.561288	4.585952	6.032746	0.004857027	4.917961E-4	5.9726555E-4	0.005538247	1	53587500	53737500	0
chr11	87965000	87970000	chr11	88195000	88200000	.	.	.	.	0,255,255	44.0	6.2199817	5.0562897	7.642872	5.317934	3.5940333E-19	3.1237163E-19	1.0416805E-15	5.056786E-19	15	87975166	88197166	13438
chr11	19925000	19930000	chr11	19960000	19965000	.	.	.	.	0,255,255	62.0	21.776548	21.805803	24.979528	22.743814	2.573575E-8	2.5259533E-8	5.5152505E-5	3.3546293E-8	9	19925833	19972500	15366
chr11	96270000	96280000	chr11	96860000	96870000	.	.	.	.	0,255,255	31.0	7.9904976	7.3247223	8.291136	11.220741	2.320801E-5	3.3792537E-7	2.866938E-5	0.0011087442	1	96275000	96865000	0
chr11	113645000	113650000	chr11	113680000	113685000	.	.	.	.	0,255,255	74.0	28.949108	23.458849	23.958206	26.839294	1.24071775E-8	2.7724592E-13	3.6055127E-13	8.342011E-9	2	113647500	113685000	2500
chr11	78750000	78755000	chr11	78825000	78830000	.	.	.	.	0,255,255	29.0	9.23244	9.071088	8.058454	10.066751	8.2833925E-5	8.0243815E-5	1.0717525E-4	0.0030532142	1	78752500	78827500	0
chr11	115475000	115480000	chr11	115810000	115815000	.	.	.	.	0,255,255	21.0	4.95315	6.509229	3.9532511	8.845951	4.4123706E-5	0.0069079036	5.1976953E-5	0.06623385	2	115485000	115812500	7500
chr11	51615000	51620000	chr11	51650000	51655000	.	.	.	.	0,255,255	88.0	26.015526	26.164322	32.754665	21.564024	3.6505304E-14	3.610646E-14	5.5037614E-9	4.644231E-20	2	51612500	51650000	5590
chr11	94545000	94550000	chr11	94715000	94720000	.	.	.	.	0,255,255	21.0	4.1202583	3.539667	2.7798889	5.8621116	4.4123706E-5	1.9571817E-6	1.1517017E-7	7.3817564E-4	1	94547500	94717500	0
chr11	96030000	96035000	chr11	96075000	96080000	.	.	.	.	0,255,255	43.0	16.607725	14.9321995	16.222372	13.176529	1.4341265E-4	9.567715E-7	2.3141046E-4	1.3801834E-6	2	96032500	96085000	7500
chr11	103400000	103425000	chr11	104575000	104600000	.	.	.	.	0,255,255	29.0	11.388074	9.624794	10.890426	7.8151813	0.006333158	4.829041E-4	0.011738502	1.5537787E-5	1	103412500	104587500	0
chr11	61410000	61420000	chr11	61620000	61630000	.	.	.	.	0,255,255	37.0	10.859033	8.524969	13.385358	7.3443227	4.1418257E-6	2.3449061E-8	4.0925777E-4	1.2211519E-10	1	61415000	61625000	0
chr11	43355000	43360000	chr11	43410000	43415000	.	.	.	.	0,255,255	47.0	10.034435	10.429264	19.489244	12.647064	2.0394042E-11	2.1186709E-11	1.1000503E-5	2.6736629E-8	4	43352500	43415000	7500
chr11	34050000	34075000	chr11	35075000	35100000	.	.	.	.	0,255,255	35.0	13.32459	12.202323	10.221327	12.070725	0.0023101962	8.340847E-5	9.258282E-5	9.365147E-5	1	34062500	35087500	0
chr11	44410000	44415000	chr11	44450000	44455000	.	.	.	.	0,255,255	51.0	11.984691	10.996611	13.868005	10.657871	1.12457305E-13	1.1539063E-13	3.6602135E-10	1.5346047E-13	5	44412500	44450500	9434
chr11	121015000	121020000	chr11	121125000	121130000	.	.	.	.	0,255,255	33.0	6.1155763	6.271332	6.5367813	9.592281	6.6217795E-11	9.75177E-9	1.4778396E-8	1.6400439E-6	2	121017500	121130000	2500
chr11	70625000	70630000	chr11	70755000	70760000	.	.	.	.	0,255,255	46.0	4.837694	5.789583	8.451623	11.124269	2.133588E-24	6.9621256E-21	7.6254175E-14	9.7081974E-11	6	70627500	70759166	18334
chr11	110410000	110415000	chr11	110480000	110485000	.	.	.	.	0,255,255	38.0	9.060591	10.190192	11.495456	16.443499	3.438796E-9	6.937382E-7	9.385658E-7	0.005842682	1	110412500	110482500	0
chr11	20110000	20115000	chr11	20630000	20635000	.	.	.	.	0,255,255	16.0	2.3015757	2.4995668	2.4197624	3.4424124	2.804406E-5	2.744294E-4	3.709681E-5	0.0023346988	1	20112500	20632500	0
chr11	98740000	98745000	chr11	98785000	98790000	.	.	.	.	0,255,255	102.0	23.368332	25.039568	32.22133	30.52242	4.6141406E-28	1.1477843E-20	4.5294826E-14	9.745059E-21	5	98740500	98785500	8246
chr11	115765000	115770000	chr11	115810000	115815000	.	.	.	.	0,255,255	57.0	22.648968	24.76736	24.435076	26.282755	1.5628497E-6	0.0014141774	1.9626304E-6	0.0011025381	3	115769166	115814166	8499
chr11	49985000	49990000	chr11	50025000	50030000	.	.	.	.	0,255,255	40.0	19.319601	18.91131	20.953386	18.632494	0.0011027709	0.0011433472	0.059387393	0.0017190285	2	49985000	50027500	2500
chr11	116135000	116140000	chr11	116305000	116310000	.	.	.	.	0,255,255	27.0	8.680832	7.6869173	8.762175	9.789571	5.298695E-4	1.7233291E-5	6.973984E-4	6.931381E-4	2	116140000	116302500	5590
chr11	113170000	113180000	chr11	113400000	113410000	.	.	.	.	0,255,255	35.0	6.8764706	7.244466	9.63712	8.222458	1.4578341E-9	1.5976553E-9	3.4710897E-7	3.387294E-7	2	113175000	113410000	5000
chr11	86395000	86400000	chr11	86435000	86440000	.	.	.	.	0,255,255	50.0	19.610613	19.450537	20.761385	19.249638	2.2721368E-4	5.8433494E-7	2.7972113E-4	8.973115E-7	2	86400000	86437500	2500
chr11	4135000	4140000	chr11	4215000	4220000	.	.	.	.	0,255,255	97.0	18.43953	16.297949	22.215218	20.95631	2.1338991E-32	2.3355436E-32	5.1472094E-25	5.1635413E-25	8	4135000	4215000	7906
chr11	71220000	71225000	chr11	71320000	71325000	.	.	.	.	0,255,255	25.0	3.249522	3.1728432	3.490807	4.948039	3.132626E-9	2.8457687E-9	4.314936E-9	1.8561622E-7	3	71224166	71324166	3727
chr11	108920000	108930000	chr11	109610000	109620000	.	.	.	.	0,255,255	24.0	3.5544488	3.6646814	6.0118504	4.0326605	2.726803E-8	3.8224954E-8	5.5303648E-5	1.8910664E-6	1	108925000	109615000	0
chr11	109360000	109365000	chr11	109425000	109430000	.	.	.	.	0,255,255	144.0	24.027063	24.051754	21.747562	36.39447	0.0	0.0	0.0	4.667275E-34	11	109366590	109419318	13802
chr11	17160000	17165000	chr11	17205000	17210000	.	.	.	.	0,255,255	43.0	15.767938	15.326985	19.876368	16.119637	1.4341265E-4	9.567715E-7	0.015038641	2.2421892E-4	5	17161500	17205500	8062
chr11	30975000	31000000	chr11	31650000	31675000	.	.	.	.	0,255,255	43.0	18.773882	17.523205	16.096209	17.481777	5.367758E-4	7.3837495E-4	8.8255544E-4	8.395748E-4	1	30987500	31662500	0
chr11	57820000	57825000	chr11	57930000	57935000	.	.	.	.	0,255,255	71.0	7.8932457	8.153665	9.241093	18.317167	1.8205657E-32	1.513753E-32	3.17226E-32	2.0581993E-16	11	57820227	57926590	18686
chr11	115935000	115940000	chr11	116000000	116005000	.	.	.	.	0,255,255	81.0	11.400794	11.861437	14.296663	17.988152	1.5890368E-34	1.5570512E-34	4.6727957E-28	4.922799E-22	20	115938000	116005500	20353
chr11	62455000	62460000	chr11	62575000	62580000	.	.	.	.	0,255,255	43.0	9.530732	9.153345	18.46181	9.071254	4.3868056E-12	3.725118E-12	2.3141046E-4	5.7652E-12	2	62457500	62575000	2500
chr11	96300000	96305000	chr11	96860000	96865000	.	.	.	.	0,255,255	28.0	2.4422483	3.5528798	3.074829	5.4205313	9.36096E-16	1.2966452E-11	1.947219E-13	1.2840971E-7	3	96287500	96862500	15000
chr11	31240000	31250000	chr11	31630000	31640000	.	.	.	.	0,255,255	16.0	4.6280985	3.238124	4.2917075	3.838154	0.019410588	0.0045268578	0.028733427	0.0048942724	2	31245000	31625000	10000
chr11	55045000	55050000	chr11	55085000	55090000	.	.	.	.	0,255,255	47.0	14.019111	13.865956	17.774233	13.698219	1.7469358E-8	1.8672422E-8	1.1000503E-5	2.6736629E-8	1	55047500	55087500	0
chr11	98490000	98495000	chr11	98545000	98550000	.	.	.	.	0,255,255	54.0	17.031748	16.335466	15.9898405	21.52066	1.4663955E-8	1.561415E-8	2.4209788E-8	1.8291796E-5	1	98492500	98547500	0
chr11	117075000	117080000	chr11	117115000	117120000	.	.	.	.	0,255,255	63.0	22.847466	21.051477	23.815943	20.367405	1.0943208E-8	1.0829788E-8	1.4173488E-8	1.4184648E-8	4	117077500	117116250	5154
chr11	115625000	115650000	chr11	116425000	116450000	.	.	.	.	0,255,255	30.0	9.606224	9.537859	9.310401	8.234256	9.146384E-5	1.8502593E-4	2.0926814E-4	2.1125715E-4	2	115637500	116425000	12500
chr11	68580000	68590000	chr11	68800000	68810000	.	.	.	.	0,255,255	36.0	12.712623	11.919499	14.521401	14.415134	7.4655074E-4	1.0861628E-5	8.6299545E-4	8.5440173E-4	1	68585000	68805000	0
chr11	72605000	72610000	chr11	72690000	72695000	.	.	.	.	0,255,255	59.0	16.405046	23.133387	20.73211	22.876034	1.02591734E-10	3.106865E-7	4.0807024E-7	4.0664113E-7	1	72607500	72692500	0
chr11	53450000	53475000	chr11	53850000	53875000	.	.	.	.	0,255,255	64.0	19.34774	29.028345	35.593025	27.538084	2.4538336E-12	2.8745973E-5	0.009156362	3.1207946E-5	1	53462500	53862500	0
chr11	94340000	94345000	chr11	94545000	94550000	.	.	.	.	0,255,255	27.0	6.7068057	6.737051	9.179932	7.085747	1.8882623E-5	1.7233291E-5	6.973984E-4	2.2600007E-5	4	94333750	94546250	11319
chr11	69175000	69200000	chr11	69500000	69525000	.	.	.	.	0,255,255	179.0	96.37549	80.892	90.57417	96.15195	5.7564117E-11	5.743872E-11	6.908855E-11	6.9644075E-11	1	69187500	69512500	0
chr11	97935000	97940000	chr11	97985000	97990000	.	.	.	.	0,255,255	120.0	19.46241	20.58269	22.728163	25.802902	0.0	1.987984E-39	2.430444E-39	2.5582707E-30	8	97941875	97982500	10915
chr11	22225000	22230000	chr11	22615000	22620000	.	.	.	.	0,255,255	68.0	4.2567964	3.8136377	5.447776	6.074164	0.0	0.0	8.0428E-41	5.9911E-41	11	22228409	22616136	12539
chr11	84425000	84430000	chr11	84795000	84800000	.	.	.	.	0,255,255	19.0	2.542675	2.7260923	2.7910159	3.7232664	2.6615105E-6	2.6102834E-6	3.35808E-6	4.8045127E-5	1	84427500	84797500	0
chr11	32180000	32190000	chr11	32320000	32330000	.	.	.	.	0,255,255	55.0	16.463913	15.785389	26.38102	19.918503	1.3886506E-8	1.2412087E-8	0.0029798204	1.3019417E-5	2	32185000	32315000	10000
chr11	63920000	63925000	chr11	64075000	64080000	.	.	.	.	0,255,255	28.0	6.7721114	6.2024245	5.73047	7.271727	6.053736E-6	1.04889565E-7	1.3560447E-7	7.2559674E-6	2	63922500	64080000	2500
chr11	3290000	3295000	chr11	3330000	3335000	.	.	.	.	0,255,255	67.0	26.702932	25.368515	23.735958	26.93704	2.6844136E-6	2.4138512E-6	3.68377E-10	1.8186277E-6	2	3290000	3335000	3536
chr11	8535000	8540000	chr11	8860000	8865000	.	.	.	.	0,255,255	44.0	4.318066	4.1661344	4.6894107	6.896184	1.4044151E-22	1.2669516E-22	2.1092669E-22	9.442199E-16	8	8539375	8859375	8705
chr11	102315000	102320000	chr11	102405000	102410000	.	.	.	.	0,255,255	207.0	21.280582	26.866623	36.879646	27.946802	0.0	0.0	0.0	0.0	22	102310909	102414545	41586
chr11	44580000	44590000	chr11	45640000	45650000	.	.	.	.	0,255,255	24.0	3.825032	3.022968	8.414974	2.2553518	2.726803E-8	7.319984E-10	0.0140934875	1.9999488E-11	1	44585000	45645000	0
chr11	58300000	58325000	chr11	59200000	59225000	.	.	.	.	0,255,255	38.0	13.22341	14.347305	14.201551	11.954798	2.5127942E-4	4.3084836E-4	4.4446226E-4	4.9759506E-6	1	58312500	59212500	0
chr11	34725000	34730000	chr11	34795000	34800000	.	.	.	.	0,255,255	35.0	7.877577	8.447706	8.4390955	14.085357	1.3043135E-7	1.1880373E-7	1.6523782E-7	0.0011063226	3	34724166	34795833	12133
chr11	88290000	88295000	chr11	88820000	88825000	.	.	.	.	0,255,255	23.0	5.8735657	6.005703	5.0662184	8.884131	6.881664E-5	6.636393E-5	8.181347E-5	0.017634505	1	88292500	88822500	0
chr11	48870000	48880000	chr11	48990000	49000000	.	.	.	.	0,255,255	61.0	33.9378	23.16549	22.826992	19.912619	0.0119713545	9.187426E-8	1.1909438E-7	1.18703184E-7	1	48875000	48995000	0
chr11	118075000	118100000	chr11	118725000	118750000	.	.	.	.	0,255,255	22.0	2.4941108	4.489271	6.924284	4.140093	2.2422857E-9	9.835752E-5	0.016347693	8.465196E-5	1	118087500	118737500	0
chr11	61340000	61350000	chr11	61500000	61510000	.	.	.	.	0,255,255	52.0	19.207476	20.960674	22.985722	22.14527	2.2452355E-7	8.586508E-5	1.0775903E-4	1.068525E-4	1	61345000	61505000	0
chr11	100165000	100170000	chr11	100280000	100285000	.	.	.	.	0,255,255	23.0	3.6985183	3.3096824	3.2342496	4.022694	8.9204015E-8	8.2464005E-8	1.2028904E-7	3.3411102E-6	4	100170000	100290000	7906
chr11	88740000	88750000	chr11	88790000	88800000	.	.	.	.	0,255,255	42.0	16.481737	16.79178	19.544386	16.654753	5.9195637E-4	6.185056E-4	7.3653326E-4	7.090615E-4	1	88745000	88795000	0
chr11	120510000	120520000	chr11	120610000	120620000	.	.	.	.	0,255,255	107.0	34.701885	40.008335	55.092587	44.302223	1.4152899E-16	1.062942E-10	7.5934504E-6	1.4595702E-10	2	120505000	120615000	10000
chr11	24005000	24010000	chr11	25860000	25865000	.	.	.	.	0,255,255	15.0	2.2310565	1.5781642	1.6713927	3.141027	1.4235715E-4	1.9678926E-6	2.1183578E-5	0.0072526224	1	24007500	25862500	0
chr11	46440000	46445000	chr11	46520000	46525000	.	.	.	.	0,255,255	19.0	5.528268	4.3831096	3.9544432	4.9009314	0.004857027	4.917961E-4	5.9726555E-4	5.648966E-4	1	46442500	46522500	0
chr11	72220000	72225000	chr11	72560000	72565000	.	.	.	.	0,255,255	17.0	1.6880797	1.580959	2.4039812	1.4333282	3.5645232E-7	4.2617322E-7	6.9400116E-6	3.8038454E-8	3	72224166	72564166	3727
chr11	93975000	94000000	chr11	94200000	94225000	.	.	.	.	0,255,255	113.0	47.967648	62.585068	60.982174	66.02488	3.1791672E-12	0.0042974656	6.5933625E-7	0.004955278	1	93987500	94212500	0
chr11	97360000	97365000	chr11	97400000	97405000	.	.	.	.	0,255,255	77.0	23.802324	24.164124	24.920197	28.237352	1.1407239E-14	1.1374075E-14	7.584349E-10	6.96617E-10	6	97360833	97401666	6719
chr11	88210000	88220000	chr11	88720000	88730000	.	.	.	.	0,255,255	31.0	10.497679	10.181993	9.696028	14.468719	9.4825844E-4	9.5138844E-4	2.866938E-5	0.022734107	2	88215000	88720000	5000
chr11	75910000	75915000	chr11	75965000	75970000	.	.	.	.	0,255,255	82.0	17.119946	16.168251	19.8219	13.593649	7.4086074E-23	7.754194E-23	5.7777725E-17	9.8064886E-29	6	75917500	75962500	10000
chr11	43295000	43300000	chr11	43340000	43345000	.	.	.	.	0,255,255	44.0	9.578616	9.309548	11.678926	10.57449	1.0848112E-12	9.174057E-13	1.148515E-9	1.1188187E-9	2	43297500	43350000	7500
chr11	23680000	23690000	chr11	23850000	23860000	.	.	.	.	0,255,255	85.0	20.483612	28.974804	38.143276	36.170845	2.2259275E-18	4.251893E-13	2.3816641E-8	2.3308237E-8	6	23678333	23856666	18634
chr11	62755000	62760000	chr11	62910000	62915000	.	.	.	.	0,255,255	25.0	5.845335	5.8448396	9.746553	4.6825175	5.9724216E-6	5.7186826E-6	0.0038315738	1.8561622E-7	1	62757500	62912500	0
chr11	75780000	75785000	chr11	75900000	75905000	.	.	.	.	0,255,255	58.0	8.934604	8.580545	10.766245	9.344621	3.1897541E-22	2.58716E-22	8.266463E-18	4.416888E-22	5	75783500	75905500	8944
chr11	115735000	115740000	chr11	115775000	115780000	.	.	.	.	0,255,255	31.0	7.880045	8.125331	8.260912	9.517229	1.109074E-5	1.0525371E-5	1.4207782E-5	1.4253192E-5	2	115735000	115777500	2500
chr11	67510000	67520000	chr11	67640000	67650000	.	.	.	.	0,255,255	88.0	22.744528	23.424095	22.663544	35.0036	6.1621744E-20	5.486544E-20	8.472851E-20	2.5330955E-9	9	67528333	67646111	16704
chr11	104525000	104550000	chr11	105125000	105150000	.	.	.	.	0,255,255	60.0	15.924376	23.514757	27.212765	32.14451	1.8012639E-10	5.5099576E-7	3.8693895E-4	0.04439599	2	104550000	105137500	12500
chr11	5835000	5840000	chr11	5875000	5880000	.	.	.	.	0,255,255	66.0	22.279514	22.328016	21.171053	25.042852	7.1622075E-10	7.1883904E-10	9.388474E-10	3.703231E-6	4	5836250	5885000	8385
chr11	106160000	106165000	chr11	106325000	106330000	.	.	.	.	0,255,255	29.0	6.710657	6.841316	8.025564	8.919406	1.8520391E-6	1.6612134E-6	1.0717525E-4	1.0781769E-4	4	106160000	106322500	10308
chr11	52420000	52425000	chr11	53255000	53260000	.	.	.	.	0,255,255	17.0	1.9391236	1.6110718	1.557272	1.9708091	3.5645232E-7	4.2617322E-7	3.729299E-8	4.763689E-7	2	52415000	53260000	7906
chr11	97700000	97705000	chr11	97740000	97745000	.	.	.	.	0,255,255	79.0	28.634243	26.827484	30.231562	32.369846	1.7501839E-10	1.7117156E-10	1.336457E-10	3.957515E-6	5	97702500	97742500	5000
chr11	22855000	22860000	chr11	22955000	22960000	.	.	.	.	0,255,255	59.0	15.8401985	12.546269	12.197644	16.803747	1.02591734E-10	1.914987E-14	1.8706594E-18	1.6699522E-10	10	22857500	22951000	16800
chr11	24075000	24080000	chr11	24200000	24205000	.	.	.	.	0,255,255	53.0	12.696569	11.113437	15.641759	11.897311	2.51197E-11	7.3794535E-15	6.110726E-8	1.0229254E-14	5	24081500	24200500	6325
chr11	16500000	16510000	chr11	17950000	17960000	.	.	.	.	0,255,255	15.0	1.7059181	1.8525246	2.6560242	1.7953378	2.0350642E-5	4.36481E-5	0.0028646386	4.794402E-5	1	16505000	17955000	0
chr11	68835000	68840000	chr11	68870000	68875000	.	.	.	.	0,255,255	28.0	12.971336	12.5616665	14.659702	11.751316	0.051391043	0.05518697	0.07891511	0.0062937033	2	68840000	68875000	3536
chr11	34840000	34850000	chr11	35660000	35670000	.	.	.	.	0,255,255	35.0	5.4061913	5.1076446	11.744152	4.8182697	5.2389083E-12	5.972981E-12	3.5219517E-5	2.358702E-14	1	34845000	35665000	0
chr11	101660000	101665000	chr11	101730000	101735000	.	.	.	.	0,255,255	92.0	11.566676	9.482354	9.076559	12.356015	0.0	0.0	0.0	0.0	11	101668863	101727954	20775
chr11	29245000	29250000	chr11	29545000	29550000	.	.	.	.	0,255,255	23.0	5.090839	5.587754	7.9288654	3.721457	6.881664E-5	6.636393E-5	0.017512046	1.11182274E-7	1	29247500	29547500	0
chr11	59090000	59100000	chr11	59140000	59150000	.	.	.	.	0,255,255	48.0	22.614084	24.157879	24.38556	24.21271	0.0010144464	0.0010930492	0.0013472097	0.0013420434	1	59095000	59145000	0
chr11	84915000	84920000	chr11	85180000	85185000	.	.	.	.	0,255,255	18.0	4.2255187	3.6945882	4.2895927	3.0894637	0.0016578428	1.5232815E-4	0.0018721812	1.6265936E-5	1	84917500	85182500	0
chr11	50925000	50950000	chr11	51525000	51550000	.	.	.	.	0,255,255	52.0	22.509136	16.113108	15.75875	23.274239	1.6680882E-4	5.9234065E-7	7.519346E-7	2.4090766E-4	1	50937500	51537500	0
chr11	46520000	46525000	chr11	46730000	46735000	.	.	.	.	0,255,255	40.0	3.564815	3.851346	5.726367	3.962986	3.258463E-22	2.8601479E-22	7.160825E-16	6.690925E-19	2	46525000	46732500	2500
chr11	79520000	79530000	chr11	80080000	80090000	.	.	.	.	0,255,255	13.0	2.4989858	2.253707	1.757767	1.7706805	0.01746858	0.006531472	0.0014865518	0.0014094651	2	79525000	80080000	5000
chr11	24200000	24205000	chr11	24240000	24245000	.	.	.	.	0,255,255	93.0	27.95377	24.89232	23.691988	25.386654	2.206045E-16	2.2054573E-16	9.1799775E-23	1.7347665E-16	7	24199642	24248928	19166
chr11	118080000	118085000	chr11	118220000	118225000	.	.	.	.	0,255,255	29.0	7.298283	4.9419456	4.7803555	8.008376	1.8520391E-6	2.65222E-10	3.9650794E-10	1.0781769E-4	1	118082500	118222500	0
chr11	3535000	3540000	chr11	3785000	3790000	.	.	.	.	0,255,255	27.0	5.0464272	5.1375837	4.359209	6.348307	4.2600348E-7	4.118961E-7	9.742404E-9	2.2600007E-5	2	3537500	3785000	2500
chr11	98225000	98250000	chr11	99000000	99025000	.	.	.	.	0,255,255	24.0	3.2939756	4.3206277	4.1228905	4.9660277	5.8259456E-8	6.9608504E-6	8.402627E-6	1.5062987E-4	2	98237500	99000000	12500
chr11	74720000	74725000	chr11	74835000	74840000	.	.	.	.	0,255,255	53.0	10.115292	14.166121	14.313532	7.543878	7.245002E-15	2.669664E-11	3.7200333E-11	1.5165871E-22	1	74722500	74837500	0
chr11	115560000	115565000	chr11	115600000	115605000	.	.	.	.	0,255,255	50.0	21.088312	20.99168	24.1473	24.222664	2.2721368E-4	2.1207961E-4	2.7972113E-4	2.8296674E-4	4	115562500	115600000	5590
chr11	17080000	17085000	chr11	17115000	17120000	.	.	.	.	0,255,255	19.0	6.0173354	6.936794	6.529226	7.4670663	0.004857027	0.033295676	0.0408047	0.0404674	2	17087500	17122500	7071
chr11	8980000	8985000	chr11	9135000	9140000	.	.	.	.	0,255,255	29.0	2.9428265	2.3436468	2.6042418	3.3186705	1.6713419E-14	1.0992948E-16	2.5442632E-14	3.3683763E-12	4	8982500	9136250	5154
chr11	78855000	78860000	chr11	78920000	78925000	.	.	.	.	0,255,255	83.0	9.503464	11.401319	17.784248	14.266296	0.0	3.994158E-36	3.1552133E-23	1.9742592E-29	7	78861071	78921785	14725
chr11	104605000	104610000	chr11	104645000	104650000	.	.	.	.	0,255,255	39.0	17.688938	16.293474	16.870197	10.949348	0.0020853481	0.0021472434	0.0033240714	3.2037403E-7	4	104597500	104647500	10000
chr11	54880000	54885000	chr11	54920000	54925000	.	.	.	.	0,255,255	54.0	12.466077	11.8393755	16.107553	12.717281	7.951324E-12	1.838833E-15	2.4209788E-8	1.1836302E-11	9	54881388	54923611	11772
chr11	120485000	120490000	chr11	120610000	120615000	.	.	.	.	0,255,255	40.0	12.449438	9.14928	13.458942	12.6624365	1.3407205E-5	2.2572433E-10	2.0879235E-5	2.0653886E-5	2	120490000	120615000	3536
chr11	99040000	99045000	chr11	99120000	99125000	.	.	.	.	0,255,255	69.0	14.153547	13.905226	21.3093	19.446354	2.5797256E-20	2.582631E-20	5.3634385E-11	2.2892397E-15	16	99038750	99125625	35865
chr11	117705000	117710000	chr11	117820000	117825000	.	.	.	.	0,255,255	33.0	5.3859496	7.0105	14.308049	8.339106	6.6217795E-11	9.75177E-9	0.004399147	1.6400439E-6	4	117707500	117825000	5590
chr11	83440000	83445000	chr11	83630000	83635000	.	.	.	.	0,255,255	20.0	4.3143435	4.6212554	4.840283	4.6622977	1.5694264E-4	1.4281306E-4	1.8367439E-4	1.6999636E-4	1	83442500	83632500	0
chr11	20200000	20205000	chr11	20245000	20250000	.	.	.	.	0,255,255	60.0	23.198761	20.859241	24.725748	20.745493	1.4036347E-7	1.371747E-7	1.9171108E-4	1.8084074E-7	1	20202500	20247500	0
chr11	115645000	115650000	chr11	115715000	115720000	.	.	.	.	0,255,255	71.0	17.93183	15.719012	19.053173	16.150888	1.2213954E-16	1.2863798E-16	1.9886793E-16	2.0581993E-16	21	115640833	115707738	28334
chr11	90180000	90190000	chr11	90280000	90290000	.	.	.	.	0,255,255	41.0	13.477693	12.283701	16.27988	14.06144	1.3257201E-5	5.8130933E-8	0.0014229896	1.5121604E-5	4	90187500	90302500	17678
chr11	116915000	116920000	chr11	117055000	117060000	.	.	.	.	0,255,255	53.0	8.2181225	8.889341	11.165767	14.123422	1.2478959E-18	1.007916E-18	1.03005136E-14	3.7642327E-11	5	116918500	117037500	20396
chr11	29700000	29725000	chr11	30200000	30225000	.	.	.	.	0,255,255	65.0	27.266733	24.629992	27.833023	27.587347	1.2101319E-5	1.4873962E-5	1.7190212E-5	1.6379925E-5	1	29712500	30212500	0
chr11	94235000	94240000	chr11	94485000	94490000	.	.	.	.	0,255,255	22.0	4.301113	4.557397	5.2127924	5.389141	1.1887263E-5	1.0663931E-5	2.5862615E-4	2.4751312E-4	1	94237500	94487500	0
chr11	34310000	34320000	chr11	34460000	34470000	.	.	.	.	0,255,255	34.0	12.684077	13.912941	14.959402	13.830503	0.003030395	0.003090641	0.0035898462	0.0034854903	1	34315000	34465000	0
chr11	100890000	100900000	chr11	101060000	101070000	.	.	.	.	0,255,255	62.0	21.83447	23.362942	25.170952	27.73879	3.946775E-8	3.9393253E-8	5.5952274E-5	5.5401095E-5	3	100888333	101055000	16666
chr11	89985000	89990000	chr11	90170000	90175000	.	.	.	.	0,255,255	69.0	6.1204786	4.2878175	4.4629326	7.240372	0.0	0.0	0.0	3.2146703E-36	7	89987500	90168928	6428
chr11	118080000	118090000	chr11	118290000	118300000	.	.	.	.	0,255,255	41.0	16.706839	15.12093	18.100956	16.477728	0.001142314	1.2148843E-5	0.0014229896	0.0013809948	3	118091666	118301666	14907
chr11	59095000	59100000	chr11	59295000	59300000	.	.	.	.	0,255,255	15.0	1.8575312	2.249487	2.748726	1.9342024	1.572492E-5	1.5904235E-4	0.0012870323	2.086594E-5	4	59100000	59295000	3536
chr11	60415000	60420000	chr11	60450000	60455000	.	.	.	.	0,255,255	45.0	19.22079	18.74729	18.002165	19.691488	3.2707292E-5	3.4355588E-5	5.258084E-5	0.005439385	1	60417500	60452500	0
chr11	24130000	24135000	chr11	24200000	24205000	.	.	.	.	0,255,255	38.0	13.56187	12.465114	12.406964	11.164218	7.175953E-5	7.693785E-5	1.10090536E-4	9.122294E-7	3	24135833	24200833	6872
chr11	95770000	95775000	chr11	95820000	95825000	.	.	.	.	0,255,255	27.0	8.963641	8.55374	11.228925	9.835593	5.298695E-4	5.270573E-4	0.012821328	6.931381E-4	1	95772500	95822500	0
chr11	110535000	110540000	chr11	111445000	111450000	.	.	.	.	0,255,255	14.0	1.6636796	1.2854234	0.9523772	2.323355	9.340261E-5	1.5086528E-5	0.0017651247	7.9557823E-4	1	110537500	111447500	0
chr11	57425000	57430000	chr11	57465000	57470000	.	.	.	.	0,255,255	51.0	7.35571	6.605914	8.89286	5.8112087	4.2957424E-21	3.592222E-21	4.2062733E-17	6.425188E-25	4	57428750	57467500	5154
chr11	23495000	23500000	chr11	23630000	23635000	.	.	.	.	0,255,255	29.0	9.57522	8.314912	8.771034	7.830268	8.2833925E-5	8.0243815E-5	1.0717525E-4	2.2201214E-6	1	23497500	23632500	0
chr11	73135000	73140000	chr11	73280000	73285000	.	.	.	.	0,255,255	27.0	4.3645234	3.2463527	2.8581536	6.1048803	7.7893745E-9	8.2360625E-11	1.5343419E-12	5.0514893E-7	1	73137500	73282500	0
chr11	90375000	90400000	chr11	113550000	113575000	.	.	.	.	0,255,255	21.0	1.969653	1.7844971	2.1991222	1.5760847	4.8723786E-10	8.0715357E-10	3.4741813E-8	2.1739334E-11	1	90387500	113562500	0
chr11	90250000	90260000	chr11	93870000	93880000	.	.	.	.	0,255,255	15.0	1.4198241	1.2974223	1.0960213	1.5427941	2.0332234E-6	4.494008E-6	1.3749684E-4	4.953151E-6	1	90255000	93875000	0
chr11	62610000	62615000	chr11	62645000	62650000	.	.	.	.	0,255,255	108.0	26.502535	30.389578	30.452797	29.878334	9.8876654E-24	9.940838E-24	8.4288975E-24	8.438238E-24	3	62607500	62647500	5000
chr11	114520000	114525000	chr11	114635000	114640000	.	.	.	.	0,255,255	35.0	4.0596895	3.929259	3.6715844	5.9775867	8.200147E-15	1.2358026E-17	2.3657081E-17	3.349078E-12	1	114522500	114637500	0
chr11	63920000	63930000	chr11	64710000	64720000	.	.	.	.	0,255,255	22.0	3.4670098	3.551261	3.574068	4.116835	7.108592E-7	1.0201269E-6	1.4298299E-6	3.087285E-5	1	63925000	64715000	0
chr11	57500000	57525000	chr11	58100000	58125000	.	.	.	.	0,255,255	40.0	16.51741	13.10818	19.030848	13.065847	0.003853522	8.624551E-5	0.005914229	9.118654E-5	1	57512500	58112500	0
chr11	21175000	21180000	chr11	21235000	21240000	.	.	.	.	0,255,255	41.0	15.370324	13.666435	11.195006	11.566315	5.6097597E-6	6.026348E-6	3.692563E-8	3.620854E-8	3	21177500	21237500	5000
chr11	97700000	97705000	chr11	97780000	97785000	.	.	.	.	0,255,255	29.0	11.095804	9.479092	10.902703	9.224948	0.0020988302	8.0243815E-5	0.0031195474	1.0781769E-4	1	97702500	97782500	0
chr11	76275000	76300000	chr11	76600000	76625000	.	.	.	.	0,255,255	63.0	28.75598	29.923174	33.292263	30.62642	4.4570326E-5	5.471047E-5	0.013966661	5.9455524E-5	1	76287500	76612500	0
chr11	58175000	58180000	chr11	58225000	58230000	.	.	.	.	0,255,255	78.0	9.18985	8.73632	11.97167	9.730252	1.9362406E-38	1.582962E-38	5.2247215E-32	2.980386E-38	10	58177500	58224500	9434
chr11	80425000	80430000	chr11	80475000	80480000	.	.	.	.	0,255,255	38.0	18.073547	16.982977	17.021654	16.731665	0.0038054164	0.0039198245	0.0060561197	0.005842682	1	80427500	80477500	0
chr11	68485000	68490000	chr11	68720000	68725000	.	.	.	.	0,255,255	12.0	1.6429204	2.0402608	2.5649369	2.9674885	0.0024284997	0.011960991	0.04479133	0.044227775	2	68485000	68725000	3536
chr11	78960000	78970000	chr11	79290000	79300000	.	.	.	.	0,255,255	45.0	15.918962	12.5142565	14.353318	14.151891	7.035359E-5	2.9084143E-7	3.8540114E-7	3.7478267E-7	1	78965000	79295000	0
chr11	22675000	22680000	chr11	22955000	22960000	.	.	.	.	0,255,255	57.0	6.2859282	8.626007	6.676786	17.603804	6.5074504E-26	1.3983312E-21	9.5405436E-26	1.287837E-9	1	22677500	22957500	0
chr11	29240000	29250000	chr11	29510000	29520000	.	.	.	.	0,255,255	39.0	12.142762	12.217457	17.192177	12.674763	5.3627804E-7	5.13546E-7	0.004933296	8.301961E-5	1	29245000	29515000	0
chr11	86310000	86320000	chr11	86430000	86440000	.	.	.	.	0,255,255	59.0	24.929998	27.602228	30.325129	30.446602	2.3942813E-4	2.601729E-4	3.427252E-4	3.4017555E-4	1	86315000	86435000	0
chr11	46440000	46450000	chr11	46630000	46640000	.	.	.	.	0,255,255	52.0	19.630167	17.425282	26.744888	14.7078705	8.260936E-5	2.0529656E-7	0.012550279	2.302645E-10	1	46445000	46635000	0
chr11	116915000	116920000	chr11	117015000	117020000	.	.	.	.	0,255,255	51.0	7.7225337	10.507447	15.616959	12.688407	4.2957424E-21	1.1539063E-13	3.7604363E-7	3.6587414E-10	1	116917500	117017500	0
chr11	43210000	43215000	chr11	43345000	43350000	.	.	.	.	0,255,255	43.0	6.202242	5.7633862	6.806493	8.474106	2.336959E-18	2.042352E-18	5.339147E-15	5.7652E-12	6	43214166	43345000	17098
chr11	115355000	115360000	chr11	115470000	115475000	.	.	.	.	0,255,255	73.0	9.732936	8.040809	12.064796	10.974416	3.7896964E-34	3.1141318E-34	3.1868334E-28	3.289667E-28	5	115360500	115472500	7000
chr11	86580000	86585000	chr11	86620000	86625000	.	.	.	.	0,255,255	65.0	16.220533	19.3724	16.028378	18.075897	1.4783166E-13	1.5617843E-13	2.4488365E-13	2.4443433E-13	3	86582500	86622500	5000
chr11	87625000	87630000	chr11	87770000	87775000	.	.	.	.	0,255,255	51.0	9.503788	9.187841	7.5928936	21.926506	2.9833268E-17	2.4317146E-17	6.3040985E-21	1.4704993E-4	3	87627500	87772500	5000
chr11	74980000	74985000	chr11	75165000	75170000	.	.	.	.	0,255,255	148.0	18.585922	14.373788	16.619877	20.376816	0.0	0.0	0.0	0.0	16	74983437	75163437	11667
chr11	70640000	70650000	chr11	70700000	70710000	.	.	.	.	0,255,255	96.0	43.56509	48.914707	56.935028	52.00328	1.5061349E-7	7.123688E-4	0.001061573	0.0010643558	1	70645000	70705000	0
chr11	33725000	33730000	chr11	33915000	33920000	.	.	.	.	0,255,255	42.0	3.831716	3.0482037	4.1404123	4.612407	4.0590503E-24	1.3357597E-27	1.28558084E-20	1.2689373E-20	6	33734166	33915833	13438
chr11	86070000	86075000	chr11	86170000	86175000	.	.	.	.	0,255,255	18.0	5.8854017	5.6011887	6.390545	6.7628775	0.012113812	0.012338295	0.080801085	0.08020681	2	86072500	86167500	5000
chr11	120630000	120635000	chr11	120670000	120675000	.	.	.	.	0,255,255	81.0	27.855719	27.777716	29.56033	29.270662	2.8799586E-11	2.7763427E-11	2.2163793E-11	2.1387763E-11	7	120624642	120675357	8361
chr11	105360000	105365000	chr11	105590000	105595000	.	.	.	.	0,255,255	131.0	9.340176	9.477417	14.766063	9.60699	0.0	0.0	0.0	0.0	10	105360000	105593000	13285
chr11	23360000	23370000	chr11	23410000	23420000	.	.	.	.	0,255,255	55.0	21.566156	26.627792	27.663763	24.159224	1.0053922E-5	0.002284348	0.0029798204	1.3019417E-5	1	23365000	23415000	0
chr11	53375000	53380000	chr11	53415000	53420000	.	.	.	.	0,255,255	26.0	7.4559007	8.588519	11.410128	11.555467	5.6846337E-5	0.0012661447	0.024520304	0.02411388	3	53379166	53415833	10673
chr11	108440000	108450000	chr11	109030000	109040000	.	.	.	.	0,255,255	18.0	3.834013	3.2279475	4.185345	2.603576	2.5285987E-4	3.5804207E-4	0.003947748	3.4503995E-5	2	108450000	109030000	7071
chr11	76675000	76680000	chr11	76760000	76765000	.	.	.	.	0,255,255	43.0	6.458347	6.4520335	8.849736	7.397226	3.7211144E-15	3.1386397E-15	5.4881538E-12	4.8315763E-15	3	76680833	76762500	8334
chr11	78550000	78575000	chr11	78925000	78950000	.	.	.	.	0,255,255	90.0	51.383255	43.901993	50.932674	53.837475	0.015096178	1.4665687E-5	0.017022938	0.018135276	3	78579166	78945833	18634
chr11	78030000	78035000	chr11	78175000	78180000	.	.	.	.	0,255,255	50.0	27.102024	20.084518	15.5133295	25.390598	0.053524874	2.1207961E-4	1.1112608E-9	0.03489188	2	78035000	78177500	2500
chr11	51690000	51700000	chr11	51740000	51750000	.	.	.	.	0,255,255	61.0	27.582907	28.616165	29.68153	30.252623	7.3599665E-5	7.823019E-5	1.0379832E-4	1.03457474E-4	1	51695000	51745000	0
chr11	60100000	60125000	chr11	60525000	60550000	.	.	.	.	0,255,255	78.0	42.278603	30.389708	25.583385	38.327927	0.0042904895	6.662132E-10	8.4273855E-10	5.3501817E-6	1	60112500	60537500	0
chr11	57685000	57690000	chr11	57725000	57730000	.	.	.	.	0,255,255	28.0	12.741862	13.396899	11.242849	14.048342	0.051391043	0.05518697	0.006424118	0.07920281	2	57685000	57727500	2500
chr11	77315000	77320000	chr11	77445000	77450000	.	.	.	.	0,255,255	67.0	10.390995	9.198983	11.743977	12.448954	4.8288878E-24	2.8929586E-29	6.9656505E-24	6.218621E-19	4	77318750	77451250	16298
chr11	48990000	49000000	chr11	49080000	49090000	.	.	.	.	0,255,255	48.0	14.3707905	15.070877	18.477398	28.442852	1.5166098E-8	1.3705684E-8	8.48547E-6	0.06424962	3	48995000	49085000	20000
chr11	103270000	103280000	chr11	103320000	103330000	.	.	.	.	0,255,255	112.0	46.151356	45.45524	47.734997	49.983593	2.14398E-12	2.484102E-12	3.5699115E-12	5.455679E-7	1	103275000	103325000	0
chr11	87215000	87220000	chr11	87390000	87395000	.	.	.	.	0,255,255	49.0	7.6470075	7.355131	11.123558	9.686872	1.4686894E-19	1.2333758E-19	2.2125522E-12	8.988277E-16	7	87214642	87401785	11090
chr11	55200000	55205000	chr11	55235000	55240000	.	.	.	.	0,255,255	55.0	13.606395	13.1423	12.852514	14.126697	2.4342483E-12	2.5554326E-12	3.5993905E-12	3.5862663E-12	4	55200000	55240000	3536
chr11	102060000	102065000	chr11	102095000	102100000	.	.	.	.	0,255,255	31.0	11.959429	13.388928	14.261314	12.99587	4.3807746E-4	0.010740507	0.015583473	0.015599955	3	102062500	102102500	5000
chr11	116640000	116645000	chr11	116685000	116690000	.	.	.	.	0,255,255	37.0	12.785727	12.013047	17.080654	11.44562	1.5832401E-4	1.9294475E-6	0.010718993	2.5477314E-6	2	116640000	116687500	2500
chr11	53890000	53895000	chr11	53980000	53985000	.	.	.	.	0,255,255	28.0	9.931724	9.043927	6.251845	10.63564	0.004317316	2.0920641E-4	7.449987E-6	0.0062937033	2	53892500	53980000	2500
chr11	59835000	59840000	chr11	60415000	60420000	.	.	.	.	0,255,255	17.0	3.8316894	3.238176	1.3968906	3.4242377	5.8906473E-4	5.7490653E-4	3.729299E-8	6.879808E-4	1	59837500	60417500	0
chr11	69190000	69195000	chr11	69245000	69250000	.	.	.	.	0,255,255	57.0	7.199835	7.152761	8.376538	9.582616	6.5074504E-26	5.342506E-26	2.493905E-21	2.415983E-21	7	69194642	69242500	15152
chr11	26210000	26220000	chr11	26640000	26650000	.	.	.	.	0,255,255	30.0	5.0542684	6.4991293	8.392935	6.477677	1.2087844E-8	1.1755702E-6	7.925949E-5	1.4109268E-6	1	26215000	26645000	0
chr11	115080000	115085000	chr11	115150000	115155000	.	.	.	.	0,255,255	139.0	16.494314	15.240687	26.901842	18.857718	0.0	0.0	1.0651E-41	0.0	14	115092500	115152142	35358
chr11	20260000	20265000	chr11	20400000	20405000	.	.	.	.	0,255,255	17.0	3.952695	3.721429	4.288276	4.6827087	0.0048455335	5.7490653E-4	0.005429978	0.005107824	1	20262500	20402500	0
chr11	107275000	107280000	chr11	107470000	107475000	.	.	.	.	0,255,255	58.0	3.775672	4.60488	5.7823777	6.482958	0.0	3.3933076E-36	3.5389005E-31	1.2882193E-26	7	107275357	107471785	7889
chr11	5115000	5120000	chr11	5470000	5475000	.	.	.	.	0,255,255	18.0	2.7949448	2.8331006	3.2988703	3.5769596	1.3289985E-5	1.3164987E-5	1.9749811E-4	1.8413752E-4	2	5115000	5475000	3536
chr11	73070000	73075000	chr11	73105000	73110000	.	.	.	.	0,255,255	42.0	12.289778	14.0517235	16.01166	11.309318	8.333078E-9	2.4324181E-6	4.7305832E-4	1.1614643E-8	1	73072500	73107500	0
chr11	102060000	102065000	chr11	102135000	102140000	.	.	.	.	0,255,255	67.0	7.2607183	7.8428254	12.2113495	12.324216	1.3848887E-34	2.8929586E-29	6.9656505E-24	7.155317E-24	7	102061785	102141071	7726
chr11	30260000	30270000	chr11	30650000	30660000	.	.	.	.	0,255,255	35.0	8.56707	9.508324	11.321712	13.768199	2.8121977E-7	2.6869247E-7	3.5219517E-5	0.0017565462	2	30265000	30650000	5000
chr11	75630000	75640000	chr11	75680000	75690000	.	.	.	.	0,255,255	105.0	51.92222	50.42573	48.163284	59.538208	1.1819235E-5	1.3728594E-5	6.2927785E-10	2.0163521E-5	3	75628333	75688333	13743
[truncated: 18,279 more rows]
