# Supplementary material for: DIS3 mutations enhance AID-driven translocations during B-cell activation, promoting transformation to multiple myeloma
Source: Nat Commun. 2026 Mar 14;17:3976. doi: 10.1038/s41467-026-70386-3 (PMC13133341; doi:10.1038/s41467-026-70386-3)
Supplement: Supplementary file 4 — Supplementary Data S2 [file 41467_2026_70386_MOESM4_ESM.txt]

#chr1	x1	x2	chr2	y1	y2	name	score	strand1	strand2	color	observed	expectedBL	expectedDonut	expectedH	expectedV	fdrBL	fdrDonut	fdrH	fdrV	numCollapsed	centroid1	centroid2	radius
# juicer_tools version 2.13.07
chr10	40370000	40375000	chr10	40525000	40530000	.	.	.	.	0,255,255	43.0	8.55845	7.9058995	8.502629	15.093984	4.0408813E-12	3.694765E-12	5.369394E-12	1.3988924E-6	2	40372500	40525000	2500
chr10	83815000	83820000	chr10	84510000	84515000	.	.	.	.	0,255,255	22.0	3.3572598	2.6352932	4.4547544	2.229148	4.8424164E-7	1.6017532E-8	1.3652265E-5	6.515388E-10	1	83817500	84512500	0
chr10	62880000	62885000	chr10	62945000	62950000	.	.	.	.	0,255,255	33.0	8.638518	9.153874	15.133824	9.884827	1.191524E-6	1.1628725E-6	0.0044674156	1.1414374E-4	1	62882500	62947500	0
chr10	128745000	128750000	chr10	128805000	128810000	.	.	.	.	0,255,255	69.0	14.222803	16.596672	14.406144	16.948505	2.2437463E-20	1.3598707E-15	3.6273964E-20	2.2353773E-15	2	128747500	128815000	7500
chr10	57740000	57745000	chr10	57795000	57800000	.	.	.	.	0,255,255	62.0	4.5516753	6.0103703	11.418831	7.488759	1.94654E-40	2.4866332E-35	1.9370454E-20	5.6465283E-30	4	57751250	57795000	9100
chr10	54075000	54080000	chr10	54115000	54120000	.	.	.	.	0,255,255	59.0	15.956003	14.31337	14.323258	15.664995	1.0068693E-10	1.7558187E-14	2.628609E-14	1.591802E-10	3	54075833	54115833	3727
chr10	89325000	89330000	chr10	89630000	89635000	.	.	.	.	0,255,255	17.0	1.8936728	1.7943186	2.0595322	1.6131544	4.0777655E-7	4.4264058E-7	8.071099E-6	5.396871E-7	2	89327500	89630000	2500
chr10	94825000	94830000	chr10	94860000	94865000	.	.	.	.	0,255,255	60.0	22.274277	19.950788	18.867054	21.004087	1.803851E-7	1.6297116E-7	5.5677855E-11	1.9529104E-7	1	94827500	94862500	0
chr10	82040000	82050000	chr10	82170000	82180000	.	.	.	.	0,255,255	48.0	17.952559	17.427607	21.030544	22.340063	6.9677058E-6	6.8516433E-6	0.001434251	0.0013927349	2	82045000	82170000	5000
chr10	116930000	116935000	chr10	117210000	117215000	.	.	.	.	0,255,255	20.0	4.094224	3.467282	2.1351411	4.626792	1.5582072E-4	9.505032E-6	3.5431988E-8	1.7358693E-4	1	116932500	117212500	0
chr10	93050000	93060000	chr10	93570000	93580000	.	.	.	.	0,255,255	23.0	6.0322933	4.492863	8.452039	4.0381374	1.3434148E-4	7.267847E-6	0.031274505	8.615852E-6	2	93055000	93580000	5000
chr10	68195000	68200000	chr10	68230000	68235000	.	.	.	.	0,255,255	25.0	10.061376	11.633579	11.850932	10.972132	0.028093556	0.031412236	0.04446539	0.04426039	2	68192500	68232500	5000
chr10	53980000	53990000	chr10	54060000	54070000	.	.	.	.	0,255,255	62.0	27.572577	24.067137	24.771933	35.090183	4.0481846E-5	3.9496694E-8	5.7765083E-5	0.012348018	1	53985000	54065000	0
chr10	82860000	82865000	chr10	82895000	82900000	.	.	.	.	0,255,255	42.0	14.340923	13.727388	15.073516	14.90432	2.0588805E-6	2.256407E-6	3.5418298E-6	3.5626776E-6	2	82860000	82900000	3536
chr10	79985000	79990000	chr10	80140000	80145000	.	.	.	.	0,255,255	65.0	17.387253	14.723793	26.145992	21.452148	1.470925E-13	6.510698E-18	9.971889E-6	2.5005251E-9	7	79982500	80138928	26897
chr10	18915000	18920000	chr10	19185000	19190000	.	.	.	.	0,255,255	39.0	8.367428	8.070604	11.428107	10.486474	8.8156143E-10	8.1079626E-10	3.3592727E-7	3.2203087E-7	3	18919166	19185833	8976
chr10	122050000	122055000	chr10	122095000	122100000	.	.	.	.	0,255,255	29.0	12.361204	10.58972	7.363702	9.789266	0.001970582	0.0021766578	2.3206114E-6	1.0487856E-4	1	122052500	122097500	0
chr10	41520000	41525000	chr10	41570000	41575000	.	.	.	.	0,255,255	37.0	11.291696	11.776515	16.376629	13.826525	1.737833E-6	1.8597626E-6	0.0103903385	2.479967E-4	1	41522500	41572500	0
chr10	78435000	78440000	chr10	78485000	78490000	.	.	.	.	0,255,255	44.0	10.30555	10.176548	11.39207	14.762948	7.709504E-10	8.0110263E-10	1.1703264E-9	5.364351E-7	3	78439166	78485833	3728
chr10	3330000	3335000	chr10	3530000	3535000	.	.	.	.	0,255,255	27.0	1.848865	1.457971	2.2171092	1.7693567	6.82269E-17	5.362864E-19	2.0422403E-14	1.0413025E-16	3	3334166	3530833	3728
chr10	117750000	117775000	chr10	118375000	118400000	.	.	.	.	0,255,255	39.0	10.251942	11.82833	12.204854	17.686787	1.0817637E-6	2.0194175E-6	2.6146527E-6	0.013092662	4	117762500	118368750	25769
chr10	59890000	59895000	chr10	60000000	60005000	.	.	.	.	0,255,255	71.0	10.843938	7.9081883	22.103857	8.791991	6.261069E-27	1.448436E-32	7.818881E-12	2.506999E-32	6	59888333	60003333	10865
chr10	7810000	7815000	chr10	7860000	7865000	.	.	.	.	0,255,255	23.0	8.0310545	8.051577	9.831458	7.922232	0.012470167	0.013360721	0.017505798	0.017352045	2	7810000	7862500	2500
chr10	19240000	19245000	chr10	19690000	19695000	.	.	.	.	0,255,255	35.0	2.6454365	3.809247	5.36796	4.90391	3.4691503E-20	1.3899587E-17	3.4180295E-12	1.0384197E-14	2	19240000	19692500	2500
chr10	111295000	111300000	chr10	111485000	111490000	.	.	.	.	0,255,255	65.0	6.8451653	5.594708	7.81369	10.660596	8.311632E-33	3.107084E-38	1.2876583E-32	1.7220384E-22	9	111297500	111488055	19445
chr10	122550000	122560000	chr10	123090000	123100000	.	.	.	.	0,255,255	25.0	3.1398199	3.1571493	5.592414	2.8490767	5.514322E-9	7.1773205E-9	1.8602497E-5	1.885397E-10	1	122555000	123095000	0
chr10	94825000	94830000	chr10	94940000	94945000	.	.	.	.	0,255,255	71.0	17.781727	16.258053	17.757982	28.67342	1.1668085E-16	1.2140895E-16	1.9443124E-16	1.1916871E-7	9	94813611	94938611	36396
chr10	78520000	78525000	chr10	78600000	78605000	.	.	.	.	0,255,255	33.0	5.800311	5.777345	7.4252234	10.079548	6.604512E-11	5.995359E-11	1.4061544E-8	1.1414374E-4	2	78520000	78605000	3536
chr10	13010000	13020000	chr10	14320000	14330000	.	.	.	.	0,255,255	19.0	3.6014836	2.9770982	4.135496	3.3733795	6.758571E-5	6.5234744E-6	0.0015130542	1.08474895E-4	1	13015000	14325000	0
chr10	4400000	4425000	chr10	4975000	5000000	.	.	.	.	0,255,255	53.0	22.688463	23.848982	30.652819	20.50576	1.0513756E-4	1.4086024E-4	0.017739035	1.5827808E-4	1	4412500	4987500	0
chr10	50700000	50705000	chr10	51405000	51410000	.	.	.	.	0,255,255	14.0	1.036573	0.99695057	1.2525455	1.0538919	7.1597303E-4	0.00131042	0.0017922168	0.0016206151	1	50702500	51407500	0
chr10	75315000	75320000	chr10	75435000	75440000	.	.	.	.	0,255,255	54.0	13.057312	14.936107	14.012462	21.627882	6.9147674E-12	7.759919E-12	1.2174539E-11	2.0170684E-5	3	75319166	75432500	5270
chr10	62450000	62475000	chr10	62750000	62775000	.	.	.	.	0,255,255	59.0	12.67837	16.820158	24.940866	15.458772	1.10704726E-13	9.39239E-10	8.380283E-4	1.9868582E-13	2	62450000	62775000	17678
chr10	81430000	81435000	chr10	81495000	81500000	.	.	.	.	0,255,255	41.0	16.779373	19.438097	21.1043	16.54635	5.82001E-4	5.707635E-4	0.04129671	8.6979003E-4	2	81430000	81497500	2500
chr10	41430000	41440000	chr10	41500000	41510000	.	.	.	.	0,255,255	113.0	18.250807	16.073502	12.712316	21.064945	0.0	0.0	0.0	2.1649562E-34	4	41442500	41500000	13463
chr10	23810000	23815000	chr10	24080000	24085000	.	.	.	.	0,255,255	25.0	2.6220891	2.8999457	6.0159397	2.9250846	6.065432E-11	5.6844383E-11	7.1461395E-6	7.893052E-11	1	23812500	24082500	0
chr10	96615000	96620000	chr10	97310000	97315000	.	.	.	.	0,255,255	21.0	2.1194675	2.288092	2.7475383	3.4321778	3.1107543E-9	3.6974772E-9	1.1892152E-7	2.582777E-6	3	96622500	97312500	5000
chr10	42300000	42325000	chr10	42975000	43000000	.	.	.	.	0,255,255	54.0	17.376791	19.725435	22.613432	20.219774	7.9741255E-8	7.0395894E-5	8.3944666E-5	7.95788E-5	1	42312500	42987500	0
chr10	59110000	59120000	chr10	59160000	59170000	.	.	.	.	0,255,255	49.0	20.607323	21.7342	22.616745	20.193554	5.7014177E-4	6.093773E-4	7.878383E-4	7.6289783E-4	1	59115000	59165000	0
chr10	87025000	87030000	chr10	87500000	87505000	.	.	.	.	0,255,255	38.0	3.069918	3.206188	3.1007426	4.52052	3.1205955E-23	2.2896883E-20	4.0054308E-23	3.858972E-17	4	87025000	87505000	3536
chr10	69350000	69375000	chr10	70075000	70100000	.	.	.	.	0,255,255	45.0	16.948336	13.949967	17.345327	13.603691	1.48035E-4	1.2134495E-6	2.624851E-4	1.3056818E-6	1	69362500	70087500	0
chr10	26750000	26755000	chr10	26890000	26895000	.	.	.	.	0,255,255	44.0	5.8175035	6.025718	6.568683	8.08844	3.553457E-19	3.0592169E-19	1.004978E-15	1.3329147E-12	5	26754500	26891500	6325
chr10	62275000	62280000	chr10	62410000	62415000	.	.	.	.	0,255,255	27.0	5.1589437	5.3662443	9.384424	6.5984683	4.3436052E-7	4.0351082E-7	6.7928346E-4	2.226268E-5	2	62270000	62412500	7500
chr10	82900000	82925000	chr10	83350000	83375000	.	.	.	.	0,255,255	125.0	55.50005	52.47277	66.6618	55.3636	5.297267E-10	5.021667E-10	6.44218E-5	5.923559E-10	1	82912500	83362500	0
chr10	120475000	120480000	chr10	120555000	120560000	.	.	.	.	0,255,255	16.0	3.4236376	3.4693892	3.5273736	3.135351	0.0022067637	0.0021551747	0.0025262486	3.296989E-4	2	120477500	120555000	2500
chr10	82630000	82635000	chr10	82760000	82765000	.	.	.	.	0,255,255	24.0	7.471161	5.4636674	5.6375337	5.943156	4.3692917E-4	1.9611773E-5	2.4792313E-5	2.424497E-5	1	82632500	82762500	0
chr10	99640000	99645000	chr10	100475000	100480000	.	.	.	.	0,255,255	15.0	2.3028576	1.5771757	2.208874	2.1166112	1.4679244E-4	2.0505718E-6	2.0675916E-4	1.9858604E-4	2	99642500	100475000	2500
chr10	17730000	17740000	chr10	17790000	17800000	.	.	.	.	0,255,255	67.0	35.47216	31.059874	31.836428	30.888624	8.427449E-4	9.6818304E-4	0.0013226409	2.0027146E-6	1	17735000	17795000	0
chr10	26375000	26380000	chr10	26490000	26495000	.	.	.	.	0,255,255	19.0	4.503534	4.2068524	4.3700857	4.820425	5.279485E-4	5.0771126E-4	5.901864E-4	5.7948206E-4	1	26377500	26492500	0
chr10	63380000	63385000	chr10	63425000	63430000	.	.	.	.	0,255,255	40.0	14.742165	12.737848	9.453944	11.753189	1.2230529E-5	1.3394401E-5	3.16182E-10	1.0943353E-7	2	63385000	63427500	2500
chr10	82045000	82050000	chr10	82125000	82130000	.	.	.	.	0,255,255	27.0	8.536721	8.805641	9.238646	9.500603	5.006589E-4	5.12084E-4	6.7928346E-4	6.7559094E-4	1	82047500	82127500	0
chr10	70020000	70025000	chr10	70295000	70300000	.	.	.	.	0,255,255	14.0	1.481146	1.6995904	1.5947474	1.8194891	1.2802292E-5	1.1383212E-4	1.3007826E-4	1.2232813E-4	1	70022500	70297500	0
chr10	68720000	68730000	chr10	68790000	68800000	.	.	.	.	0,255,255	68.0	33.777607	34.77656	29.550678	34.711193	5.171515E-4	5.925897E-4	1.0165293E-6	8.2476035E-4	1	68725000	68795000	0
chr10	33985000	33990000	chr10	34325000	34330000	.	.	.	.	0,255,255	26.0	5.404145	4.17232	4.8322134	5.229988	1.641208E-6	3.2146886E-8	4.334893E-8	1.9567058E-6	2	33987500	34325000	2500
chr10	82665000	82670000	chr10	82900000	82905000	.	.	.	.	0,255,255	16.0	3.34893	2.6431837	2.7448566	3.19604	0.0022067637	2.8880744E-4	3.3358016E-4	0.0023472903	1	82667500	82902500	0
chr10	125260000	125270000	chr10	126530000	126540000	.	.	.	.	0,255,255	19.0	3.365116	2.4427776	2.685211	2.839267	6.758571E-5	4.07311E-7	1.0452876E-5	8.556152E-6	2	125265000	126530000	5000
chr10	115400000	115410000	chr10	115610000	115620000	.	.	.	.	0,255,255	34.0	8.533821	6.0441504	5.554923	11.534689	9.706424E-7	3.3063843E-11	5.0559217E-11	9.019198E-5	1	115405000	115615000	0
chr10	79985000	79990000	chr10	80020000	80025000	.	.	.	.	0,255,255	58.0	21.792688	21.959234	24.493248	20.809734	9.2744705E-7	8.3791355E-7	9.476428E-7	9.828125E-7	1	79987500	80022500	0
chr10	13085000	13090000	chr10	13425000	13430000	.	.	.	.	0,255,255	63.0	4.7279334	4.6834664	5.5831127	5.517182	0.0	0.0	6.3270445E-36	4.8358355E-36	5	13086500	13430500	6325
chr10	29350000	29375000	chr10	31300000	31325000	.	.	.	.	0,255,255	40.0	14.579636	12.420101	8.140978	16.825865	6.229129E-5	1.07758584E-4	3.5850758E-9	0.0073612994	1	29362500	31312500	0
chr10	94510000	94520000	chr10	94600000	94610000	.	.	.	.	0,255,255	71.0	24.456705	27.065434	34.72578	33.30667	9.497754E-12	7.734487E-8	1.7167562E-4	1.7194892E-4	1	94515000	94605000	0
chr10	94685000	94690000	chr10	94825000	94830000	.	.	.	.	0,255,255	26.0	9.090287	7.2590775	8.754627	4.0519753	0.0011915889	5.1438637E-5	0.0016317127	4.3234667E-8	1	94687500	94827500	0
chr10	80900000	80905000	chr10	81105000	81110000	.	.	.	.	0,255,255	22.0	7.225966	6.580277	7.408675	6.3530645	0.0028548297	0.0028356963	0.003643062	0.0035855894	1	80902500	81107500	0
chr10	8320000	8325000	chr10	8715000	8720000	.	.	.	.	0,255,255	22.0	2.8613005	2.6991851	1.5641546	2.870709	1.6811773E-8	1.6017532E-8	4.5551437E-13	2.1019444E-8	1	8322500	8717500	0
chr10	59295000	59300000	chr10	59355000	59360000	.	.	.	.	0,255,255	38.0	9.316823	7.782362	5.741059	7.586419	3.1542056E-9	7.924641E-12	2.1929512E-14	1.1829046E-11	9	59305833	59354166	11785
chr10	57485000	57490000	chr10	57530000	57535000	.	.	.	.	0,255,255	47.0	13.253682	13.275299	13.289489	17.155897	1.5484918E-8	1.7286961E-8	2.7354128E-8	1.0409398E-5	2	57490000	57532500	2500
chr10	67535000	67540000	chr10	67855000	67860000	.	.	.	.	0,255,255	24.0	1.8228772	2.8486226	1.8430994	5.067915	1.05591425E-13	3.8760414E-10	1.7297829E-13	2.424497E-5	2	67535000	67857500	2500
chr10	60305000	60310000	chr10	60405000	60410000	.	.	.	.	0,255,255	50.0	7.6155915	9.38087	16.0366	9.778157	2.4998833E-20	1.2081472E-16	8.6018696E-7	1.7869351E-16	6	60305000	60400833	15023
chr10	59165000	59170000	chr10	59290000	59295000	.	.	.	.	0,255,255	109.0	8.826617	6.950838	8.843686	12.036677	0.0	0.0	0.0	0.0	11	59169318	59292045	9360
chr10	77415000	77420000	chr10	77505000	77510000	.	.	.	.	0,255,255	30.0	7.7641945	6.64048	7.421902	7.47434	5.3629344E-7	4.7111266E-7	6.860736E-7	6.547112E-7	1	77417500	77507500	0
chr10	19240000	19250000	chr10	19480000	19490000	.	.	.	.	0,255,255	44.0	11.322354	14.405719	21.220257	14.671129	2.11279E-9	8.1386725E-7	0.012864389	1.020974E-6	1	19245000	19485000	0
chr10	115400000	115425000	chr10	121600000	121625000	.	.	.	.	0,255,255	20.0	3.682546	3.6257536	4.33179	3.4241648	2.9552448E-5	1.3309215E-4	0.0014665488	1.116378E-4	1	115412500	121612500	0
chr10	69660000	69665000	chr10	70295000	70300000	.	.	.	.	0,255,255	16.0	0.58949053	0.8512725	0.77835214	1.0591123	6.9109396E-6	1.30752605E-5	2.087963E-5	1.7724416E-5	1	69662500	70297500	0
chr10	19600000	19605000	chr10	19690000	19695000	.	.	.	.	0,255,255	40.0	7.974489	8.259041	10.148683	10.291449	2.4045424E-10	2.192621E-10	1.14631845E-7	1.0943353E-7	3	19599166	19685833	13744
chr10	80575000	80580000	chr10	80680000	80685000	.	.	.	.	0,255,255	122.0	18.682814	16.231895	19.003914	29.436552	0.0	0.0	0.0	2.4924214E-31	29	80590258	80692327	61511
chr10	41980000	41985000	chr10	42290000	42295000	.	.	.	.	0,255,255	39.0	5.927628	4.6734185	4.2057214	8.775572	3.0882184E-15	3.2048495E-18	4.65831E-18	1.1735474E-9	5	41979500	42291500	14142
chr10	30820000	30830000	chr10	31440000	31450000	.	.	.	.	0,255,255	15.0	3.303125	1.6716226	1.9402697	2.2377086	0.010295813	5.282863E-5	6.3624204E-5	4.1308155E-4	1	30825000	31445000	0
chr10	116580000	116585000	chr10	116740000	116745000	.	.	.	.	0,255,255	26.0	4.732304	6.295273	6.4344883	6.668227	3.6496132E-8	5.1438637E-5	7.0248134E-5	6.720823E-5	4	116575000	116745000	7906
chr10	8320000	8325000	chr10	8515000	8520000	.	.	.	.	0,255,255	30.0	4.491381	4.9335566	3.26448	4.2795877	5.6713287E-11	4.951751E-11	5.7684174E-13	7.2919136E-11	1	8322500	8517500	0
chr10	43475000	43480000	chr10	43540000	43545000	.	.	.	.	0,255,255	47.0	10.983813	10.473155	9.026624	13.224909	1.9982878E-11	2.0272582E-11	1.7198777E-14	2.6921391E-8	5	43483500	43541500	9849
chr10	127505000	127510000	chr10	127540000	127545000	.	.	.	.	0,255,255	59.0	16.977325	16.27028	18.531488	14.09701	1.0068693E-10	1.0286458E-10	1.5861243E-10	2.7658789E-14	5	127505500	127550500	8246
chr10	118440000	118445000	chr10	118540000	118545000	.	.	.	.	0,255,255	23.0	5.694994	5.4568095	8.847198	5.695833	6.9888876E-5	6.630617E-5	0.017505798	8.022473E-5	1	118442500	118542500	0
chr10	38875000	38880000	chr10	39035000	39040000	.	.	.	.	0,255,255	17.0	2.772764	2.7245648	4.163196	2.6239402	6.828528E-5	6.6998065E-5	0.005354986	7.66837E-5	2	38877500	39040000	2500
chr10	115220000	115230000	chr10	115410000	115420000	.	.	.	.	0,255,255	25.0	9.210082	8.425473	8.124242	9.263428	0.0059570824	0.0065261624	0.007295176	0.007291981	2	115225000	115410000	5000
chr10	85825000	85830000	chr10	85915000	85920000	.	.	.	.	0,255,255	32.0	4.999241	5.211741	5.5684094	6.485567	3.09394E-10	2.8668726E-10	3.8937878E-10	5.159131E-8	2	85830000	85917500	2500
chr10	81490000	81495000	chr10	81525000	81530000	.	.	.	.	0,255,255	80.0	15.882232	18.483583	14.458249	19.764236	1.0555353E-21	1.1023514E-21	2.4663104E-27	5.9359656E-16	1	81492500	81527500	0
chr10	7955000	7960000	chr10	8005000	8010000	.	.	.	.	0,255,255	40.0	11.3281355	11.941714	10.910455	14.3867445	7.4537304E-8	7.872959E-8	1.14631845E-7	2.1124251E-5	4	7960000	8007500	7500
chr10	85955000	85960000	chr10	86020000	86025000	.	.	.	.	0,255,255	36.0	8.936981	8.845778	7.4981356	9.343998	3.7354564E-8	3.5168622E-8	2.2799668E-10	4.9313922E-8	3	85962500	86022500	5000
chr10	19490000	19495000	chr10	19690000	19695000	.	.	.	.	0,255,255	68.0	10.612753	7.2539754	8.745547	12.57799	9.091913E-25	1.2865988E-35	7.9190034E-30	1.5922578E-19	6	19501666	19689166	19020
chr10	111105000	111110000	chr10	111275000	111280000	.	.	.	.	0,255,255	16.0	3.8428733	3.3491397	4.076407	3.100692	0.0022067637	0.0021551747	0.014459208	3.296989E-4	2	111107500	111280000	2500
chr10	99160000	99165000	chr10	99575000	99580000	.	.	.	.	0,255,255	57.0	7.5764117	7.806814	13.174974	13.088839	6.2629886E-26	4.9401607E-26	3.2367216E-13	3.391014E-13	2	99165000	99577500	2500
chr10	120225000	120250000	chr10	121250000	121275000	.	.	.	.	0,255,255	56.0	24.933746	18.752537	18.390514	23.353788	0.003170061	1.933923E-8	2.3144615E-8	1.9216503E-5	1	120237500	121262500	0
chr10	94640000	94645000	chr10	94675000	94680000	.	.	.	.	0,255,255	21.0	9.371334	9.478065	9.802394	8.72095	0.045976203	0.050729845	0.06642548	0.06588543	2	94637500	94672500	7071
chr10	115330000	115335000	chr10	115380000	115385000	.	.	.	.	0,255,255	52.0	13.369407	13.54049	18.833376	18.282352	6.847742E-11	7.82251E-11	1.4565184E-7	1.4471155E-7	13	115322884	115386730	24666
chr10	62105000	62110000	chr10	62180000	62185000	.	.	.	.	0,255,255	68.0	5.7044387	5.39311	5.207032	5.2837005	4.2661E-41	3.1158E-41	7.7212E-41	6.2021E-41	9	62108611	62183611	8958
chr10	80260000	80265000	chr10	80430000	80435000	.	.	.	.	0,255,255	26.0	8.534986	6.4895163	5.8651586	6.730794	0.0011915889	5.1438637E-5	2.000311E-6	6.720823E-5	1	80262500	80432500	0
chr10	121620000	121630000	chr10	122980000	122990000	.	.	.	.	0,255,255	17.0	2.3003814	2.6825557	3.1237943	2.5475643	8.586009E-6	1.5306934E-4	2.0607623E-4	1.7440518E-4	1	121625000	122985000	0
chr10	80150000	80175000	chr10	80675000	80700000	.	.	.	.	0,255,255	75.0	30.585201	31.151548	30.667112	30.113846	9.285519E-9	3.740843E-5	1.3148111E-8	1.3277412E-8	1	80162500	80687500	0
chr10	87550000	87560000	chr10	88140000	88150000	.	.	.	.	0,255,255	20.0	6.035612	5.0572023	5.601759	4.520273	0.0034247378	0.0041984236	0.004809109	4.3734355E-4	1	87555000	88145000	0
chr10	18450000	18455000	chr10	18525000	18530000	.	.	.	.	0,255,255	55.0	4.8106627	5.3514514	6.685463	6.4660716	3.96883E-33	8.972533E-29	4.009246E-24	4.0834616E-24	6	18456666	18526666	7169
chr10	53110000	53120000	chr10	53330000	53340000	.	.	.	.	0,255,255	28.0	8.633007	7.4500446	9.671523	8.723199	4.6759678E-4	1.530273E-5	5.744687E-4	5.684213E-4	1	53115000	53335000	0
chr10	103440000	103450000	chr10	105570000	105580000	.	.	.	.	0,255,255	13.0	2.1469057	1.8657271	1.7481027	1.1670812	0.0044576586	0.0016153393	0.0017457868	0.0111858705	1	103445000	105575000	0
chr10	99160000	99165000	chr10	99615000	99620000	.	.	.	.	0,255,255	57.0	10.929748	6.403556	11.168571	8.4048605	2.42725E-17	4.9401607E-26	3.5784803E-17	2.201893E-21	6	99165000	99615833	7683
chr10	44455000	44460000	chr10	45000000	45005000	.	.	.	.	0,255,255	39.0	5.8180914	5.724796	6.4178686	7.105666	3.0882184E-15	2.724292E-15	2.7290982E-12	2.6229455E-12	5	44458500	45000500	6325
chr10	25365000	25370000	chr10	25400000	25405000	.	.	.	.	0,255,255	50.0	16.169	16.733912	19.401094	14.916688	5.54473E-7	5.446886E-7	8.6018696E-7	1.0922658E-9	1	25367500	25402500	0
chr10	17945000	17950000	chr10	18020000	18025000	.	.	.	.	0,255,255	66.0	9.525161	10.648056	16.462255	9.504726	2.0346379E-28	2.3148962E-23	7.43879E-14	2.8364567E-28	4	17951250	18013750	11319
chr10	59230000	59240000	chr10	59860000	59870000	.	.	.	.	0,255,255	22.0	6.737329	5.8554	5.687596	8.267784	0.0056381593	5.180394E-4	6.2081113E-4	0.059251554	3	59228333	59875000	12019
chr10	86750000	86775000	chr10	86975000	87000000	.	.	.	.	0,255,255	60.0	23.44205	20.26691	23.513327	23.37807	5.5261904E-7	7.269071E-7	9.285156E-7	8.650866E-7	1	86762500	86987500	0
chr10	128770000	128775000	chr10	128895000	128900000	.	.	.	.	0,255,255	44.0	7.418216	6.9130006	7.0229883	11.14606	7.152879E-16	6.1224717E-16	1.004978E-15	1.1217527E-9	3	128770833	128895833	3727
chr10	120935000	120940000	chr10	121030000	121035000	.	.	.	.	0,255,255	36.0	4.987394	4.8453345	5.905741	7.3128934	5.204825E-13	1.0714871E-15	6.594049E-13	2.1817866E-10	1	120937500	121032500	0
chr10	44525000	44530000	chr10	44755000	44760000	.	.	.	.	0,255,255	24.0	7.4123974	6.700661	8.337924	8.098736	4.3692917E-4	4.1998053E-4	0.0083168885	0.008213422	1	44527500	44757500	0
chr10	94200000	94225000	chr10	94550000	94575000	.	.	.	.	0,255,255	148.0	53.050575	61.59468	84.5617	54.116837	2.2729274E-17	4.109884E-10	1.49507E-4	2.454473E-17	4	94206250	94587500	25769
chr10	42305000	42310000	chr10	42635000	42640000	.	.	.	.	0,255,255	46.0	3.7520792	3.199008	6.351923	2.6384249	3.8740678E-28	3.1020022E-28	3.71245E-17	9.682474E-32	4	42308750	42637500	5154
chr10	88550000	88555000	chr10	88665000	88670000	.	.	.	.	0,255,255	31.0	3.408525	4.1233983	4.7376833	5.7947745	5.5547252E-14	8.951143E-12	1.2185633E-11	1.7374292E-9	2	88552500	88670000	2500
chr10	77130000	77135000	chr10	77250000	77255000	.	.	.	.	0,255,255	48.0	4.478228	4.125338	5.7963004	5.502713	2.795176E-26	2.2208213E-26	2.1649011E-22	2.2132918E-22	6	77129166	77253333	6719
chr10	99200000	99205000	chr10	99460000	99465000	.	.	.	.	0,255,255	21.0	4.527869	5.972741	6.740594	7.1163626	4.427806E-5	6.302441E-4	0.0085891355	0.008497909	2	99197500	99462500	5000
chr10	86475000	86480000	chr10	86725000	86730000	.	.	.	.	0,255,255	18.0	1.8542688	2.5625043	3.0036654	2.2194293	5.4426913E-8	1.4187424E-5	1.6460413E-5	1.3804871E-6	3	86474166	86732500	6010
chr10	13550000	13560000	chr10	13960000	13970000	.	.	.	.	0,255,255	35.0	13.4516325	10.493296	14.919621	8.657055	0.001611945	3.1402633E-5	0.0019280869	3.810249E-7	2	13555000	13960000	5000
chr10	87095000	87100000	chr10	87500000	87505000	.	.	.	.	0,255,255	15.0	1.584975	2.2112062	1.5735623	3.6319838	1.6967486E-5	1.7406822E-4	2.5804297E-6	0.007355568	1	87097500	87502500	0
chr10	107855000	107860000	chr10	107920000	107925000	.	.	.	.	0,255,255	22.0	5.4673357	5.068552	3.7886477	5.115634	2.188134E-4	2.0918364E-4	6.127464E-7	2.5054492E-4	3	107857500	107927500	5000
chr10	128545000	128550000	chr10	128625000	128630000	.	.	.	.	0,255,255	40.0	10.675621	10.120304	9.683457	7.855405	7.4537304E-8	7.872959E-8	3.16182E-10	3.189355E-10	5	128558500	128620500	13038
chr10	126990000	126995000	chr10	127025000	127030000	.	.	.	.	0,255,255	26.0	11.22161	11.280794	11.1402	11.5360565	0.015394365	0.017186025	0.02432746	0.024031295	3	126985833	127034166	11785
chr10	77030000	77040000	chr10	77250000	77260000	.	.	.	.	0,255,255	36.0	11.445961	11.397372	8.473264	13.556504	1.2051466E-5	1.201017E-5	1.1775701E-7	9.037849E-4	1	77035000	77255000	0
chr10	60015000	60020000	chr10	60245000	60250000	.	.	.	.	0,255,255	16.0	1.4478585	2.5095854	2.1971385	4.126374	2.1207234E-7	2.8880744E-4	4.1859694E-5	0.014387994	3	60012500	60244166	10541
chr10	62980000	62985000	chr10	63020000	63025000	.	.	.	.	0,255,255	63.0	18.495943	18.717937	17.066044	17.180786	1.3797001E-12	1.4084983E-12	2.1881962E-12	2.2134276E-12	3	62979166	63020833	3728
chr10	13015000	13020000	chr10	13430000	13435000	.	.	.	.	0,255,255	59.0	4.1956143	3.4757955	5.981888	6.1607976	3.3135944E-37	0.0	3.444315E-32	3.0865496E-32	9	13018055	13429166	8352
chr10	82985000	82990000	chr10	83180000	83185000	.	.	.	.	0,255,255	28.0	6.336413	7.2127686	6.677864	10.777102	5.9047557E-6	5.315653E-6	7.54814E-6	0.0063359793	1	82987500	83182500	0
chr10	76835000	76840000	chr10	77020000	77025000	.	.	.	.	0,255,255	64.0	5.756979	6.503201	8.541637	7.1760025	3.924074E-37	4.769305E-32	1.1546112E-26	1.0208016E-31	6	76836666	77020000	8579
chr10	17790000	17800000	chr10	17940000	17950000	.	.	.	.	0,255,255	45.0	17.2273	19.342733	19.606678	19.130503	7.2701034E-5	7.347759E-5	0.007695654	8.9751855E-5	2	17785000	17945000	10000
chr10	13550000	13575000	chr10	14700000	14725000	.	.	.	.	0,255,255	35.0	13.184589	9.874876	9.009672	11.075502	0.0027894839	9.7610035E-5	1.4495985E-6	1.1145589E-4	1	13562500	14712500	0
chr10	34015000	34020000	chr10	34280000	34285000	.	.	.	.	0,255,255	43.0	10.803994	10.0002575	10.14132	10.462684	2.494288E-9	2.6047233E-9	3.8211225E-9	3.6188335E-9	2	34017500	34290000	7500
chr10	110790000	110795000	chr10	111105000	111110000	.	.	.	.	0,255,255	13.0	2.819728	2.704248	3.5432842	3.3167458	0.01394322	0.014615571	0.05816341	0.054828	3	110790833	111104166	3728
chr10	22160000	22170000	chr10	22470000	22480000	.	.	.	.	0,255,255	19.0	3.9462118	3.791236	4.8119254	5.61638	9.405527E-4	9.9385295E-5	0.0015130542	0.012284556	1	22165000	22475000	0
chr10	40050000	40055000	chr10	40210000	40215000	.	.	.	.	0,255,255	80.0	7.8833885	7.061421	10.22018	6.9969606	3.17452E-40	0.0	1.5492277E-33	0.0	6	40055000	40209166	16852
chr10	60285000	60290000	chr10	60345000	60350000	.	.	.	.	0,255,255	41.0	13.04236	12.76788	14.84172	11.479467	5.1020543E-6	5.590524E-6	8.770563E-6	3.6181845E-8	1	60287500	60347500	0
chr10	93610000	93615000	chr10	93765000	93770000	.	.	.	.	0,255,255	24.0	3.921236	3.9249833	5.0237203	4.5920973	1.8660888E-8	1.6750125E-8	2.4792313E-5	8.1614405E-7	4	93613750	93762500	5154
chr10	37125000	37150000	chr10	38050000	38075000	.	.	.	.	0,255,255	71.0	26.543678	33.19029	37.909492	32.338665	2.1153838E-7	3.545781E-4	3.975204E-4	3.9591923E-4	2	37137500	38050000	12500
chr10	103425000	103450000	chr10	105750000	105775000	.	.	.	.	0,255,255	27.0	10.517181	7.4266534	11.767655	6.9967036	0.027705217	1.7618299E-4	0.051393088	1.5552827E-4	2	103437500	105737500	25000
chr10	78275000	78280000	chr10	78390000	78395000	.	.	.	.	0,255,255	55.0	10.016087	10.165362	11.054782	15.235574	4.3419811E-16	4.2181383E-16	6.321076E-16	3.758915E-12	5	78286500	78391500	12728
chr10	42695000	42700000	chr10	42990000	42995000	.	.	.	.	0,255,255	19.0	3.1614687	3.0753198	3.9867191	2.7249773	4.373266E-5	2.8221841E-6	5.901864E-4	3.4063244E-6	3	42695833	42989166	3728
chr10	50895000	50900000	chr10	51405000	51410000	.	.	.	.	0,255,255	14.0	1.8218324	1.5733662	1.207541	1.7639426	9.91959E-5	1.5936954E-5	0.0017922168	1.2232813E-4	1	50897500	51407500	0
chr10	91295000	91300000	chr10	93010000	93015000	.	.	.	.	0,255,255	24.0	1.2600675	1.4324251	2.1723611	3.2839997	1.5190838E-15	1.7918965E-15	1.295236E-11	2.3438194E-8	1	91297500	93012500	0
chr10	81190000	81195000	chr10	81230000	81235000	.	.	.	.	0,255,255	49.0	19.514212	18.594135	18.381592	21.152649	1.313468E-6	1.2931324E-6	2.0267603E-6	5.8866636E-4	4	81198750	81237500	10680
chr10	39950000	39960000	chr10	40210000	40220000	.	.	.	.	0,255,255	42.0	12.123601	10.711587	13.442481	16.06627	2.0920835E-8	2.0946473E-8	6.88729E-6	7.5101823E-4	1	39955000	40215000	0
chr10	41970000	41980000	chr10	42270000	42280000	.	.	.	.	0,255,255	70.0	21.597176	24.688276	18.764668	34.348106	2.5574725E-11	1.664502E-7	1.4131266E-15	2.9324985E-4	1	41975000	42275000	0
chr10	88730000	88735000	chr10	88825000	88830000	.	.	.	.	0,255,255	25.0	7.1505303	5.3025765	4.916709	5.7441525	1.5983828E-4	5.634204E-6	1.9524622E-7	7.028037E-6	1	88732500	88827500	0
chr10	77620000	77630000	chr10	77670000	77680000	.	.	.	.	0,255,255	97.0	49.31484	48.23444	42.671715	53.300385	4.3420715E-4	9.2812634E-8	1.3251316E-7	7.32698E-4	1	77625000	77675000	0
chr10	115600000	115625000	chr10	116175000	116200000	.	.	.	.	0,255,255	41.0	15.078233	15.651639	16.822283	15.590488	2.6362075E-5	0.0036378677	0.0039398875	0.0039930614	1	115612500	116187500	0
chr10	96215000	96220000	chr10	97310000	97315000	.	.	.	.	0,255,255	20.0	1.6883104	3.8918016	5.7184505	5.331232	8.31294E-10	9.505032E-6	0.0021538448	0.0020891398	3	96214166	97314166	3727
chr10	61195000	61200000	chr10	61275000	61280000	.	.	.	.	0,255,255	22.0	6.7109737	7.4043016	7.6706557	7.347255	0.0028548297	0.0028356963	0.003643062	0.0035855894	1	61197500	61277500	0
chr10	58490000	58500000	chr10	58550000	58560000	.	.	.	.	0,255,255	51.0	25.36538	22.782684	22.827444	22.334103	0.013629576	1.712405E-4	2.2378287E-4	2.1490951E-4	1	58495000	58555000	0
chr10	45675000	45680000	chr10	45915000	45920000	.	.	.	.	0,255,255	20.0	1.8424745	1.8121741	1.7267765	2.6774628	8.31294E-10	9.24058E-10	1.3347408E-9	6.602914E-7	2	45677500	45915000	2500
chr10	40255000	40260000	chr10	40300000	40305000	.	.	.	.	0,255,255	40.0	12.930995	12.031803	11.27714	10.849359	1.2230529E-5	7.872959E-8	1.14631845E-7	1.0943353E-7	3	40260833	40300833	3727
chr10	51790000	51800000	chr10	52380000	52390000	.	.	.	.	0,255,255	17.0	2.3142626	1.7274057	3.54617	1.0392561	8.586009E-6	1.2526284E-6	0.001752924	1.0123509E-6	1	51795000	52385000	0
chr10	111975000	111980000	chr10	112050000	112055000	.	.	.	.	0,255,255	18.0	2.6897786	2.8983247	3.998933	3.2895017	1.469309E-5	1.4187424E-5	0.0018481814	1.8663572E-4	2	111980000	112052500	2500
chr10	96370000	96375000	chr10	96615000	96620000	.	.	.	.	0,255,255	45.0	8.481686	7.736684	6.2528553	11.012457	2.3966498E-13	1.1753436E-16	1.9693164E-16	3.3815628E-10	3	96372500	96615833	8333
chr10	21465000	21470000	chr10	21995000	22000000	.	.	.	.	0,255,255	110.0	4.772382	4.9124546	5.3305254	8.409262	0.0	0.0	0.0	0.0	12	21465416	21999583	13084
chr10	98680000	98690000	chr10	98910000	98920000	.	.	.	.	0,255,255	63.0	20.107618	20.488482	22.858753	26.4905	1.6747101E-8	1.6527931E-8	2.2721098E-8	3.0076259E-5	1	98685000	98915000	0
chr10	28485000	28490000	chr10	28725000	28730000	.	.	.	.	0,255,255	17.0	1.8582772	1.5763305	2.1765006	1.7227885	4.0777655E-7	3.102287E-8	8.071099E-6	5.396871E-7	2	28487500	28730000	2500
chr10	43570000	43580000	chr10	43700000	43710000	.	.	.	.	0,255,255	65.0	32.17007	25.376232	36.375874	23.65128	0.0021540306	6.093409E-6	0.0033655753	3.8017642E-9	2	43580000	43705000	5000
chr10	120110000	120115000	chr10	120200000	120205000	.	.	.	.	0,255,255	21.0	6.5159354	6.047587	7.0227485	4.535678	0.006727854	6.302441E-4	0.0085891355	4.9557642E-5	1	120112500	120202500	0
chr10	118865000	118870000	chr10	119240000	119245000	.	.	.	.	0,255,255	14.0	1.9737294	1.5514342	1.2924402	1.7517296	9.91959E-5	1.5936954E-5	1.8167742E-5	1.2232813E-4	1	118867500	119242500	0
chr10	130225000	130230000	chr10	130295000	130300000	.	.	.	.	0,255,255	66.0	5.726786	4.813486	5.9859047	4.3761845	4.2905E-39	0.0	7.474061E-39	0.0	7	130230357	130298214	14569
chr10	79700000	79705000	chr10	79765000	79770000	.	.	.	.	0,255,255	50.0	12.011389	13.502196	18.526329	10.751395	4.1672885E-13	7.120796E-10	8.6018696E-7	5.9572486E-13	3	79695833	79772500	14240
chr10	78750000	78760000	chr10	79500000	79510000	.	.	.	.	0,255,255	19.0	3.6417882	3.4869308	4.379953	5.2649417	6.758571E-5	9.9385295E-5	0.0015130542	0.012284556	1	78755000	79505000	0
chr10	59895000	59900000	chr10	59950000	59955000	.	.	.	.	0,255,255	170.0	23.690393	22.137547	29.325062	19.9829	0.0	0.0	0.0	0.0	17	59896323	59947500	16177
chr10	62880000	62885000	chr10	63020000	63025000	.	.	.	.	0,255,255	25.0	5.4616385	6.418593	6.8116827	7.1100907	6.0308275E-6	1.5052877E-4	2.0195554E-4	1.9627492E-4	1	62882500	63022500	0
chr10	77625000	77630000	chr10	77815000	77820000	.	.	.	.	0,255,255	14.0	2.679065	2.3742228	3.3198159	3.3879929	0.0041763764	8.092774E-4	0.022370638	0.021278301	2	77627500	77815000	2500
chr10	121375000	121380000	chr10	121475000	121480000	.	.	.	.	0,255,255	32.0	10.97429	12.54769	15.100234	12.430292	1.7835562E-4	0.005456982	0.00850312	0.00841522	2	121372500	121477500	5000
chr10	95100000	95105000	chr10	95475000	95480000	.	.	.	.	0,255,255	27.0	6.9182725	6.4891224	5.936996	8.28175	1.8425542E-5	1.677415E-5	5.3350243E-7	6.7559094E-4	4	95100000	95476250	12562
chr10	127575000	127580000	chr10	127620000	127625000	.	.	.	.	0,255,255	47.0	11.297471	11.286792	11.403203	11.311912	1.9982878E-11	2.0272582E-11	2.9249624E-11	2.8888152E-11	11	127572500	127628409	14952
chr10	53340000	53350000	chr10	53590000	53600000	.	.	.	.	0,255,255	46.0	17.726168	15.373916	24.582273	17.526808	3.390157E-5	1.1253948E-7	0.0044973427	4.212019E-5	2	53345000	53600000	5000
chr10	44525000	44530000	chr10	45000000	45005000	.	.	.	.	0,255,255	24.0	3.3569734	5.608312	5.563858	6.326541	1.8660888E-8	1.9611773E-5	2.4792313E-5	5.412913E-4	3	44529166	45000833	3728
chr10	45060000	45070000	chr10	45570000	45580000	.	.	.	.	0,255,255	16.0	2.0458581	2.7878497	3.255731	3.6796448	4.6748173E-5	6.7984656E-4	0.005764445	0.0052016973	1	45065000	45575000	0
chr10	60405000	60410000	chr10	60440000	60445000	.	.	.	.	0,255,255	46.0	15.639074	14.25388	14.227463	15.922141	1.5242178E-5	4.7267243E-8	7.522051E-8	2.273565E-5	1	60407500	60442500	0
chr10	80925000	80930000	chr10	80985000	80990000	.	.	.	.	0,255,255	217.0	23.74864	21.855137	23.566654	31.536247	0.0	0.0	0.0	0.0	22	80933409	80989090	24331
chr10	62790000	62800000	chr10	62920000	62930000	.	.	.	.	0,255,255	51.0	18.841387	18.229486	25.658583	19.084145	5.6243147E-7	5.353889E-7	0.019876555	6.707242E-7	1	62795000	62925000	0
chr10	44455000	44460000	chr10	44760000	44765000	.	.	.	.	0,255,255	22.0	5.4485645	4.54516	4.7466273	5.676911	2.188134E-4	1.0828791E-5	1.3652265E-5	2.5054492E-4	3	44460833	44760833	3727
chr10	111500000	111525000	chr10	112100000	112125000	.	.	.	.	0,255,255	44.0	15.474482	15.253548	18.909166	16.460567	1.7792489E-6	3.1530878E-6	5.3909596E-4	5.472225E-4	1	111512500	112112500	0
chr10	52410000	52420000	chr10	53520000	53530000	.	.	.	.	0,255,255	19.0	3.448935	3.8501804	4.186444	5.272424	6.758571E-5	9.9385295E-5	0.0015130542	0.012284556	2	52420000	53525000	5000
chr10	83645000	83650000	chr10	83720000	83725000	.	.	.	.	0,255,255	23.0	7.626723	7.8652916	7.569338	7.939365	0.0011467476	0.013360721	0.0014732504	0.017352045	3	83645833	83724166	3728
chr10	6980000	6985000	chr10	7210000	7215000	.	.	.	.	0,255,255	19.0	3.393421	3.2296934	2.346406	3.1926198	4.373266E-5	4.0207266E-5	2.3020512E-7	4.793126E-5	1	6982500	7212500	0
chr10	85220000	85225000	chr10	85625000	85630000	.	.	.	.	0,255,255	28.0	2.8778782	3.543866	6.823562	4.667637	1.523362E-13	1.4817252E-11	7.54814E-6	1.9181603E-9	2	85222500	85625000	2500
chr10	94990000	94995000	chr10	95475000	95480000	.	.	.	.	0,255,255	91.0	8.014762	6.485727	8.725351	7.259701	0.0	0.0	0.0	0.0	8	94991875	95476250	9458
chr10	95550000	95555000	chr10	95890000	95895000	.	.	.	.	0,255,255	86.0	11.23508	8.119425	20.989666	6.3692884	1.5083605E-38	0.0	5.292576E-19	0.0	6	95553333	95895000	9502
chr10	60405000	60410000	chr10	60755000	60760000	.	.	.	.	0,255,255	38.0	3.3982859	4.936441	4.7829027	7.0818534	2.9387475E-20	2.2590997E-17	3.201191E-17	1.1829046E-11	11	60410681	60755227	22193
chr10	7955000	7960000	chr10	8130000	8135000	.	.	.	.	0,255,255	27.0	6.978314	8.027432	6.5036216	8.667483	1.8425542E-5	5.12084E-4	2.343863E-5	6.7559094E-4	1	7957500	8132500	0
chr10	75830000	75840000	chr10	76030000	76040000	.	.	.	.	0,255,255	32.0	11.959167	11.428726	9.548307	13.554082	4.465623E-4	4.6028016E-4	1.10018345E-5	0.01315893	3	75831666	76025000	12018
chr10	57600000	57605000	chr10	57725000	57730000	.	.	.	.	0,255,255	37.0	8.831223	9.325845	7.676525	17.291151	1.09948335E-8	1.0267702E-8	5.424549E-11	0.010201773	5	57586500	57730500	18439
chr10	118590000	118595000	chr10	119075000	119080000	.	.	.	.	0,255,255	22.0	3.8178415	3.4683836	5.362111	3.3604698	4.8424164E-7	4.3818181E-7	2.569669E-4	5.7847336E-7	2	118587500	119082500	7071
chr10	128730000	128735000	chr10	128895000	128900000	.	.	.	.	0,255,255	30.0	7.1148944	5.716477	4.6743717	9.9769535	5.3629344E-7	5.863748E-9	6.815709E-11	0.0014249061	2	128730000	128902500	5590
chr10	82700000	82725000	chr10	83575000	83600000	.	.	.	.	0,255,255	52.0	23.938526	18.498726	17.522968	21.008934	2.0444093E-4	7.8995816E-7	9.147542E-7	3.026744E-4	1	82712500	83587500	0
chr10	62270000	62280000	chr10	62380000	62390000	.	.	.	.	0,255,255	55.0	15.311861	17.266518	26.107548	16.781353	6.649431E-12	1.3384265E-8	0.0030645693	1.6869334E-8	1	62275000	62385000	0
chr10	39320000	39325000	chr10	39355000	39360000	.	.	.	.	0,255,255	28.0	12.476367	13.3949	13.933667	12.457455	0.049301255	0.05220075	0.080935955	0.079021476	2	39317500	39362500	7071
chr10	24330000	24340000	chr10	24620000	24630000	.	.	.	.	0,255,255	24.0	5.3364754	3.982114	3.799397	5.4952602	4.2051415E-5	1.7042172E-6	6.164694E-8	6.107456E-5	2	24325000	24625000	10000
chr10	115320000	115325000	chr10	115615000	115620000	.	.	.	.	0,255,255	24.0	1.962658	1.7694445	1.906927	2.7942648	1.05591425E-13	1.2411589E-13	1.7297829E-13	5.344161E-10	3	115324166	115620833	3728
chr10	117270000	117275000	chr10	117435000	117440000	.	.	.	.	0,255,255	22.0	3.8981872	4.4807496	5.642414	4.376142	4.8424164E-7	1.0828791E-5	2.569669E-4	1.3109549E-5	2	117270000	117437500	2500
chr10	93290000	93300000	chr10	93360000	93370000	.	.	.	.	0,255,255	126.0	55.07799	53.65913	55.266666	50.00045	6.391071E-11	7.394151E-11	1.15035065E-10	1.1135547E-10	2	93300000	93365000	5000
chr10	117980000	117990000	chr10	118100000	118110000	.	.	.	.	0,255,255	62.0	26.075071	27.793114	25.657568	35.641216	4.0481846E-5	4.339488E-5	5.7765083E-5	0.012348018	2	117985000	118100000	5000
chr10	67315000	67320000	chr10	67725000	67730000	.	.	.	.	0,255,255	24.0	1.4902533	4.078814	7.4849477	4.8854923	1.5190838E-15	6.5594475E-7	5.57737E-4	8.1614405E-7	1	67317500	67727500	0
chr10	128490000	128495000	chr10	128545000	128550000	.	.	.	.	0,255,255	59.0	16.433687	16.387398	14.5087805	19.596655	1.0068693E-10	1.0286458E-10	2.628609E-14	4.3984616E-7	5	128495500	128539500	12369
chr10	58810000	58815000	chr10	59150000	59155000	.	.	.	.	0,255,255	20.0	1.9301441	1.8232763	2.2219112	1.1055868	8.31294E-10	9.24058E-10	3.5431988E-8	8.9618984E-10	2	58812500	59150000	2500
chr10	80620000	80625000	chr10	80675000	80680000	.	.	.	.	0,255,255	78.0	20.68696	21.37604	34.506916	19.5784	4.7409235E-15	4.4746756E-15	8.613601E-6	5.3440634E-15	2	80622500	80667500	10000
chr10	75055000	75060000	chr10	75150000	75155000	.	.	.	.	0,255,255	144.0	13.198612	10.56301	11.915135	14.775335	0.0	0.0	0.0	0.0	12	75060416	75149583	13242
chr10	21075000	21080000	chr10	21155000	21160000	.	.	.	.	0,255,255	42.0	10.773587	12.897806	15.922709	15.067086	7.924706E-9	2.256407E-6	4.424564E-4	3.5626776E-6	2	21080000	21157500	2500
chr10	11210000	11215000	chr10	11340000	11345000	.	.	.	.	0,255,255	16.0	4.2676926	3.8764923	5.6658187	5.2235813	0.01324732	0.0021551747	0.07099936	0.06932532	2	11212500	11345000	2500
chr10	94865000	94870000	chr10	94910000	94915000	.	.	.	.	0,255,255	40.0	14.458356	15.7743635	17.867834	17.70508	1.2230529E-5	0.0011047946	0.0016849568	0.0016764515	3	94867500	94912500	7071
chr10	67315000	67320000	chr10	67765000	67770000	.	.	.	.	0,255,255	26.0	4.879725	5.476267	11.280351	4.94699	3.6496132E-8	1.5330301E-6	0.02432746	4.3234667E-8	3	67322500	67770833	8334
chr10	68165000	68170000	chr10	68275000	68280000	.	.	.	.	0,255,255	24.0	5.1940665	5.540622	7.7853837	8.342835	2.1066537E-5	1.9611773E-5	5.57737E-4	0.008213422	1	68167500	68277500	0
chr10	8910000	8920000	chr10	8970000	8980000	.	.	.	.	0,255,255	78.0	35.744865	34.590637	31.995369	36.63711	1.780123E-6	1.9882843E-6	2.7923684E-6	2.8065504E-6	3	8911666	8971666	7453
chr10	94540000	94550000	chr10	94600000	94610000	.	.	.	.	0,255,255	73.0	33.675076	34.55671	29.70608	45.197796	3.589639E-5	4.0975283E-5	2.2473602E-8	0.018354353	3	94541666	94605000	16666
chr10	68900000	68905000	chr10	69320000	69325000	.	.	.	.	0,255,255	17.0	1.216388	1.2364091	1.5535542	2.0119503	6.181556E-7	1.1770692E-6	4.1147036E-8	7.825793E-6	1	68902500	69322500	0
chr10	88375000	88380000	chr10	88725000	88730000	.	.	.	.	0,255,255	25.0	1.287902	2.4134984	3.433086	4.5335927	1.1732543E-16	9.734735E-13	4.7305355E-9	1.9248843E-7	3	88379166	88730833	3728
chr10	69870000	69875000	chr10	70295000	70300000	.	.	.	.	0,255,255	25.0	2.03136	1.8190217	1.9677387	1.6972396	8.3684714E-13	1.1216032E-14	1.5614253E-14	1.451264E-14	1	69872500	70297500	0
chr10	87850000	87860000	chr10	88320000	88330000	.	.	.	.	0,255,255	34.0	7.147232	6.008435	7.515051	6.585927	6.2843566E-9	3.3063843E-11	1.053522E-8	9.630004E-9	3	87858333	88318333	13743
chr10	81625000	81650000	chr10	82625000	82650000	.	.	.	.	0,255,255	50.0	6.1218915	10.471444	20.039495	13.770054	1.22829E-23	4.153254E-12	0.0011361315	8.199668E-9	1	81637500	82637500	0
chr10	71280000	71290000	chr10	71340000	71350000	.	.	.	.	0,255,255	73.0	32.754166	35.567753	36.78855	36.935966	3.589639E-5	4.0975283E-5	5.663915E-5	5.683123E-5	1	71285000	71345000	0
chr10	116580000	116585000	chr10	116785000	116790000	.	.	.	.	0,255,255	24.0	6.023605	6.893145	6.524912	8.85145	2.1066537E-5	4.1998053E-4	5.57737E-4	0.008213422	1	116582500	116787500	0
chr10	19910000	19915000	chr10	20125000	20130000	.	.	.	.	0,255,255	42.0	5.605154	5.204023	7.8599205	5.6177087	1.4267362E-17	1.2588764E-17	2.1275384E-11	1.9259645E-17	4	19910000	20125000	3536
chr10	70090000	70100000	chr10	71340000	71350000	.	.	.	.	0,255,255	20.0	5.599048	4.4481077	5.6733274	3.1465855	0.0034247378	3.8215425E-4	0.004809109	2.6935784E-5	1	70095000	71345000	0
chr10	84160000	84170000	chr10	84430000	84440000	.	.	.	.	0,255,255	39.0	12.399626	12.206291	12.568717	15.086866	7.6399665E-5	5.645873E-7	9.091742E-5	8.6703054E-5	1	84165000	84435000	0
chr10	108300000	108325000	chr10	109850000	109875000	.	.	.	.	0,255,255	17.0	4.3961105	3.2607954	2.919993	2.458094	0.010679443	0.0058253394	5.2622193E-4	6.8313806E-5	1	108312500	109862500	0
chr10	60830000	60835000	chr10	61050000	61055000	.	.	.	.	0,255,255	26.0	5.5928025	6.5821686	8.167027	7.8959765	1.641208E-6	5.1438637E-5	0.0016317127	0.0016192677	3	60835833	61055833	6872
chr10	14100000	14125000	chr10	14300000	14325000	.	.	.	.	0,255,255	69.0	38.12179	31.726727	38.091347	32.777107	8.7368494E-4	0.0010064297	0.001111625	0.0011112663	1	14112500	14312500	0
chr10	22725000	22750000	chr10	24150000	24175000	.	.	.	.	0,255,255	28.0	9.5207205	8.842536	9.662989	5.532227	7.008007E-4	0.0015695048	0.0016578716	1.0542813E-6	1	22737500	24162500	0
chr10	22300000	22325000	chr10	23775000	23800000	.	.	.	.	0,255,255	20.0	1.3727163	2.6134264	2.7887695	2.8204842	1.3379246E-10	1.0499763E-5	6.00654E-6	7.0500655E-6	1	22312500	23787500	0
chr10	25265000	25270000	chr10	25485000	25490000	.	.	.	.	0,255,255	46.0	6.131468	5.17467	7.25636	7.285925	8.046648E-21	6.971147E-21	3.71245E-17	3.471138E-17	6	25269166	25488333	8376
chr10	63150000	63155000	chr10	63375000	63380000	.	.	.	.	0,255,255	35.0	3.728265	3.9218738	4.045628	5.8541727	1.6555737E-17	1.3899587E-17	9.351597E-15	3.4372377E-12	1	63152500	63377500	0
chr10	117845000	117850000	chr10	118100000	118105000	.	.	.	.	0,255,255	27.0	6.231386	8.543035	7.1898856	9.356135	4.3436052E-7	5.12084E-4	2.343863E-5	6.7559094E-4	7	117845357	118101785	17158
chr10	85915000	85920000	chr10	86020000	86025000	.	.	.	.	0,255,255	27.0	4.4207816	5.427586	3.3602917	7.550981	7.753007E-9	4.0351082E-7	1.4540572E-10	2.226268E-5	1	85917500	86022500	0
chr10	81495000	81500000	chr10	81545000	81550000	.	.	.	.	0,255,255	82.0	19.670956	20.669474	45.325165	28.21532	5.4753722E-17	4.9467932E-17	0.0062865256	1.16506145E-11	6	81494166	81536666	14836
chr10	127640000	127645000	chr10	127675000	127680000	.	.	.	.	0,255,255	111.0	24.715662	20.982214	25.33224	22.557295	4.176629E-25	1.51912955E-33	2.7717338E-25	1.9507518E-33	2	127640000	127680000	3536
chr10	121625000	121630000	chr10	122050000	122055000	.	.	.	.	0,255,255	23.0	4.191587	3.3207614	3.4391413	4.89466	3.000511E-6	8.829714E-8	1.2865394E-7	3.370874E-6	6	121635833	122050000	8700
chr10	11280000	11290000	chr10	11340000	11350000	.	.	.	.	0,255,255	55.0	28.753683	27.335386	28.296072	30.828869	0.0020999191	0.0023402025	0.0030645693	0.0030109952	1	11285000	11345000	0
chr10	62745000	62750000	chr10	62780000	62785000	.	.	.	.	0,255,255	32.0	9.766087	10.332186	9.965214	10.616732	3.5805087E-6	1.939905E-4	2.804681E-4	2.745973E-4	2	62750000	62785000	3536
chr10	75180000	75185000	chr10	75435000	75440000	.	.	.	.	0,255,255	47.0	8.001722	7.3830976	8.286338	8.463428	1.2701887E-14	3.8746017E-18	1.7198777E-14	1.7174586E-14	3	75180833	75439166	3728
chr10	58255000	58260000	chr10	58320000	58325000	.	.	.	.	0,255,255	32.0	11.325425	9.486145	12.562988	9.0328	1.7835562E-4	3.53909E-6	0.00850312	4.7186136E-6	1	58257500	58322500	0
chr10	45375000	45400000	chr10	45800000	45825000	.	.	.	.	0,255,255	52.0	25.335636	25.319717	30.751959	24.271587	0.021198435	0.025423568	0.027422229	3.026744E-4	2	45375000	45812500	12500
chr10	99190000	99195000	chr10	99575000	99580000	.	.	.	.	0,255,255	58.0	3.220039	8.93784	7.421316	19.269129	0.0	2.5611163E-22	1.3451183E-26	4.4325457E-10	5	99179500	99576500	13038
chr10	97710000	97720000	chr10	99080000	99090000	.	.	.	.	0,255,255	20.0	4.090731	3.1551774	5.9650807	3.5824323	2.8801934E-4	2.3517452E-5	0.004809109	2.6935784E-5	1	97715000	99085000	0
chr10	40135000	40140000	chr10	40210000	40215000	.	.	.	.	0,255,255	36.0	7.7737308	8.496949	11.030156	9.361753	1.6971807E-10	3.5168622E-8	7.166792E-6	4.9313922E-8	1	40137500	40212500	0
chr10	77410000	77420000	chr10	77600000	77610000	.	.	.	.	0,255,255	32.0	9.355665	9.021837	12.087837	7.642939	8.848458E-6	9.147747E-6	5.403154E-4	1.3936899E-7	1	77415000	77605000	0
chr10	9790000	9800000	chr10	10320000	10330000	.	.	.	.	0,255,255	36.0	9.318961	7.307528	7.5182934	11.364608	9.373443E-8	4.546933E-10	6.8794564E-10	1.3956624E-5	2	9805000	10325000	10000
chr10	53850000	53875000	chr10	54250000	54275000	.	.	.	.	0,255,255	71.0	20.088045	23.789959	37.367203	22.926046	2.686205E-11	3.5215372E-11	3.975204E-4	4.4051197E-11	1	53862500	54262500	0
chr10	6885000	6890000	chr10	7005000	7010000	.	.	.	.	0,255,255	26.0	3.764158	3.771964	4.608301	4.131506	6.0285976E-10	5.441988E-10	4.334893E-8	4.3234667E-8	3	6889166	7007500	6010
chr10	43950000	43960000	chr10	44170000	44180000	.	.	.	.	0,255,255	32.0	8.9437275	7.438897	12.8744	7.561203	8.848458E-6	1.1049151E-7	0.013627259	1.3936899E-7	1	43955000	44175000	0
chr10	13965000	13970000	chr10	14085000	14090000	.	.	.	.	0,255,255	73.0	11.440744	9.910999	16.919563	11.855405	2.1790369E-28	2.1737533E-28	1.6141736E-17	3.07291E-28	4	13965000	14087500	17500
chr10	18565000	18570000	chr10	18600000	18605000	.	.	.	.	0,255,255	18.0	5.1112022	5.260679	5.061244	6.1293197	0.011994049	0.01207619	0.014340266	0.013834879	2	18565000	18602500	2500
chr10	95260000	95265000	chr10	95295000	95300000	.	.	.	.	0,255,255	52.0	18.137024	18.228308	20.892542	16.059713	9.459275E-8	9.368899E-8	7.73412E-5	1.4471155E-7	3	95262500	95304166	8334
chr10	56105000	56110000	chr10	56225000	56230000	.	.	.	.	0,255,255	21.0	4.78712	5.338914	4.7948537	4.1218777	4.427806E-5	6.302441E-4	5.091786E-5	4.9557642E-5	3	56112500	56229166	5270
chr10	82790000	82800000	chr10	83180000	83190000	.	.	.	.	0,255,255	31.0	10.735465	10.759598	11.549181	11.558246	0.0010123855	0.0010576742	0.0012118552	0.001165836	1	82795000	83185000	0
chr10	96200000	96225000	chr10	97150000	97175000	.	.	.	.	0,255,255	84.0	19.241766	32.845688	36.30154	38.283768	3.6120016E-23	1.0528694E-7	1.3173286E-7	1.2569399E-7	1	96212500	97162500	0
chr10	116580000	116590000	chr10	117060000	117070000	.	.	.	.	0,255,255	19.0	4.2630115	4.940016	4.5751815	4.7807264	9.405527E-4	0.0012453664	0.0015130542	0.0014008713	1	116585000	117065000	0
chr10	70090000	70100000	chr10	70170000	70180000	.	.	.	.	0,255,255	59.0	23.410126	27.121708	36.889065	31.764893	4.778845E-7	2.6451002E-4	0.037991866	0.038539425	3	70095000	70185000	10000
chr10	96620000	96630000	chr10	96930000	96940000	.	.	.	.	0,255,255	28.0	8.048709	6.4073634	7.124778	8.2124195	4.6759678E-4	1.530273E-5	1.9697867E-5	5.684213E-4	1	96625000	96935000	0
chr10	3970000	3980000	chr10	4610000	4620000	.	.	.	.	0,255,255	19.0	2.9485347	3.1602168	3.8068304	3.2556016	4.494781E-6	9.9385295E-5	1.218137E-4	1.08474895E-4	1	3975000	4615000	0
chr10	25680000	25685000	chr10	26345000	26350000	.	.	.	.	0,255,255	22.0	1.054887	0.83769417	1.3188733	1.2869867	1.2431585E-12	2.4043309E-12	4.5551437E-13	3.989265E-13	1	25682500	26347500	0
chr10	79880000	79885000	chr10	79920000	79925000	.	.	.	.	0,255,255	65.0	18.556068	21.743847	23.880949	26.21329	1.470925E-13	2.1250364E-9	2.4319364E-9	9.4326515E-6	3	79885833	79922500	8334
chr10	86705000	86710000	chr10	86775000	86780000	.	.	.	.	0,255,255	68.0	10.094106	10.415533	8.5676365	14.624685	9.091913E-25	9.075291E-25	7.9190034E-30	1.5922578E-19	3	86700833	86779166	13437
chr10	9570000	9580000	chr10	9750000	9760000	.	.	.	.	0,255,255	27.0	4.498853	3.9226534	4.8752627	4.327653	1.479055E-8	2.0588753E-10	2.9727445E-8	2.4598027E-8	1	9575000	9755000	0
chr10	78065000	78070000	chr10	78160000	78165000	.	.	.	.	0,255,255	76.0	14.908661	15.063894	16.01941	29.09051	7.3818103E-25	7.837872E-25	3.6167314E-19	2.160966E-9	2	78070000	78160000	3536
chr10	120740000	120750000	chr10	120870000	120880000	.	.	.	.	0,255,255	51.0	19.645452	19.080458	19.933357	21.6655	1.6245892E-4	5.353889E-7	2.2378287E-4	2.1490951E-4	1	120745000	120875000	0
chr10	93535000	93540000	chr10	93575000	93580000	.	.	.	.	0,255,255	51.0	12.242674	12.87887	15.270235	14.604356	1.0955478E-13	2.3794572E-10	3.7841072E-10	3.6279676E-10	3	93540833	93579166	3728
chr10	99640000	99650000	chr10	100150000	100160000	.	.	.	.	0,255,255	24.0	4.361184	3.8257246	5.307308	4.9167075	1.3588484E-6	3.9411923E-8	6.134263E-5	2.080057E-6	3	99645000	100165000	10000
chr10	67995000	68000000	chr10	68085000	68090000	.	.	.	.	0,255,255	21.0	5.832337	5.3572316	5.745124	6.25318	6.539552E-4	6.302441E-4	7.679312E-4	0.008497909	2	67997500	68090000	2500
chr10	81600000	81610000	chr10	82170000	82180000	.	.	.	.	0,255,255	52.0	16.069593	10.217944	7.0921655	24.286762	2.3056211E-7	7.5136044E-14	3.5667067E-21	1.11293775E-4	3	81618333	82171666	13744
chr10	18225000	18250000	chr10	18375000	18400000	.	.	.	.	0,255,255	111.0	59.26102	50.011833	56.420452	51.315445	2.0837285E-6	2.0926304E-6	2.3084867E-6	2.4333124E-6	1	18237500	18387500	0
chr10	24635000	24640000	chr10	24710000	24715000	.	.	.	.	0,255,255	53.0	8.568829	8.730031	9.012836	9.604193	1.1572532E-18	1.036336E-18	1.6523187E-18	1.5694798E-18	3	24637500	24712500	5000
chr10	118440000	118445000	chr10	118505000	118510000	.	.	.	.	0,255,255	37.0	6.6244	7.6099925	8.606871	10.554659	4.0242955E-11	3.4778833E-11	1.4350072E-8	2.5523018E-6	1	118442500	118507500	0
chr10	85150000	85160000	chr10	85620000	85630000	.	.	.	.	0,255,255	30.0	5.190619	5.692847	6.8231125	9.201688	1.3856981E-8	1.578051E-8	1.8345853E-6	8.4386484E-5	1	85155000	85625000	0
chr10	117345000	117350000	chr10	117685000	117690000	.	.	.	.	0,255,255	17.0	3.0013204	2.4614046	2.5760133	3.0394926	6.828528E-5	6.1374026E-6	7.658394E-5	7.66837E-5	1	117347500	117687500	0
chr10	86775000	86780000	chr10	86825000	86830000	.	.	.	.	0,255,255	35.0	10.997829	10.758031	9.865736	11.9673395	1.2116586E-5	1.303821E-5	1.8733215E-5	1.814699E-5	2	86780000	86827500	2500
chr10	81550000	81555000	chr10	81600000	81605000	.	.	.	.	0,255,255	57.0	12.734964	12.69346	13.332113	19.30517	1.894834E-13	2.1345332E-13	3.2367216E-13	1.2221854E-9	8	81560625	81605000	12135
chr10	87025000	87030000	chr10	87125000	87130000	.	.	.	.	0,255,255	27.0	4.228609	4.089065	5.4285965	4.673789	7.753007E-9	6.7852874E-9	5.3350243E-7	9.274305E-9	1	87027500	87127500	0
chr10	68720000	68730000	chr10	68900000	68910000	.	.	.	.	0,255,255	45.0	15.345301	17.734774	16.389364	24.529402	3.5221652E-7	7.347759E-5	8.765812E-5	0.007436634	1	68725000	68905000	0
chr10	120200000	120210000	chr10	121620000	121630000	.	.	.	.	0,255,255	12.0	1.5018239	1.593636	1.8656435	1.4704651	7.4639264E-4	0.0072446605	0.0076597123	0.0018751579	1	120205000	121625000	0
chr10	121585000	121590000	chr10	121625000	121630000	.	.	.	.	0,255,255	56.0	17.45738	17.248701	18.29578	17.138405	2.0913122E-9	2.1217033E-9	3.2983898E-9	3.2751817E-9	2	121587500	121625000	2500
chr10	93590000	93595000	chr10	93810000	93815000	.	.	.	.	0,255,255	26.0	7.1584787	4.442983	4.662681	6.569891	5.53041E-5	3.2146886E-8	4.334893E-8	6.720823E-5	2	93602500	93812500	10000
chr10	79695000	79700000	chr10	79785000	79790000	.	.	.	.	0,255,255	41.0	7.438513	8.468147	12.690225	9.956002	9.241668E-14	5.762875E-11	8.770563E-6	3.6181845E-8	1	79697500	79787500	0
chr10	14045000	14050000	chr10	14085000	14090000	.	.	.	.	0,255,255	39.0	15.682961	14.330417	13.539298	18.209227	0.0021320302	3.138284E-5	4.9468057E-5	0.0031606543	2	14045000	14087500	2500
chr10	81280000	81290000	chr10	81450000	81460000	.	.	.	.	0,255,255	32.0	10.912195	11.838215	12.181489	13.644063	4.465623E-4	4.6028016E-4	5.403154E-4	0.01315893	1	81285000	81455000	0
chr10	37135000	37140000	chr10	38265000	38270000	.	.	.	.	0,255,255	18.0	2.2943566	3.1678472	1.7144427	4.652873	9.005895E-7	1.6257896E-4	8.036279E-8	0.001826469	1	37137500	38267500	0
chr10	26710000	26715000	chr10	26995000	27000000	.	.	.	.	0,255,255	11.0	1.746148	1.5889571	1.8691522	2.253911	0.01089821	0.013810482	0.013535545	0.044084415	2	26710000	26995000	3536
chr10	61490000	61495000	chr10	61600000	61605000	.	.	.	.	0,255,255	39.0	5.564057	5.540464	7.0937877	5.735935	3.0882184E-15	2.724292E-15	2.7290982E-12	3.9454926E-15	1	61492500	61602500	0
chr10	44450000	44460000	chr10	44630000	44640000	.	.	.	.	0,255,255	41.0	14.348422	15.999544	18.256489	14.879002	1.413173E-5	0.0012417092	0.0014567719	1.5819644E-5	1	44455000	44635000	0
chr10	69450000	69475000	chr10	69650000	69675000	.	.	.	.	0,255,255	52.0	22.494543	21.580778	22.20939	24.278067	2.0444093E-4	2.717134E-4	3.210421E-4	3.026744E-4	1	69462500	69662500	0
chr10	13865000	13870000	chr10	14085000	14090000	.	.	.	.	0,255,255	28.0	2.6392078	4.304243	6.9581966	5.2722654	1.523362E-13	1.360714E-9	7.54814E-6	1.3189862E-7	2	13867500	14090000	2500
chr10	60145000	60150000	chr10	60235000	60240000	.	.	.	.	0,255,255	115.0	11.627796	9.985827	14.410318	14.496366	0.0	0.0	0.0	0.0	21	60150357	60234880	28149
chr10	40255000	40260000	chr10	40345000	40350000	.	.	.	.	0,255,255	54.0	8.243272	7.4238386	8.371008	8.478156	2.27759E-19	1.403337E-23	3.3445158E-19	3.1032637E-19	3	40259166	40350833	3728
chr10	81135000	81140000	chr10	81175000	81180000	.	.	.	.	0,255,255	77.0	26.291182	23.940643	22.492535	19.402512	1.6973712E-9	1.3232672E-14	1.5750446E-14	1.00441065E-19	7	81132500	81173928	6428
chr10	91080000	91085000	chr10	91120000	91125000	.	.	.	.	0,255,255	110.0	18.993769	20.691193	21.658972	21.619186	1.4602E-41	6.466369E-33	7.8001206E-33	8.32486E-33	12	91076666	91134583	18052
chr10	68280000	68285000	chr10	68355000	68360000	.	.	.	.	0,255,255	27.0	8.696134	7.5393305	5.9535723	8.902486	5.006589E-4	1.677415E-5	5.3350243E-7	6.7559094E-4	2	68282500	68367500	10000
chr10	4430000	4440000	chr10	4480000	4490000	.	.	.	.	0,255,255	74.0	34.287598	34.29306	35.080894	38.055912	2.0196996E-5	2.298693E-5	3.185696E-5	3.193979E-5	1	4435000	4485000	0
chr10	44290000	44295000	chr10	45045000	45050000	.	.	.	.	0,255,255	35.0	7.2098317	4.827046	5.2678823	7.732936	7.057934E-10	6.8840337E-15	3.4180295E-12	9.0225843E-10	2	44292500	45045000	2500
chr10	100620000	100630000	chr10	102440000	102450000	.	.	.	.	0,255,255	18.0	3.3687203	2.072032	2.478601	3.4291255	2.685803E-4	2.632027E-6	3.8145934E-6	4.2826476E-4	1	100625000	102445000	0
chr10	122800000	122805000	chr10	123005000	123010000	.	.	.	.	0,255,255	71.0	7.2563014	7.174593	11.696914	4.2407537	2.947829E-38	2.269565E-38	9.640908E-27	0.0	18	122805277	122998888	16706
chr10	50700000	50705000	chr10	50890000	50895000	.	.	.	.	0,255,255	22.0	3.3318143	2.529448	4.075775	1.5426803	4.8424164E-7	1.6017532E-8	1.3652265E-5	3.989265E-13	4	50701250	50892500	5154
chr10	4090000	4095000	chr10	4330000	4335000	.	.	.	.	0,255,255	32.0	5.447867	6.9918623	6.5070133	9.251483	3.09394E-10	3.6088334E-8	5.3031382E-8	4.7186136E-6	3	4089166	4335833	6872
chr10	82695000	82700000	chr10	82760000	82765000	.	.	.	.	0,255,255	35.0	13.271083	13.064801	13.153077	9.995105	6.5270445E-4	7.1031344E-4	0.0011280053	1.814699E-5	1	82697500	82762500	0
chr10	59220000	59225000	chr10	59320000	59325000	.	.	.	.	0,255,255	47.0	8.752405	11.359168	15.056083	9.998337	1.2701887E-14	2.0272582E-11	2.7354128E-8	2.8888152E-11	1	59222500	59322500	0
chr10	19010000	19020000	chr10	19090000	19100000	.	.	.	.	0,255,255	110.0	48.14325	46.178726	56.911324	45.287712	9.247256E-12	1.1478624E-11	1.6970343E-6	1.580145E-11	2	19015000	19100000	5000
chr10	20835000	20840000	chr10	20880000	20885000	.	.	.	.	0,255,255	35.0	10.824008	11.353187	15.354001	14.598228	1.2116586E-5	1.303821E-5	0.0011280053	0.0011069363	1	20837500	20882500	0
chr10	54075000	54100000	chr10	54250000	54275000	.	.	.	.	0,255,255	128.0	57.9433	48.79233	54.9818	52.75634	7.2564996E-11	1.1802224E-17	7.91197E-11	8.060821E-11	2	54087500	54250000	12500
chr10	117060000	117065000	chr10	117145000	117150000	.	.	.	.	0,255,255	48.0	10.834011	10.6797495	11.87256	12.792856	5.6221156E-12	5.7024116E-12	8.240711E-12	9.429283E-9	3	117069166	117149166	13438
chr10	7830000	7835000	chr10	7955000	7960000	.	.	.	.	0,255,255	23.0	7.41718	7.24526	4.8663177	6.6546726	0.0011467476	0.001121212	3.459934E-6	0.0014281033	3	7837500	7957500	5000
chr10	83250000	83255000	chr10	83505000	83510000	.	.	.	.	0,255,255	21.0	3.13814	4.169954	4.664523	5.266748	9.787256E-8	4.1243235E-5	5.091786E-5	7.4378017E-4	1	83252500	83507500	0
chr10	127050000	127075000	chr10	127650000	127675000	.	.	.	.	0,255,255	39.0	12.667892	12.750338	13.107198	14.042688	1.408697E-4	2.4575624E-4	2.5767184E-4	2.7099572E-4	1	127062500	127662500	0
chr10	99195000	99200000	chr10	99260000	99265000	.	.	.	.	0,255,255	56.0	11.675581	11.13407	11.14256	13.6757555	1.03558255E-16	1.0044111E-16	1.5263487E-16	1.1370418E-12	11	99198409	99262954	15915
chr10	8240000	8245000	chr10	8515000	8520000	.	.	.	.	0,255,255	15.0	3.6421092	3.8567824	2.6265113	2.272416	0.006959335	0.006895109	0.0013151953	1.9858604E-4	1	8242500	8517500	0
chr10	44455000	44460000	chr10	44525000	44530000	.	.	.	.	0,255,255	35.0	11.9162	9.461183	9.341331	9.16138	1.2116586E-5	1.1680819E-7	1.6184084E-7	1.6170713E-7	3	44459166	44529166	3727
chr10	58350000	58360000	chr10	58440000	58450000	.	.	.	.	0,255,255	80.0	23.02461	24.833542	28.83906	38.599052	7.097973E-16	4.41164E-11	5.960345E-11	7.630324E-7	2	58360000	58450000	7071
chr10	120585000	120590000	chr10	120870000	120875000	.	.	.	.	0,255,255	13.0	2.5971305	2.6219828	2.7025168	3.3600717	0.01394322	0.014615571	0.01574834	0.054828	2	120587500	120875000	2500
chr10	93160000	93165000	chr10	93350000	93355000	.	.	.	.	0,255,255	19.0	2.9605484	3.422854	5.521838	2.4661963	2.9029727E-6	4.0207266E-5	0.00572871	2.1302102E-7	3	93160833	93359166	6871
chr10	12810000	12815000	chr10	12865000	12870000	.	.	.	.	0,255,255	35.0	11.312179	11.87875	15.642104	11.54624	1.2116586E-5	1.303821E-5	0.030134585	1.814699E-5	3	12815833	12869166	6872
chr10	99260000	99265000	chr10	99575000	99580000	.	.	.	.	0,255,255	22.0	5.228379	5.4872146	6.3203344	9.020346	2.188134E-4	2.0918364E-4	0.003643062	0.034726135	2	99265000	99577500	2500
chr10	7950000	7960000	chr10	8060000	8070000	.	.	.	.	0,255,255	61.0	24.455757	29.48231	35.153927	31.884464	9.187802E-8	8.0487145E-5	0.018017527	0.018367317	2	7965000	8065000	10000
chr10	99105000	99110000	chr10	99260000	99265000	.	.	.	.	0,255,255	25.0	3.8542502	3.3410754	3.1183045	4.945801	3.4291947E-9	3.0686613E-9	7.5170745E-11	1.9248843E-7	1	99107500	99262500	0
chr10	127510000	127520000	chr10	128030000	128040000	.	.	.	.	0,255,255	27.0	9.7570095	7.810226	6.5463276	8.562173	0.0011399327	4.687926E-5	5.915839E-5	0.0013792089	1	127515000	128035000	0
chr10	34030000	34035000	chr10	34325000	34330000	.	.	.	.	0,255,255	29.0	4.9046273	5.2010684	7.137546	6.0034304	3.0150663E-10	2.4786317E-8	2.3206114E-6	3.225496E-8	2	34035000	34327500	2500
chr10	59430000	59435000	chr10	59860000	59865000	.	.	.	.	0,255,255	28.0	9.154644	6.223102	4.4537	9.576699	2.0210758E-4	1.0228841E-7	1.8778343E-9	2.7275927E-4	1	59432500	59862500	0
chr10	67860000	67870000	chr10	68140000	68150000	.	.	.	.	0,255,255	27.0	8.030898	6.3459406	7.226174	6.680489	0.0011399327	4.687926E-5	5.915839E-5	5.5597902E-5	1	67865000	68145000	0
chr10	91150000	91175000	chr10	93325000	93350000	.	.	.	.	0,255,255	32.0	8.425407	9.888146	13.433359	7.9986715	1.392255E-5	0.0013631958	0.03224497	3.4618923E-5	2	91162500	93350000	12500
chr10	45675000	45680000	chr10	45810000	45815000	.	.	.	.	0,255,255	21.0	3.3742685	3.0101397	2.9405925	3.8015933	2.2996846E-6	9.3517045E-8	1.1892152E-7	2.582777E-6	3	45677500	45807500	5000
chr10	17200000	17205000	chr10	17720000	17725000	.	.	.	.	0,255,255	26.0	5.6979985	4.528645	4.9912853	8.841952	1.641208E-6	3.2146886E-8	2.000311E-6	0.0016192677	2	17207500	17722500	5000
chr10	10405000	10410000	chr10	10555000	10560000	.	.	.	.	0,255,255	25.0	3.3295274	2.9840298	4.0878267	4.408954	3.4291947E-9	5.6844383E-11	1.9524622E-7	1.9248843E-7	1	10407500	10557500	0
chr10	128615000	128620000	chr10	128670000	128675000	.	.	.	.	0,255,255	63.0	13.684043	14.923669	15.154209	20.88565	8.65599E-17	9.6797397E-17	1.4678177E-16	1.4913837E-8	9	128621388	128674722	16264
chr10	127175000	127180000	chr10	127320000	127325000	.	.	.	.	0,255,255	29.0	9.927721	8.8664255	11.846654	9.404917	0.001970582	7.8531E-5	0.003105068	1.0487856E-4	3	127180833	127322500	12019
chr10	79985000	79990000	chr10	80050000	80055000	.	.	.	.	0,255,255	59.0	16.680828	18.83286	29.26032	22.09237	1.0068693E-10	1.0286458E-10	4.5225545E-4	4.3984616E-7	8	79988750	80040000	18583
chr10	13865000	13870000	chr10	13965000	13970000	.	.	.	.	0,255,255	47.0	8.2727375	7.6341357	11.077216	7.2108707	1.2701887E-14	3.8746017E-18	2.9249624E-11	6.3019624E-18	2	13867500	13965000	2500
chr10	20405000	20410000	chr10	20925000	20930000	.	.	.	.	0,255,255	26.0	3.3322732	4.812544	4.4107046	7.134948	6.0285976E-10	3.2146886E-8	4.334893E-8	6.720823E-5	2	20405000	20927500	2500
chr10	125260000	125270000	chr10	125530000	125540000	.	.	.	.	0,255,255	19.0	4.367418	4.1601524	6.0391583	3.7174776	9.405527E-4	0.0012453664	0.01217444	1.08474895E-4	1	125265000	125535000	0
chr10	29530000	29540000	chr10	30710000	30720000	.	.	.	.	0,255,255	14.0	1.5913129	1.7540978	2.96394	1.6540354	1.4687491E-4	3.1035405E-4	0.011200538	3.2235857E-4	1	29535000	30715000	0
chr10	86050000	86075000	chr10	86725000	86750000	.	.	.	.	0,255,255	59.0	10.755751	19.756178	26.65295	20.487476	8.4655906E-18	1.6298405E-6	8.380283E-4	1.9349811E-6	1	86062500	86737500	0
chr10	29350000	29375000	chr10	30825000	30850000	.	.	.	.	0,255,255	45.0	11.905786	13.790764	16.300825	18.106007	1.2617425E-9	1.2134495E-6	2.624851E-4	2.670511E-4	2	29362500	30825000	12500
chr10	75880000	75885000	chr10	76200000	76205000	.	.	.	.	0,255,255	20.0	1.3479818	2.3418255	3.77774	3.0220034	2.861235E-11	2.5578679E-8	1.2621031E-5	6.602914E-7	1	75882500	76202500	0
chr10	44320000	44330000	chr10	44750000	44760000	.	.	.	.	0,255,255	29.0	7.5636067	8.8527	9.967864	12.247016	3.944391E-6	1.926191E-4	0.005552801	0.0053402954	1	44325000	44755000	0
chr10	19000000	19025000	chr10	19500000	19525000	.	.	.	.	0,255,255	75.0	9.819356	33.11847	26.359802	46.961224	4.7179685E-35	3.740843E-5	1.3148111E-8	0.019250436	1	19012500	19512500	0
chr10	80755000	80760000	chr10	80995000	81000000	.	.	.	.	0,255,255	21.0	4.379333	6.836555	7.0659375	6.692133	4.427806E-5	0.006799487	0.0085891355	0.008497909	6	80752500	80993333	7683
chr10	60610000	60620000	chr10	60750000	60760000	.	.	.	.	0,255,255	47.0	10.845135	15.998144	17.867285	23.8104	5.3060546E-11	1.5436222E-5	1.8554061E-5	0.0024817833	2	60620000	60755000	5000
chr10	128090000	128095000	chr10	128185000	128190000	.	.	.	.	0,255,255	58.0	12.304611	11.433353	8.582093	14.769635	5.5235796E-18	5.295363E-18	4.1749091E-22	9.812291E-14	8	128091875	128185000	9703
chr10	78025000	78030000	chr10	78160000	78165000	.	.	.	.	0,255,255	167.0	14.290126	11.277884	12.556218	20.847181	0.0	0.0	0.0	0.0	10	78027500	78163000	11630
chr10	88145000	88150000	chr10	88200000	88205000	.	.	.	.	0,255,255	40.0	10.820398	10.760542	9.748345	11.798332	7.4537304E-8	7.872959E-8	3.16182E-10	1.0943353E-7	3	88152500	88200833	6009
chr10	88500000	88510000	chr10	88730000	88740000	.	.	.	.	0,255,255	40.0	21.655966	17.617336	15.434688	21.785688	0.055471756	0.0023711224	3.9562143E-5	0.07582819	2	88505000	88730000	5000
chr10	117080000	117090000	chr10	117200000	117210000	.	.	.	.	0,255,255	62.0	19.523438	22.6193	25.94815	33.63934	1.1025419E-11	3.9496694E-8	5.7765083E-5	0.012348018	1	117085000	117205000	0
chr10	88420000	88425000	chr10	88730000	88735000	.	.	.	.	0,255,255	19.0	4.8993616	3.9438944	3.1503341	6.2916346	5.279485E-4	4.0207266E-5	5.2022682E-5	0.040132295	2	88425000	88730000	3536
chr10	117840000	117850000	chr10	117950000	117960000	.	.	.	.	0,255,255	87.0	26.593994	32.56875	47.96634	29.82465	6.367274E-14	3.8570085E-9	4.140574E-5	8.525636E-14	1	117845000	117955000	0
chr10	22125000	22150000	chr10	24150000	24175000	.	.	.	.	0,255,255	18.0	1.7647331	3.1237972	4.501579	3.0149968	2.6755538E-7	1.8547021E-4	0.011387996	1.5282918E-4	1	22137500	24162500	0
chr10	81560000	81570000	chr10	82170000	82180000	.	.	.	.	0,255,255	36.0	8.706715	5.2775903	5.0481973	12.453352	9.373443E-8	1.2716796E-12	1.9553521E-12	9.037849E-4	1	81565000	82175000	0
chr10	95670000	95680000	chr10	95850000	95860000	.	.	.	.	0,255,255	48.0	16.811304	18.539085	16.902004	22.11252	6.9677058E-6	6.8516433E-6	8.36375E-6	0.0013927349	1	95675000	95855000	0
chr10	95895000	95900000	chr10	96030000	96035000	.	.	.	.	0,255,255	52.0	7.149497	6.453381	6.433189	8.775267	6.8224043E-22	5.728993E-22	1.0062382E-21	7.8330315E-18	5	95899500	96036500	6325
chr10	76345000	76350000	chr10	76440000	76445000	.	.	.	.	0,255,255	41.0	10.519162	11.3356285	10.786788	11.196477	2.4736032E-8	2.5957592E-8	3.8009457E-8	3.6181845E-8	1	76347500	76442500	0
chr10	111115000	111120000	chr10	111155000	111160000	.	.	.	.	0,255,255	36.0	13.855285	13.251599	16.366302	12.802256	3.1258597E-4	3.4077844E-4	0.017917855	5.3160154E-4	8	111115000	111164375	15117
chr10	82905000	82910000	chr10	83180000	83185000	.	.	.	.	0,255,255	36.0	5.370391	5.373295	8.686154	7.303845	5.204825E-13	4.606463E-13	4.9120548E-8	2.1817866E-10	13	82912500	83191730	13609
chr10	91180000	91190000	chr10	92720000	92730000	.	.	.	.	0,255,255	19.0	4.2369347	3.1001973	1.72543	3.9857333	9.405527E-4	6.5234744E-6	2.7156956E-8	0.0014008713	1	91185000	92725000	0
chr10	127125000	127130000	chr10	127225000	127230000	.	.	.	.	0,255,255	29.0	6.8895345	7.9109282	11.038679	7.943947	1.8140174E-6	7.8531E-5	0.003105068	1.0487856E-4	2	127125000	127227500	2500
chr10	78500000	78525000	chr10	79100000	79125000	.	.	.	.	0,255,255	57.0	23.984467	15.770275	17.949594	23.538605	5.9066033E-6	7.1858253E-9	8.499626E-9	8.977648E-6	1	78512500	79112500	0
chr10	93160000	93165000	chr10	93270000	93275000	.	.	.	.	0,255,255	34.0	13.194764	11.417693	11.604146	10.558853	0.0013297729	3.3205968E-5	4.762863E-5	4.6240577E-5	1	93162500	93272500	0
chr10	44535000	44540000	chr10	44595000	44600000	.	.	.	.	0,255,255	32.0	10.959333	10.415843	14.348337	10.166258	1.7835562E-4	1.939905E-4	0.00850312	2.745973E-4	4	44540000	44600000	19039
chr10	9800000	9825000	chr10	10550000	10575000	.	.	.	.	0,255,255	31.0	9.478679	10.384924	8.258607	13.362283	3.9273717E-5	0.0030625032	9.545836E-5	0.05758925	2	9800000	10562500	12500
chr10	30840000	30850000	chr10	31310000	31320000	.	.	.	.	0,255,255	75.0	15.224483	14.591964	16.164911	21.896383	1.0726487E-23	7.917039E-24	2.8002632E-18	2.1157823E-13	9	30835000	31305000	14142
chr10	73100000	73125000	chr10	74850000	74875000	.	.	.	.	0,255,255	17.0	3.0533788	2.3381038	2.6779985	3.3703325	1.9264304E-4	7.014672E-5	5.2622193E-4	0.00471476	2	73112500	74850000	12500
chr10	17730000	17735000	chr10	17870000	17875000	.	.	.	.	0,255,255	62.0	5.6492786	3.9611332	5.7925553	4.2120566	3.2815563E-35	1.7595E-40	5.4358773E-35	5.24108E-40	9	17736388	17870277	11454
chr10	125260000	125270000	chr10	125410000	125420000	.	.	.	.	0,255,255	25.0	6.093266	5.8841987	5.4964004	5.2090416	1.2111059E-5	1.4454013E-5	1.8602497E-5	1.8624001E-5	2	125270000	125415000	5000
chr10	120250000	120260000	chr10	120870000	120880000	.	.	.	.	0,255,255	33.0	8.915395	8.427634	11.435641	12.513426	2.9716061E-6	3.0191181E-6	2.309977E-4	0.007064441	2	120250000	120875000	5000
chr10	67125000	67130000	chr10	67185000	67190000	.	.	.	.	0,255,255	32.0	11.6751995	12.977267	15.105935	14.039199	1.7835562E-4	0.005456982	0.00850312	0.00841522	2	67135000	67182500	9014
chr10	128550000	128560000	chr10	128670000	128680000	.	.	.	.	0,255,255	61.0	21.223402	21.296947	24.346342	32.738567	9.187802E-8	9.2626685E-8	1.2678026E-7	0.018367317	1	128555000	128675000	0
chr10	58445000	58450000	chr10	58495000	58500000	.	.	.	.	0,255,255	40.0	14.885772	13.970443	17.169043	17.156368	1.2230529E-5	1.3394401E-5	0.0016849568	0.0016764515	2	58452500	58495000	5590
chr10	13560000	13570000	chr10	14080000	14090000	.	.	.	.	0,255,255	31.0	4.465503	8.933176	15.3752985	7.251428	1.910506E-11	2.6077561E-5	0.024706988	5.027291E-7	2	13560000	14090000	7071
chr10	90080000	90090000	chr10	90680000	90690000	.	.	.	.	0,255,255	14.0	2.6817575	2.024642	2.452461	2.4251194	0.0057702307	0.0019122451	0.0022387477	0.001809039	1	90085000	90685000	0
chr10	34035000	34040000	chr10	34230000	34235000	.	.	.	.	0,255,255	36.0	4.1504703	5.0155	6.6227865	5.8522596	1.2242115E-15	4.606463E-13	2.2799668E-10	6.6210584E-13	2	34035000	34232500	2500
chr10	107925000	107950000	chr10	108175000	108200000	.	.	.	.	0,255,255	127.0	41.581787	54.941776	62.005848	56.19475	3.028222E-17	1.332735E-10	2.6929098E-5	1.5713998E-10	2	107937500	108175000	12500
chr10	98910000	98915000	chr10	99105000	99110000	.	.	.	.	0,255,255	22.0	7.093302	5.16969	6.901438	5.463092	0.0028548297	2.0918364E-4	0.003643062	2.5054492E-4	1	98912500	99107500	0
chr10	68350000	68360000	chr10	68530000	68540000	.	.	.	.	0,255,255	29.0	8.6698675	11.3313875	12.068215	11.650154	1.840437E-4	0.004932931	0.005552801	0.0053402954	1	68355000	68535000	0
chr10	62600000	62610000	chr10	63020000	63030000	.	.	.	.	0,255,255	26.0	8.415113	6.454657	7.4295664	7.69671	0.0026751717	1.4028125E-4	1.7008667E-4	1.6305572E-4	1	62605000	63025000	0
chr10	53850000	53875000	chr10	56325000	56350000	.	.	.	.	0,255,255	29.0	6.8912473	8.085298	9.117938	8.501682	6.390762E-6	6.331116E-4	6.7296333E-4	6.686805E-4	1	53862500	56337500	0
chr10	123250000	123275000	chr10	126325000	126350000	.	.	.	.	0,255,255	34.0	7.169552	8.017345	10.960261	9.48499	1.1481752E-8	3.6851457E-6	2.9241547E-4	3.783721E-6	1	123262500	126337500	0
chr10	93485000	93490000	chr10	93575000	93580000	.	.	.	.	0,255,255	35.0	6.3552656	6.5810647	7.735701	8.855599	7.057934E-10	6.1732164E-10	9.21093E-10	1.6170713E-7	5	93491500	93575500	17889
chr10	127070000	127075000	chr10	127165000	127170000	.	.	.	.	0,255,255	20.0	6.067881	5.8330836	7.666316	5.9788275	0.001835165	0.0017891463	0.019166885	0.0020891398	4	127070000	127168750	8385
chr10	77625000	77630000	chr10	77915000	77920000	.	.	.	.	0,255,255	17.0	4.951754	3.391173	4.411581	4.6190047	0.004860005	6.0898066E-4	0.005354986	0.0053146025	3	77630833	77900833	18634
chr10	17730000	17735000	chr10	18195000	18200000	.	.	.	.	0,255,255	20.0	1.9482284	1.900063	3.253281	2.1561513	8.31294E-10	9.24058E-10	1.2621031E-5	3.3939816E-8	2	17732500	18205000	7500
chr10	18020000	18025000	chr10	18055000	18060000	.	.	.	.	0,255,255	40.0	17.346292	16.27222	14.577068	17.062555	0.0011317314	0.0011047946	2.1125323E-5	0.0016764515	1	18022500	18057500	0
chr10	39240000	39245000	chr10	39515000	39520000	.	.	.	.	0,255,255	56.0	6.7352095	7.2355223	10.291835	8.564125	4.1897275E-25	3.3263607E-25	1.5263487E-16	1.16894935E-20	6	39239166	39518333	15920
chr10	43210000	43215000	chr10	43375000	43380000	.	.	.	.	0,255,255	23.0	4.102722	4.5770345	4.865231	5.3821363	3.000511E-6	2.7431406E-6	3.459934E-6	8.022473E-5	3	43219166	43375833	6871
chr10	80175000	80180000	chr10	80245000	80250000	.	.	.	.	0,255,255	178.0	20.315247	16.29688	22.415411	22.929235	0.0	0.0	0.0	0.0	24	80186041	80240625	25727
chr10	12690000	12695000	chr10	12995000	13000000	.	.	.	.	0,255,255	28.0	1.6729974	1.433314	1.9299563	2.338188	5.64452E-18	3.4836117E-20	1.043628E-17	1.4522186E-15	5	12690500	12993500	6325
chr10	41510000	41520000	chr10	42270000	42280000	.	.	.	.	0,255,255	25.0	4.461373	5.131044	5.005684	8.527475	3.1467502E-7	1.4454013E-5	1.8602497E-5	0.007291981	2	41515000	42285000	10000
chr10	79980000	79990000	chr10	80260000	80270000	.	.	.	.	0,255,255	33.0	14.5297165	11.80138	13.76202	14.326233	0.0061381594	1.9318644E-4	0.007345088	0.007064441	3	79978333	80251666	14908
chr10	95550000	95560000	chr10	96100000	96110000	.	.	.	.	0,255,255	28.0	7.467021	6.1818237	9.964115	5.795851	1.26852265E-5	2.7340917E-7	0.011095544	4.1021775E-7	1	95555000	96105000	0
chr10	59950000	59955000	chr10	60000000	60005000	.	.	.	.	0,255,255	53.0	16.686686	16.231518	19.52363	20.82935	3.7189995E-8	3.730996E-8	5.803833E-8	4.1481708E-5	1	59952500	60002500	0
chr10	11280000	11285000	chr10	11315000	11320000	.	.	.	.	0,255,255	29.0	10.397046	11.197464	11.954984	9.944122	0.001970582	0.0021766578	0.003105068	0.003057694	1	11282500	11317500	0
chr10	68790000	68800000	chr10	68840000	68850000	.	.	.	.	0,255,255	71.0	31.989664	33.112156	31.869743	31.31504	1.08952896E-4	1.2557502E-4	1.7167562E-4	1.7194892E-4	1	68795000	68845000	0
chr10	33950000	33955000	chr10	34015000	34020000	.	.	.	.	0,255,255	33.0	8.534586	7.9366426	10.894608	7.186243	1.191524E-6	1.1628725E-6	1.1708102E-4	1.3915142E-8	3	33950833	34015833	3727
chr10	79925000	79930000	chr10	79985000	79990000	.	.	.	.	0,255,255	45.0	9.812224	11.723229	19.699234	7.312715	2.3966498E-13	2.4053795E-10	0.005657408	1.848504E-16	1	79927500	79987500	0
chr10	8075000	8100000	chr10	8175000	8200000	.	.	.	.	0,255,255	213.0	96.44105	117.087135	134.57759	113.03391	2.2315848E-20	8.300463E-11	5.4006494E-4	9.7334606E-11	1	8087500	8187500	0
chr10	57630000	57635000	chr10	57725000	57730000	.	.	.	.	0,255,255	47.0	9.483986	8.977698	7.9328847	16.005869	1.2701887E-14	1.1666465E-14	1.7198777E-14	1.0409398E-5	1	57632500	57727500	0
chr10	76835000	76840000	chr10	77070000	77075000	.	.	.	.	0,255,255	53.0	4.828965	5.7930536	7.484766	7.643416	3.9619534E-31	5.7724465E-27	1.6170168E-22	1.6501055E-22	7	76838214	77073214	10227
chr10	62185000	62190000	chr10	62240000	62245000	.	.	.	.	0,255,255	36.0	7.252089	7.2213864	9.145039	6.5419	1.6971807E-10	1.4917667E-10	4.9120548E-8	2.1817866E-10	5	62190500	62247500	15297
chr10	40250000	40275000	chr10	40875000	40900000	.	.	.	.	0,255,255	37.0	12.45959	11.195091	11.055363	15.8050785	6.64238E-4	1.4983713E-5	1.9038875E-5	0.03835214	2	40275000	40887500	12500
chr10	84640000	84645000	chr10	85045000	85050000	.	.	.	.	0,255,255	13.0	2.616802	1.8562992	1.8875666	2.2471373	0.01394322	6.4112665E-4	7.009877E-4	0.0037527776	1	84642500	85047500	0
chr10	89450000	89475000	chr10	89800000	89825000	.	.	.	.	0,255,255	78.0	16.95748	33.926617	44.841297	36.136448	1.2234866E-19	5.910469E-6	0.005933739	6.7248366E-6	1	89462500	89812500	0
chr10	43730000	43740000	chr10	43910000	43920000	.	.	.	.	0,255,255	71.0	24.754034	26.210558	25.47057	37.227177	7.5816466E-8	7.734487E-8	1.07184654E-7	1.7194892E-4	5	43735000	43913000	12806
chr10	93880000	93890000	chr10	94030000	94040000	.	.	.	.	0,255,255	46.0	19.71283	22.279123	22.268608	20.790253	0.0032178347	0.0035237405	0.0044973427	0.0043414547	1	93885000	94035000	0
chr10	42190000	42195000	chr10	42275000	42280000	.	.	.	.	0,255,255	33.0	11.853848	10.823199	12.138513	10.702307	7.503767E-5	8.1436956E-5	1.1708102E-4	1.1414374E-4	1	42192500	42277500	0
chr10	80745000	80750000	chr10	80875000	80880000	.	.	.	.	0,255,255	52.0	7.77506	8.7057295	9.736572	11.210991	6.8224043E-22	5.117321E-18	8.0120706E-18	4.0708132E-14	4	80748750	80877500	5154
chr10	39170000	39175000	chr10	39610000	39615000	.	.	.	.	0,255,255	35.0	6.322985	5.337642	6.1303854	3.9515018	7.057934E-10	2.4020941E-12	3.4180295E-12	1.0384197E-14	1	39172500	39612500	0
chr10	14450000	14455000	chr10	14705000	14710000	.	.	.	.	0,255,255	20.0	1.1545328	1.8454655	2.6702402	2.008733	2.837663E-10	9.24058E-10	6.512062E-7	3.3939816E-8	1	14452500	14707500	0
chr10	80995000	81000000	chr10	81175000	81180000	.	.	.	.	0,255,255	19.0	4.033755	3.7651525	3.4121754	4.0209036	5.279485E-4	4.0207266E-5	5.2022682E-5	5.7948206E-4	4	81000000	81175000	3536
chr10	53860000	53870000	chr10	55980000	55990000	.	.	.	.	0,255,255	17.0	1.4675826	2.616429	3.2627814	4.925347	3.868614E-8	1.5306934E-4	0.001752924	0.011895789	2	53860000	55980000	7071
chr10	50700000	50710000	chr10	51250000	51260000	.	.	.	.	0,255,255	15.0	1.6571535	1.7296739	2.040417	2.1809344	2.5259096E-5	5.282863E-5	5.00685E-4	4.1308155E-4	1	50705000	51255000	0
chr10	25290000	25300000	chr10	26370000	26380000	.	.	.	.	0,255,255	24.0	6.050025	5.2735972	5.1800485	4.9043913	4.2051415E-5	5.0325696E-5	6.134263E-5	2.080057E-6	1	25295000	26375000	0
chr10	24160000	24170000	chr10	24620000	24630000	.	.	.	.	0,255,255	19.0	4.9719043	4.4233747	4.424326	4.978276	0.008794343	0.0012453664	0.0015130542	0.012284556	2	24160000	24630000	7071
chr10	70310000	70320000	chr10	71210000	71220000	.	.	.	.	0,255,255	16.0	4.0024614	2.6992998	2.8111622	3.5417228	0.021357534	6.7984656E-4	8.4622356E-4	0.0052016973	2	70315000	71225000	10000
chr10	110790000	110795000	chr10	110975000	110980000	.	.	.	.	0,255,255	33.0	6.4040384	5.631858	7.9078174	6.340851	1.0956358E-8	5.995359E-11	1.5860259E-6	1.3915142E-8	6	110793333	110976666	5893
chr10	53625000	53650000	chr10	56225000	56250000	.	.	.	.	0,255,255	27.0	11.497804	9.246506	9.404525	9.267346	0.027705217	0.0037304794	0.0038721848	0.003980009	2	53625000	56237500	12500
chr10	127675000	127680000	chr10	128035000	128040000	.	.	.	.	0,255,255	23.0	5.1758943	4.0211506	5.3358994	3.5392008	6.9888876E-5	2.7431406E-6	8.239866E-5	1.2057038E-7	1	127677500	128037500	0
chr10	13190000	13195000	chr10	13435000	13440000	.	.	.	.	0,255,255	15.0	4.5977135	4.4570007	4.637666	4.361918	0.03264761	0.03353924	0.03599067	0.03604524	2	13190000	13435000	3536
chr10	82985000	82990000	chr10	83090000	83095000	.	.	.	.	0,255,255	21.0	8.520812	8.912132	8.540741	9.189802	0.045976203	0.050729845	0.06642548	0.06588543	2	82990000	83087500	5590
chr10	75950000	75955000	chr10	76030000	76035000	.	.	.	.	0,255,255	33.0	10.739741	8.940654	8.74793	11.786416	7.503767E-5	1.1628725E-6	1.5860259E-6	1.1414374E-4	2	75955000	76037500	5590
chr10	10400000	10410000	chr10	11170000	11180000	.	.	.	.	0,255,255	14.0	2.14495	2.4279144	2.9591346	2.4519432	0.0010665923	0.0019122451	0.011200538	0.001809039	1	10405000	11175000	0
chr10	84015000	84020000	chr10	84435000	84440000	.	.	.	.	0,255,255	24.0	6.08116	5.743693	6.0037074	5.693687	2.1066537E-5	1.9611773E-5	2.4792313E-5	2.424497E-5	4	84020000	84440000	3536
chr10	20650000	20675000	chr10	20925000	20950000	.	.	.	.	0,255,255	134.0	69.60361	51.444214	47.23837	74.08349	8.618123E-7	9.98885E-13	5.9003245E-20	9.916521E-7	1	20662500	20937500	0
chr10	90725000	90730000	chr10	91030000	91035000	.	.	.	.	0,255,255	67.0	5.692085	5.849384	8.841765	6.776767	4.48553E-40	3.34166E-40	5.0637447E-29	2.2366834E-34	10	90730500	91035000	8382
chr10	82920000	82925000	chr10	83090000	83095000	.	.	.	.	0,255,255	19.0	5.0894604	5.3567142	6.9949145	4.6750546	0.0048608226	0.004808917	0.040297765	5.7948206E-4	3	82920833	83099166	11785
chr10	90730000	90740000	chr10	91130000	91140000	.	.	.	.	0,255,255	22.0	3.9596555	3.2692027	8.362228	2.989339	2.2296947E-5	1.0855991E-6	0.059916563	5.589562E-8	2	90735000	91140000	5000
chr10	52380000	52385000	chr10	52415000	52420000	.	.	.	.	0,255,255	54.0	13.513547	14.078062	9.71221	17.512682	6.9147674E-12	7.759919E-12	3.3445158E-19	2.2722142E-8	3	52380833	52419166	3728
chr10	44455000	44460000	chr10	45045000	45050000	.	.	.	.	0,255,255	30.0	9.186714	5.2225637	5.3444195	6.160322	2.9251934E-5	5.863748E-9	7.8820355E-9	7.6607884E-9	4	44460000	45045000	3536
chr10	34295000	34300000	chr10	34415000	34420000	.	.	.	.	0,255,255	24.0	5.3430066	3.508792	3.2970645	5.0295286	2.1066537E-5	1.6750125E-8	2.4358702E-8	2.424497E-5	2	34290000	34417500	7500
chr10	116980000	116985000	chr10	117030000	117035000	.	.	.	.	0,255,255	24.0	6.027039	6.1511135	8.875048	8.690625	2.1066537E-5	1.9611773E-5	0.0083168885	0.008213422	2	116980000	117035000	3536
chr10	87550000	87555000	chr10	88325000	88330000	.	.	.	.	0,255,255	28.0	4.3908167	3.0463004	4.632089	3.0817752	1.561706E-9	1.4086807E-13	1.8778343E-9	2.0040512E-13	2	87552500	88325000	2500
chr10	17730000	17740000	chr10	18310000	18320000	.	.	.	.	0,255,255	14.0	1.3410327	1.1537682	1.4302807	1.7212856	1.8551318E-5	0.0011089497	5.2587264E-5	3.2235857E-4	1	17735000	18315000	0
chr10	44325000	44330000	chr10	44455000	44460000	.	.	.	.	0,255,255	77.0	10.4015665	10.627356	11.9259205	18.828646	2.0561051E-31	2.1299697E-31	3.083463E-31	1.00441065E-19	12	44335416	44452083	10017
chr10	86630000	86640000	chr10	86680000	86690000	.	.	.	.	0,255,255	30.0	10.731729	10.4150505	11.205536	11.447185	0.0021941892	0.0023281963	0.0026484502	0.0025368459	1	86635000	86685000	0
chr10	7660000	7670000	chr10	7720000	7730000	.	.	.	.	0,255,255	75.0	33.847904	35.45942	35.417347	44.6358	1.12817315E-5	1.27744E-5	1.769369E-5	0.008945048	1	7665000	7725000	0
chr10	18910000	18920000	chr10	19510000	19520000	.	.	.	.	0,255,255	32.0	6.293583	7.610958	9.231258	8.63876	9.245346E-8	1.1049151E-7	1.10018345E-5	1.08735685E-5	3	18915000	19515000	10000
chr10	3525000	3550000	chr10	4325000	4350000	.	.	.	.	0,255,255	35.0	7.7476873	7.5256233	10.628364	8.389127	2.870122E-9	9.341176E-9	1.2007857E-4	1.2518605E-6	1	3537500	4337500	0
chr10	80430000	80435000	chr10	80695000	80700000	.	.	.	.	0,255,255	21.0	2.0295012	3.2794995	3.2241094	3.897494	3.1107543E-9	2.1096218E-6	2.8492009E-6	2.582777E-6	3	80435833	80687500	10541
chr10	41000000	41010000	chr10	41500000	41510000	.	.	.	.	0,255,255	16.0	1.050824	1.1173434	2.0291991	1.6742176	1.982974E-6	1.0116783E-5	1.0748845E-4	1.0074309E-5	2	41010000	41505000	5000
chr10	25480000	25490000	chr10	26140000	26150000	.	.	.	.	0,255,255	16.0	2.4784439	1.7575324	1.5537101	2.9285681	4.6748173E-5	8.270602E-6	9.4730234E-7	7.6584955E-4	1	25485000	26145000	0
chr10	128405000	128410000	chr10	128440000	128445000	.	.	.	.	0,255,255	99.0	17.926626	20.779766	19.567059	17.492699	8.508089E-34	2.9848944E-26	3.5611335E-26	1.5027865E-33	7	128408928	128448928	9286
chr10	75255000	75260000	chr10	75435000	75440000	.	.	.	.	0,255,255	60.0	12.522267	10.657103	12.787664	15.660227	4.3496463E-15	2.661903E-19	7.323003E-15	5.6308666E-11	8	75266875	75435625	14497
chr10	18840000	18845000	chr10	18895000	18900000	.	.	.	.	0,255,255	22.0	6.9627376	6.5050216	6.4466157	8.823393	0.0028548297	0.0028356963	0.003643062	0.034726135	6	18836666	18902500	7683
chr10	3330000	3335000	chr10	3940000	3945000	.	.	.	.	0,255,255	14.0	0.942932	0.8380854	0.80540746	0.9162829	7.1597303E-4	0.00131042	0.0017922168	0.0016206151	1	3332500	3942500	0
chr10	26375000	26400000	chr10	26550000	26575000	.	.	.	.	0,255,255	92.0	42.037052	44.500248	60.469193	43.677753	5.699037E-6	5.922879E-6	0.010619003	6.3084067E-6	1	26387500	26562500	0
chr10	121770000	121775000	chr10	122050000	122055000	.	.	.	.	0,255,255	33.0	5.0049925	4.7135606	4.195386	8.449834	6.604512E-11	2.6558535E-13	3.6013293E-13	1.5685221E-6	6	121771666	122049166	6719
chr10	115250000	115255000	chr10	115385000	115390000	.	.	.	.	0,255,255	27.0	2.9235532	4.922143	6.565829	4.8406305	1.1371683E-12	6.7852874E-9	2.343863E-5	9.274305E-9	4	115251250	115380000	17545
chr10	19935000	19940000	chr10	20000000	20005000	.	.	.	.	0,255,255	44.0	10.395493	10.825007	11.932933	13.105455	7.709504E-10	8.0110263E-10	1.1703264E-9	5.364351E-7	7	19938928	20001785	14232
chr10	39170000	39180000	chr10	39410000	39420000	.	.	.	.	0,255,255	46.0	17.761026	18.808758	24.2824	16.23252	3.390157E-5	3.3943583E-5	0.0044973427	4.212019E-5	1	39175000	39415000	0
chr10	60125000	60150000	chr10	60375000	60400000	.	.	.	.	0,255,255	89.0	18.4571	29.735998	43.15712	33.42176	2.9839462E-26	3.1364505E-14	3.3034492E-5	3.2478182E-9	2	60137500	60400000	12500
chr10	5595000	5600000	chr10	5840000	5845000	.	.	.	.	0,255,255	26.0	2.073642	2.9192452	3.0598848	3.4945865	9.3601965E-14	8.061146E-12	1.0218874E-11	7.7506385E-10	4	5602500	5845000	5590
chr10	80810000	80820000	chr10	80990000	81000000	.	.	.	.	0,255,255	53.0	14.200269	20.224113	19.835005	22.286531	6.797728E-11	4.4185224E-5	5.842424E-5	5.587579E-5	1	80815000	80995000	0
chr10	68160000	68170000	chr10	68440000	68450000	.	.	.	.	0,255,255	29.0	8.957708	8.868825	8.242283	9.629068	1.840437E-4	1.926191E-4	2.251713E-4	2.2411687E-4	1	68165000	68445000	0
chr10	66900000	66910000	chr10	67130000	67140000	.	.	.	.	0,255,255	63.0	25.248463	23.507488	31.897528	23.527803	2.149855E-5	1.6527931E-8	0.008073947	2.2449438E-8	2	66905000	67130000	5000
chr10	53345000	53350000	chr10	53525000	53530000	.	.	.	.	0,255,255	124.0	12.083514	8.865218	15.446037	12.5090475	0.0	0.0	0.0	0.0	17	53348970	53518382	14653
chr10	5600000	5605000	chr10	5785000	5790000	.	.	.	.	0,255,255	49.0	4.253612	4.264384	5.6664214	7.786196	3.1290857E-27	2.4675444E-27	2.983584E-23	2.0504987E-19	6	5600833	5790000	7683
chr10	25350000	25375000	chr10	26775000	26800000	.	.	.	.	0,255,255	35.0	9.076187	12.564668	11.914517	14.81029	5.1462706E-7	0.004875306	1.2007857E-4	0.005182864	1	25362500	26787500	0
chr10	122105000	122110000	chr10	122445000	122450000	.	.	.	.	0,255,255	14.0	0.84700495	0.98351145	0.48832256	1.3421396	7.1597303E-4	0.00131042	0.0017922168	1.723915E-5	2	122105000	122447500	2500
chr10	19700000	19725000	chr10	20125000	20150000	.	.	.	.	0,255,255	109.0	35.296337	34.2235	42.93128	38.456306	6.4870296E-17	6.633635E-17	9.041569E-11	9.002327E-17	3	19712500	20104166	41666
chr10	44000000	44005000	chr10	44070000	44075000	.	.	.	.	0,255,255	33.0	9.398996	9.487965	6.79052	13.942133	1.191524E-6	1.1628725E-6	1.4061544E-8	0.004401384	2	44002500	44070000	2500
chr10	93050000	93060000	chr10	93810000	93820000	.	.	.	.	0,255,255	14.0	2.2902226	2.121826	2.4683242	1.9663028	0.0010665923	0.0019122451	0.0022387477	3.2235857E-4	1	93055000	93815000	0
chr10	30620000	30625000	chr10	30715000	30720000	.	.	.	.	0,255,255	50.0	6.691507	6.6018906	7.8335614	8.177166	2.4998833E-20	2.0537504E-20	3.7126587E-20	1.7869351E-16	6	30625833	30715833	18634
chr10	111500000	111505000	chr10	111955000	111960000	.	.	.	.	0,255,255	29.0	5.188368	4.2109957	14.155626	2.561941	2.6911733E-8	2.634667E-10	0.04844855	2.532742E-14	2	111505000	111965000	7906
chr10	7880000	7890000	chr10	8190000	8200000	.	.	.	.	0,255,255	79.0	19.507809	24.546438	43.202408	30.115097	1.14179924E-20	1.9729737E-15	0.0018188913	1.4337818E-10	1	7885000	8195000	0
chr10	60530000	60535000	chr10	60755000	60760000	.	.	.	.	0,255,255	55.0	2.3223736	4.3391385	5.520052	6.204699	0.0	3.2272004E-33	1.6279939E-28	1.5316911E-28	7	60530357	60758214	7889
chr10	42675000	42680000	chr10	42760000	42765000	.	.	.	.	0,255,255	25.0	9.518707	9.217274	5.808457	9.35067	0.002726682	0.0028516212	7.1461395E-6	0.0037228737	3	42684166	42765833	10673
chr10	76275000	76300000	chr10	76725000	76750000	.	.	.	.	0,255,255	60.0	17.16864	20.720184	25.408108	28.678896	2.149356E-10	7.269071E-7	4.7623817E-4	4.7864794E-4	2	76275000	76737500	12500
chr10	75725000	75750000	chr10	76200000	76225000	.	.	.	.	0,255,255	76.0	24.670218	33.2559	33.095566	39.596455	4.0656483E-9	2.0465E-5	2.3748506E-5	0.013207261	2	75737500	76225000	12500
chr10	63150000	63155000	chr10	63305000	63310000	.	.	.	.	0,255,255	62.0	6.980871	6.8573475	10.728563	6.0381494	3.5146792E-30	2.707479E-30	1.9370454E-20	4.293739E-35	3	63152500	63309166	8334
chr10	128055000	128060000	chr10	128090000	128095000	.	.	.	.	0,255,255	65.0	26.269209	25.447195	26.190083	25.459085	1.7908404E-5	1.7932985E-5	9.971889E-6	9.4326515E-6	2	128047500	128092500	10000
chr10	41430000	41440000	chr10	41680000	41690000	.	.	.	.	0,255,255	32.0	6.7271805	8.209699	10.001056	12.148039	9.245346E-8	9.147747E-6	5.403154E-4	5.193328E-4	1	41435000	41685000	0
chr10	42030000	42035000	chr10	42290000	42295000	.	.	.	.	0,255,255	68.0	5.8870535	5.9665074	7.1566596	9.943239	4.2661E-41	3.1158E-41	2.7760312E-35	1.3307983E-24	6	42030000	42289166	11931
chr10	39170000	39175000	chr10	39370000	39375000	.	.	.	.	0,255,255	20.0	4.778927	4.917145	6.310143	4.194777	1.5582072E-4	1.4715371E-4	0.019166885	1.7358693E-4	1	39172500	39372500	0
chr10	128140000	128145000	chr10	128185000	128190000	.	.	.	.	0,255,255	63.0	9.415666	10.668024	12.195336	13.077265	4.505956E-26	2.722928E-21	4.067256E-21	1.488741E-16	8	128143750	128185625	8949
chr10	125950000	125975000	chr10	126525000	126550000	.	.	.	.	0,255,255	42.0	9.122213	14.533689	12.572199	17.607912	7.575936E-11	1.9460385E-5	2.05282E-5	0.0020894266	1	125962500	126537500	0
chr10	44290000	44295000	chr10	44760000	44765000	.	.	.	.	0,255,255	16.0	3.4381065	2.7444532	2.2329016	4.064338	0.0022067637	2.8880744E-4	4.1859694E-5	0.014387994	1	44292500	44762500	0
chr10	11450000	11455000	chr10	12610000	12615000	.	.	.	.	0,255,255	20.0	1.5484291	1.6234343	2.989704	1.2957686	2.861235E-11	9.24058E-10	6.512062E-7	4.8298875E-11	2	11450000	12612500	2500
chr10	34170000	34175000	chr10	34205000	34210000	.	.	.	.	0,255,255	41.0	15.671902	18.10693	16.697695	17.426731	5.82001E-4	5.707635E-4	8.7616063E-4	8.6979003E-4	1	34172500	34207500	0
chr10	79765000	79770000	chr10	79810000	79815000	.	.	.	.	0,255,255	59.0	15.382007	16.032837	26.194365	24.801003	1.5546936E-14	1.0286458E-10	4.5225545E-4	4.2354764E-4	2	79770000	79812500	2500
chr10	56100000	56110000	chr10	56330000	56340000	.	.	.	.	0,255,255	32.0	7.2722373	7.8432345	7.947906	10.223165	9.245346E-8	9.147747E-6	1.10018345E-5	5.193328E-4	1	56105000	56335000	0
chr10	13960000	13970000	chr10	14190000	14200000	.	.	.	.	0,255,255	49.0	12.748396	18.041214	13.864769	26.04078	5.8095275E-9	2.994088E-6	6.9881314E-9	0.04509554	2	13965000	14200000	5000
chr10	11360000	11365000	chr10	12610000	12615000	.	.	.	.	0,255,255	20.0	1.0148735	1.2905911	1.5361989	1.7688468	2.837663E-10	3.396563E-11	5.2564925E-11	1.2181832E-9	1	11362500	12612500	0
chr10	43575000	43580000	chr10	44070000	44075000	.	.	.	.	0,255,255	41.0	3.212504	4.1823926	4.5164366	5.894999	4.040943E-23	5.808223E-20	8.956983E-20	1.1838972E-16	4	43575000	44070000	3536
chr10	4670000	4680000	chr10	5160000	5170000	.	.	.	.	0,255,255	36.0	10.946389	10.812456	10.534166	13.217092	1.2051466E-5	1.201017E-5	1.4825004E-5	9.037849E-4	2	4675000	5160000	5000
chr10	85215000	85220000	chr10	85650000	85655000	.	.	.	.	0,255,255	21.0	4.413351	3.3827405	6.286311	2.5056624	4.427806E-5	2.1096218E-6	0.0085891355	1.2480456E-7	1	85217500	85652500	0
chr10	79765000	79770000	chr10	79850000	79855000	.	.	.	.	0,255,255	29.0	13.257138	12.570885	14.984897	11.111821	0.0293114	0.031294934	0.04844855	0.003057694	2	79775000	79852500	7500
chr10	119225000	119250000	chr10	120175000	120200000	.	.	.	.	0,255,255	34.0	10.28982	8.04377	13.9885	8.241991	1.3581874E-4	3.6851457E-6	0.009578529	3.783721E-6	1	119237500	120187500	0
chr10	71235000	71240000	chr10	71290000	71295000	.	.	.	.	0,255,255	45.0	12.046182	11.510076	11.915567	15.081236	2.3299987E-10	2.4053795E-10	3.5191428E-10	2.0350588E-7	7	71236785	71289642	17157
chr10	22055000	22060000	chr10	22145000	22150000	.	.	.	.	0,255,255	32.0	7.247847	8.876896	8.106272	8.701633	4.1775856E-8	3.53909E-6	4.780276E-6	4.7186136E-6	4	22041250	22155000	17897
chr10	19015000	19020000	chr10	19185000	19190000	.	.	.	.	0,255,255	75.0	12.128197	9.836292	12.330993	15.160975	6.937618E-30	6.0023673E-36	1.0105701E-29	5.7070264E-24	15	19013500	19181166	17208
chr10	13965000	13970000	chr10	14055000	14060000	.	.	.	.	0,255,255	76.0	13.257333	14.41319	22.545868	12.78764	7.3818103E-25	7.837872E-25	4.6239505E-14	1.2611074E-24	7	13974642	14048928	11629
chr10	80375000	80380000	chr10	80505000	80510000	.	.	.	.	0,255,255	33.0	4.709448	6.883375	8.295752	9.669373	3.031898E-13	9.526267E-9	1.5860259E-6	1.5685221E-6	1	80377500	80507500	0
chr10	78755000	78760000	chr10	79115000	79120000	.	.	.	.	0,255,255	24.0	2.2683592	2.381659	2.119486	3.1514988	6.6073995E-12	7.84905E-12	1.295236E-11	2.3438194E-8	5	78757500	79117500	5000
chr10	121835000	121840000	chr10	122045000	122050000	.	.	.	.	0,255,255	22.0	4.9555464	5.2746425	5.000699	6.4453635	1.1798296E-5	2.0918364E-4	2.569669E-4	0.0035855894	1	121837500	122047500	0
chr10	121470000	121475000	chr10	121505000	121510000	.	.	.	.	0,255,255	43.0	21.030035	19.452124	19.186028	19.922441	0.01579741	1.4327044E-4	2.1849271E-4	0.016974153	2	121475000	121512500	5590
chr10	18240000	18250000	chr10	18520000	18530000	.	.	.	.	0,255,255	16.0	4.063484	3.8305984	3.4798744	4.3621373	0.021357534	0.005168669	0.005764445	0.03043044	2	18240000	18525000	5000
chr10	21800000	21825000	chr10	21975000	22000000	.	.	.	.	0,255,255	171.0	89.14535	79.96811	78.98492	102.86226	5.0624385E-9	5.0744524E-9	6.023704E-9	0.0017773365	1	21812500	21987500	0
chr10	95295000	95300000	chr10	95415000	95420000	.	.	.	.	0,255,255	51.0	15.939862	13.885669	14.130737	23.61909	2.3241587E-7	2.3794572E-10	3.7841072E-10	1.6091752E-4	6	95315833	95403333	30743
chr10	83545000	83550000	chr10	83580000	83585000	.	.	.	.	0,255,255	32.0	10.488787	11.125118	12.373149	10.830263	1.7835562E-4	1.939905E-4	2.804681E-4	2.745973E-4	4	83551250	83590000	8385
chr10	81395000	81400000	chr10	81445000	81450000	.	.	.	.	0,255,255	108.0	11.654963	12.360044	16.833324	17.879496	0.0	0.0	8.73214E-40	7.92968E-40	21	81396785	81447500	13646
chr10	29310000	29315000	chr10	29360000	29365000	.	.	.	.	0,255,255	51.0	12.305557	11.681269	14.688316	14.523731	1.0955478E-13	1.0947314E-13	3.7841072E-10	3.6279676E-10	3	29315833	29360833	3727
chr10	70170000	70180000	chr10	70290000	70300000	.	.	.	.	0,255,255	46.0	10.703176	9.141143	8.850416	14.108274	1.8400875E-10	1.2931251E-13	1.9875075E-13	1.4168585E-7	1	70175000	70295000	0
chr10	85725000	85750000	chr10	86450000	86475000	.	.	.	.	0,255,255	38.0	7.4555955	10.472892	9.68069	15.173184	4.0231055E-11	5.554624E-6	4.452222E-8	6.0262723E-4	1	85737500	86462500	0
chr10	74935000	74940000	chr10	75150000	75155000	.	.	.	.	0,255,255	42.0	3.837337	3.6100278	4.2178864	5.529978	4.3141407E-24	3.3669684E-24	1.1517622E-20	1.9259645E-17	11	74934318	75155227	12129
chr10	3535000	3540000	chr10	3940000	3945000	.	.	.	.	0,255,255	42.0	4.6311064	3.8077934	4.205242	6.0534043	8.946022E-21	3.3669684E-24	1.1517622E-20	1.9259645E-17	5	3534500	3943500	6325
chr10	68460000	68470000	chr10	68900000	68910000	.	.	.	.	0,255,255	30.0	9.464181	7.675487	8.229506	9.3952465	6.928393E-5	1.3859278E-6	8.506716E-5	8.4386484E-5	1	68465000	68905000	0
chr10	128335000	128340000	chr10	128455000	128460000	.	.	.	.	0,255,255	88.0	20.214437	16.67679	14.230995	27.938223	4.1639193E-20	1.4476396E-26	5.414284E-33	3.9437705E-14	1	128337500	128457500	0
chr10	88380000	88385000	chr10	88580000	88585000	.	.	.	.	0,255,255	23.0	2.8066733	3.793152	5.2432756	5.823153	2.7142448E-9	8.829714E-8	8.239866E-5	8.022473E-5	3	88379166	88584166	3727
chr10	59220000	59230000	chr10	59280000	59290000	.	.	.	.	0,255,255	84.0	34.90573	37.082874	46.457966	45.244247	3.1763022E-8	3.4743223E-8	1.8806802E-4	1.8308405E-4	2	59225000	59280000	5000
chr10	16995000	17000000	chr10	17720000	17725000	.	.	.	.	0,255,255	21.0	5.022088	3.3933277	3.7182624	5.512137	6.539552E-4	2.1096218E-6	2.8492009E-6	7.4378017E-4	1	16997500	17722500	0
chr10	127120000	127125000	chr10	127165000	127170000	.	.	.	.	0,255,255	72.0	19.399778	18.987835	21.971136	19.816084	3.3821377E-17	3.5052814E-17	2.881041E-12	2.8885566E-12	11	127127500	127170227	10255
chr10	5800000	5805000	chr10	5840000	5845000	.	.	.	.	0,255,255	36.0	11.542144	10.415228	12.225745	11.800819	4.6480645E-6	4.980644E-6	7.166792E-6	6.897904E-6	6	5795833	5838333	11334
chr10	97345000	97350000	chr10	97700000	97705000	.	.	.	.	0,255,255	23.0	3.548429	1.9868327	2.0876613	2.650723	9.926357E-8	6.5290925E-11	9.933668E-11	3.443547E-9	2	97347500	97695000	7500
chr10	12920000	12925000	chr10	12995000	13000000	.	.	.	.	0,255,255	42.0	5.5173755	5.1942115	7.853152	6.5541887	1.4267362E-17	1.2588764E-17	2.1275384E-11	2.4223511E-14	5	12919500	13000500	8246
chr10	8740000	8750000	chr10	8790000	8800000	.	.	.	.	0,255,255	55.0	22.772064	22.779484	22.829857	23.223362	1.0296836E-5	1.0574681E-5	1.4203843E-5	1.3785368E-5	1	8745000	8795000	0
chr10	21460000	21470000	chr10	21600000	21610000	.	.	.	.	0,255,255	54.0	21.26032	20.93426	27.470211	21.760405	2.1000747E-5	2.177693E-5	0.005033857	2.7974043E-5	3	21465000	21605000	10000
chr10	40300000	40305000	chr10	40525000	40530000	.	.	.	.	0,255,255	53.0	7.917766	8.888009	4.8397164	17.50233	1.1572532E-18	1.036336E-18	5.9278483E-31	5.7717486E-8	1	40302500	40527500	0
chr10	82810000	82815000	chr10	82900000	82905000	.	.	.	.	0,255,255	81.0	9.390778	10.052976	16.605726	12.666638	4.1069E-41	1.6220884E-34	4.647383E-22	5.123816E-28	7	82810357	82900357	13034
chr10	80030000	80035000	chr10	80110000	80115000	.	.	.	.	0,255,255	41.0	10.541896	13.566388	16.73079	14.968589	2.4736032E-8	5.590524E-6	8.7616063E-4	8.814213E-6	3	80035833	80114166	3728
chr10	21680000	21690000	chr10	21990000	22000000	.	.	.	.	0,255,255	51.0	17.170855	14.332696	15.013207	22.995815	5.6243147E-7	5.4957083E-10	7.953999E-10	2.1490951E-4	1	21685000	21995000	0
chr10	120475000	120500000	chr10	120700000	120725000	.	.	.	.	0,255,255	77.0	34.13709	38.86281	38.587383	47.56215	9.866942E-6	0.008622381	1.3075189E-5	0.009015261	1	120487500	120712500	0
chr10	44290000	44295000	chr10	44450000	44455000	.	.	.	.	0,255,255	40.0	6.875081	7.242126	6.806758	16.947565	4.3600158E-13	3.7200668E-13	5.920303E-13	0.0016764515	2	44292500	44457500	5000
chr10	128915000	128920000	chr10	128975000	128980000	.	.	.	.	0,255,255	21.0	4.912394	4.079169	2.9513748	5.5960703	4.427806E-5	4.1243235E-5	1.1892152E-7	7.4378017E-4	1	128917500	128977500	0
chr10	18560000	18570000	chr10	18900000	18910000	.	.	.	.	0,255,255	20.0	5.848873	3.748407	4.7487397	4.2267365	0.0034247378	2.3517452E-5	4.688181E-4	4.3734355E-4	1	18565000	18905000	0
chr10	94990000	94995000	chr10	95085000	95090000	.	.	.	.	0,255,255	39.0	9.648413	8.979875	10.739001	9.373901	8.8156143E-10	8.1079626E-10	3.3592727E-7	1.1735474E-9	2	94992500	95085000	2500
chr10	60300000	60325000	chr10	61050000	61075000	.	.	.	.	0,255,255	47.0	10.845418	16.42122	23.123407	13.806989	1.0933874E-10	5.1402796E-5	0.0063249925	1.8442957E-7	1	60312500	61062500	0
chr10	44320000	44330000	chr10	45040000	45050000	.	.	.	.	0,255,255	58.0	12.522468	14.936847	17.259714	23.169788	1.724075E-13	1.3949818E-13	8.7597446E-10	1.4198638E-6	1	44325000	45045000	0
chr10	5800000	5825000	chr10	7775000	7800000	.	.	.	.	0,255,255	34.0	4.7025237	3.6415029	9.449139	2.0092978	2.156625E-13	2.2579819E-15	4.2699753E-6	3.22001E-21	1	5812500	7787500	0
chr10	43575000	43580000	chr10	43750000	43755000	.	.	.	.	0,255,255	35.0	7.915296	6.8869348	10.436409	4.477374	1.2216313E-7	6.1732164E-10	1.8733215E-5	1.0384197E-14	2	43577500	43750000	2500
chr10	4425000	4430000	chr10	5160000	5165000	.	.	.	.	0,255,255	22.0	3.3977087	4.253476	5.498739	7.536407	4.8424164E-7	1.0828791E-5	2.569669E-4	0.0035855894	5	4414500	5161500	13038
chr10	9575000	9580000	chr10	9675000	9680000	.	.	.	.	0,255,255	13.0	2.3401496	2.0454218	3.0913723	1.6765442	0.0028674605	0.003440143	0.01574834	6.5568916E-4	3	9577500	9677500	5000
chr10	57740000	57750000	chr10	58250000	58260000	.	.	.	.	0,255,255	22.0	4.083078	4.6419234	4.9496336	6.8188734	2.2296947E-5	2.900032E-5	3.7694073E-5	0.0075684534	3	57735000	58255000	10000
chr10	76325000	76330000	chr10	76425000	76430000	.	.	.	.	0,255,255	20.0	5.760366	5.5021935	7.6217628	6.66143	0.001835165	0.0017891463	0.019166885	0.01900167	2	76327500	76425000	2500
chr10	40300000	40305000	chr10	40345000	40350000	.	.	.	.	0,255,255	66.0	17.465502	16.832811	20.4728	16.16705	4.61383E-14	4.637167E-14	9.64352E-10	7.626448E-14	4	40302500	40348750	5154
chr10	20000000	20010000	chr10	20310000	20320000	.	.	.	.	0,255,255	19.0	4.7323112	4.4356823	4.7558217	4.928066	9.405527E-4	0.0012453664	0.0015130542	0.0014008713	1	20005000	20315000	0
chr10	45050000	45060000	chr10	45130000	45140000	.	.	.	.	0,255,255	54.0	21.388441	17.24352	19.585875	22.89676	2.1000747E-5	3.4566582E-8	2.9132363E-5	2.7974043E-5	1	45055000	45135000	0
chr10	69210000	69215000	chr10	69245000	69250000	.	.	.	.	0,255,255	49.0	16.854471	17.50569	18.450968	15.97183	1.313468E-6	1.2931324E-6	2.0267603E-6	2.0167636E-6	3	69212500	69252500	5000
chr10	111975000	111980000	chr10	112105000	112110000	.	.	.	.	0,255,255	82.0	5.363846	4.8955536	8.305943	5.547984	0.0	0.0	6.136E-42	0.0	8	111978750	112105625	9291
chr10	60150000	60155000	chr10	60190000	60195000	.	.	.	.	0,255,255	63.0	30.321518	27.803617	22.438858	30.216478	6.7842586E-5	6.65104E-5	1.44531445E-8	3.5102374E-5	2	60150000	60192500	2500
chr10	70095000	70100000	chr10	70135000	70140000	.	.	.	.	0,255,255	44.0	16.648165	15.758828	21.3112	19.289114	7.004518E-5	6.987942E-5	0.009623829	1.0535315E-4	1	70097500	70137500	0
chr10	20990000	20995000	chr10	21185000	21190000	.	.	.	.	0,255,255	55.0	8.299394	7.943254	10.8591795	9.298654	4.4295415E-20	4.0242036E-20	6.321076E-16	6.086396E-20	3	20994166	21189166	3727
chr10	96120000	96130000	chr10	97310000	97320000	.	.	.	.	0,255,255	37.0	15.717387	13.006235	14.120829	14.648807	0.0126408385	3.5294463E-4	4.4146032E-4	4.238019E-4	5	96129000	97325000	20881
chr10	75970000	75980000	chr10	76200000	76210000	.	.	.	.	0,255,255	27.0	3.7426343	5.9395194	9.0226	6.6976614	1.7110359E-10	1.0663495E-6	0.0014025221	5.5597902E-5	1	75975000	76205000	0
chr10	11225000	11230000	chr10	11280000	11285000	.	.	.	.	0,255,255	24.0	9.148173	9.785912	8.751486	11.36948	0.0059945746	0.0063335453	0.0083168885	0.078061305	2	11220000	11282500	7500
chr10	115425000	115450000	chr10	116175000	116200000	.	.	.	.	0,255,255	40.0	14.785536	13.862237	13.05626	18.468056	6.229129E-5	1.07758584E-4	1.1256902E-4	0.0073612994	2	115450000	116187500	12500
chr10	93160000	93170000	chr10	93430000	93440000	.	.	.	.	0,255,255	40.0	13.412064	16.93277	16.822998	17.658062	3.3332984E-5	0.0023711224	0.0027496608	0.0027445408	3	93165000	93438333	16667
chr10	50900000	50925000	chr10	51250000	51275000	.	.	.	.	0,255,255	51.0	23.111769	18.747341	20.76841	21.72919	3.9024098E-4	1.9069723E-6	6.064394E-4	5.775037E-4	1	50912500	51262500	0
chr10	80295000	80300000	chr10	80345000	80350000	.	.	.	.	0,255,255	109.0	13.334758	14.848275	25.90238	22.065592	0.0	0.0	3.1819947E-24	3.5533413E-32	10	80297500	80346500	9000
chr10	39150000	39175000	chr10	39950000	39975000	.	.	.	.	0,255,255	61.0	26.032364	21.295198	27.178164	21.850183	1.9625649E-4	3.1643322E-7	2.6606812E-4	3.8042546E-7	1	39162500	39962500	0
chr10	63335000	63340000	chr10	63375000	63380000	.	.	.	.	0,255,255	46.0	12.526043	12.685626	12.301619	16.812813	4.273711E-8	4.7267243E-8	1.0288251E-10	2.273565E-5	5	63337500	63380500	7000
chr10	95085000	95090000	chr10	95415000	95420000	.	.	.	.	0,255,255	44.0	6.5288067	10.3169365	12.733037	10.73068	7.152879E-16	8.0110263E-10	5.38924E-7	1.1217527E-9	7	95097500	95418928	10619
chr10	85180000	85190000	chr10	85950000	85960000	.	.	.	.	0,255,255	21.0	4.0586987	3.9867663	5.959365	3.2708423	8.258415E-5	1.0833703E-4	0.0017742742	6.150916E-6	1	85185000	85955000	0
chr10	121470000	121480000	chr10	121620000	121630000	.	.	.	.	0,255,255	39.0	18.980658	14.452681	12.779927	15.637187	0.004052071	7.09901E-5	9.091742E-5	0.0050464417	1	121475000	121625000	0
chr10	93290000	93295000	chr10	93425000	93430000	.	.	.	.	0,255,255	78.0	10.057875	9.512769	13.726423	10.301298	3.480216E-32	1.5494911E-38	5.58591E-26	4.865238E-32	10	93297000	93425500	10920
chr10	8525000	8550000	chr10	8950000	8975000	.	.	.	.	0,255,255	49.0	10.068271	16.632275	19.519733	16.544807	8.577091E-12	1.0430414E-5	1.1890459E-5	1.2204125E-5	2	8525000	8950000	17678
chr10	116685000	116690000	chr10	116735000	116740000	.	.	.	.	0,255,255	31.0	9.979396	10.252043	11.506487	9.31552	4.1066724E-4	4.5099852E-4	6.479808E-4	1.3837362E-5	5	116685500	116739500	11314
chr10	122800000	122810000	chr10	123190000	123200000	.	.	.	.	0,255,255	29.0	6.02398	8.016687	12.554303	5.205423	5.8847498E-8	1.926191E-4	0.072377086	1.0255068E-7	2	122800000	123195000	5000
chr10	21155000	21160000	chr10	21190000	21195000	.	.	.	.	0,255,255	43.0	19.985992	19.03117	19.29325	17.856754	0.01579741	1.4327044E-4	2.1849271E-4	2.1585518E-4	1	21157500	21192500	0
chr10	78295000	78300000	chr10	78350000	78355000	.	.	.	.	0,255,255	37.0	15.085109	17.381899	16.46821	19.479204	1.4434132E-4	0.00669194	0.0103903385	0.010201773	2	78295000	78355000	3536
chr10	123250000	123275000	chr10	125525000	125550000	.	.	.	.	0,255,255	26.0	8.826788	7.1638713	7.7480936	6.014347	0.0038434782	4.895113E-4	4.8930617E-4	1.4890353E-5	1	123262500	125537500	0
chr10	39950000	39975000	chr10	40525000	40550000	.	.	.	.	0,255,255	45.0	10.861074	16.264437	15.270248	22.99554	1.2617425E-9	2.3741262E-4	1.3050618E-6	0.017279519	1	39962500	40537500	0
chr10	117570000	117575000	chr10	117625000	117630000	.	.	.	.	0,255,255	36.0	11.57592	12.863187	14.725723	19.236122	4.6480645E-6	3.4077844E-4	5.394374E-4	0.017809618	2	117565000	117627500	7500
chr10	62185000	62190000	chr10	62410000	62415000	.	.	.	.	0,255,255	34.0	4.872072	4.2556024	6.5940704	4.766598	4.9659726E-14	4.3569762E-14	3.6522898E-9	6.4541654E-14	1	62187500	62412500	0
chr10	80700000	80705000	chr10	80740000	80745000	.	.	.	.	0,255,255	67.0	21.274328	18.322033	18.592066	19.901495	3.554252E-10	1.459025E-14	2.3345876E-14	3.8753062E-10	4	80702500	80745000	7500
chr10	40060000	40070000	chr10	40190000	40200000	.	.	.	.	0,255,255	76.0	22.19741	25.600845	36.098972	32.00319	5.5796957E-14	1.3919664E-9	9.655558E-6	9.706319E-6	1	40065000	40195000	0
chr10	52100000	52110000	chr10	52380000	52390000	.	.	.	.	0,255,255	32.0	5.2647877	4.982619	6.703626	6.474143	7.008536E-10	7.681257E-10	1.5147917E-7	1.3936899E-7	1	52105000	52385000	0
chr10	56370000	56380000	chr10	57000000	57010000	.	.	.	.	0,255,255	19.0	3.490763	3.0696974	5.4175334	3.208797	6.758571E-5	6.5234744E-6	0.01217444	1.08474895E-4	1	56375000	57005000	0
chr10	18950000	18955000	chr10	19185000	19190000	.	.	.	.	0,255,255	43.0	5.6374598	8.225103	8.1754055	13.37717	2.255703E-18	3.694765E-12	5.369394E-12	1.3988924E-6	1	18952500	19187500	0
chr10	22125000	22150000	chr10	22725000	22750000	.	.	.	.	0,255,255	36.0	7.3618045	10.231688	10.232143	12.83075	7.1614126E-10	3.84494E-5	4.948177E-5	0.002559477	1	22137500	22737500	0
chr10	4385000	4390000	chr10	4430000	4435000	.	.	.	.	0,255,255	61.0	11.702622	10.821213	12.582999	11.851777	6.117347E-20	5.9312475E-20	2.0255084E-15	8.560525E-20	2	4390000	4432500	2500
chr10	68350000	68360000	chr10	68840000	68850000	.	.	.	.	0,255,255	25.0	6.3119864	6.6031866	6.873765	6.7246385	3.342004E-4	3.939439E-4	4.7108863E-4	4.5830195E-4	1	68355000	68845000	0
chr10	93050000	93060000	chr10	93470000	93480000	.	.	.	.	0,255,255	39.0	9.014599	6.477286	13.780523	5.8963943	2.2004039E-9	5.5165638E-12	9.091742E-5	1.5775275E-14	1	93055000	93475000	0
chr10	95320000	95325000	chr10	95415000	95420000	.	.	.	.	0,255,255	43.0	12.335745	13.023591	13.836495	18.236422	2.494288E-9	8.8383126E-7	1.3990717E-6	2.1585518E-4	1	95322500	95417500	0
chr10	80575000	80580000	chr10	80620000	80625000	.	.	.	.	0,255,255	105.0	27.070578	25.39231	32.330498	36.101048	5.649242E-22	6.4812746E-22	3.680141E-15	3.3385878E-15	2	80582500	80625000	5590
chr10	83815000	83820000	chr10	84450000	84455000	.	.	.	.	0,255,255	39.0	3.5244906	3.5028784	5.6551194	4.933233	3.2887229E-21	2.676304E-21	3.887417E-15	5.572346E-18	8	83818750	84446250	9520
chr10	16640000	16650000	chr10	17720000	17730000	.	.	.	.	0,255,255	28.0	6.465205	5.0681906	5.067287	8.381443	1.26852265E-5	2.7340917E-7	3.6780358E-7	5.684213E-4	1	16645000	17725000	0
chr10	20310000	20315000	chr10	20950000	20955000	.	.	.	.	0,255,255	56.0	8.814979	6.705115	3.8798828	10.997152	8.3711534E-21	3.3263607E-25	1.4248997E-38	1.4594171E-16	1	20312500	20952500	0
chr10	5480000	5485000	chr10	5555000	5560000	.	.	.	.	0,255,255	21.0	4.103178	3.7055228	3.902633	5.6783757	4.427806E-5	2.1096218E-6	2.8492009E-6	7.4378017E-4	1	5482500	5557500	0
chr10	93080000	93090000	chr10	93140000	93150000	.	.	.	.	0,255,255	71.0	35.747776	33.905132	40.573437	34.91465	1.08952896E-4	1.2557502E-4	0.035947863	1.7194892E-4	3	93075000	93151666	16667
chr10	43950000	43955000	chr10	44070000	44075000	.	.	.	.	0,255,255	84.0	7.247478	6.246654	6.8834305	10.118406	0.0	0.0	0.0	9.070875E-37	13	43957500	44069423	15561
chr10	117060000	117065000	chr10	117215000	117220000	.	.	.	.	0,255,255	34.0	7.9457483	6.632015	5.069675	7.932315	3.8767269E-7	2.4557862E-9	1.7350791E-11	5.1073755E-7	7	117061785	117215357	7889
chr10	45095000	45100000	chr10	45130000	45135000	.	.	.	.	0,255,255	48.0	9.789274	11.167589	8.502149	12.440956	2.8370689E-15	5.7024116E-12	3.8294398E-15	9.429283E-9	1	45097500	45132500	0
chr10	80445000	80450000	chr10	80555000	80560000	.	.	.	.	0,255,255	40.0	11.597878	9.058031	13.523417	8.804813	7.4537304E-8	2.192621E-10	2.1125323E-5	3.189355E-10	3	80445833	80554166	6871
chr10	25250000	25275000	chr10	26325000	26350000	.	.	.	.	0,255,255	53.0	22.434044	18.408699	19.545532	23.060984	1.0513756E-4	3.1867356E-7	3.7392837E-7	1.5827808E-4	2	25275000	26350000	17678
chr10	17850000	17875000	chr10	18200000	18225000	.	.	.	.	0,255,255	101.0	46.33198	39.97546	39.87497	57.408978	2.2032495E-8	2.1787544E-8	2.4566331E-8	3.1751886E-4	3	17879166	18204166	18634
chr10	94860000	94865000	chr10	94940000	94945000	.	.	.	.	0,255,255	44.0	12.161827	13.031548	16.32456	20.437414	7.709504E-10	3.4004862E-7	1.0603088E-4	0.010318451	2	94862500	94932500	10000
chr10	13560000	13565000	chr10	14320000	14325000	.	.	.	.	0,255,255	30.0	3.6795635	2.8802624	2.585838	3.2418945	3.906846E-13	2.129671E-15	2.8644522E-15	5.048241E-13	4	13570000	14321250	8385
chr10	20360000	20365000	chr10	20925000	20930000	.	.	.	.	0,255,255	31.0	4.3521295	5.9981117	7.4412603	7.5591965	1.0166957E-11	1.3072146E-9	1.9389653E-7	1.865873E-7	3	20364166	20934166	13438
chr10	41300000	41305000	chr10	41385000	41390000	.	.	.	.	0,255,255	21.0	6.8902335	6.4516673	6.8275995	6.060506	0.006727854	0.006799487	0.0085891355	7.4378017E-4	2	41302500	41390000	2500
chr10	81550000	81575000	chr10	82625000	82650000	.	.	.	.	0,255,255	59.0	17.633535	15.531259	12.044002	26.568216	6.0030625E-10	1.8383949E-13	2.9376932E-17	8.4644556E-4	2	81587500	82637500	25000
chr10	29100000	29110000	chr10	29330000	29340000	.	.	.	.	0,255,255	18.0	3.2339222	2.9077983	4.3304267	2.625841	2.685803E-4	3.233362E-5	0.004600259	4.0714356E-5	1	29105000	29335000	0
chr10	20500000	20525000	chr10	20925000	20950000	.	.	.	.	0,255,255	144.0	49.586224	51.033978	49.508823	83.468864	5.698645E-16	4.955325E-16	6.2460464E-16	6.448735E-4	3	20537500	20937500	25000
chr10	44380000	44385000	chr10	44430000	44435000	.	.	.	.	0,255,255	49.0	12.852923	13.6456585	18.65405	15.581729	1.8684656E-9	2.1083486E-9	2.0267603E-6	2.0167636E-6	10	44382000	44436500	16008
chr10	93070000	93080000	chr10	93290000	93300000	.	.	.	.	0,255,255	50.0	18.344856	15.791316	28.036407	15.425821	1.3315532E-6	1.2811813E-6	0.030247245	2.171772E-9	4	93067500	93290000	13463
chr10	91070000	91075000	chr10	91140000	91145000	.	.	.	.	0,255,255	76.0	10.232497	8.983943	11.9763365	8.384528	1.2079295E-30	8.539974E-37	1.7907001E-30	1.6450474E-36	1	91072500	91142500	0
chr10	42350000	42375000	chr10	42525000	42550000	.	.	.	.	0,255,255	134.0	55.738834	64.891174	61.134045	81.38837	1.1036113E-12	8.520966E-7	1.2139576E-12	0.014039379	1	42362500	42537500	0
chr10	88375000	88380000	chr10	88425000	88430000	.	.	.	.	0,255,255	173.0	17.733788	15.559436	14.626086	15.797009	0.0	0.0	0.0	0.0	12	88380416	88426250	11622
chr10	95100000	95110000	chr10	95240000	95250000	.	.	.	.	0,255,255	47.0	20.401712	21.68061	24.21882	21.86736	0.0018462678	0.0020081955	0.0025645755	0.0024817833	1	95105000	95245000	0
chr10	75880000	75885000	chr10	75950000	75955000	.	.	.	.	0,255,255	78.0	11.010076	10.323774	13.760214	11.497115	3.480216E-32	3.6914622E-32	5.58591E-26	4.865238E-32	17	75889264	75943676	21249
chr10	25250000	25275000	chr10	26125000	26150000	.	.	.	.	0,255,255	39.0	6.144797	6.420589	9.047928	6.464032	1.2517485E-14	2.977308E-11	1.3247258E-8	2.8462404E-11	1	25262500	26137500	0
chr10	39895000	39900000	chr10	39955000	39960000	.	.	.	.	0,255,255	29.0	9.4322815	10.24493	6.3698416	12.535598	7.801267E-5	0.0021766578	2.3206114E-6	0.04761353	2	39902500	39957500	5000
chr10	66950000	66955000	chr10	67000000	67005000	.	.	.	.	0,255,255	42.0	13.285673	14.088025	15.264251	12.408432	2.0588805E-6	2.256407E-6	3.5418298E-6	3.5626776E-6	4	66955000	66997500	5590
chr10	93815000	93820000	chr10	94115000	94120000	.	.	.	.	0,255,255	38.0	3.964955	3.3920271	2.9070914	3.3364735	2.625972E-17	2.2896883E-20	4.0054308E-23	3.766035E-20	4	93820000	94115000	3536
chr10	76455000	76460000	chr10	76735000	76740000	.	.	.	.	0,255,255	24.0	1.9994363	1.6804726	1.7133582	3.892309	6.6073995E-12	1.2411589E-13	1.7297829E-13	2.3438194E-8	6	76457500	76735000	10308
chr10	128210000	128220000	chr10	128280000	128290000	.	.	.	.	0,255,255	73.0	29.775307	29.432049	34.008377	32.246998	1.6104114E-8	1.6218905E-8	5.663915E-5	5.683123E-5	2	128220000	128285000	5000
chr10	77620000	77630000	chr10	77970000	77980000	.	.	.	.	0,255,255	34.0	11.765948	10.878989	11.8802595	15.026552	7.806248E-5	7.9230354E-5	9.5777126E-5	0.0036650698	1	77625000	77975000	0
chr10	122550000	122560000	chr10	122790000	122800000	.	.	.	.	0,255,255	26.0	8.634645	6.4933095	9.691464	5.2373962	0.0026751717	1.4028125E-4	0.0033154164	5.5738E-6	1	122555000	122795000	0
chr10	117775000	117800000	chr10	118850000	118875000	.	.	.	.	0,255,255	35.0	9.933252	8.271691	9.245155	10.695875	5.5089047E-5	1.2488808E-6	1.4495985E-6	1.1145589E-4	1	117787500	118862500	0
chr10	90725000	90750000	chr10	91225000	91250000	.	.	.	.	0,255,255	51.0	15.782486	19.882393	25.599607	25.924929	1.1896682E-6	5.18338E-4	0.04181164	0.041805733	2	90737500	91250000	12500
chr10	127955000	127960000	chr10	128185000	128190000	.	.	.	.	0,255,255	19.0	1.8978819	1.8541328	1.9805007	1.9643364	6.8398585E-9	7.603593E-9	1.050021E-8	9.656285E-9	2	127952500	128187500	5000
chr10	96210000	96215000	chr10	96615000	96620000	.	.	.	.	0,255,255	27.0	4.565949	4.5709176	5.815747	4.0713525	7.753007E-9	6.7852874E-9	5.3350243E-7	9.274305E-9	3	96214166	96620833	3728
chr10	85915000	85920000	chr10	85955000	85960000	.	.	.	.	0,255,255	39.0	13.458264	12.555542	13.24169	12.851455	2.8672217E-5	3.138284E-5	4.9468057E-5	4.8940805E-5	1	85917500	85957500	0
chr10	60280000	60290000	chr10	60370000	60380000	.	.	.	.	0,255,255	76.0	35.30706	40.329956	48.3498	33.99966	6.160638E-6	0.0043526893	0.0060982094	9.706319E-6	1	60285000	60375000	0
chr10	99105000	99110000	chr10	99150000	99155000	.	.	.	.	0,255,255	57.0	13.424479	12.605405	22.706324	15.343152	1.894834E-13	2.1345332E-13	2.072209E-6	3.391014E-13	4	99102500	99148750	8004
chr10	61600000	61605000	chr10	61655000	61660000	.	.	.	.	0,255,255	68.0	9.420079	8.7382965	9.727859	9.940249	4.9627995E-30	4.2791218E-30	7.9190034E-30	1.3307983E-24	11	61607045	61653863	11372
chr10	15300000	15325000	chr10	17850000	17875000	.	.	.	.	0,255,255	26.0	6.4496956	7.674064	8.660254	8.458657	1.7765227E-4	4.895113E-4	0.008774111	0.008699716	1	15312500	17862500	0
chr10	45380000	45385000	chr10	45915000	45920000	.	.	.	.	0,255,255	15.0	1.0362082	0.9228929	1.0328346	1.3143427	7.36476E-5	1.3982103E-4	2.0689252E-4	2.524273E-6	1	45382500	45917500	0
chr10	116580000	116590000	chr10	116670000	116680000	.	.	.	.	0,255,255	49.0	22.01911	21.49164	19.67025	24.342308	5.7014177E-4	6.093773E-4	7.878383E-4	7.6289783E-4	1	116585000	116675000	0
chr10	79595000	79600000	chr10	79645000	79650000	.	.	.	.	0,255,255	71.0	9.915436	10.123323	13.659956	10.638127	6.261069E-27	6.328371E-27	2.0545107E-21	9.249616E-27	16	79591562	79655625	23875
chr10	111970000	111980000	chr10	112800000	112810000	.	.	.	.	0,255,255	21.0	1.7524605	1.5248269	1.9432479	2.5329032	1.2548121E-10	7.24892E-12	4.826298E-10	3.2142862E-7	1	111975000	112805000	0
chr10	41830000	41835000	chr10	41980000	41985000	.	.	.	.	0,255,255	34.0	6.743598	6.4767914	9.398478	6.707628	2.83166E-9	2.4557862E-9	5.162891E-7	3.6154488E-9	3	41830833	41980833	3727
chr10	121350000	121375000	chr10	122025000	122050000	.	.	.	.	0,255,255	27.0	5.460974	10.6303425	11.891054	11.797589	1.5204316E-6	0.04944027	0.051393088	0.051338818	2	121362500	122062500	25000
chr10	79890000	79895000	chr10	79955000	79960000	.	.	.	.	0,255,255	49.0	6.6172576	8.326013	11.211601	21.235865	1.4569357E-19	5.6755474E-16	2.242296E-12	5.8866636E-4	2	79892500	79955000	2500
chr10	82350000	82360000	chr10	82620000	82630000	.	.	.	.	0,255,255	33.0	11.424472	10.158641	9.621014	6.9363136	1.8972403E-4	1.9318644E-4	3.736321E-6	3.718021E-8	1	82355000	82625000	0
chr10	95265000	95270000	chr10	95415000	95420000	.	.	.	.	0,255,255	53.0	13.182884	11.847768	12.557831	18.819777	2.1852646E-11	7.0363645E-15	3.878334E-11	5.7717486E-8	3	95262500	95417500	5000
chr10	37070000	37075000	chr10	38265000	38270000	.	.	.	.	0,255,255	17.0	1.6377484	1.6776961	2.0983717	1.8792318	4.0777655E-7	4.4264058E-7	8.071099E-6	5.396871E-7	1	37072500	38267500	0
chr10	19705000	19710000	chr10	19890000	19895000	.	.	.	.	0,255,255	43.0	4.7050014	3.5084853	6.3243237	4.5488744	1.1812643E-21	3.6150012E-25	5.1135726E-15	1.7348474E-21	8	19710625	19899375	9723
chr10	117270000	117275000	chr10	117330000	117335000	.	.	.	.	0,255,255	39.0	7.187424	7.705181	9.585536	8.825717	2.0235276E-12	1.7458627E-12	1.161894E-9	1.1735474E-9	5	117276500	117330500	13601
chr10	13015000	13020000	chr10	13085000	13090000	.	.	.	.	0,255,255	36.0	10.049957	7.381211	9.009522	7.2013164	4.6480645E-6	1.4917667E-10	4.9120548E-8	2.1817866E-10	3	13020833	13077500	10541
chr10	39810000	39815000	chr10	39960000	39965000	.	.	.	.	0,255,255	26.0	4.032588	3.770546	3.9235425	4.919552	3.6496132E-8	5.441988E-10	8.5395896E-10	4.3234667E-8	3	39814166	39959166	3727
chr10	80820000	80825000	chr10	80875000	80880000	.	.	.	.	0,255,255	63.0	10.06791	11.203648	14.258486	12.833341	2.7943845E-21	2.722928E-21	1.4678177E-16	1.488741E-16	11	80818409	80877045	19969
chr10	94620000	94625000	chr10	94955000	94960000	.	.	.	.	0,255,255	34.0	4.536803	5.171744	6.1279798	7.335586	4.9659726E-14	1.2191976E-11	1.7350791E-11	3.6154488E-9	7	94623928	94957500	15068
chr10	122980000	122990000	chr10	123190000	123200000	.	.	.	.	0,255,255	44.0	17.436985	11.828035	14.306084	11.172778	1.5127171E-4	2.0508921E-9	1.0858934E-6	2.557975E-9	1	122985000	123195000	0
chr10	117145000	117150000	chr10	117210000	117215000	.	.	.	.	0,255,255	29.0	11.497449	10.993088	8.07233	13.17693	0.001970582	0.0021766578	1.05081715E-4	0.04761353	3	117147500	117217500	5000
chr10	125375000	125400000	chr10	126875000	126900000	.	.	.	.	0,255,255	29.0	12.095157	9.664925	9.03045	9.728823	0.0073338845	6.331116E-4	6.7296333E-4	6.686805E-4	1	125387500	126887500	0
chr10	22580000	22590000	chr10	23080000	23090000	.	.	.	.	0,255,255	17.0	2.3567665	2.1439953	2.9398873	2.8963022	8.586009E-6	1.5366277E-5	2.0607623E-4	1.7440518E-4	2	22580000	23085000	5000
chr10	20310000	20315000	chr10	20345000	20350000	.	.	.	.	0,255,255	43.0	18.802767	17.255793	18.114767	19.492113	1.4473766E-4	1.4327044E-4	2.1849271E-4	2.1585518E-4	1	20312500	20347500	0
chr10	128230000	128235000	chr10	128270000	128275000	.	.	.	.	0,255,255	36.0	13.3069935	13.740588	13.850445	14.599584	3.1258597E-4	3.4077844E-4	5.394374E-4	5.3160154E-4	1	128232500	128272500	0
chr10	128030000	128040000	chr10	128080000	128090000	.	.	.	.	0,255,255	102.0	50.59106	44.28992	52.051655	53.555378	4.9002247E-5	3.5544927E-9	8.564816E-5	8.5108826E-5	1	128035000	128085000	0
chr10	8245000	8250000	chr10	8715000	8720000	.	.	.	.	0,255,255	15.0	3.3555365	2.1955752	3.5337176	2.6708987	0.006959335	1.7406822E-4	0.00779435	0.0012992063	1	8247500	8717500	0
chr10	59890000	59895000	chr10	60065000	60070000	.	.	.	.	0,255,255	33.0	2.1891792	2.4102635	5.786401	3.0447278	7.111925E-21	8.214367E-21	8.416574E-11	4.264347E-18	4	59891250	60070000	15258
chr10	116330000	116335000	chr10	116845000	116850000	.	.	.	.	0,255,255	31.0	3.2074049	3.045795	4.251337	3.5826893	5.5547252E-14	2.4903467E-16	1.2185633E-11	7.360518E-14	2	116330000	116847500	2500
chr10	34150000	34155000	chr10	34230000	34235000	.	.	.	.	0,255,255	27.0	7.8164363	8.360151	9.122364	8.513101	1.8425542E-5	5.12084E-4	6.7928346E-4	6.7559094E-4	3	34152500	34232500	5000
chr10	17585000	17590000	chr10	17720000	17725000	.	.	.	.	0,255,255	33.0	8.54848	7.2739224	6.5453978	9.990822	1.191524E-6	9.526267E-9	1.4061544E-8	1.1414374E-4	2	17577500	17722500	10000
chr10	59490000	59500000	chr10	59810000	59820000	.	.	.	.	0,255,255	47.0	14.548297	19.396072	20.244787	23.501322	4.7600142E-8	1.5436222E-5	0.0025645755	0.0024817833	1	59495000	59815000	0
chr10	118155000	118160000	chr10	118545000	118550000	.	.	.	.	0,255,255	16.0	2.42432	2.100352	2.3181734	2.5031238	2.9611672E-5	3.3968372E-5	4.1859694E-5	3.296989E-4	2	118157500	118545000	2500
chr10	13560000	13570000	chr10	13870000	13880000	.	.	.	.	0,255,255	34.0	8.189102	10.196995	14.758173	9.060211	9.706424E-7	7.9230354E-5	0.0038177557	1.2031472E-6	2	13560000	13870000	7071
chr10	85100000	85105000	chr10	85185000	85190000	.	.	.	.	0,255,255	30.0	8.726614	6.5249214	6.367894	6.735718	2.9251934E-5	4.7111266E-7	6.860736E-7	6.547112E-7	1	85102500	85187500	0
chr10	85965000	85970000	chr10	86295000	86300000	.	.	.	.	0,255,255	18.0	2.6344998	2.0196965	2.2835658	3.0626228	1.469309E-5	1.0545376E-6	1.4185368E-6	1.679945E-5	1	85967500	86297500	0
chr10	42275000	42280000	chr10	42500000	42505000	.	.	.	.	0,255,255	25.0	4.898698	5.634634	4.391504	6.2571588	1.6612465E-7	5.634204E-6	1.9524622E-7	1.9627492E-4	1	42277500	42502500	0
chr10	121700000	121705000	chr10	122050000	122055000	.	.	.	.	0,255,255	33.0	4.903642	4.1721683	3.4258664	6.3906074	3.031898E-13	2.6558535E-13	1.5772971E-15	1.3915142E-8	6	121698333	122048333	7169
chr10	88550000	88555000	chr10	88725000	88730000	.	.	.	.	0,255,255	24.0	3.052127	3.6879222	4.084036	5.6330085	4.143582E-10	1.6750125E-8	8.3632506E-7	2.424497E-5	1	88552500	88727500	0
chr10	12920000	12925000	chr10	12960000	12965000	.	.	.	.	0,255,255	71.0	18.375036	19.736164	22.789669	21.269146	1.1668085E-16	6.6310555E-12	7.818881E-12	7.819737E-12	2	12925000	12962500	2500
chr10	20000000	20005000	chr10	20040000	20045000	.	.	.	.	0,255,255	33.0	12.989506	13.7638235	12.441571	18.910007	0.0026291902	0.002847453	0.0044674156	0.078388244	2	20005000	20042500	2500
chr10	18550000	18575000	chr10	18825000	18850000	.	.	.	.	0,255,255	63.0	30.863539	31.857103	36.92315	34.477417	5.7140423E-5	0.016035732	0.017079974	0.017234163	2	18562500	18862500	25000
chr10	60300000	60305000	chr10	60685000	60690000	.	.	.	.	0,255,255	15.0	4.058491	3.5237892	3.7353873	3.7772102	0.03264761	0.006895109	0.00779435	0.007355568	2	60305000	60692500	5590
chr10	75830000	75835000	chr10	75935000	75940000	.	.	.	.	0,255,255	26.0	7.4071283	7.8626237	4.8013635	8.853257	5.53041E-5	0.0012303214	4.334893E-8	0.0016192677	2	75832500	75945000	7500
chr10	43575000	43580000	chr10	43915000	43920000	.	.	.	.	0,255,255	89.0	9.507276	10.530805	15.505772	12.397361	0.0	5.2452E-41	1.0200047E-33	1.043049E-33	11	43579318	43916590	14207
chr10	84770000	84775000	chr10	84815000	84820000	.	.	.	.	0,255,255	66.0	15.207368	15.69494	18.750872	14.061062	1.4827693E-18	4.637167E-14	7.43879E-14	2.5524035E-18	5	84771500	84817500	14000
chr10	117330000	117340000	chr10	117430000	117440000	.	.	.	.	0,255,255	95.0	43.874382	33.85545	33.380077	47.492874	2.6139898E-7	6.912697E-12	9.770074E-12	4.38898E-7	1	117335000	117435000	0
chr10	96210000	96220000	chr10	96930000	96940000	.	.	.	.	0,255,255	25.0	5.815926	7.655918	7.859672	7.9847803	1.2111059E-5	3.939439E-4	0.007295176	0.007291981	1	96215000	96935000	0
chr10	77130000	77135000	chr10	77350000	77355000	.	.	.	.	0,255,255	20.0	2.0234559	2.9897275	2.629553	2.4509978	2.1548953E-8	5.271556E-7	6.512062E-7	3.3939816E-8	1	77132500	77352500	0
chr10	128610000	128620000	chr10	128890000	128900000	.	.	.	.	0,255,255	28.0	9.165969	7.602738	6.774589	12.272392	4.6759678E-4	1.530273E-5	1.9697867E-5	0.010804087	1	128615000	128895000	0
chr10	58810000	58820000	chr10	59290000	59300000	.	.	.	.	0,255,255	27.0	2.1557343	2.1781046	4.266182	2.6653864	1.739443E-14	2.38768E-14	2.9727445E-8	3.5297626E-12	2	58810000	59295000	5000
chr10	69650000	69675000	chr10	71200000	71225000	.	.	.	.	0,255,255	20.0	5.5310125	4.6446414	4.943386	4.6657467	0.004535107	0.0012904516	0.0014665488	0.0012051713	1	69662500	71212500	0
chr10	120585000	120590000	chr10	120700000	120705000	.	.	.	.	0,255,255	24.0	4.315315	4.439786	5.784158	5.1255603	7.225002E-7	6.5594475E-7	2.4792313E-5	2.424497E-5	1	120587500	120702500	0
chr10	79835000	79840000	chr10	79955000	79960000	.	.	.	.	0,255,255	32.0	7.878802	6.4424214	12.432781	7.0762215	3.5805087E-6	3.6088334E-8	0.00850312	5.159131E-8	1	79837500	79957500	0
chr10	26370000	26375000	chr10	26890000	26895000	.	.	.	.	0,255,255	22.0	2.1830027	2.0960147	2.8927953	2.3495522	4.139942E-10	4.845207E-10	1.9912887E-8	6.515388E-10	2	26375000	26890000	3536
chr10	53860000	53870000	chr10	54070000	54080000	.	.	.	.	0,255,255	56.0	18.9905	15.1680765	20.700344	17.201933	5.4443356E-9	1.6530247E-12	6.759217E-6	6.443013E-9	3	53865000	54065000	10000
chr10	121560000	121565000	chr10	121610000	121615000	.	.	.	.	0,255,255	28.0	6.3402205	6.6835	3.6786046	10.226515	5.9047557E-6	5.315653E-6	2.3898487E-11	0.0063359793	3	121555833	121614166	8498
chr10	28480000	28490000	chr10	28840000	28850000	.	.	.	.	0,255,255	16.0	2.7802792	2.530049	2.440967	3.1277509	4.184656E-4	6.7984656E-4	1.0748845E-4	7.6584955E-4	2	28490000	28845000	5000
chr10	76460000	76470000	chr10	76510000	76520000	.	.	.	.	0,255,255	64.0	27.799423	29.089441	30.313883	29.406282	1.1171259E-5	1.189863E-5	1.5973585E-5	1.5721858E-5	1	76465000	76515000	0
chr10	63575000	63600000	chr10	66800000	66825000	.	.	.	.	0,255,255	37.0	8.142459	6.2048297	5.906953	6.9709415	4.827519E-8	1.2549394E-12	1.8210088E-12	5.48778E-10	1	63587500	66812500	0
chr10	116950000	116955000	chr10	117215000	117220000	.	.	.	.	0,255,255	20.0	6.2058463	4.2543674	2.9861588	5.4085093	0.001835165	1.4715371E-4	6.512062E-7	0.0020891398	1	116952500	117217500	0
chr10	63175000	63180000	chr10	63240000	63245000	.	.	.	.	0,255,255	40.0	11.402229	13.677125	13.388098	12.723105	7.4537304E-8	1.3394401E-5	2.1125323E-5	2.1124251E-5	2	63172500	63242500	5000
chr10	117710000	117720000	chr10	118100000	118110000	.	.	.	.	0,255,255	32.0	11.686079	10.5768585	8.619025	12.54027	4.465623E-4	4.6028016E-4	1.10018345E-5	0.01315893	1	117715000	118105000	0
chr10	75580000	75590000	chr10	75850000	75860000	.	.	.	.	0,255,255	53.0	12.825819	15.258688	20.75805	16.419535	6.797728E-11	5.6784282E-11	5.842424E-5	1.09609054E-7	1	75585000	75855000	0
chr10	122100000	122105000	chr10	122530000	122535000	.	.	.	.	0,255,255	18.0	3.1250803	2.7525096	2.373764	4.060303	1.469309E-5	1.4187424E-5	1.4185368E-6	0.001826469	3	122104166	122529166	3727
chr10	127945000	127950000	chr10	128005000	128010000	.	.	.	.	0,255,255	46.0	7.637672	6.6129932	8.171491	11.117992	2.5539582E-17	2.1674953E-17	7.501887E-14	1.0015143E-10	7	127953214	128006785	19299
chr10	67645000	67650000	chr10	67680000	67685000	.	.	.	.	0,255,255	40.0	15.38421	15.856408	18.203896	14.133532	1.2230529E-5	0.0011047946	0.0016849568	2.1124251E-5	1	67647500	67682500	0
chr10	79985000	79990000	chr10	80115000	80120000	.	.	.	.	0,255,255	60.0	15.781534	17.107956	23.758379	22.291561	3.5371733E-11	3.6463353E-11	1.8722434E-7	1.9529104E-7	1	79987500	80117500	0
chr10	21600000	21605000	chr10	21995000	22000000	.	.	.	.	0,255,255	50.0	5.243438	4.263634	3.9246757	7.9652815	3.1091466E-24	2.7680626E-28	5.254336E-32	1.7869351E-16	6	21607500	21993333	11577
chr10	98490000	98495000	chr10	99080000	99085000	.	.	.	.	0,255,255	18.0	2.8550694	2.8255148	3.045167	3.3250754	1.469309E-5	1.4187424E-5	1.6460413E-5	1.8663572E-4	3	98494166	99084166	3727
chr10	53625000	53650000	chr10	54075000	54100000	.	.	.	.	0,255,255	47.0	5.756936	13.550352	18.059841	14.59884	4.5540647E-21	1.7008291E-7	5.812677E-5	1.8442957E-7	1	53637500	54087500	0
chr10	95550000	95555000	chr10	96030000	96035000	.	.	.	.	0,255,255	34.0	2.4827583	3.217898	3.772006	4.0101185	5.5565913E-22	1.1062438E-16	2.0453518E-16	6.4541654E-14	2	95550000	96030000	3536
chr10	67645000	67650000	chr10	67720000	67725000	.	.	.	.	0,255,255	36.0	11.291565	10.797818	12.237478	15.197908	4.6480645E-6	4.980644E-6	7.166792E-6	5.3160154E-4	6	67645833	67723333	11697
chr10	85010000	85015000	chr10	85045000	85050000	.	.	.	.	0,255,255	47.0	11.09648	10.688169	10.853473	11.763168	1.9982878E-11	2.0272582E-11	2.9249624E-11	2.8888152E-11	2	85012500	85050000	2500
chr10	37135000	37140000	chr10	37230000	37235000	.	.	.	.	0,255,255	34.0	16.307394	13.130926	9.728741	13.436459	0.034276534	0.001447113	5.162891E-7	0.0022538442	3	37140833	37234166	3728
chr10	60190000	60195000	chr10	60230000	60235000	.	.	.	.	0,255,255	68.0	21.350178	22.119864	35.57183	20.231003	1.3579637E-10	1.2759441E-10	0.002833738	1.4812994E-10	2	60192500	60235000	2500
chr10	76960000	76965000	chr10	77030000	77035000	.	.	.	.	0,255,255	34.0	8.581936	9.193106	11.707104	7.0374866	3.8767269E-7	3.7501056E-7	4.762863E-5	3.6154488E-9	2	76965000	77032500	2500
chr10	121625000	121630000	chr10	121735000	121740000	.	.	.	.	0,255,255	23.0	6.812618	5.56151	4.819173	4.9241467	0.0011467476	6.630617E-5	3.459934E-6	3.370874E-6	3	121632500	121739166	10138
chr10	60150000	60175000	chr10	60725000	60750000	.	.	.	.	0,255,255	57.0	14.248645	16.708372	10.961366	28.146544	1.3542918E-12	7.1858253E-9	5.222593E-16	0.0024843377	2	60150000	60737500	12500
chr10	61195000	61200000	chr10	61335000	61340000	.	.	.	.	0,255,255	137.0	8.756854	7.681307	8.919935	10.379165	0.0	0.0	0.0	0.0	12	61200000	61337500	12500
chr10	30200000	30205000	chr10	30615000	30620000	.	.	.	.	0,255,255	14.0	1.3215989	1.5215464	2.7993057	1.236572	1.2802292E-5	1.5936954E-5	0.004824178	0.0016206151	1	30202500	30617500	0
chr10	111170000	111180000	chr10	111220000	111230000	.	.	.	.	0,255,255	68.0	31.076874	31.715368	31.23244	34.44731	5.171515E-4	5.925897E-4	8.1153924E-4	8.2476035E-4	1	111175000	111225000	0
chr10	70300000	70325000	chr10	70950000	70975000	.	.	.	.	0,255,255	30.0	10.959636	9.634467	7.6224294	12.278154	0.0035462254	2.4726475E-4	6.078399E-6	0.0069035543	1	70312500	70962500	0
chr10	80035000	80040000	chr10	80140000	80145000	.	.	.	.	0,255,255	36.0	13.464183	11.9359865	16.991838	11.041873	3.1258597E-4	4.980644E-6	0.017917855	6.897904E-6	1	80037500	80142500	0
chr10	62790000	62795000	chr10	63020000	63025000	.	.	.	.	0,255,255	28.0	6.0749445	6.6715603	5.975224	6.2306175	1.1067325E-7	5.315653E-6	1.3569014E-7	1.3189862E-7	1	62792500	63022500	0
chr10	9900000	9905000	chr10	10185000	10190000	.	.	.	.	0,255,255	19.0	2.484773	2.8958244	2.7481537	4.2710767	1.458013E-7	2.8221841E-6	3.3817048E-6	5.7948206E-4	1	9902500	10187500	0
chr10	12865000	12870000	chr10	12960000	12965000	.	.	.	.	0,255,255	28.0	8.267752	10.147567	13.328178	9.633312	2.0210758E-4	0.004525373	0.080935955	2.7275927E-4	3	12872500	12967500	10000
chr10	45065000	45070000	chr10	45100000	45105000	.	.	.	.	0,255,255	48.0	18.23593	18.431765	20.183193	16.831877	3.037716E-6	2.986133E-6	0.0010036675	4.6571176E-6	1	45067500	45102500	0
chr10	60300000	60325000	chr10	60600000	60625000	.	.	.	.	0,255,255	129.0	34.421036	38.29021	71.47977	25.311634	4.1680024E-26	4.2180732E-26	1.0964947E-5	9.6061967E-35	1	60312500	60612500	0
chr10	59875000	59900000	chr10	60225000	60250000	.	.	.	.	0,255,255	138.0	72.792435	42.567547	55.332245	54.055546	1.1379468E-7	9.322707E-22	6.3656776E-14	6.327051E-14	4	59887500	60218750	56250
chr10	57745000	57750000	chr10	57835000	57840000	.	.	.	.	0,255,255	31.0	5.4794326	4.1718373	6.094738	5.809516	1.42582E-9	8.951143E-12	1.8035283E-9	1.7374292E-9	2	57745000	57837500	2500
chr10	60025000	60030000	chr10	60065000	60070000	.	.	.	.	0,255,255	32.0	12.741442	13.71472	14.822316	13.658453	0.0050538373	0.005456982	0.00850312	0.00841522	2	60025000	60067500	2500
chr10	115320000	115330000	chr10	116190000	116200000	.	.	.	.	0,255,255	19.0	1.7874563	2.080788	1.96008	3.7699587	8.900467E-9	4.07311E-7	2.7156956E-8	1.08474895E-4	1	115325000	116195000	0
chr10	89680000	89690000	chr10	89740000	89750000	.	.	.	.	0,255,255	74.0	36.461452	37.791092	39.52751	32.528973	2.0196996E-5	2.298693E-5	0.012931657	3.193979E-5	2	89685000	89740000	5000
chr10	78525000	78530000	chr10	78570000	78575000	.	.	.	.	0,255,255	39.0	13.273774	14.38047	17.635405	15.845444	2.8672217E-5	3.138284E-5	0.003165106	0.0031606543	5	78529500	78597500	25080
chr10	21380000	21385000	chr10	21465000	21470000	.	.	.	.	0,255,255	22.0	6.5021024	5.4231772	6.7622786	4.7191343	0.0028548297	2.0918364E-4	0.003643062	1.3109549E-5	1	21382500	21467500	0
chr10	121030000	121035000	chr10	121250000	121255000	.	.	.	.	0,255,255	20.0	5.525015	5.0363216	4.9762907	5.475071	0.001835165	0.0017891463	0.0021538448	0.0020891398	2	121032500	121255000	2500
chr10	43575000	43580000	chr10	43825000	43830000	.	.	.	.	0,255,255	27.0	7.0052195	7.0074472	8.255667	6.753392	1.8425542E-5	1.677415E-5	6.7928346E-4	2.226268E-5	1	43577500	43827500	0
chr10	88500000	88510000	chr10	88580000	88590000	.	.	.	.	0,255,255	61.0	26.252842	29.303783	30.033989	28.217577	7.4967356E-5	8.0487145E-5	1.07342516E-4	1.0539279E-4	2	88510000	88585000	5000
chr10	3550000	3575000	chr10	3725000	3750000	.	.	.	.	0,255,255	78.0	38.43128	39.220146	42.84156	42.31446	5.2592386E-6	0.0057679117	0.005933739	0.006026526	2	3550000	3737500	12500
chr10	24925000	24950000	chr10	25500000	25525000	.	.	.	.	0,255,255	65.0	19.140657	27.933369	28.013842	32.271484	9.268623E-13	1.8606363E-5	2.1418542E-5	0.007393566	2	24950000	25500000	17678
chr10	18915000	18920000	chr10	19010000	19015000	.	.	.	.	0,255,255	56.0	9.1988325	6.8418174	7.47712	12.217733	8.3711534E-21	3.3263607E-25	6.063168E-25	1.4594171E-16	3	18919166	19009166	12133
chr10	115250000	115255000	chr10	115315000	115320000	.	.	.	.	0,255,255	43.0	8.467047	8.783192	10.970314	7.360613	4.0408813E-12	3.694765E-12	3.8211225E-9	4.8926978E-15	6	115247500	115309166	19436
chr10	85950000	85955000	chr10	86705000	86710000	.	.	.	.	0,255,255	16.0	1.3379396	1.72073	2.5532756	1.8166171	2.1207234E-7	3.1057189E-6	3.3358016E-4	3.693747E-6	1	85952500	86707500	0
chr10	117565000	117570000	chr10	117675000	117680000	.	.	.	.	0,255,255	35.0	9.001101	9.14151	10.650137	13.398291	1.2216313E-7	1.1680819E-7	1.8733215E-5	0.0011069363	1	117567500	117677500	0
chr10	60345000	60350000	chr10	60385000	60390000	.	.	.	.	0,255,255	63.0	21.562685	21.41422	23.83065	27.87072	1.3736488E-8	1.26636746E-8	1.44531445E-8	3.5102374E-5	6	60348333	60398333	14191
chr10	84575000	84580000	chr10	84620000	84625000	.	.	.	.	0,255,255	45.0	16.714697	16.045057	17.00313	18.27685	3.310543E-5	3.2794087E-5	5.0154642E-5	4.956459E-5	1	84577500	84622500	0
chr10	116450000	116475000	chr10	116825000	116850000	.	.	.	.	0,255,255	161.0	84.784096	74.41911	77.71433	90.02972	6.1647654E-7	1.047241E-13	7.234664E-7	7.5812153E-7	2	116462500	116812500	25000
chr10	19240000	19245000	chr10	19515000	19520000	.	.	.	.	0,255,255	28.0	4.5372257	4.0513563	6.026016	4.820286	1.561706E-9	1.360714E-9	1.3569014E-7	1.9181603E-9	3	19240833	19519166	3728
chr10	94010000	94015000	chr10	94115000	94120000	.	.	.	.	0,255,255	55.0	7.8425303	7.324212	6.077676	13.031576	4.4295415E-20	2.1984287E-24	1.6279939E-28	3.758915E-12	2	94012500	94115000	2500
chr10	64080000	64090000	chr10	66810000	66820000	.	.	.	.	0,255,255	15.0	2.0108144	1.5796921	2.4794164	1.6260861	2.3022624E-4	5.68044E-6	5.00685E-4	6.032591E-5	1	64085000	66815000	0
chr10	84530000	84535000	chr10	84620000	84625000	.	.	.	.	0,255,255	35.0	8.272941	9.615175	10.423741	10.129056	1.2216313E-7	1.1680819E-7	1.8733215E-5	1.814699E-5	7	84521785	84625357	13287
chr10	121700000	121705000	chr10	121760000	121765000	.	.	.	.	0,255,255	18.0	4.4588113	4.854623	4.771329	3.702815	0.0016594715	0.0016200902	0.0018481814	1.8663572E-4	1	121702500	121762500	0
chr10	94990000	95000000	chr10	95890000	95900000	.	.	.	.	0,255,255	18.0	5.228408	3.774933	6.1571774	4.0504856	0.021385951	4.0467014E-4	0.029036263	0.0042290837	2	94990000	95895000	5000
chr10	41885000	41890000	chr10	41975000	41980000	.	.	.	.	0,255,255	28.0	9.4270935	9.296771	6.79973	9.456186	2.0210758E-4	2.0479987E-4	7.54814E-6	2.7275927E-4	6	41890833	41970833	10672
chr10	76440000	76445000	chr10	76530000	76535000	.	.	.	.	0,255,255	33.0	9.086188	8.899619	7.890901	11.484091	1.191524E-6	1.1628725E-6	1.5860259E-6	1.1414374E-4	1	76442500	76532500	0
chr10	127640000	127645000	chr10	127735000	127740000	.	.	.	.	0,255,255	69.0	5.225312	7.601301	9.782075	18.419462	0.0	1.5615683E-36	1.2246453E-30	2.2353773E-15	4	127636250	127735000	13975
chr10	44325000	44330000	chr10	45000000	45005000	.	.	.	.	0,255,255	22.0	1.7588855	4.4329147	4.5253353	6.790106	1.1118993E-11	1.0828791E-5	1.3652265E-5	0.0035855894	2	44327500	45000000	2500
chr10	4400000	4425000	chr10	5325000	5350000	.	.	.	.	0,255,255	35.0	13.432623	10.102686	11.499386	11.622714	0.0027894839	9.7610035E-5	1.2007857E-4	1.1145589E-4	1	4412500	5337500	0
chr10	95555000	95560000	chr10	95855000	95860000	.	.	.	.	0,255,255	68.0	7.9310083	8.958293	17.87975	6.8756256	4.9627995E-30	4.2791218E-30	7.214896E-15	2.8219272E-35	9	95556944	95855277	10915
chr10	7810000	7815000	chr10	8240000	8245000	.	.	.	.	0,255,255	29.0	5.1939864	3.6080427	4.684815	5.1681333	2.6911733E-8	2.283102E-12	3.701144E-10	3.225496E-8	7	7812500	8238928	6428
chr10	42860000	42865000	chr10	42895000	42900000	.	.	.	.	0,255,255	66.0	22.632687	23.277964	22.08855	23.248928	8.9419616E-10	8.429975E-10	9.64352E-10	9.817794E-10	2	42862500	42900000	2500
chr10	117360000	117365000	chr10	117435000	117440000	.	.	.	.	0,255,255	61.0	9.142586	9.318404	11.594114	14.839106	1.5685414E-24	1.4088645E-24	9.003192E-20	2.0741478E-15	11	117361590	117426590	29104
chr10	59615000	59620000	chr10	59860000	59865000	.	.	.	.	0,255,255	21.0	5.0464644	3.9933336	4.3599496	5.493762	6.539552E-4	4.1243235E-5	5.091786E-5	7.4378017E-4	1	59617500	59862500	0
chr10	17525000	17550000	chr10	17700000	17725000	.	.	.	.	0,255,255	188.0	106.36328	93.08181	94.8688	114.91531	5.1173533E-6	3.7625185E-13	4.5241564E-13	6.117484E-6	3	17512500	17712500	25000
chr10	17770000	17775000	chr10	18020000	18025000	.	.	.	.	0,255,255	15.0	3.8024209	4.0884857	4.307575	3.7129352	0.006959335	0.03353924	0.03599067	0.007355568	2	17775000	18022500	2500
chr10	120925000	120950000	chr10	121250000	121275000	.	.	.	.	0,255,255	110.0	30.434294	38.3747	38.441322	55.737988	2.5238956E-24	2.5273973E-17	3.681329E-17	4.108545E-6	1	120937500	121262500	0
chr10	53850000	53875000	chr10	54550000	54575000	.	.	.	.	0,255,255	48.0	10.80259	17.05145	23.036684	17.594254	3.0894075E-11	2.352118E-5	0.0036743172	2.7267815E-5	1	53862500	54562500	0
chr10	39610000	39615000	chr10	39730000	39735000	.	.	.	.	0,255,255	34.0	8.682236	7.8991623	7.60693	7.4864817	3.8767269E-7	3.7501056E-7	3.6522898E-9	3.6154488E-9	1	39612500	39732500	0
chr10	18915000	18920000	chr10	19090000	19095000	.	.	.	.	0,255,255	22.0	6.215893	4.935475	6.866775	5.142361	2.188134E-4	1.0828791E-5	0.003643062	2.5054492E-4	1	18917500	19092500	0
chr10	39170000	39175000	chr10	39520000	39525000	.	.	.	.	0,255,255	64.0	7.133708	7.163053	9.417989	9.680858	6.2797195E-32	4.769305E-32	1.1546112E-26	1.0993551E-26	5	39172500	39520500	10198
chr10	94145000	94150000	chr10	94195000	94200000	.	.	.	.	0,255,255	31.0	9.834363	9.831249	9.493448	12.834918	1.0423273E-5	1.0326716E-5	1.3949802E-5	0.015599751	1	94147500	94197500	0
chr10	53640000	53645000	chr10	53795000	53800000	.	.	.	.	0,255,255	16.0	1.9942268	1.5476493	2.4638143	2.376372	2.9611672E-5	2.5361518E-7	4.1859694E-5	4.02962E-5	1	53642500	53797500	0
chr10	23810000	23820000	chr10	24300000	24310000	.	.	.	.	0,255,255	26.0	4.1135964	3.2480702	3.5356212	4.5952473	7.120195E-8	1.2493252E-9	2.0329685E-9	1.1548964E-7	2	23815000	24300000	5000
chr10	43705000	43710000	chr10	43740000	43745000	.	.	.	.	0,255,255	38.0	19.558195	18.556543	19.3325	17.790722	0.003917781	0.0037770881	0.0058041597	0.005755682	1	43707500	43742500	0
chr10	82910000	82915000	chr10	83290000	83295000	.	.	.	.	0,255,255	17.0	2.4404087	3.3234744	4.6849494	2.303611	5.3836966E-6	6.0898066E-4	0.005354986	7.825793E-6	1	82912500	83292500	0
chr10	43745000	43750000	chr10	43815000	43820000	.	.	.	.	0,255,255	42.0	12.10162	12.055977	9.773679	11.668478	7.924706E-9	8.2971106E-9	2.1275384E-11	1.1535238E-8	9	43751388	43818055	23366
chr10	18855000	18860000	chr10	19790000	19795000	.	.	.	.	0,255,255	21.0	1.8165605	1.2672452	1.2454597	4.5868053	9.712449E-11	2.813882E-12	7.381637E-11	4.9557642E-5	5	18859500	19791500	8062
chr10	127570000	127580000	chr10	127930000	127940000	.	.	.	.	0,255,255	26.0	7.5146985	7.198108	8.185416	8.824528	1.16586336E-4	1.4028125E-4	0.0033154164	0.0032417153	1	127575000	127935000	0
chr10	76830000	76840000	chr10	77250000	77260000	.	.	.	.	0,255,255	27.0	7.8070984	6.762676	8.32463	7.7835255	3.9449456E-5	4.687926E-5	0.0014025221	5.5597902E-5	1	76835000	77255000	0
chr10	116480000	116485000	chr10	116560000	116565000	.	.	.	.	0,255,255	23.0	7.1766443	6.682245	7.235044	5.830739	0.0011467476	0.001121212	0.0014732504	8.022473E-5	1	116482500	116562500	0
chr10	90805000	90810000	chr10	91030000	91035000	.	.	.	.	0,255,255	15.0	2.8281126	2.6198025	2.890047	3.4564044	0.0011537161	0.0011529332	0.0013151953	0.007355568	1	90807500	91032500	0
chr10	84510000	84520000	chr10	84560000	84570000	.	.	.	.	0,255,255	83.0	38.02544	41.361313	40.948376	43.85185	6.407717E-8	2.1343719E-4	3.04583E-4	2.9516921E-4	1	84515000	84565000	0
chr10	19240000	19245000	chr10	19355000	19360000	.	.	.	.	0,255,255	18.0	5.869788	5.7152076	5.6830397	6.5312347	0.011994049	0.01207619	0.014340266	0.07982646	2	19242500	19355000	2500
chr10	94035000	94040000	chr10	94195000	94200000	.	.	.	.	0,255,255	20.0	5.1818457	4.893518	3.892051	4.838873	0.001835165	1.4715371E-4	1.2621031E-5	1.7358693E-4	1	94037500	94197500	0
chr10	120470000	120480000	chr10	120870000	120880000	.	.	.	.	0,255,255	24.0	6.2469487	6.520531	7.5155864	9.19235	8.934108E-4	0.0010775189	0.001256201	0.015406302	1	120475000	120875000	0
chr10	116205000	116210000	chr10	116315000	116320000	.	.	.	.	0,255,255	16.0	2.3121893	2.1437626	3.2449536	2.4765725	2.9611672E-5	3.3968372E-5	0.0025262486	4.02962E-5	2	116207500	116320000	2500
chr10	67870000	67875000	chr10	67995000	68000000	.	.	.	.	0,255,255	36.0	5.394348	4.756222	7.575033	4.559388	5.204825E-13	1.0714871E-15	2.2799668E-10	1.6812291E-15	10	67869000	67989500	12500
chr10	24960000	24965000	chr10	25235000	25240000	.	.	.	.	0,255,255	24.0	4.722599	4.811142	6.9884143	5.1582193	7.225002E-7	6.5594475E-7	5.57737E-4	2.424497E-5	5	24960500	25232500	15133
chr10	67995000	68000000	chr10	68145000	68150000	.	.	.	.	0,255,255	23.0	5.003978	3.9080968	4.9830184	4.909336	6.9888876E-5	8.829714E-8	8.239866E-5	3.370874E-6	1	67997500	68147500	0
chr10	94705000	94710000	chr10	94945000	94950000	.	.	.	.	0,255,255	30.0	4.572788	6.073508	6.9752936	8.904384	5.6713287E-11	5.863748E-9	6.860736E-7	3.8917377E-5	1	94707500	94947500	0
chr10	67325000	67350000	chr10	67450000	67475000	.	.	.	.	0,255,255	171.0	75.72103	76.84337	95.2045	85.26774	9.6293306E-17	8.56765E-17	6.023704E-9	6.105605E-9	2	67337500	67450000	12500
chr10	59615000	59620000	chr10	59700000	59705000	.	.	.	.	0,255,255	31.0	9.887187	10.041956	10.615055	13.495827	4.1066724E-4	4.5099852E-4	6.479808E-4	0.015599751	1	59617500	59702500	0
chr10	99260000	99265000	chr10	99460000	99465000	.	.	.	.	0,255,255	56.0	8.350654	8.271028	10.170577	9.40458	8.3711534E-21	7.6300214E-21	1.5263487E-16	1.16894935E-20	5	99265500	99458500	6325
chr10	43575000	43580000	chr10	44000000	44005000	.	.	.	.	0,255,255	37.0	5.4503655	6.0137033	7.7256527	4.898299	9.629599E-14	8.641685E-14	5.424549E-11	2.5558692E-16	3	43577500	44002500	5000
chr10	64725000	64750000	chr10	66800000	66825000	.	.	.	.	0,255,255	23.0	4.3087015	3.182985	3.5428643	3.9149804	9.941658E-6	1.4113011E-6	1.2046675E-6	1.2314647E-6	2	64750000	66812500	12500
chr10	23980000	23990000	chr10	24290000	24300000	.	.	.	.	0,255,255	25.0	5.256483	5.0796456	5.213739	6.8459134	1.2111059E-5	1.4454013E-5	1.8602497E-5	4.5830195E-4	1	23985000	24295000	0
chr10	11160000	11165000	chr10	11195000	11200000	.	.	.	.	0,255,255	24.0	8.681739	8.540445	9.61054	8.725567	0.0059945746	0.0063335453	0.0083168885	0.008213422	2	11165000	11202500	5590
chr10	111230000	111240000	chr10	111290000	111300000	.	.	.	.	0,255,255	66.0	27.880318	27.450918	32.33928	32.469738	2.8894162E-6	3.0611548E-6	0.0021310856	0.0021705653	1	111235000	111295000	0
chr10	96625000	96650000	chr10	97150000	97175000	.	.	.	.	0,255,255	59.0	24.574095	23.352497	23.460384	24.843138	1.2351996E-6	1.6298405E-6	2.0366015E-6	8.4644556E-4	1	96637500	97162500	0
chr10	25270000	25275000	chr10	25410000	25415000	.	.	.	.	0,255,255	25.0	8.283877	6.9457116	9.397521	7.7302713	0.002726682	1.5052877E-4	0.0037808327	1.9627492E-4	5	25276500	25417500	16763
chr10	85965000	85970000	chr10	86460000	86465000	.	.	.	.	0,255,255	25.0	3.3749082	2.5771778	3.360448	2.7809987	3.4291947E-9	5.6844383E-11	4.7305355E-9	7.893052E-11	3	85969166	86459166	6871
chr10	59375000	59380000	chr10	59865000	59870000	.	.	.	.	0,255,255	23.0	5.9726343	4.1484447	5.213837	8.293018	6.9888876E-5	2.7431406E-6	8.239866E-5	0.017352045	1	59377500	59867500	0
chr10	42675000	42700000	chr10	42825000	42850000	.	.	.	.	0,255,255	139.0	78.31236	65.994675	81.95532	56.57681	0.0026788213	6.506664E-8	0.0031598208	2.973063E-14	1	42687500	42837500	0
chr10	3970000	3980000	chr10	5800000	5810000	.	.	.	.	0,255,255	15.0	1.060063	1.6285605	1.6538975	1.0339216	2.2699887E-5	5.282863E-5	6.3624204E-5	1.2910727E-4	2	3975000	5815000	10000
chr10	94990000	94995000	chr10	95415000	95420000	.	.	.	.	0,255,255	44.0	4.734508	7.142049	11.556444	6.1530466	1.4585471E-22	6.1224717E-16	1.1703264E-9	4.8212703E-19	2	94992500	95420000	2500
chr10	21710000	21720000	chr10	21990000	22000000	.	.	.	.	0,255,255	45.0	16.152664	14.801072	12.931946	21.975817	7.2701034E-5	3.068794E-7	4.1620785E-7	0.007436634	1	21715000	21995000	0
chr10	30610000	30620000	chr10	31310000	31320000	.	.	.	.	0,255,255	28.0	5.5158463	4.6814604	3.367885	9.13582	2.401892E-7	3.6537884E-9	5.6983657E-11	5.684213E-4	3	30621666	31305000	12018
chr10	105570000	105580000	chr10	105840000	105850000	.	.	.	.	0,255,255	24.0	4.185873	4.234594	5.636506	4.74728	1.3588484E-6	1.7042172E-6	6.134263E-5	2.080057E-6	1	105575000	105845000	0
chr10	67535000	67540000	chr10	67720000	67725000	.	.	.	.	0,255,255	66.0	10.516967	10.59253	15.004268	11.434739	2.334004E-23	2.3148962E-23	2.449436E-18	3.4384857E-23	7	67540357	67723928	8631
chr10	68240000	68250000	chr10	68440000	68450000	.	.	.	.	0,255,255	55.0	9.12561	10.286834	8.228766	17.424942	1.2394918E-19	1.1227542E-15	1.7237405E-19	1.6869334E-8	1	68245000	68445000	0
chr10	121675000	121700000	chr10	122525000	122550000	.	.	.	.	0,255,255	37.0	13.495126	12.155935	16.000904	14.467548	6.64238E-4	1.4983713E-5	0.038352996	0.0012569092	2	121687500	122525000	12500
chr10	37010000	37020000	chr10	38840000	38850000	.	.	.	.	0,255,255	19.0	2.8845105	2.4290888	2.9738228	3.2530222	4.494781E-6	4.07311E-7	1.0452876E-5	1.08474895E-4	1	37015000	38845000	0
chr10	22290000	22300000	chr10	22720000	22730000	.	.	.	.	0,255,255	16.0	2.0214972	1.9055616	2.8807313	3.35172	4.6748173E-5	8.270602E-6	8.4622356E-4	0.0052016973	1	22295000	22725000	0
chr10	77280000	77285000	chr10	77350000	77355000	.	.	.	.	0,255,255	100.0	8.580455	8.26093	9.239387	12.206673	0.0	0.0	0.0	0.0	7	77283214	77354642	7890
chr10	19590000	19595000	chr10	19665000	19670000	.	.	.	.	0,255,255	31.0	9.020685	10.375591	11.22651	11.59389	1.0423273E-5	4.5099852E-4	6.479808E-4	6.366037E-4	2	19592500	19662500	5000
chr10	93830000	93835000	chr10	94035000	94040000	.	.	.	.	0,255,255	18.0	7.0590863	5.889585	4.873849	5.5200453	0.060948342	0.01207619	0.0018481814	0.013834879	2	93825000	94037500	7500
chr10	127175000	127180000	chr10	127225000	127230000	.	.	.	.	0,255,255	93.0	15.646003	16.61793	19.442665	21.177736	8.5083056E-30	8.761225E-30	1.5982275E-29	9.4930303E-23	12	127181666	127227916	10842
chr10	81285000	81290000	chr10	81340000	81345000	.	.	.	.	0,255,255	70.0	15.669068	16.33592	30.56164	18.569157	3.9200433E-16	4.0754172E-16	2.6623695E-7	6.60716E-16	5	81289500	81348500	6325
chr10	122550000	122555000	chr10	123005000	123010000	.	.	.	.	0,255,255	18.0	0.8529157	1.1045532	1.9263595	0.7940372	4.9915595E-8	9.454871E-8	8.036279E-8	1.5086232E-7	1	122552500	123007500	0
chr10	96210000	96220000	chr10	96330000	96340000	.	.	.	.	0,255,255	56.0	26.23071	23.368763	29.069027	25.260452	0.0012596247	5.0496546E-6	0.0018417526	0.0017984435	1	96215000	96335000	0
chr10	127735000	127740000	chr10	127935000	127940000	.	.	.	.	0,255,255	34.0	6.254409	5.721076	2.6966417	7.307632	2.83166E-9	1.2191976E-11	4.2904811E-19	3.6154488E-9	1	127737500	127937500	0
chr10	60280000	60290000	chr10	60740000	60750000	.	.	.	.	0,255,255	56.0	17.224855	13.646989	14.09132	15.1215	5.4443356E-9	1.6530247E-12	2.4734305E-12	2.161912E-12	1	60285000	60745000	0
chr10	77980000	77985000	chr10	78025000	78030000	.	.	.	.	0,255,255	46.0	10.496596	10.012439	14.138527	9.253263	6.932027E-11	7.033009E-11	7.522051E-8	7.5425824E-14	4	77982500	78021250	10078
chr10	62635000	62640000	chr10	62760000	62765000	.	.	.	.	0,255,255	16.0	3.0367143	3.9460855	4.4637213	3.3921127	2.9296614E-4	0.013297389	0.014459208	0.0023472903	2	62637500	62765000	2500
chr10	79835000	79840000	chr10	79880000	79885000	.	.	.	.	0,255,255	33.0	12.566136	13.595726	17.728804	17.479918	0.0026291902	0.002847453	0.07817612	0.078388244	2	79837500	79877500	5000
chr10	79920000	79925000	chr10	79955000	79960000	.	.	.	.	0,255,255	71.0	16.347376	15.692741	13.200498	20.06128	1.1668085E-16	1.2140895E-16	2.0545107E-21	7.819737E-12	2	79925000	79960000	3536
chr10	87025000	87030000	chr10	88325000	88330000	.	.	.	.	0,255,255	13.0	1.2630845	1.3394406	1.8178556	1.6916605	8.4801555E-5	1.1192265E-4	7.009877E-4	6.5568916E-4	1	87027500	88327500	0
chr10	62600000	62605000	chr10	62650000	62655000	.	.	.	.	0,255,255	39.0	13.331028	13.963304	14.48866	16.077429	2.8672217E-5	3.138284E-5	4.9468057E-5	0.0031606543	1	62602500	62652500	0
chr10	52230000	52235000	chr10	52330000	52335000	.	.	.	.	0,255,255	30.0	5.81858	6.6740932	9.3374195	6.2991247	6.368758E-9	4.7111266E-7	3.91343E-5	6.547112E-7	2	52230000	52332500	2500
chr10	22730000	22740000	chr10	23780000	23790000	.	.	.	.	0,255,255	25.0	2.753444	2.2364829	1.3107585	3.1666632	8.938756E-11	2.1610684E-12	3.6338714E-16	1.10677565E-8	3	22731666	23788333	7454
chr10	94035000	94040000	chr10	94115000	94120000	.	.	.	.	0,255,255	63.0	11.130234	12.112886	16.285875	20.639153	2.7943845E-21	2.722928E-21	2.1881962E-12	1.4913837E-8	5	94029500	94116500	12042
chr10	81015000	81020000	chr10	81080000	81085000	.	.	.	.	0,255,255	59.0	8.876767	10.593015	15.601927	17.227346	5.0094696E-23	1.1967925E-18	1.5861243E-10	1.591802E-10	5	81003500	81084500	14142
chr10	75950000	75955000	chr10	76115000	76120000	.	.	.	.	0,255,255	19.0	5.273376	3.3252046	2.6824274	4.7785244	0.0048608226	4.0207266E-5	3.3817048E-6	5.7948206E-4	1	75952500	76117500	0
chr10	39170000	39175000	chr10	39240000	39245000	.	.	.	.	0,255,255	26.0	10.505921	9.315447	8.571199	9.442889	0.015394365	0.0012303214	0.0016317127	0.0016192677	1	39172500	39242500	0
chr10	117455000	117460000	chr10	117675000	117680000	.	.	.	.	0,255,255	107.0	6.8848505	7.9078	13.738751	11.502523	0.0	0.0	0.0	0.0	14	117455357	117681071	13344
chr10	7880000	7885000	chr10	8240000	8245000	.	.	.	.	0,255,255	71.0	10.423799	6.01517	7.6015854	8.107906	6.261069E-27	0.0	5.08624E-38	2.506999E-32	10	7881000	8238500	9394
chr10	79835000	79840000	chr10	79920000	79925000	.	.	.	.	0,255,255	61.0	9.152294	9.499621	17.513239	10.5268	1.5685414E-24	1.4088645E-24	1.915301E-11	8.560525E-20	7	79843928	79917500	16858
chr10	15300000	15305000	chr10	17720000	17725000	.	.	.	.	0,255,255	21.0	0.49841246	0.78523916	1.4781044	0.8924295	1.9003068E-11	3.664215E-11	5.0385425E-12	6.211353E-11	2	15302500	17725000	2500
chr10	94200000	94225000	chr10	94375000	94400000	.	.	.	.	0,255,255	186.0	62.103374	75.07402	107.95599	68.5125	7.933579E-22	6.85111E-22	1.25748065E-5	8.723589E-22	4	94218750	94431250	44194
chr10	71325000	71330000	chr10	71400000	71405000	.	.	.	.	0,255,255	91.0	7.645611	7.386671	8.507031	10.482527	0.0	0.0	0.0	0.0	9	71320833	71401388	13379
chr10	120880000	120885000	chr10	120975000	120980000	.	.	.	.	0,255,255	17.0	6.059539	5.164937	4.0765386	5.664863	0.0275327	0.028549034	0.005354986	0.032279886	2	120882500	120975000	2500
chr10	11145000	11150000	chr10	11280000	11285000	.	.	.	.	0,255,255	30.0	4.4028425	4.5216727	7.0074854	5.02373	5.6713287E-11	4.951751E-11	6.860736E-7	7.6607884E-9	2	11150000	11282500	2500
chr10	88375000	88380000	chr10	88665000	88670000	.	.	.	.	0,255,255	22.0	1.2008159	2.415995	3.4513001	2.8304768	1.2431585E-12	4.845207E-10	6.127464E-7	2.1019444E-8	3	88375833	88669166	3728
chr10	61340000	61345000	chr10	61400000	61405000	.	.	.	.	0,255,255	51.0	8.336725	7.4483857	8.623756	9.323047	2.799729E-17	3.40187E-21	3.887066E-17	3.7589473E-17	3	61340833	61400833	3727
chr10	56360000	56370000	chr10	57440000	57450000	.	.	.	.	0,255,255	24.0	5.9693365	3.430857	3.600394	2.9994216	4.2051415E-5	3.9411923E-8	6.164694E-8	1.3103671E-9	2	56370000	57445000	5000
chr10	75740000	75745000	chr10	75950000	75955000	.	.	.	.	0,255,255	46.0	6.451362	5.307556	6.224581	8.727152	2.5539582E-17	6.971147E-21	1.0462219E-20	7.5425824E-14	2	75745000	75952500	2500
chr10	111500000	111505000	chr10	111925000	111930000	.	.	.	.	0,255,255	44.0	3.0307515	2.9530234	6.903932	4.1228027	1.20275476E-29	1.0847949E-29	1.004978E-15	2.172609E-22	6	111502500	111925000	5590
chr10	58475000	58500000	chr10	62750000	62775000	.	.	.	.	0,255,255	16.0	1.1154913	1.9492431	3.4220052	2.3029785	6.4325553E-7	4.043983E-5	0.013317611	3.1013702E-4	2	58475000	62762500	12500
chr10	75585000	75590000	chr10	75635000	75640000	.	.	.	.	0,255,255	53.0	13.610413	14.142384	15.134435	17.596176	2.1852646E-11	2.4793959E-11	3.878334E-11	5.7717486E-8	3	75585833	75635833	3727
chr10	119800000	119810000	chr10	120120000	120130000	.	.	.	.	0,255,255	22.0	3.5783236	3.3626544	4.917954	3.5884025	7.8873956E-7	1.0855991E-6	3.7694073E-5	1.3947707E-6	1	119805000	120125000	0
chr10	91180000	91190000	chr10	93160000	93170000	.	.	.	.	0,255,255	15.0	2.7978787	2.6734211	2.4196212	3.1606486	0.0016084258	0.0027686427	5.00685E-4	0.015565253	2	91175000	93165000	10000
chr10	13010000	13020000	chr10	13180000	13190000	.	.	.	.	0,255,255	37.0	10.733743	8.623237	11.884504	10.77547	4.500905E-6	2.7065145E-8	5.5698674E-6	5.284599E-6	3	13011666	13191666	7453
chr10	118375000	118400000	chr10	118500000	118525000	.	.	.	.	0,255,255	156.0	81.12384	75.27019	86.52445	89.05316	5.449795E-6	2.8606742E-12	6.3251646E-6	6.7087117E-6	2	118375000	118525000	17678
chr10	68540000	68550000	chr10	68840000	68850000	.	.	.	.	0,255,255	37.0	10.970843	13.300427	13.330033	12.391214	4.500905E-6	3.5294463E-4	4.4146032E-4	4.238019E-4	1	68545000	68845000	0
chr10	75440000	75445000	chr10	75485000	75490000	.	.	.	.	0,255,255	47.0	12.632277	12.497241	13.730585	16.402597	1.5484918E-8	1.7286961E-8	2.7354128E-8	1.0409398E-5	4	75442500	75485000	5590
chr10	125375000	125400000	chr10	126500000	126525000	.	.	.	.	0,255,255	50.0	15.320228	20.221817	20.977009	21.722855	4.137693E-9	9.6977514E-4	0.0011361315	0.0010703387	1	125387500	126512500	0
chr10	77280000	77285000	chr10	77505000	77510000	.	.	.	.	0,255,255	54.0	5.318357	4.9744916	5.460577	9.391666	8.979064E-28	7.274914E-28	1.28395E-27	3.1032637E-19	6	77281666	77510000	9501
chr10	77625000	77630000	chr10	77750000	77755000	.	.	.	.	0,255,255	43.0	6.116269	4.634557	4.8379016	7.198145	2.255703E-18	9.540945E-22	1.5164674E-21	4.8926978E-15	2	77630000	77752500	2500
chr10	41810000	41815000	chr10	41885000	41890000	.	.	.	.	0,255,255	37.0	12.077486	11.462776	9.833274	6.6300945	1.737833E-6	1.8597626E-6	1.4350072E-8	5.178666E-11	2	41812500	41890000	2500
chr10	24400000	24425000	chr10	24575000	24600000	.	.	.	.	0,255,255	57.0	25.22335	24.081903	19.943913	29.388924	0.0018783213	7.703745E-6	9.451552E-6	0.0024843377	2	24412500	24600000	12500
chr10	80350000	80360000	chr10	80530000	80540000	.	.	.	.	0,255,255	54.0	27.365662	24.048132	28.803772	24.496378	0.0034525157	2.177693E-5	0.005033857	2.7974043E-5	1	80355000	80535000	0
chr10	7680000	7685000	chr10	7725000	7730000	.	.	.	.	0,255,255	42.0	13.015224	13.389557	13.702761	15.472608	2.0588805E-6	2.256407E-6	3.5418298E-6	3.5626776E-6	2	7672500	7727500	10000
chr10	111505000	111510000	chr10	111650000	111655000	.	.	.	.	0,255,255	23.0	5.8348627	4.5595994	7.2137723	3.858589	6.9888876E-5	2.7431406E-6	0.0014732504	1.2057038E-7	2	111505000	111652500	2500
chr10	23970000	23980000	chr10	24120000	24130000	.	.	.	.	0,255,255	24.0	7.6273913	7.0904155	8.696621	6.9630246	8.934108E-4	0.0010775189	0.015327719	0.0012234328	1	23975000	24125000	0
chr10	92700000	92725000	chr10	93000000	93025000	.	.	.	.	0,255,255	68.0	36.16582	29.88553	27.977118	35.486767	0.0014444508	2.3170498E-6	2.6905057E-6	0.0018450435	1	92712500	93012500	0
chr10	75585000	75590000	chr10	75950000	75955000	.	.	.	.	0,255,255	24.0	3.1968153	3.9706712	5.195385	4.385434	1.8660888E-8	6.5594475E-7	2.4792313E-5	8.1614405E-7	2	75590000	75952500	2500
chr10	24790000	24795000	chr10	24845000	24850000	.	.	.	.	0,255,255	23.0	6.6306057	7.30961	7.8323693	7.1880236	0.0011467476	0.001121212	0.0014732504	0.0014281033	4	24793750	24846250	6374
chr10	26490000	26495000	chr10	26890000	26895000	.	.	.	.	0,255,255	18.0	1.8120694	1.9929845	2.1058815	2.7330384	5.4426913E-8	1.0545376E-6	1.4185368E-6	1.679945E-5	1	26492500	26892500	0
chr10	93310000	93315000	chr10	93355000	93360000	.	.	.	.	0,255,255	49.0	21.586136	21.069984	22.840425	20.227667	5.3497584E-4	4.93023E-4	5.447094E-4	5.8866636E-4	10	93305000	93359500	17183
chr10	74935000	74940000	chr10	75020000	75025000	.	.	.	.	0,255,255	83.0	6.2389097	6.8679924	11.272252	8.744181	0.0	0.0	6.486104E-36	0.0	9	74933055	75020277	10914
chr10	111100000	111110000	chr10	111470000	111480000	.	.	.	.	0,255,255	31.0	7.677556	7.848307	10.066684	9.958449	3.3229185E-7	2.6077561E-5	0.0012118552	0.001165836	2	111105000	111480000	5000
chr10	80755000	80760000	chr10	80790000	80795000	.	.	.	.	0,255,255	63.0	25.342453	26.739578	27.97736	25.69674	6.7842586E-5	6.65104E-5	3.7951566E-5	3.5102374E-5	8	80751875	80809375	17788
chr10	62320000	62330000	chr10	62480000	62490000	.	.	.	.	0,255,255	37.0	17.006042	14.35549	17.422068	12.89852	0.0126408385	3.5294463E-4	0.015919931	4.238019E-4	2	62335000	62485000	10000
chr10	60695000	60700000	chr10	60750000	60755000	.	.	.	.	0,255,255	78.0	17.222095	16.202623	20.862698	27.55429	1.5355576E-20	1.5846242E-20	5.223711E-15	4.0147016E-10	12	60700416	60751250	22951
chr10	19090000	19100000	chr10	19180000	19190000	.	.	.	.	0,255,255	90.0	42.298386	39.562626	38.0625	42.99977	4.79096E-6	5.8299047E-6	5.475625E-10	8.0412165E-6	1	19095000	19185000	0
chr10	93420000	93430000	chr10	93570000	93580000	.	.	.	.	0,255,255	48.0	20.421623	15.258919	15.719333	21.791105	0.0010376668	1.42592365E-8	8.36375E-6	0.0013927349	1	93425000	93575000	0
chr10	94400000	94410000	chr10	94950000	94960000	.	.	.	.	0,255,255	19.0	3.8235385	4.6231756	4.409435	6.1916156	6.758571E-5	0.0012453664	0.0015130542	0.012284556	1	94405000	94955000	0
chr10	59875000	59900000	chr10	60725000	60750000	.	.	.	.	0,255,255	40.0	8.050175	7.569516	6.3351445	11.26354	1.0963661E-9	6.488394E-12	6.3985575E-12	8.437627E-7	1	59887500	60737500	0
chr10	127050000	127075000	chr10	128900000	128925000	.	.	.	.	0,255,255	29.0	8.413945	7.504246	7.6596904	8.375218	2.7279108E-4	1.8983403E-5	1.8899715E-5	6.686805E-4	1	127062500	128912500	0
chr10	83360000	83365000	chr10	83505000	83510000	.	.	.	.	0,255,255	25.0	5.3147626	5.7564135	9.092767	6.1213593	6.0308275E-6	5.634204E-6	0.0037808327	7.028037E-6	2	83362500	83510000	2500
chr10	62920000	62930000	chr10	62970000	62980000	.	.	.	.	0,255,255	75.0	35.88242	39.07388	41.00639	37.35339	1.12817315E-5	0.006380113	0.008958845	1.7770266E-5	1	62925000	62975000	0
chr10	4430000	4435000	chr10	4610000	4615000	.	.	.	.	0,255,255	33.0	7.5847983	7.251707	8.085229	6.6661844	1.0956358E-8	9.526267E-9	1.5860259E-6	1.3915142E-8	3	4432500	4612500	10000
chr10	41300000	41305000	chr10	41515000	41520000	.	.	.	.	0,255,255	19.0	4.020896	2.8763483	5.5741863	2.5708556	5.279485E-4	2.8221841E-6	0.00572871	3.4063244E-6	3	41302500	41505833	13333
chr10	96330000	96335000	chr10	96615000	96620000	.	.	.	.	0,255,255	54.0	9.818419	7.982099	7.243341	10.967137	2.27759E-19	2.0727869E-19	2.5430586E-23	2.5341646E-15	3	96330833	96619166	3728
chr10	93070000	93080000	chr10	93420000	93430000	.	.	.	.	0,255,255	59.0	10.097649	17.970451	26.51456	13.729508	3.3685047E-18	2.4117763E-10	3.5396373E-4	5.33231E-14	4	93067500	93432500	12748
chr10	96210000	96220000	chr10	97340000	97350000	.	.	.	.	0,255,255	32.0	10.10952	9.631449	12.874548	12.181729	4.465623E-4	9.147747E-6	0.013627259	5.193328E-4	1	96215000	97345000	0
chr10	128375000	128380000	chr10	128440000	128445000	.	.	.	.	0,255,255	67.0	9.359452	15.115997	20.753325	34.54434	3.2427256E-29	4.1086617E-19	3.8099354E-10	0.0052843974	12	128369166	128447083	13341
chr10	41830000	41835000	chr10	42290000	42295000	.	.	.	.	0,255,255	34.0	3.1110985	3.6022434	3.5038495	7.7293406	3.5086238E-19	1.1062438E-16	2.0453518E-16	3.6154488E-9	2	41830000	42295000	3536
chr10	21380000	21385000	chr10	21995000	22000000	.	.	.	.	0,255,255	39.0	3.528505	4.056821	3.6677904	7.27325	3.2887229E-21	3.2048495E-18	5.130651E-21	2.6229455E-12	9	21381388	22004722	12272
chr10	110990000	110995000	chr10	111095000	111100000	.	.	.	.	0,255,255	53.0	6.8942423	6.4902506	6.460287	9.121552	1.1166147E-22	9.117694E-23	1.6170168E-22	1.5694798E-18	12	110989583	111100000	12672
chr10	76530000	76535000	chr10	77030000	77035000	.	.	.	.	0,255,255	20.0	1.7750612	2.2908914	2.0009081	2.7043254	8.31294E-10	2.5578679E-8	3.5431988E-8	6.602914E-7	1	76532500	77032500	0
chr10	93465000	93470000	chr10	93510000	93515000	.	.	.	.	0,255,255	23.0	6.7416778	7.383226	6.931777	7.4675603	0.0011467476	0.001121212	0.0014732504	0.0014281033	1	93467500	93512500	0
chr10	75765000	75770000	chr10	75830000	75835000	.	.	.	.	0,255,255	46.0	8.87453	10.56017	12.580617	10.940229	5.5576044E-14	7.033009E-11	7.522051E-8	1.0015143E-10	4	75766250	75835000	6731
chr10	22575000	22600000	chr10	22775000	22800000	.	.	.	.	0,255,255	43.0	13.831919	15.054299	17.676514	17.761683	4.5104416E-6	8.001679E-6	0.0010790431	0.0010886411	1	22587500	22787500	0
chr10	86635000	86640000	chr10	86730000	86735000	.	.	.	.	0,255,255	30.0	4.3172064	4.3290524	6.6235538	5.4193454	5.6713287E-11	4.951751E-11	6.860736E-7	7.6607884E-9	3	86637500	86732500	5000
chr10	67535000	67540000	chr10	67765000	67770000	.	.	.	.	0,255,255	29.0	8.368679	8.638758	10.7629175	10.393227	7.801267E-5	7.8531E-5	0.003105068	0.003057694	2	67537500	67765000	2500
chr10	24630000	24640000	chr10	24820000	24830000	.	.	.	.	0,255,255	57.0	16.465693	15.830599	26.630707	12.151149	2.018391E-9	1.8371045E-9	0.0010819826	9.14647E-17	1	24635000	24825000	0
chr10	29350000	29375000	chr10	34400000	34425000	.	.	.	.	0,255,255	19.0	2.2104714	2.9935815	3.161829	4.0583444	6.956522E-7	4.384637E-5	3.9125938E-4	0.0037264237	1	29362500	34412500	0
chr10	75895000	75900000	chr10	75935000	75940000	.	.	.	.	0,255,255	67.0	21.453215	23.104002	24.782383	35.648064	3.554252E-10	3.335508E-10	2.4674932E-6	0.0052843974	1	75897500	75937500	0
chr10	63020000	63025000	chr10	63335000	63340000	.	.	.	.	0,255,255	22.0	5.0322485	5.6403933	5.403982	4.1511226	2.188134E-4	2.0918364E-4	2.569669E-4	1.3109549E-5	1	63022500	63337500	0
chr10	118150000	118175000	chr10	118350000	118375000	.	.	.	.	0,255,255	168.0	20.183113	22.870348	38.581074	20.25668	0.0	0.0	0.0	0.0	6	118166666	118379166	33593
chr10	81495000	81500000	chr10	81600000	81605000	.	.	.	.	0,255,255	28.0	6.8543296	7.2497582	11.28756	11.419558	5.9047557E-6	5.315653E-6	0.006417026	0.0063359793	3	81499166	81605833	3728
chr10	80445000	80450000	chr10	80505000	80510000	.	.	.	.	0,255,255	104.0	14.654874	15.500597	19.026007	20.439617	0.0	0.0	5.758152E-37	4.0534984E-29	11	80447500	80502954	15454
chr10	80995000	81000000	chr10	81040000	81045000	.	.	.	.	0,255,255	52.0	12.103214	13.167653	16.777205	14.897135	2.832021E-14	7.82251E-11	1.4565184E-7	1.1905761E-10	5	81002500	81041500	11662
chr10	7940000	7950000	chr10	8190000	8200000	.	.	.	.	0,255,255	58.0	19.503878	24.81957	23.522081	31.129923	7.3551176E-10	4.7103918E-4	1.4560551E-6	0.054482363	2	7935000	8195000	10000
chr10	40880000	40890000	chr10	41300000	41310000	.	.	.	.	0,255,255	32.0	8.164989	7.964305	8.158959	6.24387	8.848458E-6	9.147747E-6	1.10018345E-5	1.3936899E-7	1	40885000	41305000	0
chr10	85740000	85750000	chr10	85880000	85890000	.	.	.	.	0,255,255	31.0	9.371214	8.780691	13.397565	9.500123	2.5149739E-5	2.6077561E-5	0.024706988	3.0578623E-5	2	85745000	85890000	5000
chr10	12675000	12700000	chr10	12900000	12925000	.	.	.	.	0,255,255	166.0	62.044613	66.90599	96.45395	65.73174	3.5642435E-15	3.2421529E-15	7.07024E-8	3.954951E-15	3	12687500	12887500	25000
chr10	53985000	53990000	chr10	54025000	54030000	.	.	.	.	0,255,255	34.0	15.671365	14.483559	18.896109	14.328432	0.034276534	0.001447113	0.04942917	0.0022538442	2	53985000	54022500	5590
chr10	120230000	120235000	chr10	120270000	120275000	.	.	.	.	0,255,255	33.0	10.423389	9.921699	11.159846	11.191489	7.503767E-5	8.1436956E-5	1.1708102E-4	1.1414374E-4	2	120235000	120272500	2500
chr10	52400000	52425000	chr10	53325000	53350000	.	.	.	.	0,255,255	78.0	28.05325	23.160263	28.09767	24.601452	7.5008194E-10	2.4621879E-14	1.0486899E-9	1.1074394E-9	4	52425000	53325000	17678
chr10	19930000	19935000	chr10	20070000	20075000	.	.	.	.	0,255,255	80.0	14.414888	14.53744	22.687714	22.801298	1.5241879E-27	1.5654872E-27	5.7298645E-16	5.9359656E-16	15	19922833	20068500	18334
chr10	68720000	68730000	chr10	68840000	68850000	.	.	.	.	0,255,255	56.0	18.200886	23.905117	26.43194	27.941475	5.4443356E-9	5.0496546E-6	0.0018417526	0.0017984435	1	68725000	68845000	0
chr10	98775000	98780000	chr10	98910000	98915000	.	.	.	.	0,255,255	26.0	7.7625537	7.277447	9.139554	9.636443	5.53041E-5	5.1438637E-5	0.0016317127	0.0016192677	2	98780000	98915000	3536
chr10	94975000	95000000	chr10	95225000	95250000	.	.	.	.	0,255,255	116.0	62.737015	52.97587	69.46139	53.00483	0.0017804004	1.284998E-7	0.0021374447	1.5094191E-7	1	94987500	95237500	0
chr10	23080000	23090000	chr10	23770000	23780000	.	.	.	.	0,255,255	21.0	5.762957	3.8137476	3.6681547	5.049102	0.001220261	5.213532E-6	6.933871E-6	0.0017680574	1	23085000	23775000	0
chr10	79075000	79100000	chr10	79500000	79525000	.	.	.	.	0,255,255	63.0	21.864569	21.558182	24.622704	27.90588	4.4070077E-8	5.819082E-8	7.792867E-5	7.6926684E-5	1	79087500	79512500	0
chr10	89460000	89465000	chr10	89630000	89635000	.	.	.	.	0,255,255	61.0	5.608464	5.3529234	7.4320807	6.228818	2.865133E-34	2.264665E-34	3.922012E-29	3.7952931E-34	12	89460833	89627916	10549
chr10	80180000	80190000	chr10	80340000	80350000	.	.	.	.	0,255,255	48.0	19.872599	19.622408	28.367655	19.697617	0.0010376668	0.0011161383	0.06601048	0.0013927349	3	80185000	80355000	10000
chr10	13830000	13835000	chr10	13865000	13870000	.	.	.	.	0,255,255	46.0	15.199891	14.813573	14.689081	14.722815	4.273711E-8	4.7267243E-8	7.522051E-8	7.4535286E-8	1	13832500	13867500	0
chr10	108300000	108305000	chr10	108445000	108450000	.	.	.	.	0,255,255	23.0	2.3415203	2.1611	3.0543137	3.1158597	5.3399285E-11	6.5290925E-11	3.2661196E-9	3.443547E-9	2	108300000	108447500	2500
chr10	42840000	42845000	chr10	42940000	42945000	.	.	.	.	0,255,255	80.0	9.85348	9.975724	11.520654	10.675451	9.466414E-34	1.0084461E-33	1.5492277E-33	1.3643997E-33	9	42838611	42939722	11453
chr10	24170000	24175000	chr10	24295000	24300000	.	.	.	.	0,255,255	26.0	3.0693557	2.7755373	1.989559	4.8612337	8.514702E-12	8.061146E-12	1.882464E-13	4.3234667E-8	4	24175000	24296250	9100
chr10	86065000	86070000	chr10	86295000	86300000	.	.	.	.	0,255,255	21.0	4.263766	3.2496912	3.7418203	4.9043837	4.427806E-5	2.1096218E-6	2.8492009E-6	4.9557642E-5	4	86068750	86296250	8839
chr10	25315000	25320000	chr10	25355000	25360000	.	.	.	.	0,255,255	33.0	13.028789	13.281111	13.338155	15.103565	0.0026291902	0.002847453	0.0044674156	0.004401384	2	25307500	25357500	10000
chr10	26370000	26380000	chr10	26790000	26800000	.	.	.	.	0,255,255	45.0	10.740786	11.44169	22.638731	9.319549	6.330304E-10	6.209983E-10	0.007695654	8.285925E-13	1	26375000	26795000	0
chr10	93300000	93310000	chr10	93580000	93590000	.	.	.	.	0,255,255	27.0	5.964268	7.412302	9.561662	9.129777	9.151025E-7	4.687926E-5	0.0014025221	0.0013792089	1	93305000	93585000	0
chr10	85870000	85875000	chr10	85915000	85920000	.	.	.	.	0,255,255	36.0	13.958987	13.170326	15.933992	13.000421	3.1258597E-4	3.4077844E-4	0.017917855	5.3160154E-4	2	85875000	85915000	3536
chr10	127650000	127675000	chr10	128525000	128550000	.	.	.	.	0,255,255	29.0	7.5604963	7.850465	12.263659	5.9831104	6.390762E-6	6.331116E-4	0.014347373	2.7540386E-7	1	127662500	128537500	0
chr10	89325000	89330000	chr10	89380000	89385000	.	.	.	.	0,255,255	27.0	5.0441136	5.164943	6.3751416	6.340069	4.3436052E-7	4.0351082E-7	2.343863E-5	2.226268E-5	1	89327500	89382500	0
chr10	30615000	30620000	chr10	30785000	30790000	.	.	.	.	0,255,255	23.0	5.1900296	5.6548686	8.645504	5.571634	6.9888876E-5	6.630617E-5	0.017505798	8.022473E-5	1	30617500	30787500	0
chr10	60405000	60410000	chr10	60610000	60615000	.	.	.	.	0,255,255	18.0	5.0785055	3.7899625	3.6242282	4.709123	0.011994049	1.6257896E-4	2.0279453E-4	0.001826469	2	60410000	60610000	3536
chr10	67535000	67540000	chr10	67645000	67650000	.	.	.	.	0,255,255	80.0	13.615564	10.705451	18.29083	9.742221	1.5241879E-27	1.0084461E-33	1.817522E-21	5.33623E-40	13	67541346	67642115	15858
chr10	17415000	17420000	chr10	17720000	17725000	.	.	.	.	0,255,255	22.0	6.9934907	5.039543	5.8229475	7.11249	0.0028548297	2.0918364E-4	2.569669E-4	0.0035855894	1	17417500	17722500	0
chr10	94510000	94515000	chr10	94560000	94565000	.	.	.	.	0,255,255	28.0	9.478629	9.264259	9.96725	9.440371	2.0210758E-4	2.0479987E-4	0.006417026	2.7275927E-4	1	94512500	94562500	0
chr10	68790000	68800000	chr10	68900000	68910000	.	.	.	.	0,255,255	39.0	15.788042	15.609273	16.162567	18.234932	0.004052071	0.0043998444	0.0050537363	0.0050464417	1	68795000	68905000	0
chr10	80395000	80400000	chr10	80430000	80435000	.	.	.	.	0,255,255	63.0	22.102083	23.68277	20.454926	23.949436	1.3736488E-8	1.26636746E-8	1.44531445E-8	1.4913837E-8	2	80392500	80432500	5000
chr10	4380000	4390000	chr10	5800000	5810000	.	.	.	.	0,255,255	17.0	1.0583367	1.4198759	1.1529984	3.0204656	1.5925103E-7	7.02445E-8	1.1369519E-6	1.7440518E-4	2	4385000	5815000	10000
chr10	85820000	85830000	chr10	85870000	85880000	.	.	.	.	0,255,255	48.0	16.563717	21.319592	21.150112	19.409145	6.9677058E-6	0.0011161383	0.001434251	8.494598E-6	1	85825000	85875000	0
chr10	126915000	126920000	chr10	126990000	126995000	.	.	.	.	0,255,255	81.0	7.1978884	7.5225964	13.533687	9.839235	0.0	0.0	5.0359866E-28	6.9448E-41	13	126921730	126984423	20438
chr10	77025000	77030000	chr10	77060000	77065000	.	.	.	.	0,255,255	32.0	13.069766	11.940086	11.888139	13.044545	0.0050538373	1.939905E-4	2.804681E-4	0.00841522	5	77026500	77067500	12083
chr10	59105000	59110000	chr10	59295000	59300000	.	.	.	.	0,255,255	25.0	3.2742307	2.4660332	2.5443172	4.2986336	3.4291947E-9	9.734735E-13	7.5170745E-11	1.9248843E-7	3	59109166	59294166	3727
chr10	81195000	81200000	chr10	81285000	81290000	.	.	.	.	0,255,255	36.0	12.452834	10.697915	15.339448	10.193849	3.1258597E-4	4.980644E-6	5.394374E-4	6.897904E-6	1	81197500	81287500	0
chr10	126915000	126920000	chr10	127030000	127035000	.	.	.	.	0,255,255	51.0	8.66947	6.481069	13.762763	5.571445	2.799729E-17	3.40187E-21	3.7841072E-10	5.923354E-25	2	126917500	127037500	5000
chr10	20990000	21000000	chr10	21330000	21340000	.	.	.	.	0,255,255	43.0	16.285471	16.328169	22.983715	16.779465	3.0766238E-4	3.1733786E-4	0.020902473	3.803909E-4	3	20991666	21341666	16996
chr10	63150000	63160000	chr10	63250000	63260000	.	.	.	.	0,255,255	78.0	29.662016	32.470554	43.980957	27.537542	2.543633E-10	1.9882843E-6	0.0027571062	3.4354136E-10	1	63155000	63255000	0
chr10	88825000	88850000	chr10	89450000	89475000	.	.	.	.	0,255,255	32.0	8.745996	11.574453	12.296309	9.484485	1.392255E-5	0.0013631958	0.0015577137	3.4618923E-5	1	88837500	89462500	0
chr10	84530000	84535000	chr10	84575000	84580000	.	.	.	.	0,255,255	58.0	17.4363	18.445913	27.304068	19.152283	2.8237482E-10	2.8677066E-10	8.0952374E-4	4.4325457E-10	6	84525833	84570000	15023
chr10	87855000	87860000	chr10	87955000	87960000	.	.	.	.	0,255,255	13.0	1.87147	2.1374686	2.2536778	2.2633784	5.285073E-4	0.003440143	0.003719874	0.0037527776	1	87857500	87957500	0
chr10	61165000	61170000	chr10	61200000	61205000	.	.	.	.	0,255,255	36.0	15.353572	13.8491535	14.069938	13.992467	3.1258597E-4	3.4077844E-4	5.394374E-4	5.3160154E-4	2	61157500	61202500	10000
chr10	68245000	68250000	chr10	68280000	68285000	.	.	.	.	0,255,255	38.0	12.652971	11.79384	13.808128	9.299479	6.515835E-5	6.6410604E-7	1.1274556E-4	4.2267474E-9	5	68241500	68280500	6325
chr10	121425000	121430000	chr10	121470000	121475000	.	.	.	.	0,255,255	50.0	15.915447	16.017017	19.779757	16.180616	5.54473E-7	5.446886E-7	2.874757E-4	8.581462E-7	5	121425500	121472500	10198
chr10	68370000	68375000	chr10	68440000	68445000	.	.	.	.	0,255,255	45.0	9.568353	8.579968	6.096195	8.889232	2.3966498E-13	2.1726409E-13	6.964533E-20	3.218933E-13	6	68367500	68444166	10541
chr10	126500000	126525000	chr10	126875000	126900000	.	.	.	.	0,255,255	46.0	23.627663	18.736282	21.064703	20.219534	0.0073232595	1.1161331E-4	0.010819422	0.010233394	2	126525000	126875000	17678
chr10	25290000	25300000	chr10	25400000	25410000	.	.	.	.	0,255,255	75.0	27.406923	32.032413	45.2351	36.896446	3.182533E-9	1.27744E-5	0.008958845	1.7770266E-5	1	25295000	25405000	0
chr10	123250000	123275000	chr10	126850000	126875000	.	.	.	.	0,255,255	50.0	16.975176	13.1864	16.265894	15.135111	2.816982E-6	7.1404456E-9	5.1914735E-6	8.199668E-9	3	123262500	126837500	25000
chr10	19065000	19070000	chr10	19165000	19170000	.	.	.	.	0,255,255	41.0	9.026441	10.58035	6.1996684	16.53192	6.259992E-11	2.5957592E-8	1.1309425E-16	8.6979003E-4	2	19065000	19167500	2500
chr10	37130000	37140000	chr10	37790000	37800000	.	.	.	.	0,255,255	41.0	8.491381	10.069856	13.145219	9.833688	1.6029085E-10	6.3975776E-8	1.6709118E-5	2.1310965E-10	3	37138333	37808333	13743
chr10	111300000	111310000	chr10	111920000	111930000	.	.	.	.	0,255,255	28.0	5.79311	6.654726	9.205238	7.266582	2.401892E-7	1.530273E-5	5.744687E-4	1.8370934E-5	2	111300000	111925000	5000
chr10	68280000	68285000	chr10	68440000	68445000	.	.	.	.	0,255,255	38.0	4.1265574	4.774495	4.4106708	8.4336	2.625972E-17	2.2590997E-17	3.201191E-17	4.2267474E-9	4	68280000	68445000	3536
chr10	117845000	117850000	chr10	117905000	117910000	.	.	.	.	0,255,255	41.0	17.195686	15.432996	11.594414	16.82985	5.82001E-4	5.590524E-6	3.8009457E-8	8.6979003E-4	5	117854500	117905500	12166
chr10	128845000	128850000	chr10	128890000	128895000	.	.	.	.	0,255,255	60.0	13.703221	14.0879755	22.050217	18.674877	4.3496463E-15	4.8908356E-15	1.8722434E-7	5.6308666E-11	8	128844375	128890625	13258
chr10	122800000	122805000	chr10	123090000	123095000	.	.	.	.	0,255,255	30.0	6.1673975	5.0245223	9.350503	3.637453	6.368758E-9	5.863748E-9	3.91343E-5	5.048241E-13	2	122805000	123092500	2500
chr10	94405000	94410000	chr10	94605000	94610000	.	.	.	.	0,255,255	27.0	6.5167823	6.1120453	7.1463933	6.300375	1.8425542E-5	4.0351082E-7	2.343863E-5	2.226268E-5	1	94407500	94607500	0
chr10	71235000	71240000	chr10	71345000	71350000	.	.	.	.	0,255,255	44.0	6.705665	6.8985453	9.600913	6.867625	7.152879E-16	6.1224717E-16	1.3303535E-12	9.462819E-16	2	71237500	71345000	2500
chr10	22030000	22035000	chr10	22485000	22490000	.	.	.	.	0,255,255	19.0	1.3603393	1.0673658	1.3407676	1.5933795	2.8743513E-10	7.211465E-9	4.774094E-10	9.656285E-9	1	22032500	22487500	0
chr10	130310000	130320000	chr10	130360000	130370000	.	.	.	.	0,255,255	66.0	28.49862	27.565493	27.690536	31.79999	2.8894162E-6	3.0611548E-6	4.1519197E-6	0.0021705653	1	130315000	130365000	0
chr10	75745000	75750000	chr10	75850000	75855000	.	.	.	.	0,255,255	61.0	9.771016	8.014006	8.865191	9.690852	1.5685414E-24	1.4088645E-24	2.3668643E-24	2.3691625E-24	11	75752500	75849318	26131
chr10	8525000	8530000	chr10	8715000	8720000	.	.	.	.	0,255,255	18.0	2.8666008	2.9143417	3.5490496	3.1989038	1.469309E-5	1.4187424E-5	2.0279453E-4	1.8663572E-4	1	8527500	8717500	0
chr10	81390000	81395000	chr10	81525000	81530000	.	.	.	.	0,255,255	28.0	7.361001	7.5615873	9.66129	8.196818	5.9047557E-6	5.315653E-6	2.720269E-4	2.7275927E-4	3	81392500	81535833	11667
chr10	41885000	41890000	chr10	42275000	42280000	.	.	.	.	0,255,255	34.0	4.461992	6.0933805	4.5421734	6.057703	4.9659726E-14	1.2191976E-11	5.9852636E-14	1.7254342E-11	3	41890833	42275833	3727
chr10	29350000	29375000	chr10	30525000	30550000	.	.	.	.	0,255,255	52.0	14.6454115	18.547886	24.187874	21.326622	4.578167E-10	7.8995816E-7	3.210421E-4	3.026744E-4	1	29362500	30537500	0
chr10	107850000	107860000	chr10	108440000	108450000	.	.	.	.	0,255,255	17.0	2.6452944	3.3285227	3.5699766	4.499286	9.824671E-5	0.0014820215	0.001752924	0.011895789	1	107855000	108445000	0
chr10	86300000	86325000	chr10	86725000	86750000	.	.	.	.	0,255,255	33.0	9.270814	10.120314	10.88702	11.44048	4.7601898E-6	5.8583287E-4	6.957324E-4	6.360577E-4	1	86312500	86737500	0
chr10	41690000	41700000	chr10	42290000	42300000	.	.	.	.	0,255,255	22.0	4.6801963	4.751127	4.114	5.7915926	2.2296947E-5	2.900032E-5	3.7694073E-5	6.1119517E-4	1	41695000	42295000	0
chr10	18055000	18060000	chr10	18195000	18200000	.	.	.	.	0,255,255	34.0	6.2594557	6.5950713	6.8548117	7.1326156	2.83166E-9	2.4557862E-9	3.6522898E-9	3.6154488E-9	3	18055833	18207500	10138
chr10	59320000	59325000	chr10	59860000	59865000	.	.	.	.	0,255,255	31.0	6.785325	5.2279096	3.6027641	10.51871	1.5312884E-7	1.3072146E-9	8.31196E-14	6.366037E-4	4	59315000	59867500	12500
chr10	111500000	111510000	chr10	111780000	111790000	.	.	.	.	0,255,255	34.0	10.527948	9.354712	14.339381	10.235192	7.806248E-5	9.750637E-7	0.0038177557	9.019198E-5	2	111500000	111780000	7071
chr10	57480000	57490000	chr10	57730000	57740000	.	.	.	.	0,255,255	36.0	14.483491	13.2746105	14.333151	18.0726	7.8780245E-4	7.5470936E-4	9.31068E-4	0.026792506	5	57473000	57733000	14422
chr10	94200000	94225000	chr10	94925000	94950000	.	.	.	.	0,255,255	49.0	10.825525	23.018744	24.415535	22.284359	8.577091E-12	0.0017833633	0.0020763585	0.0019266527	2	94212500	94950000	12500
chr10	45100000	45105000	chr10	45370000	45375000	.	.	.	.	0,255,255	31.0	4.582827	4.046634	5.1764073	8.468549	1.0166957E-11	8.951143E-12	1.8035283E-9	1.3837362E-5	3	45100833	45370833	3727
chr10	81105000	81110000	chr10	81165000	81170000	.	.	.	.	0,255,255	51.0	10.065085	12.956603	12.604594	25.241959	1.0955478E-13	2.3794572E-10	3.7841072E-10	0.026786642	2	81107500	81172500	5000
chr10	81045000	81050000	chr10	81080000	81085000	.	.	.	.	0,255,255	41.0	12.925215	15.914458	13.34127	13.866042	5.1020543E-6	5.707635E-4	8.770563E-6	8.814213E-6	2	81050000	81085000	3536
chr10	41980000	41985000	chr10	42030000	42035000	.	.	.	.	0,255,255	33.0	9.92401	9.565239	10.1983385	10.062181	7.503767E-5	1.1628725E-6	1.1708102E-4	1.1414374E-4	1	41982500	42032500	0
chr10	62625000	62650000	chr10	63275000	63300000	.	.	.	.	0,255,255	55.0	18.417368	17.393518	16.262701	21.178694	3.1299322E-8	5.0532183E-8	6.023043E-8	3.972958E-5	2	62637500	63300000	12500
chr10	121410000	121415000	chr10	121515000	121520000	.	.	.	.	0,255,255	51.0	7.5275364	9.06296	8.768834	14.214042	4.133002E-21	2.5183054E-17	3.887066E-17	3.6279676E-10	11	121413409	121513409	21305
chr10	117230000	117240000	chr10	117310000	117320000	.	.	.	.	0,255,255	47.0	22.687422	20.74345	20.702974	22.225122	0.0018462678	0.0020081955	0.0025645755	0.0024817833	1	117235000	117315000	0
chr10	60305000	60310000	chr10	60440000	60445000	.	.	.	.	0,255,255	49.0	7.1264057	5.7604303	12.860648	5.3576083	1.4569357E-19	1.9576568E-23	3.365662E-9	3.1455945E-23	2	60305000	60442500	2500
chr10	21075000	21080000	chr10	21185000	21190000	.	.	.	.	0,255,255	33.0	11.024302	10.521787	13.841919	10.8091345	7.503767E-5	8.1436956E-5	0.0044674156	1.1414374E-4	1	21077500	21187500	0
chr10	62505000	62510000	chr10	62540000	62545000	.	.	.	.	0,255,255	181.0	23.37535	20.253164	21.982119	19.518358	0.0	0.0	0.0	0.0	20	62496750	62555250	37691
chr10	86720000	86730000	chr10	86820000	86830000	.	.	.	.	0,255,255	50.0	18.15555	20.23153	20.784908	24.04029	1.3315532E-6	3.2563004E-4	4.230904E-4	4.089343E-4	2	86715000	86825000	10000
chr10	82760000	82770000	chr10	82850000	82860000	.	.	.	.	0,255,255	65.0	27.281893	33.011425	35.004475	37.72095	5.72129E-6	0.0024727413	0.0033655753	0.003428076	1	82765000	82855000	0
chr10	41500000	41525000	chr10	41800000	41825000	.	.	.	.	0,255,255	100.0	38.901276	46.78727	60.874092	43.1212	4.2734044E-8	4.2270177E-8	4.688077E-4	4.708062E-8	2	41500000	41812500	12500
chr10	37010000	37020000	chr10	39030000	39040000	.	.	.	.	0,255,255	22.0	4.7525992	4.8655686	7.141806	4.863795	2.2296947E-5	2.900032E-5	0.007524754	3.3467335E-5	1	37015000	39035000	0
chr10	67095000	67100000	chr10	67185000	67190000	.	.	.	.	0,255,255	35.0	9.59199	9.77138	8.23265	13.97355	1.2216313E-7	1.1680819E-7	1.6184084E-7	0.0011069363	5	67106500	67199500	15000
chr10	81630000	81640000	chr10	82170000	82180000	.	.	.	.	0,255,255	41.0	7.2385464	7.8274693	10.683955	13.165362	2.1962693E-13	2.5934528E-13	8.3370516E-8	1.5819644E-5	1	81635000	82175000	0
chr10	94685000	94690000	chr10	94940000	94945000	.	.	.	.	0,255,255	39.0	7.7781034	11.299563	9.964044	12.363222	2.0235276E-12	2.3095254E-7	3.3592727E-7	3.2203087E-7	3	94695833	94952500	16415
chr10	42955000	42960000	chr10	42990000	42995000	.	.	.	.	0,255,255	36.0	10.780767	10.141556	11.97846	9.739868	4.6480645E-6	4.980644E-6	7.166792E-6	4.9313922E-8	1	42957500	42992500	0
chr10	82900000	82925000	chr10	83525000	83550000	.	.	.	.	0,255,255	84.0	25.58258	33.792446	35.30679	47.114254	3.571874E-12	1.0528694E-7	1.3173286E-7	4.1628903E-4	4	82900000	83537500	27951
chr10	7875000	7900000	chr10	8700000	8725000	.	.	.	.	0,255,255	29.0	3.5635061	6.4359846	9.402208	9.466164	1.2004165E-11	1.8983403E-5	6.7296333E-4	6.686805E-4	1	7887500	8712500	0
chr10	88375000	88380000	chr10	88500000	88505000	.	.	.	.	0,255,255	27.0	3.331913	5.9426003	10.032668	7.2662463	1.0186634E-10	4.0351082E-7	0.01271748	2.226268E-5	1	88377500	88502500	0
chr10	7725000	7730000	chr10	7780000	7785000	.	.	.	.	0,255,255	33.0	9.074495	9.023068	9.3276825	9.087402	1.191524E-6	1.1628725E-6	1.5860259E-6	1.5685221E-6	2	7730000	7780000	3536
chr10	91120000	91125000	chr10	91180000	91185000	.	.	.	.	0,255,255	28.0	10.39101	9.720525	11.367653	8.73398	0.004064729	2.0479987E-4	0.006417026	2.7275927E-4	1	91122500	91182500	0
chr10	3995000	4000000	chr10	4330000	4335000	.	.	.	.	0,255,255	35.0	5.7907004	5.889573	6.5963397	6.744286	2.721487E-12	2.4020941E-12	9.21093E-10	9.0225843E-10	5	3998500	4337500	10770
chr10	67315000	67320000	chr10	67855000	67860000	.	.	.	.	0,255,255	62.0	8.802805	4.7957706	5.322607	5.804781	2.6899112E-25	1.7595E-40	5.4358773E-35	4.293739E-35	6	67318333	67859166	9317
chr10	128455000	128460000	chr10	128545000	128550000	.	.	.	.	0,255,255	41.0	14.21063	11.083651	11.062377	15.787788	5.1020543E-6	2.5957592E-8	3.8009457E-8	8.6979003E-4	6	128459166	128534166	13438
chr10	53850000	53875000	chr10	55750000	55775000	.	.	.	.	0,255,255	29.0	4.873601	8.278282	10.576728	11.922119	1.1922773E-9	6.331116E-4	0.014347373	0.0140420245	3	53837500	55762500	25000
chr10	13015000	13020000	chr10	14390000	14395000	.	.	.	.	0,255,255	16.0	1.0937103	0.6484755	0.9836757	0.5882772	6.9109396E-6	1.30752605E-5	2.087963E-5	1.7724416E-5	1	13017500	14392500	0
chr10	78185000	78190000	chr10	78240000	78245000	.	.	.	.	0,255,255	36.0	13.252648	12.156852	12.31827	10.559075	3.1258597E-4	4.980644E-6	7.166792E-6	6.897904E-6	1	78187500	78242500	0
chr10	18910000	18920000	chr10	19690000	19700000	.	.	.	.	0,255,255	31.0	6.3314867	5.224917	5.8402286	8.769775	3.3229185E-7	3.5156171E-9	5.0127182E-9	3.0578623E-5	2	18915000	19685000	10000
chr10	95000000	95005000	chr10	95040000	95045000	.	.	.	.	0,255,255	24.0	8.325397	8.891631	9.259159	10.65519	0.0059945746	0.0063335453	0.0083168885	0.078061305	2	95000000	95037500	5590
chr10	41515000	41520000	chr10	41680000	41685000	.	.	.	.	0,255,255	129.0	13.192479	10.713114	15.10503	12.858065	0.0	0.0	0.0	0.0	16	41514687	41683750	11596
chr10	81080000	81090000	chr10	81170000	81180000	.	.	.	.	0,255,255	65.0	23.374084	24.305552	23.15431	35.44665	2.8406406E-9	2.7568092E-9	3.8952104E-9	0.003428076	1	81085000	81175000	0
chr10	41000000	41005000	chr10	41285000	41290000	.	.	.	.	0,255,255	21.0	2.6375997	1.6837537	2.499208	1.8995295	9.787256E-8	1.1253176E-10	1.1892152E-7	1.461948E-10	2	41005000	41287500	2500
chr10	26370000	26375000	chr10	26750000	26755000	.	.	.	.	0,255,255	19.0	3.8250532	3.2773056	4.435453	2.9917681	4.373266E-5	4.0207266E-5	5.901864E-4	3.4063244E-6	2	26375000	26752500	2500
chr10	83360000	83365000	chr10	83540000	83545000	.	.	.	.	0,255,255	29.0	7.1179657	6.5188966	11.262935	8.058789	1.8140174E-6	1.6110704E-6	0.003105068	1.0487856E-4	2	83362500	83540000	2500
chr10	58475000	58500000	chr10	62625000	62650000	.	.	.	.	0,255,255	19.0	0.7159572	1.9781489	4.0767965	1.9204217	2.598212E-10	1.04601334E-7	0.0041579986	1.4470506E-7	2	58475000	62625000	17678
chr10	58380000	58385000	chr10	58445000	58450000	.	.	.	.	0,255,255	38.0	10.755686	11.553165	8.326482	17.997776	6.2573594E-7	6.6410604E-7	4.1338533E-9	0.005755682	3	58379166	58447500	16666
chr10	19530000	19535000	chr10	19565000	19570000	.	.	.	.	0,255,255	28.0	5.6046195	7.6013002	0.92866033	12.227483	1.1067325E-7	5.315653E-6	1.413202E-19	0.0063359793	1	19532500	19567500	0
chr10	25290000	25300000	chr10	25360000	25370000	.	.	.	.	0,255,255	86.0	34.73549	38.50071	50.591404	37.657543	7.526639E-9	8.1992315E-9	0.03460712	1.1568053E-8	2	25300000	25360000	7071
chr10	80880000	80885000	chr10	80995000	81000000	.	.	.	.	0,255,255	73.0	10.293822	9.866065	8.424304	16.926678	2.1790369E-28	2.1737533E-28	5.874428E-34	1.638138E-17	4	80880000	80995000	3536
chr10	61125000	61150000	chr10	61675000	61700000	.	.	.	.	0,255,255	58.0	28.11637	22.773254	22.852652	24.110018	0.0011035032	3.5872094E-6	4.4392445E-6	4.161513E-6	1	61137500	61687500	0
chr10	30200000	30210000	chr10	30800000	30810000	.	.	.	.	0,255,255	23.0	2.0069163	2.865764	5.08736	3.2790275	8.67419E-11	5.9694623E-9	2.000079E-4	2.849806E-7	2	30200000	30805000	5000
chr10	68170000	68180000	chr10	68230000	68240000	.	.	.	.	0,255,255	65.0	31.174274	30.285522	32.614346	32.439045	0.0021540306	6.093409E-6	0.0033655753	0.003428076	2	68170000	68240000	7071
chr10	41810000	41815000	chr10	42275000	42280000	.	.	.	.	0,255,255	42.0	6.310463	7.395802	7.4338107	7.970244	1.8760989E-14	1.572279E-14	2.5516996E-14	2.1382332E-11	5	41821500	42284500	17029
chr10	100740000	100750000	chr10	102440000	102450000	.	.	.	.	0,255,255	22.0	3.103484	2.5836887	2.7315173	3.9148095	2.7324138E-8	3.7024506E-8	7.5173546E-8	1.3947707E-6	1	100745000	102445000	0
chr10	93425000	93430000	chr10	93470000	93475000	.	.	.	.	0,255,255	53.0	10.7885	9.703114	9.524926	8.304258	7.172387E-15	1.036336E-18	1.6523187E-18	1.5694798E-18	1	93427500	93472500	0
chr10	39150000	39175000	chr10	39725000	39750000	.	.	.	.	0,255,255	91.0	44.77504	35.279438	55.642254	29.358507	9.965164E-6	5.5426663E-10	0.014939971	5.8707036E-15	1	39162500	39737500	0
chr10	86065000	86070000	chr10	86460000	86465000	.	.	.	.	0,255,255	30.0	4.616768	3.914923	4.683492	4.632959	5.6713287E-11	3.3912768E-13	6.815709E-11	7.2919136E-11	4	86066250	86458750	6374
chr10	30720000	30725000	chr10	30785000	30790000	.	.	.	.	0,255,255	22.0	6.305319	6.2457495	5.8271465	7.812362	0.0028548297	0.0028356963	2.569669E-4	0.0035855894	1	30722500	30787500	0
chr10	43210000	43220000	chr10	43470000	43480000	.	.	.	.	0,255,255	42.0	13.958469	13.907324	17.109259	13.495349	5.8233677E-6	5.231742E-6	7.522165E-4	6.5251347E-6	2	43215000	43465000	10000
chr10	100150000	100175000	chr10	100450000	100475000	.	.	.	.	0,255,255	66.0	20.366352	20.761175	21.21356	23.125822	3.0861567E-9	3.965222E-9	5.48835E-9	4.865874E-9	1	100162500	100462500	0
chr10	117910000	117915000	chr10	117950000	117955000	.	.	.	.	0,255,255	47.0	14.481888	14.617485	17.978374	13.805541	1.5484918E-8	1.7286961E-8	1.0669913E-5	2.6921391E-8	3	117910833	117950833	3727
chr10	67310000	67320000	chr10	67630000	67640000	.	.	.	.	0,255,255	31.0	4.2866898	6.9906173	12.008958	6.3793526	1.910506E-11	3.9803606E-7	0.0012118552	5.027291E-7	1	67315000	67635000	0
chr10	95890000	95900000	chr10	96100000	96110000	.	.	.	.	0,255,255	37.0	16.90122	12.040813	14.483733	12.322869	0.0126408385	4.4828435E-6	4.4146032E-4	5.284599E-6	1	95895000	96105000	0
chr10	77670000	77680000	chr10	78080000	78090000	.	.	.	.	0,255,255	18.0	2.9739952	3.8355587	4.3541527	3.9025276	2.2251397E-5	4.0467014E-4	0.004600259	4.2826476E-4	1	77675000	78085000	0
chr10	59295000	59300000	chr10	59865000	59870000	.	.	.	.	0,255,255	23.0	5.008497	2.82535	2.1780045	5.676325	6.9888876E-5	2.5480738E-9	9.933668E-11	8.022473E-5	1	59297500	59867500	0
chr10	26710000	26715000	chr10	26890000	26895000	.	.	.	.	0,255,255	47.0	5.290984	4.449713	4.6265426	6.562834	1.1744173E-21	1.9241366E-25	3.344452E-25	6.3019624E-18	4	26711250	26888750	6374
chr10	82935000	82940000	chr10	82985000	82990000	.	.	.	.	0,255,255	43.0	11.159543	12.306919	20.228249	18.80733	2.494288E-9	2.6047233E-9	0.015974754	2.1585518E-4	1	82937500	82987500	0
chr10	75180000	75185000	chr10	75250000	75255000	.	.	.	.	0,255,255	60.0	9.224917	8.406267	8.625334	7.9454165	8.830188E-24	8.141838E-24	1.3661381E-23	1.3252115E-23	9	75184166	75252500	10541
chr10	61275000	61280000	chr10	61335000	61340000	.	.	.	.	0,255,255	26.0	8.063846	8.89104	8.3985615	7.694263	0.0011915889	0.0012303214	0.0016317127	6.720823E-5	1	61277500	61337500	0
chr10	78090000	78095000	chr10	78135000	78140000	.	.	.	.	0,255,255	41.0	13.989256	17.153107	17.744741	20.669594	5.1020543E-6	5.707635E-4	8.7616063E-4	0.042713456	2	78097500	78142500	7071
chr10	82810000	82815000	chr10	82855000	82860000	.	.	.	.	0,255,255	50.0	16.835985	17.333542	22.208391	19.042084	5.54473E-7	5.446886E-7	2.874757E-4	8.581462E-7	5	82814500	82859500	8246
chr10	67260000	67265000	chr10	67310000	67315000	.	.	.	.	0,255,255	46.0	7.2661085	6.849531	6.396452	10.2374735	2.5539582E-17	2.1674953E-17	3.71245E-17	1.0015143E-10	6	67263333	67310833	15921
chr10	120060000	120065000	chr10	120125000	120130000	.	.	.	.	0,255,255	28.0	4.666715	4.3107033	3.7218943	4.1979613	1.561706E-9	1.360714E-9	2.3898487E-11	1.9181603E-9	4	120065000	120127500	5590
chr10	75220000	75225000	chr10	75325000	75330000	.	.	.	.	0,255,255	26.0	6.1157966	7.2430987	7.358282	6.26206	1.641208E-6	5.1438637E-5	7.0248134E-5	6.720823E-5	1	75222500	75327500	0
chr10	80700000	80705000	chr10	80795000	80800000	.	.	.	.	0,255,255	28.0	12.872472	10.245997	12.129717	12.7000675	0.049301255	0.004525373	0.006417026	0.079021476	3	80709166	80790833	9428
chr10	66905000	66910000	chr10	67215000	67220000	.	.	.	.	0,255,255	30.0	6.624425	5.528253	10.61699	5.252132	5.3629344E-7	5.863748E-9	0.0014532468	7.6607884E-9	2	66910000	67217500	2500
chr10	21155000	21160000	chr10	21295000	21300000	.	.	.	.	0,255,255	30.0	5.2556458	6.4984884	7.375757	8.053123	6.368758E-9	4.7111266E-7	6.860736E-7	3.8917377E-5	1	21157500	21297500	0
chr10	54010000	54015000	chr10	54070000	54075000	.	.	.	.	0,255,255	32.0	9.202282	8.448459	6.0750284	14.294133	3.5805087E-6	3.53909E-6	3.8937878E-10	0.00841522	3	54015833	54072500	11667
chr10	6980000	6985000	chr10	7060000	7065000	.	.	.	.	0,255,255	18.0	5.877399	6.6369543	6.3135023	6.045267	0.011994049	0.06595115	0.079796016	0.013834879	2	6990000	7065000	7906
chr10	19120000	19125000	chr10	19160000	19165000	.	.	.	.	0,255,255	43.0	16.69496	17.569422	24.380444	23.256947	1.4473766E-4	1.4327044E-4	0.015974754	0.016974153	6	19111666	19170833	25399
chr10	30525000	30550000	chr10	31300000	31325000	.	.	.	.	0,255,255	54.0	17.666817	17.969162	13.2229805	30.284227	7.9741255E-8	1.2709353E-7	9.4843744E-11	0.011186434	1	30537500	31312500	0
chr10	18950000	18955000	chr10	19010000	19015000	.	.	.	.	0,255,255	53.0	12.601553	11.363934	14.95274	12.518523	2.1852646E-11	7.0363645E-15	3.878334E-11	3.8140685E-11	10	18957500	19004500	13000
chr10	8830000	8835000	chr10	8970000	8975000	.	.	.	.	0,255,255	31.0	3.5069575	5.105037	4.617248	9.105017	5.5547252E-14	1.3072146E-9	1.2185633E-11	1.3837362E-5	3	8834166	8974166	3727
chr10	67315000	67320000	chr10	67535000	67540000	.	.	.	.	0,255,255	39.0	6.2978745	5.035684	7.1926756	5.8056636	2.0235276E-12	2.724292E-15	2.7290982E-12	3.9454926E-15	5	67315500	67533500	6325
chr10	8740000	8745000	chr10	8970000	8975000	.	.	.	.	0,255,255	18.0	2.3427234	2.940002	3.188433	3.3894491	9.005895E-7	1.4187424E-5	2.0279453E-4	1.8663572E-4	2	8742500	8975000	2500
chr10	80350000	80355000	chr10	80405000	80410000	.	.	.	.	0,255,255	46.0	13.776606	14.786805	16.930874	21.432219	4.273711E-8	4.7267243E-8	2.317881E-5	0.0035207868	1	80352500	80407500	0
chr10	40640000	40650000	chr10	41280000	41290000	.	.	.	.	0,255,255	25.0	6.057925	4.4944887	5.8949957	4.452331	1.2111059E-5	3.992641E-7	1.8602497E-5	4.912471E-7	1	40645000	41285000	0
chr10	5820000	5830000	chr10	7660000	7670000	.	.	.	.	0,255,255	13.0	2.2476606	1.8858205	1.9153979	1.8465731	0.0044576586	0.0016153393	0.0017457868	0.0016992323	1	5825000	7665000	0
chr10	13555000	13560000	chr10	14190000	14195000	.	.	.	.	0,255,255	15.0	3.1813672	2.9577262	3.8175488	2.478405	0.006959335	0.0011529332	0.00779435	1.9858604E-4	1	13557500	14192500	0
chr10	20370000	20380000	chr10	20500000	20510000	.	.	.	.	0,255,255	43.0	16.609497	16.872377	19.395367	19.380411	3.0766238E-4	3.1733786E-4	3.7587757E-4	3.803909E-4	2	20370000	20505000	5000
chr10	42840000	42845000	chr10	42985000	42990000	.	.	.	.	0,255,255	32.0	6.8828382	6.369976	9.637627	6.286657	4.1775856E-8	3.6088334E-8	4.780276E-6	5.159131E-8	4	42833750	42988750	8839
chr10	75585000	75590000	chr10	75705000	75710000	.	.	.	.	0,255,255	44.0	9.671592	9.864214	12.339646	10.658801	9.981828E-13	8.0110263E-10	1.1703264E-9	1.1217527E-9	4	75586250	75710000	8385
chr10	120975000	120980000	chr10	121030000	121035000	.	.	.	.	0,255,255	41.0	9.932213	9.862369	8.6772585	13.291358	2.4736032E-8	2.5957592E-8	8.2435114E-11	8.814213E-6	1	120977500	121032500	0
chr10	37230000	37240000	chr10	37320000	37330000	.	.	.	.	0,255,255	66.0	27.452902	28.787758	27.764246	31.33823	2.8894162E-6	3.0611548E-6	4.1519197E-6	0.0021705653	3	37238333	37325000	12019
chr10	61875000	61880000	chr10	62180000	62185000	.	.	.	.	0,255,255	16.0	1.7442253	2.045566	2.0027587	2.6429927	2.746235E-6	3.3968372E-5	4.1859694E-5	3.296989E-4	1	61877500	62182500	0
chr10	127675000	127680000	chr10	127735000	127740000	.	.	.	.	0,255,255	65.0	12.767415	10.746089	6.9340997	13.840291	5.8371088E-18	1.1580412E-22	1.2876583E-32	1.0207272E-17	8	127686875	127736250	11267
chr10	94425000	94430000	chr10	94510000	94515000	.	.	.	.	0,255,255	23.0	7.553176	7.0826187	7.593329	7.1669507	0.0011467476	0.001121212	0.0014732504	0.0014281033	1	94427500	94512500	0
chr10	17945000	17950000	chr10	17985000	17990000	.	.	.	.	0,255,255	37.0	12.989186	13.916215	14.785138	14.981723	1.4434132E-4	1.5816442E-4	2.502442E-4	2.479967E-4	1	17947500	17987500	0
chr10	92300000	92310000	chr10	93010000	93020000	.	.	.	.	0,255,255	15.0	2.5628467	1.8040562	1.8974667	1.9361789	0.0016084258	5.282863E-5	6.3624204E-5	6.032591E-5	1	92305000	93015000	0
chr10	60305000	60310000	chr10	60755000	60760000	.	.	.	.	0,255,255	21.0	2.4280205	3.1726043	3.1311595	5.007123	3.1107543E-9	2.1096218E-6	1.1892152E-7	7.4378017E-4	8	60293750	60750000	18583
chr10	62445000	62450000	chr10	62485000	62490000	.	.	.	.	0,255,255	34.0	14.080005	11.585378	14.454411	13.117177	0.0013297729	3.3205968E-5	0.002276883	0.0022538442	1	62447500	62487500	0
chr10	22140000	22150000	chr10	22300000	22310000	.	.	.	.	0,255,255	43.0	15.376417	13.051612	13.885244	9.926207	2.3502319E-6	2.1030332E-6	2.760097E-6	8.153002E-9	4	22152500	22297500	17678
chr10	51400000	51425000	chr10	51525000	51550000	.	.	.	.	0,255,255	116.0	43.10717	41.6353	49.22891	49.568237	3.582617E-13	3.492115E-13	1.4390099E-7	1.5094191E-7	2	51412500	51550000	12500
chr10	116580000	116590000	chr10	117210000	117220000	.	.	.	.	0,255,255	19.0	3.7438326	4.2523665	4.310491	5.428949	6.758571E-5	0.0012453664	0.0015130542	0.012284556	2	116575000	117215000	10000
chr10	57600000	57605000	chr10	57635000	57640000	.	.	.	.	0,255,255	47.0	15.853986	15.676803	18.408129	11.774276	6.8821646E-6	6.8009895E-6	1.0669913E-5	2.8888152E-11	1	57602500	57637500	0
chr10	84750000	84760000	chr10	85040000	85050000	.	.	.	.	0,255,255	32.0	10.022942	10.981357	11.120485	11.600137	4.465623E-4	4.6028016E-4	5.403154E-4	5.193328E-4	1	84755000	85045000	0
chr10	60160000	60170000	chr10	60210000	60220000	.	.	.	.	0,255,255	194.0	81.51874	93.07339	87.94583	81.0373	7.264129E-15	9.4727735E-15	5.7375183E-15	7.179034E-15	1	60165000	60215000	0
chr10	77355000	77360000	chr10	77505000	77510000	.	.	.	.	0,255,255	26.0	5.230225	4.04186	5.431443	5.1154995	1.641208E-6	3.2146886E-8	2.000311E-6	1.9567058E-6	3	77357500	77507500	5000
chr10	83800000	83825000	chr10	84000000	84025000	.	.	.	.	0,255,255	97.0	53.404587	45.836372	42.665005	54.51376	0.0014479378	2.928886E-7	3.1912631E-7	0.0017032799	1	83812500	84012500	0
chr10	86770000	86780000	chr10	87100000	87110000	.	.	.	.	0,255,255	20.0	5.313036	4.834813	4.327342	6.166074	0.0034247378	3.8215425E-4	4.688181E-4	0.0048504504	1	86775000	87105000	0
chr10	99260000	99270000	chr10	99390000	99400000	.	.	.	.	0,255,255	63.0	26.421366	29.105478	32.591057	27.716696	2.149855E-5	2.290769E-5	0.008073947	3.0076259E-5	2	99270000	99395000	5000
chr10	82630000	82635000	chr10	82695000	82700000	.	.	.	.	0,255,255	31.0	10.443972	10.6375	7.711324	11.230461	4.1066724E-4	4.5099852E-4	1.9389653E-7	6.366037E-4	2	82635000	82697500	2500
chr10	60405000	60410000	chr10	60685000	60690000	.	.	.	.	0,255,255	29.0	6.043096	5.7820864	6.0828595	6.738854	2.6911733E-8	2.4786317E-8	3.3007286E-8	2.1950502E-6	5	60412500	60693500	7810
chr10	110975000	111000000	chr10	111250000	111275000	.	.	.	.	0,255,255	79.0	34.93172	35.334213	41.615524	36.36487	2.7906424E-6	3.1019101E-6	0.0039273235	3.5540409E-6	1	110987500	111262500	0
chr10	117215000	117220000	chr10	117435000	117440000	.	.	.	.	0,255,255	16.0	4.628121	3.644536	2.915785	3.137056	0.01324732	0.0021551747	3.3358016E-4	3.296989E-4	2	117217500	117435000	2500
chr10	129020000	129030000	chr10	130090000	130100000	.	.	.	.	0,255,255	27.0	2.157476	1.6634685	1.2950777	2.4582505	1.739443E-14	1.5217051E-16	1.6229943E-18	3.3809967E-14	1	129025000	130095000	0
chr10	125725000	125750000	chr10	126525000	126550000	.	.	.	.	0,255,255	44.0	11.125808	14.188697	14.543746	18.125544	4.184781E-9	3.1530878E-6	3.3189447E-6	5.472225E-4	1	125737500	126537500	0
chr10	22775000	22800000	chr10	23075000	23100000	.	.	.	.	0,255,255	45.0	15.943113	12.057421	12.582975	16.400028	1.48035E-4	2.2217963E-9	1.3050618E-6	2.670511E-4	1	22787500	23087500	0
chr10	98490000	98495000	chr10	98910000	98915000	.	.	.	.	0,255,255	20.0	4.1555386	4.081771	6.299759	3.3501737	1.5582072E-4	1.4715371E-4	0.019166885	1.1284175E-5	2	98495000	98915000	3536
chr10	69185000	69190000	chr10	69305000	69310000	.	.	.	.	0,255,255	63.0	7.2514153	7.1805134	10.506752	8.978949	4.6962706E-31	3.6410655E-31	4.067256E-21	6.719407E-26	5	69187500	69304500	7000
chr10	120180000	120185000	chr10	120230000	120235000	.	.	.	.	0,255,255	36.0	9.003508	8.602322	10.793214	9.037143	3.7354564E-8	3.5168622E-8	7.166792E-6	4.9313922E-8	3	120180833	120227500	10138
chr10	3950000	3975000	chr10	5175000	5200000	.	.	.	.	0,255,255	48.0	22.89555	15.874159	16.424292	18.07856	0.0023972315	2.352118E-5	2.6668326E-5	2.7267815E-5	1	3962500	5187500	0
chr10	74945000	74950000	chr10	74980000	74985000	.	.	.	.	0,255,255	30.0	10.550552	11.666459	11.988003	10.233054	9.207914E-4	0.0010160779	0.0014532468	0.0014249061	1	74947500	74982500	0
chr10	40050000	40060000	chr10	40520000	40530000	.	.	.	.	0,255,255	21.0	4.6952715	5.707995	5.342713	5.896113	8.258415E-5	0.0015127024	0.0017742742	0.0017680574	1	40055000	40525000	0
chr10	42580000	42585000	chr10	42635000	42640000	.	.	.	.	0,255,255	37.0	7.3723526	7.580495	9.661689	6.7226605	4.0242955E-11	3.4778833E-11	1.4350072E-8	5.178666E-11	4	42580000	42635000	3536
chr10	77515000	77520000	chr10	77565000	77570000	.	.	.	.	0,255,255	136.0	15.823904	15.940617	20.611492	25.200397	0.0	0.0	0.0	1.163076E-39	8	77519375	77565000	21875
chr10	91080000	91085000	chr10	91180000	91185000	.	.	.	.	0,255,255	50.0	6.876507	10.612279	18.93337	5.434398	2.4998833E-20	4.190702E-13	8.6018696E-7	4.4507225E-24	3	91075833	91192500	15366
chr10	78275000	78280000	chr10	78315000	78320000	.	.	.	.	0,255,255	35.0	11.636721	12.773437	14.811448	12.140952	1.2116586E-5	7.1031344E-4	0.0011280053	1.814699E-5	1	78277500	78317500	0
chr10	44525000	44530000	chr10	45045000	45050000	.	.	.	.	0,255,255	20.0	4.5288553	4.260695	3.7774863	5.199235	1.5582072E-4	1.4715371E-4	1.2621031E-5	0.0020891398	3	44532500	45047500	5000
chr10	29525000	29550000	chr10	30575000	30600000	.	.	.	.	0,255,255	41.0	10.370637	9.38335	16.612062	9.035322	1.2492488E-7	6.751424E-10	0.0039398875	7.174601E-10	1	29537500	30587500	0
chr10	37135000	37140000	chr10	37335000	37340000	.	.	.	.	0,255,255	44.0	11.534535	8.767181	9.796223	10.1817665	7.709504E-10	9.072294E-13	1.3303535E-12	1.1217527E-9	5	37140500	37330500	8544
chr10	127560000	127570000	chr10	127730000	127740000	.	.	.	.	0,255,255	42.0	18.644789	15.442207	18.784073	15.926191	6.1042747E-4	5.231742E-6	7.522165E-4	7.5101823E-4	1	127565000	127735000	0
chr10	18900000	18910000	chr10	19360000	19370000	.	.	.	.	0,255,255	25.0	5.9036713	8.000865	8.427977	8.236758	1.2111059E-5	0.0065261624	0.007295176	0.007291981	2	18910000	19360000	7071
chr10	23810000	23815000	chr10	24130000	24135000	.	.	.	.	0,255,255	22.0	4.4324675	4.5270686	7.285625	6.0998645	1.1798296E-5	1.0828791E-5	0.003643062	2.5054492E-4	3	23814166	24130833	3728
chr10	75180000	75185000	chr10	75485000	75490000	.	.	.	.	0,255,255	35.0	7.8588924	5.529207	6.6997914	6.00266	1.2216313E-7	2.4020941E-12	9.21093E-10	3.4372377E-12	1	75182500	75487500	0
chr10	77515000	77520000	chr10	77605000	77610000	.	.	.	.	0,255,255	68.0	14.511651	11.667135	23.96482	9.74627	9.1353975E-20	9.075291E-25	1.4582838E-10	7.0159664E-30	8	77518750	77618750	13807
chr10	45050000	45055000	chr10	45370000	45375000	.	.	.	.	0,255,255	28.0	3.7877045	2.5115407	3.2806656	4.456283	1.6638042E-11	1.4086807E-13	2.3898487E-11	1.9181603E-9	3	45049166	45370833	3728
chr10	111160000	111170000	chr10	111990000	112000000	.	.	.	.	0,255,255	22.0	5.648584	4.8048186	3.465387	5.7697377	4.1484323E-4	2.900032E-5	1.5132015E-6	6.1119517E-4	1	111165000	111995000	0
chr10	60530000	60535000	chr10	60695000	60700000	.	.	.	.	0,255,255	37.0	7.889514	6.5726194	10.567302	5.7111707	1.09948335E-8	3.4778833E-11	2.6579662E-6	1.2351815E-13	6	60531666	60690833	6719
chr10	118590000	118595000	chr10	118865000	118870000	.	.	.	.	0,255,255	22.0	6.0566673	4.9842815	6.6444955	4.3156714	2.188134E-4	2.0918364E-4	0.003643062	1.3109549E-5	6	118600833	118871666	9316
chr10	45475000	45500000	chr10	45800000	45825000	.	.	.	.	0,255,255	68.0	20.938705	25.646814	30.289373	24.914427	4.85188E-10	2.3170498E-6	2.6905057E-6	2.726878E-6	1	45487500	45812500	0
chr10	52230000	52235000	chr10	52380000	52385000	.	.	.	.	0,255,255	84.0	7.186389	7.7571716	13.658987	5.2551064	0.0	0.0	4.0215915E-30	0.0	7	52227500	52380357	12289
chr10	34150000	34155000	chr10	34325000	34330000	.	.	.	.	0,255,255	21.0	3.3515165	3.4743078	3.8027043	3.8382087	2.2996846E-6	2.1096218E-6	2.8492009E-6	2.582777E-6	2	34152500	34330000	2500
chr10	20290000	20295000	chr10	20945000	20950000	.	.	.	.	0,255,255	17.0	3.3172781	2.619343	2.4752948	4.568379	6.4433675E-4	6.6998065E-5	8.071099E-6	0.0053146025	1	20292500	20947500	0
chr10	40345000	40350000	chr10	40525000	40530000	.	.	.	.	0,255,255	62.0	14.524371	10.064759	7.2996926	18.655027	3.2133606E-16	1.2763169E-20	5.2128014E-30	6.6680697E-12	6	40359166	40526666	11696
chr10	60775000	60780000	chr10	61050000	61055000	.	.	.	.	0,255,255	60.0	5.656597	4.3823833	7.2508316	3.7243314	2.5088229E-33	2.5270386E-38	2.7236776E-28	0.0	10	60778500	61063500	18358
chr10	6885000	6890000	chr10	7075000	7080000	.	.	.	.	0,255,255	30.0	3.4344723	3.2982857	5.48665	3.102893	3.906846E-13	3.3912768E-13	7.8820355E-9	3.01258E-15	4	6886250	7073750	6374
chr10	61875000	61880000	chr10	62100000	62105000	.	.	.	.	0,255,255	16.0	3.1581593	3.5157495	2.8867917	3.718818	0.0022067637	0.0021551747	3.3358016E-4	0.0023472903	1	61877500	62102500	0
chr10	118810000	118820000	chr10	118860000	118870000	.	.	.	.	0,255,255	78.0	36.126072	36.51227	34.75134	37.502964	1.780123E-6	1.9882843E-6	2.7923684E-6	2.8065504E-6	2	118810000	118865000	5000
chr10	59880000	59890000	chr10	60160000	60170000	.	.	.	.	0,255,255	33.0	8.175549	7.9504986	12.459555	7.459329	2.9716061E-6	3.0191181E-6	0.007345088	3.718021E-8	1	59885000	60165000	0
chr10	23115000	23120000	chr10	23775000	23780000	.	.	.	.	0,255,255	15.0	1.3367997	1.2998393	1.953952	2.365027	1.7838781E-6	2.0505718E-6	2.3015187E-5	1.9858604E-4	1	23117500	23777500	0
chr10	40255000	40260000	chr10	40525000	40530000	.	.	.	.	0,255,255	87.0	7.3685727	5.7042146	5.9790907	10.465857	0.0	0.0	0.0	3.169804E-39	8	40261250	40526250	13807
chr11	17000000	17010000	chr11	17160000	17170000	.	.	.	.	0,255,255	44.0	15.139727	16.153053	16.20684	22.745161	9.1704084E-7	1.5472501E-4	1.8336088E-4	0.012399408	1	17005000	17165000	0
chr11	58865000	58870000	chr11	58900000	58905000	.	.	.	.	0,255,255	45.0	14.133177	14.626714	14.346728	16.047707	1.17117274E-7	1.2821418E-7	2.0406807E-7	4.956459E-5	1	58867500	58902500	0
chr11	61415000	61420000	chr11	61715000	61720000	.	.	.	.	0,255,255	19.0	2.1471906	2.7593143	4.2853155	3.71222	1.458013E-7	2.8221841E-6	5.901864E-4	4.793126E-5	4	61415000	61715000	3536
chr11	109950000	109960000	chr11	110260000	110270000	.	.	.	.	0,255,255	29.0	7.5143986	7.5937157	7.675598	10.49267	3.944391E-6	4.7857743E-6	6.1929463E-6	0.0053402954	1	109955000	110265000	0
chr11	50265000	50270000	chr11	50360000	50365000	.	.	.	.	0,255,255	29.0	6.850809	7.599436	7.8513174	10.894195	1.8140174E-6	1.6110704E-6	1.05081715E-4	0.003057694	1	50267500	50362500	0
chr11	94340000	94345000	chr11	94485000	94490000	.	.	.	.	0,255,255	68.0	8.60016	8.207801	11.587928	10.569981	4.9627995E-30	4.2791218E-30	1.4060375E-24	1.3307983E-24	9	94339166	94483611	14667
chr11	119125000	119130000	chr11	119190000	119195000	.	.	.	.	0,255,255	74.0	17.559612	17.511448	20.803432	24.990246	2.7893953E-18	2.8672462E-18	3.748729E-13	1.1107216E-8	4	119130000	119190000	3536
chr11	51535000	51540000	chr11	51580000	51585000	.	.	.	.	0,255,255	71.0	12.63119	10.975111	11.255859	13.489803	1.2608715E-21	6.328371E-27	9.640908E-27	2.1636553E-21	3	51540833	51580833	3727
chr11	83815000	83820000	chr11	83850000	83855000	.	.	.	.	0,255,255	45.0	17.379885	17.567478	17.248436	18.051775	3.310543E-5	3.2794087E-5	5.0154642E-5	4.956459E-5	3	83812500	83850833	9718
chr11	23005000	23010000	chr11	23065000	23070000	.	.	.	.	0,255,255	31.0	10.401145	9.581869	7.874387	10.573972	4.1066724E-4	1.0326716E-5	1.3949802E-5	6.366037E-4	1	23007500	23067500	0
chr11	75780000	75785000	chr11	76165000	76170000	.	.	.	.	0,255,255	42.0	5.440132	5.1534276	6.3002095	5.272774	1.4267362E-17	1.2588764E-17	2.5516996E-14	1.9259645E-17	5	75779500	76168500	7071
chr11	103100000	103105000	chr11	103325000	103330000	.	.	.	.	0,255,255	41.0	7.028152	6.38156	7.2716713	8.197755	9.241668E-14	7.7432635E-14	1.2495498E-13	8.351081E-11	2	103110000	103327500	7500
chr11	96915000	96920000	chr11	97025000	97030000	.	.	.	.	0,255,255	53.0	6.0746727	7.302573	8.103392	11.573865	7.268335E-27	9.117694E-23	1.6523187E-18	1.02961446E-14	4	96917500	97031250	11250
chr11	32710000	32715000	chr11	33145000	33150000	.	.	.	.	0,255,255	29.0	3.9744058	3.2219064	2.7637348	4.7256265	3.0150663E-10	2.283102E-12	2.370107E-14	3.7392892E-10	4	32715000	33150000	3536
chr11	22625000	22650000	chr11	23250000	23275000	.	.	.	.	0,255,255	69.0	8.899331	19.815268	27.27043	22.27389	4.65648E-30	2.4087357E-10	1.3028972E-6	3.0797154E-10	1	22637500	23262500	0
chr11	79220000	79225000	chr11	79290000	79295000	.	.	.	.	0,255,255	46.0	9.566396	9.381674	10.825208	16.389668	5.5576044E-14	5.0939962E-14	1.0288251E-10	2.273565E-5	7	79227500	79293928	10101
chr11	93965000	93970000	chr11	94085000	94090000	.	.	.	.	0,255,255	34.0	8.300039	8.961913	11.685876	11.003541	3.8767269E-7	3.7501056E-7	4.762863E-5	4.6240577E-5	9	93966388	94085277	12825
chr11	93885000	93890000	chr11	93955000	93960000	.	.	.	.	0,255,255	36.0	17.410826	12.800494	12.216228	11.027458	0.012155398	3.4077844E-4	7.166792E-6	6.897904E-6	3	93887500	93959166	8334
chr11	87965000	87970000	chr11	88820000	88825000	.	.	.	.	0,255,255	14.0	2.6308236	3.0894842	2.5823698	3.4456866	0.0041763764	0.004358276	0.004824178	0.021278301	2	87970000	88822500	2500
chr11	80030000	80040000	chr11	80390000	80400000	.	.	.	.	0,255,255	26.0	3.7358232	4.9825172	5.557074	7.840285	9.929702E-10	4.0209575E-6	5.2669584E-6	0.0032417153	2	80035000	80400000	5000
chr11	105925000	105930000	chr11	106025000	106030000	.	.	.	.	0,255,255	23.0	4.5891786	3.7731223	5.3337812	3.2657447	3.000511E-6	8.829714E-8	8.239866E-5	1.2057038E-7	3	105934166	106025833	13438
chr11	29245000	29250000	chr11	29690000	29695000	.	.	.	.	0,255,255	17.0	3.1267366	3.4394915	4.4653845	3.8544886	6.828528E-5	6.0898066E-4	0.005354986	6.8538275E-4	1	29247500	29692500	0
chr11	88055000	88060000	chr11	88195000	88200000	.	.	.	.	0,255,255	88.0	13.843761	9.461716	12.332987	10.779621	3.2436374E-33	0.0	5.53397E-40	4.72928E-40	25	88059300	88195300	15332
chr11	109440000	109445000	chr11	109860000	109865000	.	.	.	.	0,255,255	18.0	2.239217	1.317852	1.1757418	2.7679932	9.005895E-7	3.3183276E-9	1.6283616E-7	1.679945E-5	2	109445000	109862500	2500
chr11	73000000	73025000	chr11	74350000	74375000	.	.	.	.	0,255,255	45.0	11.164439	13.454333	9.191385	23.667248	1.2617425E-9	1.2134495E-6	3.884244E-12	0.017279519	1	73012500	74362500	0
chr11	69075000	69100000	chr11	69975000	70000000	.	.	.	.	0,255,255	42.0	11.348755	13.886171	13.31046	13.64052	4.0786706E-8	1.9460385E-5	2.05282E-5	2.1421252E-5	1	69087500	69987500	0
chr11	106310000	106320000	chr11	106750000	106760000	.	.	.	.	0,255,255	23.0	4.9630165	5.1015487	5.066525	4.6073513	1.3434148E-4	1.6793936E-4	2.000079E-4	8.615852E-6	1	106315000	106755000	0
chr11	5290000	5295000	chr11	5470000	5475000	.	.	.	.	0,255,255	95.0	9.588503	7.1987534	8.281028	10.334731	0.0	0.0	0.0	0.0	9	5290277	5471944	9702
chr11	59500000	59525000	chr11	60000000	60025000	.	.	.	.	0,255,255	53.0	16.381346	22.995796	25.34784	23.202942	1.9849693E-7	1.4086024E-4	0.017739035	1.5827808E-4	1	59512500	60012500	0
chr11	6440000	6445000	chr11	6475000	6480000	.	.	.	.	0,255,255	42.0	15.676151	20.152624	12.660058	23.10857	2.9332115E-4	0.022351393	3.5418298E-6	0.027208919	4	6437500	6487500	11180
chr11	107500000	107525000	chr11	107975000	108000000	.	.	.	.	0,255,255	55.0	18.3817	15.011771	18.49848	17.788666	3.1299322E-8	2.5176687E-11	6.023043E-8	6.172379E-8	1	107512500	107987500	0
chr11	43355000	43360000	chr11	43390000	43395000	.	.	.	.	0,255,255	35.0	12.179641	12.790749	13.6615	10.832378	1.2116586E-5	7.1031344E-4	0.0011280053	1.814699E-5	2	43355000	43390000	3536
chr11	94935000	94940000	chr11	94970000	94975000	.	.	.	.	0,255,255	37.0	14.61298	13.729649	14.5990505	14.603864	1.4434132E-4	1.5816442E-4	2.502442E-4	2.479967E-4	2	94937500	94975000	2500
chr11	53160000	53170000	chr11	53250000	53260000	.	.	.	.	0,255,255	54.0	19.680124	17.842245	19.552776	18.683132	2.1000747E-5	3.4566582E-8	4.3239833E-8	4.356684E-8	2	53170000	53255000	5000
chr11	44610000	44620000	chr11	45170000	45180000	.	.	.	.	0,255,255	28.0	3.5690508	6.915675	9.119533	7.7384615	2.7593925E-11	1.530273E-5	5.744687E-4	1.8370934E-5	2	44610000	45170000	7071
chr11	61265000	61270000	chr11	61305000	61310000	.	.	.	.	0,255,255	34.0	13.244956	14.163458	14.539058	15.003056	0.0013297729	0.001447113	0.002276883	0.0022538442	2	61267500	61305000	2500
chr11	34840000	34845000	chr11	35450000	35455000	.	.	.	.	0,255,255	38.0	4.5045667	2.7802393	2.771889	4.693213	2.625972E-17	2.7237524E-23	4.0054308E-23	3.858972E-17	4	34842500	35451250	5154
chr11	44610000	44615000	chr11	44775000	44780000	.	.	.	.	0,255,255	35.0	10.920005	6.8748593	8.134557	7.2805758	1.2116586E-5	6.1732164E-10	1.6184084E-7	9.0225843E-10	7	44616071	44767500	11888
chr11	62755000	62760000	chr11	63135000	63140000	.	.	.	.	0,255,255	34.0	2.7839284	3.1943336	5.40451	3.4776642	3.5086238E-19	1.1062438E-16	1.7350791E-11	1.7441942E-16	4	62751250	63136250	8839
chr11	23255000	23260000	chr11	23305000	23310000	.	.	.	.	0,255,255	68.0	14.77121	13.943961	15.235593	11.243916	9.1353975E-20	9.952243E-20	1.49356E-19	1.3307983E-24	2	23255000	23307500	2500
chr11	74650000	74660000	chr11	74770000	74780000	.	.	.	.	0,255,255	64.0	25.799429	29.158096	30.94043	33.296665	1.1171259E-5	1.189863E-5	0.0052436595	0.005340085	1	74655000	74775000	0
chr11	87730000	87735000	chr11	87770000	87775000	.	.	.	.	0,255,255	27.0	11.57433	10.3340225	12.14213	7.245205	0.008019081	0.008982277	0.01271748	2.226268E-5	3	87725833	87772500	8333
chr11	99150000	99155000	chr11	99185000	99190000	.	.	.	.	0,255,255	62.0	28.988497	24.244154	28.474813	26.229446	1.2696456E-4	2.998161E-8	7.19946E-5	6.6074535E-5	1	99152500	99187500	0
chr11	79710000	79715000	chr11	79920000	79925000	.	.	.	.	0,255,255	79.0	10.429155	10.309061	11.069297	16.698687	5.772426E-33	6.095205E-33	9.297387E-33	7.064595E-21	10	79705500	79920500	13153
chr11	57545000	57550000	chr11	57745000	57750000	.	.	.	.	0,255,255	31.0	4.0578966	5.8611474	13.841654	4.8002195	1.0166957E-11	1.3072146E-9	0.015769472	1.3207471E-11	1	57547500	57747500	0
chr11	83340000	83350000	chr11	83490000	83500000	.	.	.	.	0,255,255	30.0	8.919558	10.896428	11.731358	12.276159	6.928393E-5	0.0023281963	0.0026484502	0.0025368459	1	83345000	83495000	0
chr11	79585000	79590000	chr11	79920000	79925000	.	.	.	.	0,255,255	20.0	4.3291636	4.3146434	4.023862	5.0961785	1.5582072E-4	1.4715371E-4	1.7876159E-4	0.0020891398	1	79587500	79922500	0
chr11	20200000	20210000	chr11	20540000	20550000	.	.	.	.	0,255,255	23.0	6.446599	8.652272	6.8145866	7.659202	0.0023094192	0.028826969	0.0031550233	0.0031193183	2	20205000	20550000	5000
chr11	117235000	117240000	chr11	117355000	117360000	.	.	.	.	0,255,255	136.0	10.595545	10.699748	15.908297	18.479628	0.0	0.0	0.0	0.0	15	117239833	117361166	13864
chr11	106325000	106330000	chr11	106390000	106395000	.	.	.	.	0,255,255	123.0	15.912523	15.970487	29.101835	22.401318	0.0	0.0	5.693592E-32	2.6737E-41	10	106330500	106380000	17755
chr11	19970000	19980000	chr11	20040000	20050000	.	.	.	.	0,255,255	85.0	34.226204	37.032974	43.57573	41.554176	1.5604298E-8	1.7014674E-8	1.1558174E-4	1.1224545E-4	6	19978333	20046666	18634
chr11	58980000	58990000	chr11	59200000	59210000	.	.	.	.	0,255,255	37.0	13.575341	14.764648	17.506414	14.2869835	3.723313E-4	3.5294463E-4	0.015919931	4.238019E-4	2	58980000	59205000	5000
chr11	61510000	61520000	chr11	61710000	61720000	.	.	.	.	0,255,255	41.0	11.798465	15.080982	14.893082	22.41546	6.438481E-8	1.2715647E-5	1.6709118E-5	0.049693286	2	61505000	61715000	10000
chr11	117870000	117875000	chr11	117965000	117970000	.	.	.	.	0,255,255	66.0	16.035778	17.236979	25.7757	17.735945	4.61383E-14	4.637167E-14	5.0341228E-6	7.626448E-14	3	117872500	117967500	5000
chr11	116315000	116320000	chr11	116365000	116370000	.	.	.	.	0,255,255	45.0	11.70026	11.414328	12.616632	13.279418	2.3299987E-10	2.4053795E-10	2.0406807E-7	2.0350588E-7	3	116320833	116372500	15366
chr11	105590000	105595000	chr11	105910000	105915000	.	.	.	.	0,255,255	20.0	4.638771	3.4914398	3.172074	3.918389	1.5582072E-4	9.505032E-6	1.2621031E-5	1.1284175E-5	1	105592500	105912500	0
chr11	82230000	82240000	chr11	82610000	82620000	.	.	.	.	0,255,255	32.0	9.708091	10.742879	13.720983	9.885107	8.848458E-6	4.6028016E-4	0.013627259	5.193328E-4	1	82235000	82615000	0
chr11	53900000	53925000	chr11	54050000	54075000	.	.	.	.	0,255,255	128.0	61.97439	59.150078	73.53636	63.938335	1.4626824E-5	6.7451496E-11	1.7256778E-5	1.6902213E-5	1	53912500	54062500	0
chr11	32245000	32250000	chr11	32320000	32325000	.	.	.	.	0,255,255	30.0	6.439056	6.573423	9.501129	9.848563	5.3629344E-7	4.7111266E-7	3.91343E-5	3.8917377E-5	1	32247500	32322500	0
chr11	22500000	22525000	chr11	23250000	23275000	.	.	.	.	0,255,255	46.0	21.667234	16.469446	15.918771	15.649557	0.0073232595	1.1161331E-4	1.2545101E-4	1.2847285E-4	1	22512500	23262500	0
chr11	98355000	98360000	chr11	98395000	98400000	.	.	.	.	0,255,255	40.0	17.123968	18.3977	17.97231	16.42797	0.0011317314	0.0011047946	0.0016849568	0.0016764515	5	98343500	98398500	21260
chr11	3535000	3540000	chr11	3645000	3650000	.	.	.	.	0,255,255	48.0	9.040578	9.464008	13.018933	7.035465	2.8370689E-15	2.6108808E-15	9.719884E-9	1.1502288E-18	3	3540833	3652500	10541
chr11	5015000	5020000	chr11	5060000	5065000	.	.	.	.	0,255,255	56.0	15.820567	17.10577	23.499176	21.79695	2.0913122E-9	2.1217033E-9	4.3777814E-6	4.590021E-6	6	5015833	5063333	9317
chr11	5720000	5730000	chr11	5780000	5790000	.	.	.	.	0,255,255	69.0	31.906174	32.316833	34.64781	32.324173	3.1229216E-4	3.5927846E-4	4.914236E-4	4.9540465E-4	2	5715000	5785000	10000
chr11	107185000	107190000	chr11	107475000	107480000	.	.	.	.	0,255,255	34.0	6.612596	4.8572497	4.9125853	9.940257	2.83166E-9	4.3569762E-14	5.9852636E-14	4.6240577E-5	2	107187500	107475000	2500
chr11	73070000	73075000	chr11	73130000	73135000	.	.	.	.	0,255,255	38.0	10.0134115	9.489803	17.451242	13.660161	6.2573594E-7	2.9414045E-9	0.0058041597	1.1173872E-4	1	73072500	73132500	0
chr11	3200000	3205000	chr11	3290000	3295000	.	.	.	.	0,255,255	30.0	13.165829	9.013275	11.251245	7.7944093	0.016905911	2.9146782E-5	0.0014532468	6.547112E-7	1	3202500	3292500	0
chr11	24000000	24025000	chr11	26950000	26975000	.	.	.	.	0,255,255	24.0	2.6228652	3.3110263	5.120623	5.813128	1.5500343E-9	2.7856862E-7	1.8992169E-4	1.626248E-4	2	24025000	26962500	12500
chr11	26200000	26225000	chr11	26950000	26975000	.	.	.	.	0,255,255	50.0	18.085333	16.263594	12.816018	22.335316	2.816982E-6	4.5428205E-6	8.135889E-9	0.0010703387	2	26200000	26962500	12500
chr11	81995000	82000000	chr11	82175000	82180000	.	.	.	.	0,255,255	64.0	3.6055183	4.346524	5.0816493	6.1329336	0.0	0.0	6.7998575E-37	5.0140993E-37	6	81995000	82176666	12528
chr11	106520000	106530000	chr11	106580000	106590000	.	.	.	.	0,255,255	83.0	31.813925	37.44263	45.110107	40.860718	6.407717E-8	7.038748E-8	3.04583E-4	2.9516921E-4	2	106525000	106580000	5000
chr11	121350000	121360000	chr11	121450000	121460000	.	.	.	.	0,255,255	53.0	25.118456	20.231848	24.198887	21.05906	0.005562416	4.4185224E-5	5.842424E-5	5.587579E-5	1	121355000	121455000	0
chr11	103990000	104000000	chr11	104070000	104080000	.	.	.	.	0,255,255	49.0	16.008001	15.805528	21.133724	17.510069	3.0955505E-6	2.994088E-6	7.878383E-4	3.6935028E-6	1	103995000	104075000	0
chr11	93885000	93890000	chr11	93995000	94000000	.	.	.	.	0,255,255	38.0	6.4334846	5.9061546	11.334293	5.5623193	9.139617E-12	1.5545367E-14	9.60868E-7	2.2192714E-14	1	93887500	93997500	0
chr11	48870000	48875000	chr11	49100000	49105000	.	.	.	.	0,255,255	103.0	16.055601	10.249614	13.5499735	17.047335	1.4873272E-36	0.0	0.0	2.6632597E-36	21	48870595	49098214	16053
chr11	118415000	118420000	chr11	118475000	118480000	.	.	.	.	0,255,255	42.0	13.168022	15.483847	11.578618	18.9564	2.0588805E-6	2.256407E-6	1.219183E-8	4.390799E-4	2	118412500	118477500	5000
chr11	45750000	45760000	chr11	45880000	45890000	.	.	.	.	0,255,255	67.0	13.950401	12.877886	14.617061	22.066168	1.1596238E-18	9.011814E-19	1.4003458E-18	6.0055155E-10	3	45751666	45881666	7453
chr11	95830000	95835000	chr11	95870000	95875000	.	.	.	.	0,255,255	50.0	14.982031	16.276773	27.970905	16.745974	6.294017E-10	5.446886E-7	0.043650806	8.581462E-7	3	95829166	95867500	6010
chr11	5640000	5650000	chr11	5690000	5700000	.	.	.	.	0,255,255	42.0	20.872746	21.893246	23.743057	21.592073	0.023727087	0.026594888	0.033240695	0.03203791	2	5640000	5695000	5000
chr11	44715000	44720000	chr11	44750000	44755000	.	.	.	.	0,255,255	31.0	11.445457	13.5571	13.666412	12.789716	4.1066724E-4	0.010113757	0.015769472	0.015599751	3	44712500	44759166	8333
chr11	53350000	53355000	chr11	53430000	53435000	.	.	.	.	0,255,255	33.0	14.890471	10.968063	8.062925	9.549024	0.0026291902	8.1436956E-5	1.5860259E-6	1.5685221E-6	1	53352500	53432500	0
chr11	95575000	95580000	chr11	95645000	95650000	.	.	.	.	0,255,255	32.0	8.05767	8.528604	9.077025	11.468981	3.5805087E-6	3.53909E-6	4.780276E-6	2.745973E-4	3	95577500	95649166	6010
chr11	121235000	121240000	chr11	121350000	121355000	.	.	.	.	0,255,255	33.0	11.10924	8.448879	4.2060437	12.068858	7.503767E-5	1.1628725E-6	3.6013293E-13	1.1414374E-4	1	121237500	121352500	0
chr11	119050000	119055000	chr11	119085000	119090000	.	.	.	.	0,255,255	73.0	30.507689	27.21271	29.958609	25.732462	4.2209617E-8	4.5106788E-8	2.5401595E-8	2.4450351E-8	3	119047500	119087500	5000
chr11	72050000	72060000	chr11	72140000	72150000	.	.	.	.	0,255,255	41.0	19.504528	18.53671	18.980532	19.134592	0.0011800968	0.0012417092	0.0014567719	0.0014565326	1	72055000	72145000	0
chr11	102485000	102490000	chr11	102575000	102580000	.	.	.	.	0,255,255	29.0	6.9096556	6.6024647	8.939816	6.055144	1.8140174E-6	1.6110704E-6	1.05081715E-4	3.225496E-8	1	102487500	102577500	0
chr11	84425000	84430000	chr11	84815000	84820000	.	.	.	.	0,255,255	20.0	6.1408176	4.189907	6.623403	4.799559	0.001835165	1.4715371E-4	0.019166885	1.7358693E-4	3	84425833	84809166	11785
chr11	50940000	50950000	chr11	51530000	51540000	.	.	.	.	0,255,255	19.0	4.5425243	3.5821424	4.70007	4.2217884	9.405527E-4	9.9385295E-5	0.0015130542	0.0014008713	1	50945000	51535000	0
chr11	50290000	50295000	chr11	50325000	50330000	.	.	.	.	0,255,255	53.0	22.273325	22.478054	22.891922	20.697458	3.7133002E-5	3.4748464E-5	3.8670503E-5	4.1481708E-5	1	50292500	50327500	0
chr11	61625000	61630000	chr11	61665000	61670000	.	.	.	.	0,255,255	59.0	17.322546	16.003883	15.873114	15.738807	1.0068693E-10	1.0286458E-10	1.5861243E-10	1.591802E-10	8	61626875	61668125	7126
chr11	48815000	48820000	chr11	48855000	48860000	.	.	.	.	0,255,255	99.0	33.166992	30.80787	32.013588	44.287083	3.3345954E-12	5.8483246E-19	9.21444E-13	5.776806E-7	3	48819166	48855833	3728
chr11	22670000	22680000	chr11	22820000	22830000	.	.	.	.	0,255,255	76.0	28.403873	32.130863	45.982162	32.043007	1.3844742E-9	6.9505377E-6	0.0060982094	9.706319E-6	1	22675000	22825000	0
chr11	44470000	44475000	chr11	44575000	44580000	.	.	.	.	0,255,255	31.0	6.8660192	6.585099	13.445605	8.161278	1.5312884E-7	1.3350041E-7	0.015769472	1.3837362E-5	3	44474166	44579166	3727
chr11	120030000	120035000	chr11	120100000	120105000	.	.	.	.	0,255,255	42.0	6.7287745	7.9627233	11.283825	7.6711226	1.8760989E-14	1.4772636E-11	1.219183E-8	2.4223511E-14	6	120021666	120100833	10961
chr11	82610000	82615000	chr11	82680000	82685000	.	.	.	.	0,255,255	31.0	7.029659	8.091524	9.94998	8.566537	1.5312884E-7	1.0326716E-5	6.479808E-4	1.3837362E-5	2	82615000	82682500	2500
chr11	54880000	54885000	chr11	54980000	54985000	.	.	.	.	0,255,255	48.0	4.7348914	6.783117	9.439271	9.449795	2.795176E-26	6.8588017E-19	3.8294398E-15	3.867514E-15	8	54880625	54984375	10643
chr11	85975000	86000000	chr11	86150000	86175000	.	.	.	.	0,255,255	148.0	71.24743	64.04374	62.159824	92.56646	4.3240506E-10	4.109884E-10	5.0588106E-10	1.5728838E-4	1	85987500	86162500	0
chr11	106085000	106090000	chr11	106120000	106125000	.	.	.	.	0,255,255	40.0	14.908986	17.507473	17.748404	16.386295	1.2230529E-5	0.0011047946	0.0016849568	0.0016764515	1	106087500	106122500	0
chr11	69190000	69200000	chr11	69380000	69390000	.	.	.	.	0,255,255	35.0	10.638066	13.043243	13.177493	14.225164	3.112936E-5	0.0015720561	0.0019280869	0.0018444335	1	69195000	69385000	0
chr11	120490000	120495000	chr11	120615000	120620000	.	.	.	.	0,255,255	34.0	13.920856	11.525579	15.916965	14.405156	0.0013297729	3.3205968E-5	0.04942917	0.0022538442	2	120490000	120615000	3536
chr11	83325000	83330000	chr11	83420000	83425000	.	.	.	.	0,255,255	44.0	9.479856	7.8983893	7.478398	14.501349	9.981828E-13	9.072294E-13	1.004978E-15	5.364351E-7	1	83327500	83422500	0
chr11	62920000	62925000	chr11	63135000	63140000	.	.	.	.	0,255,255	23.0	3.910706	4.073781	4.969774	6.5118456	9.926357E-8	2.7431406E-6	8.239866E-5	0.0014281033	4	62915000	63136250	12562
chr11	109245000	109250000	chr11	109295000	109300000	.	.	.	.	0,255,255	31.0	8.54274	8.462548	7.27601	11.129407	1.0423273E-5	1.0326716E-5	1.9389653E-7	6.366037E-4	1	109247500	109297500	0
chr11	57785000	57790000	chr11	57930000	57935000	.	.	.	.	0,255,255	45.0	10.149302	6.935593	4.805356	20.553768	2.3299987E-10	1.1753436E-16	2.430916E-23	0.006043118	1	57787500	57932500	0
chr11	83785000	83790000	chr11	83935000	83940000	.	.	.	.	0,255,255	66.0	13.76845	10.681327	10.895417	17.377918	1.4827693E-18	2.3148962E-23	3.5484753E-23	7.626448E-14	12	83797916	83936666	17225
chr11	26210000	26220000	chr11	26380000	26390000	.	.	.	.	0,255,255	34.0	10.62234	10.4737	10.474152	11.580018	7.806248E-5	7.9230354E-5	9.5777126E-5	9.019198E-5	1	26215000	26385000	0
chr11	30235000	30240000	chr11	30795000	30800000	.	.	.	.	0,255,255	24.0	3.1042945	3.224373	3.9575515	4.113518	4.143582E-10	1.6750125E-8	8.3632506E-7	8.1614405E-7	2	30237500	30800000	2500
chr11	53270000	53280000	chr11	53370000	53380000	.	.	.	.	0,255,255	47.0	24.504662	17.51433	17.677809	11.605479	0.0018462678	1.5436222E-5	1.8554061E-5	6.7116486E-11	1	53275000	53375000	0
chr11	98455000	98460000	chr11	98545000	98550000	.	.	.	.	0,255,255	78.0	13.504175	11.416235	12.208076	15.778678	3.4791977E-26	3.6914622E-32	5.547621E-32	2.6928834E-20	12	98466250	98550000	38507
chr11	60695000	60700000	chr11	60825000	60830000	.	.	.	.	0,255,255	35.0	7.110633	5.512779	7.363468	9.434409	7.057934E-10	2.4020941E-12	9.21093E-10	1.6170713E-7	2	60697500	60830000	2500
chr11	82780000	82785000	chr11	82870000	82875000	.	.	.	.	0,255,255	49.0	9.371646	15.465192	14.02093	21.901117	6.2024734E-16	2.1083486E-9	3.365662E-9	5.8866636E-4	2	82772500	82872500	10000
chr11	29645000	29650000	chr11	29690000	29695000	.	.	.	.	0,255,255	41.0	13.846215	13.657728	13.290327	14.315386	5.1020543E-6	5.590524E-6	8.770563E-6	8.814213E-6	1	29647500	29692500	0
chr11	49185000	49190000	chr11	49270000	49275000	.	.	.	.	0,255,255	75.0	10.914783	7.928426	6.7605085	6.9426303	6.937618E-30	6.0023673E-36	1.6485E-41	1.3502E-41	2	49190000	49272500	2500
chr11	4255000	4260000	chr11	4450000	4455000	.	.	.	.	0,255,255	62.0	13.34235	9.999577	25.812328	9.124406	3.2133606E-16	1.2763169E-20	7.19946E-5	3.9856613E-25	1	4257500	4452500	0
chr11	87660000	87665000	chr11	87730000	87735000	.	.	.	.	0,255,255	59.0	16.258728	17.926516	27.21486	22.403767	1.0068693E-10	1.0286458E-10	4.5225545E-4	4.3984616E-7	3	87669166	87724166	14907
chr11	102485000	102490000	chr11	102655000	102660000	.	.	.	.	0,255,255	15.0	2.8216147	3.062087	3.6468604	3.888874	0.0011537161	0.0011529332	0.00779435	0.007355568	1	102487500	102657500	0
chr11	69880000	69885000	chr11	69920000	69925000	.	.	.	.	0,255,255	111.0	21.682829	21.026026	32.36362	19.9869	1.6104058E-33	1.51912955E-33	1.14061E-17	1.9507518E-33	9	69882500	69929722	23320
chr11	54700000	54705000	chr11	54860000	54865000	.	.	.	.	0,255,255	101.0	13.05655	10.807573	10.965157	18.391598	0.0	0.0	0.0	6.4901827E-35	11	54704772	54862045	15621
chr11	32625000	32630000	chr11	32705000	32710000	.	.	.	.	0,255,255	42.0	11.559262	9.651463	10.43596	10.901784	7.924706E-9	1.4772636E-11	1.219183E-8	1.1535238E-8	1	32627500	32707500	0
chr11	79225000	79230000	chr11	79395000	79400000	.	.	.	.	0,255,255	23.0	4.6951203	4.642375	6.514779	5.2549624	3.000511E-6	2.7431406E-6	0.0014732504	8.022473E-5	2	79225000	79397500	2500
chr11	40750000	40760000	chr11	43430000	43440000	.	.	.	.	0,255,255	17.0	3.3431914	3.5083354	4.5131803	3.6351392	9.860181E-4	0.0014820215	0.01273719	0.0015331302	1	40755000	43435000	0
chr11	120510000	120520000	chr11	120710000	120720000	.	.	.	.	0,255,255	51.0	23.13137	22.447878	28.053537	25.403236	1.6245892E-4	1.712405E-4	0.019876555	0.019816702	2	120515000	120710000	5000
chr11	97900000	97905000	chr11	97985000	97990000	.	.	.	.	0,255,255	78.0	13.803595	13.541144	14.529945	21.18493	3.4791977E-26	3.6039924E-26	5.58591E-26	5.3440634E-15	9	97895277	97986388	12825
chr11	77760000	77765000	chr11	77815000	77820000	.	.	.	.	0,255,255	72.0	11.602773	14.124511	23.103056	22.912724	1.1708691E-27	3.0422303E-22	2.881041E-12	2.8885566E-12	6	77756666	77809166	25886
chr11	62755000	62760000	chr11	62850000	62855000	.	.	.	.	0,255,255	42.0	7.6800284	8.2290745	11.506515	7.6069913	1.8760989E-14	1.4772636E-11	1.219183E-8	2.4223511E-14	2	62752500	62850000	5590
chr11	95115000	95120000	chr11	95250000	95255000	.	.	.	.	0,255,255	114.0	9.088379	6.68253	11.047601	7.957562	0.0	0.0	0.0	0.0	10	95117500	95247000	14500
chr11	57950000	57955000	chr11	58055000	58060000	.	.	.	.	0,255,255	70.0	9.287969	8.861926	17.070024	7.5111437	1.1461437E-31	9.848518E-32	6.6377155E-16	4.169091E-37	2	57950000	58057500	2500
chr11	115720000	115725000	chr11	115880000	115885000	.	.	.	.	0,255,255	30.0	5.521372	3.658126	7.0636353	3.1560771	6.368758E-9	3.3912768E-13	6.860736E-7	5.048241E-13	1	115722500	115882500	0
chr11	50820000	50830000	chr11	50910000	50920000	.	.	.	.	0,255,255	55.0	18.4346	23.111452	25.257734	30.160355	1.4451938E-8	1.0574681E-5	0.0030645693	0.0030109952	3	50818333	50928333	14907
chr11	114670000	114675000	chr11	114785000	114790000	.	.	.	.	0,255,255	27.0	6.063786	5.148511	6.914105	4.379945	4.3436052E-7	4.0351082E-7	2.343863E-5	9.274305E-9	5	114673500	114790500	7071
chr11	85710000	85720000	chr11	85820000	85830000	.	.	.	.	0,255,255	34.0	17.397743	16.771538	17.451914	17.14814	0.055625934	0.063732475	0.070047155	0.070505366	2	85705000	85825000	10000
chr11	65820000	65830000	chr11	66980000	66990000	.	.	.	.	0,255,255	19.0	2.740187	3.75396	4.4115195	3.8520977	4.494781E-6	9.9385295E-5	0.0015130542	1.08474895E-4	1	65825000	66985000	0
chr11	76455000	76460000	chr11	76495000	76500000	.	.	.	.	0,255,255	154.0	19.539537	18.087517	19.894365	23.373075	0.0	0.0	0.0	0.0	5	76456500	76497500	6403
chr11	34840000	34845000	chr11	35690000	35695000	.	.	.	.	0,255,255	25.0	3.1507833	1.8925183	4.188532	2.426801	3.4291947E-9	1.1216032E-14	1.9524622E-7	1.2130658E-12	2	34840000	35692500	2500
chr11	116880000	116890000	chr11	117170000	117180000	.	.	.	.	0,255,255	35.0	11.200804	13.141023	15.211224	13.934538	3.112936E-5	0.0015720561	0.0019280869	0.0018444335	1	116885000	117175000	0
chr11	69755000	69760000	chr11	69800000	69805000	.	.	.	.	0,255,255	99.0	22.383276	23.740314	23.844244	30.912128	2.986162E-26	2.9848944E-26	3.5611335E-26	8.431208E-13	5	69761500	69800500	6325
chr11	29550000	29555000	chr11	29645000	29650000	.	.	.	.	0,255,255	21.0	5.314225	5.401798	5.3071923	6.6322837	6.539552E-4	6.302441E-4	7.679312E-4	0.008497909	1	29552500	29647500	0
chr11	87660000	87665000	chr11	87770000	87775000	.	.	.	.	0,255,255	96.0	9.1763	11.774053	14.440077	26.372961	0.0	0.0	6.076446E-39	1.0051597E-17	5	87661500	87766500	9055
chr11	106415000	106420000	chr11	106490000	106495000	.	.	.	.	0,255,255	126.0	11.12911	10.542424	11.996741	15.578841	0.0	0.0	0.0	0.0	15	106420166	106491166	22373
chr11	3470000	3475000	chr11	3510000	3515000	.	.	.	.	0,255,255	49.0	11.641482	11.370249	12.066413	11.999196	1.5415884E-12	1.5537454E-12	2.242296E-12	2.214137E-12	7	3471071	3516785	15780
chr11	110360000	110370000	chr11	111040000	111050000	.	.	.	.	0,255,255	26.0	4.853654	7.018294	6.8015494	8.100314	7.120195E-8	1.4028125E-4	1.7008667E-4	0.0032417153	2	110360000	111045000	5000
chr11	79310000	79320000	chr11	79380000	79390000	.	.	.	.	0,255,255	48.0	20.23897	21.458141	25.899153	25.310968	0.0010376668	0.0011161383	0.06601048	0.065676026	2	79315000	79375000	10000
chr11	54360000	54370000	chr11	54470000	54480000	.	.	.	.	0,255,255	40.0	11.675734	13.498161	16.23111	17.899532	1.9402901E-7	3.0362069E-5	0.0027496608	0.0027445408	1	54365000	54475000	0
chr11	53600000	53625000	chr11	53875000	53900000	.	.	.	.	0,255,255	93.0	40.697777	42.025948	39.660427	61.11039	3.2049004E-6	3.2984033E-6	3.553478E-6	0.0076821675	1	53612500	53887500	0
chr11	49825000	49830000	chr11	49865000	49870000	.	.	.	.	0,255,255	62.0	12.815699	12.2602625	15.117382	13.72541	3.2133606E-16	1.2763169E-20	5.4797944E-16	5.5237295E-16	4	49825000	49870000	3536
chr11	116315000	116320000	chr11	116445000	116450000	.	.	.	.	0,255,255	125.0	4.386945	9.780309	11.574937	19.022722	0.0	0.0	0.0	0.0	7	116321071	116450357	12657
chr11	116840000	116850000	chr11	117650000	117660000	.	.	.	.	0,255,255	23.0	6.209494	4.4287286	4.720453	3.5183542	1.3434148E-4	7.267847E-6	1.0014768E-5	2.849806E-7	1	116845000	117655000	0
chr11	54930000	54935000	chr11	55035000	55040000	.	.	.	.	0,255,255	27.0	5.312759	7.5000696	9.508839	8.161832	4.3436052E-7	1.677415E-5	6.7928346E-4	6.7559094E-4	2	54935000	55037500	2500
chr11	104315000	104320000	chr11	104460000	104465000	.	.	.	.	0,255,255	79.0	13.466195	11.513934	13.520511	17.304176	7.3874335E-27	6.095205E-33	1.1908252E-26	7.064595E-21	12	104315833	104456250	13851
chr11	107105000	107110000	chr11	107140000	107145000	.	.	.	.	0,255,255	35.0	14.920102	15.043868	16.574913	14.390488	6.5270445E-4	7.1031344E-4	0.030134585	0.0011069363	2	107105000	107140000	3536
chr11	76250000	76255000	chr11	76405000	76410000	.	.	.	.	0,255,255	89.0	12.10756	11.046798	13.119978	11.210835	5.1681E-41	5.2452E-41	1.0200047E-33	7.0026E-41	18	76251388	76403055	16713
chr11	44765000	44770000	chr11	45005000	45010000	.	.	.	.	0,255,255	19.0	4.716649	3.9055989	2.9284735	4.651134	5.279485E-4	4.0207266E-5	3.3817048E-6	5.7948206E-4	2	44770000	45007500	2500
chr11	109420000	109430000	chr11	110430000	110440000	.	.	.	.	0,255,255	17.0	2.68609	3.1034112	3.104766	4.942381	9.824671E-5	1.5306934E-4	2.0607623E-4	0.011895789	1	109425000	110435000	0
chr11	22690000	22695000	chr11	22850000	22855000	.	.	.	.	0,255,255	32.0	8.123258	10.740811	14.105984	10.293191	3.5805087E-6	1.939905E-4	0.00850312	2.745973E-4	1	22692500	22852500	0
chr11	76540000	76550000	chr11	76640000	76650000	.	.	.	.	0,255,255	163.0	18.773579	20.965311	24.988142	29.090574	0.0	0.0	0.0	0.0	9	76537222	76643888	20427
chr11	89100000	89105000	chr11	89300000	89305000	.	.	.	.	0,255,255	56.0	4.6493073	3.7976422	3.8998165	5.8450103	4.1226906E-34	7.296747E-39	1.4248997E-38	1.9304664E-29	8	89096875	89300625	16887
chr11	40770000	40780000	chr11	43410000	43420000	.	.	.	.	0,255,255	21.0	1.4263806	2.93614	3.5247443	2.5554876	4.0877458E-12	2.1616452E-7	6.933871E-6	3.2142862E-7	1	40775000	43415000	0
chr11	80475000	80480000	chr11	80510000	80515000	.	.	.	.	0,255,255	70.0	27.398983	23.391565	27.710367	24.863241	4.5781684E-7	1.7949295E-11	2.6623695E-7	2.5675547E-7	5	80478500	80519500	8062
chr11	118080000	118090000	chr11	118310000	118320000	.	.	.	.	0,255,255	37.0	14.673831	13.382883	17.030834	14.937987	3.723313E-4	3.5294463E-4	0.015919931	4.238019E-4	1	118085000	118315000	0
chr11	77505000	77510000	chr11	77790000	77795000	.	.	.	.	0,255,255	18.0	3.1825936	3.3239918	3.0460439	2.9082215	1.7492942E-4	1.6257896E-4	1.6460413E-5	1.679945E-5	3	77512500	77795833	8334
chr11	98450000	98460000	chr11	98590000	98600000	.	.	.	.	0,255,255	75.0	37.59891	35.153103	47.070595	32.6278	1.12817315E-5	1.27744E-5	0.008958845	1.7770266E-5	2	98455000	98600000	5000
chr11	11820000	11825000	chr11	11970000	11975000	.	.	.	.	0,255,255	132.0	11.256151	7.8436117	9.4684	10.710463	0.0	0.0	0.0	0.0	20	11820750	11971750	19134
chr11	118080000	118085000	chr11	118440000	118445000	.	.	.	.	0,255,255	14.0	2.3825371	1.8713592	2.9238064	1.9066472	6.7918777E-4	1.1383212E-4	0.004824178	1.2232813E-4	1	118082500	118442500	0
chr11	75965000	75970000	chr11	76025000	76030000	.	.	.	.	0,255,255	50.0	15.891761	16.645317	19.58386	19.948484	5.54473E-7	5.446886E-7	2.874757E-4	3.1168407E-4	1	75967500	76027500	0
chr11	23475000	23500000	chr11	23875000	23900000	.	.	.	.	0,255,255	83.0	17.0464	39.918518	41.11292	47.83302	1.4449353E-22	6.420534E-4	6.705847E-4	6.68993E-4	3	23470833	23879166	18634
chr11	34880000	34885000	chr11	35450000	35455000	.	.	.	.	0,255,255	30.0	2.727492	2.8803575	3.5893855	4.084559	2.2874608E-15	2.129671E-15	5.7684174E-13	7.2919136E-11	3	34884166	35450833	3728
chr11	104520000	104530000	chr11	104660000	104670000	.	.	.	.	0,255,255	38.0	11.753162	12.560269	11.982233	15.672579	1.6257417E-6	1.6078464E-4	2.046622E-6	0.009081039	1	104525000	104665000	0
chr11	99185000	99190000	chr11	99240000	99245000	.	.	.	.	0,255,255	37.0	12.977767	12.424884	12.932432	16.306833	1.4434132E-4	1.5816442E-4	2.502442E-4	0.010201773	1	99187500	99242500	0
chr11	12310000	12320000	chr11	12550000	12560000	.	.	.	.	0,255,255	16.0	2.7259452	2.2057104	1.6974709	2.8221557	4.184656E-4	8.4603984E-5	1.03794E-5	7.6584955E-4	1	12315000	12555000	0
chr11	21660000	21670000	chr11	21970000	21980000	.	.	.	.	0,255,255	31.0	7.904099	7.6149845	8.471847	11.036298	2.5149739E-5	3.9803606E-7	3.1266016E-5	0.001165836	2	21665000	21980000	5000
chr11	101210000	101215000	chr11	101245000	101250000	.	.	.	.	0,255,255	90.0	12.463195	13.730309	14.417552	13.091838	1.1180431E-34	1.1486827E-34	1.8602774E-34	1.8851856E-34	4	101212500	101251250	5154
chr11	86900000	86910000	chr11	86990000	87000000	.	.	.	.	0,255,255	103.0	32.106884	38.349464	39.424805	47.798042	6.0779607E-15	6.2732556E-15	2.5589064E-9	2.4684255E-9	8	86910000	86995000	25000
chr11	11695000	11700000	chr11	11730000	11735000	.	.	.	.	0,255,255	46.0	17.875818	17.396528	21.638147	17.087658	1.5242178E-5	1.5062396E-5	0.0032522164	2.273565E-5	3	11694166	11734166	8499
chr11	83870000	83880000	chr11	83920000	83930000	.	.	.	.	0,255,255	55.0	24.330956	27.883877	27.558832	28.409212	1.0296836E-5	0.0023402025	0.0030645693	0.0030109952	1	83875000	83925000	0
chr11	60830000	60835000	chr11	60875000	60880000	.	.	.	.	0,255,255	45.0	12.412515	13.093203	12.460508	18.021244	1.17117274E-7	1.2821418E-7	2.0406807E-7	4.956459E-5	2	60822500	60877500	10000
chr11	85185000	85190000	chr11	85260000	85265000	.	.	.	.	0,255,255	55.0	7.0462456	7.1953716	9.176533	9.139188	2.750806E-24	2.1984287E-24	6.4711024E-20	6.086396E-20	9	85178611	85261944	11125
chr11	6415000	6420000	chr11	6625000	6630000	.	.	.	.	0,255,255	25.0	7.227959	4.4663105	3.8613074	8.46104	1.5983828E-4	1.4910543E-7	4.7305355E-9	0.0037228737	1	6417500	6627500	0
chr11	75075000	75080000	chr11	75110000	75115000	.	.	.	.	0,255,255	29.0	9.296607	11.23716	10.5651865	10.477781	7.801267E-5	0.0021766578	0.003105068	0.003057694	1	75077500	75112500	0
chr11	94825000	94850000	chr11	95050000	95075000	.	.	.	.	0,255,255	64.0	24.309639	28.604181	29.65645	34.539474	1.8370006E-8	3.5990583E-5	4.0750012E-5	0.011369458	1	94837500	95062500	0
chr11	43765000	43770000	chr11	44330000	44335000	.	.	.	.	0,255,255	37.0	3.4936926	3.1528819	2.8691058	5.904751	2.5318758E-19	1.9971826E-19	4.158457E-22	1.2351815E-13	8	43774375	44330625	13258
chr11	60950000	60955000	chr11	61090000	61095000	.	.	.	.	0,255,255	37.0	5.948968	4.921492	4.1683507	8.400108	9.629599E-14	1.602277E-16	2.2303492E-16	1.4708993E-8	3	60957500	61090833	6009
chr11	116625000	116630000	chr11	116670000	116675000	.	.	.	.	0,255,255	35.0	13.812849	13.432439	8.930799	18.951231	6.5270445E-4	7.1031344E-4	1.6184084E-7	0.030004643	2	116632500	116672500	5000
chr11	105920000	105930000	chr11	106390000	106400000	.	.	.	.	0,255,255	16.0	3.9323404	2.9984748	3.5600328	2.972846	0.0033175484	6.7984656E-4	0.005764445	7.6584955E-4	1	105925000	106395000	0
chr11	54175000	54180000	chr11	54210000	54215000	.	.	.	.	0,255,255	38.0	13.727701	18.896778	15.641246	17.251766	6.515835E-5	0.0037770881	0.0058041597	0.005755682	2	54180000	54215000	3536
chr11	22690000	22695000	chr11	22810000	22815000	.	.	.	.	0,255,255	33.0	7.7901115	11.065886	17.292067	10.988514	1.0956358E-8	8.1436956E-5	0.07817612	1.1414374E-4	2	22692500	22815000	2500
chr11	60115000	60120000	chr11	60175000	60180000	.	.	.	.	0,255,255	58.0	17.000341	18.055546	13.884523	20.406502	2.8237482E-10	2.8677066E-10	9.3758877E-14	9.828125E-7	18	60108055	60185833	31803
chr11	60200000	60205000	chr11	60250000	60255000	.	.	.	.	0,255,255	25.0	11.887198	11.823315	10.174481	12.143201	0.028093556	0.031412236	0.04446539	0.04426039	2	60200000	60257500	5590
chr11	79490000	79500000	chr11	79540000	79550000	.	.	.	.	0,255,255	73.0	31.225048	38.09091	45.440826	27.564892	3.589639E-5	4.0975283E-5	0.018363196	2.190927E-8	1	79495000	79545000	0
chr11	34830000	34840000	chr11	35830000	35840000	.	.	.	.	0,255,255	36.0	6.502669	5.6520014	9.526909	6.9156394	3.8644643E-10	1.2716796E-12	1.1775701E-7	6.08043E-10	2	34835000	35840000	5000
chr11	87425000	87450000	chr11	101625000	101650000	.	.	.	.	0,255,255	19.0	2.808154	2.7915106	1.9630357	4.075012	9.076841E-6	4.384637E-5	1.625749E-7	0.0037264237	1	87437500	101637500	0
chr11	75415000	75420000	chr11	75450000	75455000	.	.	.	.	0,255,255	45.0	20.992344	21.18301	22.953022	17.719364	0.0055692964	0.005026495	0.005657408	4.956459E-5	3	75415833	75455833	3727
chr11	104500000	104525000	chr11	104975000	105000000	.	.	.	.	0,255,255	55.0	17.46415	17.260544	20.945942	23.949669	3.1299322E-8	5.0532183E-8	4.1211064E-5	3.972958E-5	1	104512500	104987500	0
chr11	76805000	76810000	chr11	76845000	76850000	.	.	.	.	0,255,255	53.0	16.536688	18.344229	15.319676	14.375402	3.7189995E-8	3.730996E-8	3.878334E-11	3.8140685E-11	4	76805000	76846250	8385
chr11	116585000	116590000	chr11	116625000	116630000	.	.	.	.	0,255,255	64.0	17.412369	17.119907	18.40555	24.33921	4.611147E-13	4.6494834E-13	7.3288326E-13	6.151131E-9	4	116588750	116627500	5154
chr11	68965000	68970000	chr11	69035000	69040000	.	.	.	.	0,255,255	34.0	10.3213005	9.033734	14.072895	7.548971	3.0817948E-5	3.7501056E-7	0.002276883	3.6154488E-9	2	68967500	69035000	2500
chr11	67655000	67660000	chr11	67770000	67775000	.	.	.	.	0,255,255	24.0	5.3012166	4.493144	4.676763	6.283579	2.1066537E-5	6.5594475E-7	8.3632506E-7	5.412913E-4	1	67657500	67772500	0
chr11	116555000	116560000	chr11	116590000	116595000	.	.	.	.	0,255,255	40.0	18.974804	20.145832	20.315453	18.954514	0.0011317314	0.055475622	0.06442737	0.0016764515	2	116555000	116592500	2500
chr11	24140000	24145000	chr11	24200000	24205000	.	.	.	.	0,255,255	33.0	13.183261	13.489841	18.257582	12.012886	0.0026291902	0.002847453	0.07817612	1.1414374E-4	2	24140000	24202500	2500
chr11	101465000	101470000	chr11	101550000	101555000	.	.	.	.	0,255,255	43.0	14.236648	12.279002	12.423903	13.295999	8.087588E-7	2.6047233E-9	1.3990717E-6	1.3988924E-6	5	101464500	101549500	18788
chr11	21075000	21100000	chr11	21550000	21575000	.	.	.	.	0,255,255	48.0	21.782446	18.810759	18.759727	24.381289	0.0023972315	2.352118E-5	2.6668326E-5	0.0034648785	1	21087500	21562500	0
chr11	87970000	87975000	chr11	88195000	88200000	.	.	.	.	0,255,255	51.0	5.2865553	4.6465597	7.308855	4.623533	4.337277E-25	3.085643E-29	6.111551E-21	6.503269E-29	19	87975394	88197763	16718
chr11	87690000	87695000	chr11	87730000	87735000	.	.	.	.	0,255,255	42.0	16.531427	18.89325	22.468817	22.764355	2.9332115E-4	2.8850907E-4	0.025844915	0.027208919	2	87692500	87730000	2500
chr11	88070000	88075000	chr11	88105000	88110000	.	.	.	.	0,255,255	40.0	15.314318	15.400927	16.571962	16.161295	1.2230529E-5	1.3394401E-5	0.0016849568	0.0016764515	2	88070000	88107500	2500
chr11	67110000	67115000	chr11	67350000	67355000	.	.	.	.	0,255,255	38.0	3.4892247	3.0068457	5.2309933	3.309455	2.9387475E-20	2.7237524E-23	2.1929512E-14	3.766035E-20	5	67111500	67350500	6325
chr11	95395000	95400000	chr11	95520000	95525000	.	.	.	.	0,255,255	93.0	11.004978	9.238193	11.810166	15.100343	0.0	0.0	0.0	1.1122006E-36	14	95390357	95517500	12289
chr11	81625000	81650000	chr11	82175000	82200000	.	.	.	.	0,255,255	53.0	22.452106	19.5077	19.971401	24.779507	1.0513756E-4	3.1867356E-7	1.6564976E-4	0.017666655	1	81637500	82187500	0
chr11	62875000	62900000	chr11	64975000	65000000	.	.	.	.	0,255,255	32.0	12.632132	9.233518	5.103891	12.058338	0.019345239	3.2018233E-5	4.030627E-9	0.0014767826	2	62900000	64975000	17678
chr11	120095000	120100000	chr11	120150000	120155000	.	.	.	.	0,255,255	31.0	10.208323	10.655289	7.7060704	13.419344	4.1066724E-4	4.5099852E-4	1.9389653E-7	0.015599751	3	120107500	120155833	12693
chr11	45790000	45800000	chr11	45880000	45890000	.	.	.	.	0,255,255	91.0	18.876528	20.608	24.442173	29.568653	5.5130505E-28	1.3765404E-21	2.1557934E-21	1.604603E-15	4	45800000	45880000	7071
chr11	103355000	103360000	chr11	103555000	103560000	.	.	.	.	0,255,255	16.0	1.5384897	1.5755445	1.7278496	3.0499535	2.1207234E-7	2.5361518E-7	3.866318E-6	3.296989E-4	2	103357500	103555000	2500
chr11	29575000	29580000	chr11	29690000	29695000	.	.	.	.	0,255,255	34.0	5.483323	7.0359836	7.2072296	11.648598	1.3646683E-11	2.4557862E-9	3.6522898E-9	4.6240577E-5	1	29577500	29692500	0
chr11	53465000	53470000	chr11	53625000	53630000	.	.	.	.	0,255,255	24.0	5.013317	5.4575734	6.4658546	5.8615203	2.1066537E-5	1.9611773E-5	5.57737E-4	2.424497E-5	3	53470833	53630833	6872
chr11	75725000	75730000	chr11	75765000	75770000	.	.	.	.	0,255,255	37.0	14.979738	14.625425	15.390502	16.88853	1.4434132E-4	1.5816442E-4	2.502442E-4	0.010201773	1	75727500	75767500	0
chr11	83960000	83970000	chr11	84060000	84070000	.	.	.	.	0,255,255	59.0	31.626501	28.433071	27.477272	28.172312	0.024542917	2.6451002E-4	3.5396373E-4	3.454288E-4	2	83970000	84065000	5000
chr11	6480000	6485000	chr11	6515000	6520000	.	.	.	.	0,255,255	35.0	16.29921	18.173512	17.016542	18.925184	0.020767985	0.01979993	0.030134585	0.030004643	4	6477500	6523750	8004
chr11	16870000	16880000	chr11	17010000	17020000	.	.	.	.	0,255,255	25.0	5.178053	7.568124	6.1888037	9.099737	1.2111059E-5	3.939439E-4	1.8602497E-5	0.007291981	1	16875000	17015000	0
chr11	67535000	67540000	chr11	67645000	67650000	.	.	.	.	0,255,255	41.0	6.5834503	7.8439245	10.319075	11.73995	9.241668E-14	5.762875E-11	3.8009457E-8	3.6181845E-8	6	67530000	67647500	12500
chr11	98175000	98180000	chr11	98230000	98235000	.	.	.	.	0,255,255	25.0	5.3752737	6.117188	8.427093	6.2537537	6.0308275E-6	5.634204E-6	0.0037808327	1.9627492E-4	3	98172500	98232500	11180
chr11	25275000	25300000	chr11	25850000	25875000	.	.	.	.	0,255,255	59.0	29.74073	27.096256	21.051142	30.669828	6.311989E-4	7.54598E-4	2.0366015E-6	8.4644556E-4	2	25300000	25862500	12500
chr11	29525000	29550000	chr11	30175000	30200000	.	.	.	.	0,255,255	51.0	21.231974	21.844994	23.227823	17.820976	3.9024098E-4	5.18338E-4	6.064394E-4	2.3011244E-6	1	29537500	30187500	0
chr11	97490000	97495000	chr11	97685000	97690000	.	.	.	.	0,255,255	17.0	3.613336	3.680769	4.0944834	4.628727	6.4433675E-4	6.0898066E-4	0.005354986	0.0053146025	1	97492500	97687500	0
chr11	82915000	82920000	chr11	83040000	83045000	.	.	.	.	0,255,255	31.0	6.5966954	4.6889977	6.7310457	6.0801396	1.5312884E-7	8.951143E-12	1.9389653E-7	1.7374292E-9	3	82915833	83040833	3727
chr11	114475000	114480000	chr11	114635000	114640000	.	.	.	.	0,255,255	23.0	3.2934194	3.0344613	2.5541344	4.3094482	9.926357E-8	2.5480738E-9	3.2661196E-9	3.370874E-6	3	114475833	114635833	3727
chr11	85825000	85850000	chr11	86475000	86500000	.	.	.	.	0,255,255	42.0	17.86999	9.997129	12.234969	10.627948	0.0011998148	7.4759726E-8	1.0337837E-7	9.584853E-8	2	85850000	86475000	17678
chr11	98805000	98810000	chr11	98905000	98910000	.	.	.	.	0,255,255	31.0	9.965471	8.534425	7.6640744	10.970026	4.1066724E-4	1.0326716E-5	1.9389653E-7	6.366037E-4	2	98797500	98907500	10000
chr11	68400000	68425000	chr11	68800000	68825000	.	.	.	.	0,255,255	64.0	28.2974	31.579863	38.517143	33.654922	3.0110848E-5	0.010539594	0.011285549	0.011369458	2	68412500	68825000	12500
chr11	83635000	83640000	chr11	83735000	83740000	.	.	.	.	0,255,255	36.0	10.159702	8.9378195	9.629273	7.349357	4.6480645E-6	3.5168622E-8	4.9120548E-8	2.1817866E-10	6	83640000	83735000	7906
chr11	108010000	108015000	chr11	108415000	108420000	.	.	.	.	0,255,255	39.0	7.663587	5.0838017	6.5005836	5.4955254	2.0235276E-12	2.724292E-15	2.7290982E-12	3.9454926E-15	2	108010000	108420000	3536
chr11	82610000	82615000	chr11	82890000	82895000	.	.	.	.	0,255,255	39.0	1.9829054	1.6727153	2.5140395	2.3416348	8.750135E-31	9.25942E-31	4.3060615E-24	3.2168265E-27	4	82615000	82890000	3536
chr11	60105000	60110000	chr11	60415000	60420000	.	.	.	.	0,255,255	22.0	4.1313	5.719526	3.208264	8.83072	1.1798296E-5	2.0918364E-4	6.127464E-7	0.034726135	2	60097500	60417500	10000
chr11	61100000	61110000	chr11	61490000	61500000	.	.	.	.	0,255,255	28.0	1.8846532	6.3557315	4.2100654	7.1422706	7.37495E-18	1.530273E-5	6.2015237E-9	1.8370934E-5	1	61105000	61495000	0
chr11	96000000	96010000	chr11	96290000	96300000	.	.	.	.	0,255,255	24.0	4.8211236	5.4603944	8.586852	3.7797523	1.3588484E-6	5.0325696E-5	0.015327719	5.664995E-8	1	96005000	96295000	0
chr11	34875000	34900000	chr11	35075000	35100000	.	.	.	.	0,255,255	131.0	62.403545	68.462166	86.26812	65.65873	3.6727222E-6	3.6515153E-6	0.02959854	4.238305E-6	5	34872500	35092500	65192
chr11	16525000	16530000	chr11	16945000	16950000	.	.	.	.	0,255,255	43.0	5.533916	5.1787553	6.0038185	9.740816	2.255703E-18	1.9801651E-18	2.9308945E-18	5.407726E-12	4	16525000	16947500	5590
chr11	61170000	61175000	chr11	61495000	61500000	.	.	.	.	0,255,255	17.0	3.4145975	2.32646	1.6887558	2.8165066	6.4433675E-4	6.1374026E-6	5.783178E-7	7.66837E-5	3	61180833	61497500	12693
chr11	34840000	34850000	chr11	36000000	36010000	.	.	.	.	0,255,255	15.0	1.9299756	1.206223	1.6684475	1.7444978	2.5259096E-5	1.11148474E-4	6.3624204E-5	6.032591E-5	1	34845000	36005000	0
chr11	3960000	3965000	chr11	4095000	4100000	.	.	.	.	0,255,255	25.0	6.5081024	5.441248	5.118409	7.4887323	1.5983828E-4	5.634204E-6	7.1461395E-6	1.9627492E-4	1	3962500	4097500	0
chr11	97645000	97650000	chr11	97685000	97690000	.	.	.	.	0,255,255	78.0	11.717979	11.680296	13.368212	14.32113	3.480216E-32	3.6914622E-32	5.58591E-26	5.7947775E-26	22	97644090	97692272	21060
chr11	69580000	69585000	chr11	69630000	69635000	.	.	.	.	0,255,255	44.0	13.667877	14.123362	23.235682	13.859195	3.126389E-7	3.4004862E-7	0.009623829	5.364351E-7	1	69582500	69632500	0
chr11	68210000	68220000	chr11	68400000	68410000	.	.	.	.	0,255,255	38.0	14.322884	13.220703	12.391021	15.865414	1.7027679E-4	1.6078464E-4	2.0355405E-4	0.009081039	2	68215000	68395000	10000
chr11	60350000	60355000	chr11	60415000	60420000	.	.	.	.	0,255,255	59.0	12.184094	12.7228985	13.1620455	11.836868	1.2484066E-18	1.7558187E-14	2.628609E-14	1.7448515E-18	4	60353750	60412500	5154
chr11	80610000	80620000	chr11	80670000	80680000	.	.	.	.	0,255,255	52.0	21.467224	21.89514	21.59198	25.251944	8.397762E-5	8.800326E-5	1.1589228E-4	0.012749205	2	80615000	80670000	5000
chr11	62455000	62460000	chr11	62550000	62555000	.	.	.	.	0,255,255	30.0	8.859147	8.775547	10.653965	5.6272864	2.9251934E-5	2.9146782E-5	0.0014532468	7.6607884E-9	2	62457500	62545000	7500
chr11	29250000	29275000	chr11	29875000	29900000	.	.	.	.	0,255,255	49.0	15.708706	13.058391	15.868449	13.724359	6.518621E-6	2.0938273E-8	1.1890459E-5	2.3621297E-8	1	29262500	29887500	0
chr11	61950000	61955000	chr11	62045000	62050000	.	.	.	.	0,255,255	42.0	7.7175045	7.0647173	9.839735	6.8840694	1.8760989E-14	1.572279E-14	2.1275384E-11	2.4223511E-14	6	61950000	62045000	7906
chr11	79480000	79485000	chr11	79575000	79580000	.	.	.	.	0,255,255	37.0	8.581748	8.103163	9.803925	9.571652	1.09948335E-8	1.0267702E-8	1.4350072E-8	1.4708993E-8	5	79480500	79573500	9220
chr11	114205000	114210000	chr11	114280000	114285000	.	.	.	.	0,255,255	41.0	6.669438	6.5513268	7.5545774	8.163941	9.241668E-14	7.7432635E-14	1.2495498E-13	8.351081E-11	3	114207500	114282500	5000
chr11	79060000	79065000	chr11	79145000	79150000	.	.	.	.	0,255,255	41.0	13.657751	15.615176	16.083576	22.573105	5.1020543E-6	5.707635E-4	8.7616063E-4	0.042713456	2	79062500	79137500	10000
chr11	48785000	48790000	chr11	49100000	49105000	.	.	.	.	0,255,255	29.0	5.166003	4.3515944	3.7489161	5.3502326	2.6911733E-8	2.634667E-10	3.753078E-12	3.225496E-8	9	48782500	49104722	15792
chr11	68485000	68490000	chr11	68545000	68550000	.	.	.	.	0,255,255	74.0	15.272226	15.052514	20.075476	14.685853	1.505493E-23	1.60774E-23	3.748729E-13	2.6150498E-23	13	68489038	68553269	14646
chr11	93990000	94000000	chr11	94320000	94330000	.	.	.	.	0,255,255	30.0	11.102539	8.553256	5.820869	9.815758	0.0021941892	7.19739E-5	2.1651955E-8	8.4386484E-5	1	93995000	94325000	0
chr11	58400000	58405000	chr11	58635000	58640000	.	.	.	.	0,255,255	20.0	4.0954537	4.3472834	3.489063	4.2366967	1.5582072E-4	1.4715371E-4	1.2621031E-5	1.7358693E-4	4	58401250	58638750	6374
chr11	94865000	94870000	chr11	94935000	94940000	.	.	.	.	0,255,255	63.0	7.6546082	8.561104	9.682279	8.531611	4.6962706E-31	3.9645567E-26	7.01802E-26	6.719407E-26	4	94866250	94937500	5154
chr11	77605000	77610000	chr11	77980000	77985000	.	.	.	.	0,255,255	22.0	3.975407	3.7259262	3.2420497	3.682733	1.1798296E-5	4.3818181E-7	6.127464E-7	5.7847336E-7	1	77607500	77982500	0
chr11	55085000	55090000	chr11	55155000	55160000	.	.	.	.	0,255,255	40.0	11.685575	10.035093	8.567176	16.455679	7.4537304E-8	7.872959E-8	3.16182E-10	0.0016764515	3	55092500	55157500	5000
chr11	114875000	114880000	chr11	114910000	114915000	.	.	.	.	0,255,255	38.0	13.44363	13.158912	13.588088	12.826475	6.515835E-5	7.1350885E-5	1.1274556E-4	1.1173872E-4	4	114880000	114918750	6731
chr11	49085000	49090000	chr11	49245000	49250000	.	.	.	.	0,255,255	17.0	3.1968265	4.227234	4.4204965	3.0579264	6.4433675E-4	0.004815548	0.005354986	7.66837E-5	2	49087500	49245000	2500
chr11	96940000	96950000	chr11	97180000	97190000	.	.	.	.	0,255,255	33.0	13.194696	10.6410885	12.177327	12.631918	0.0061381594	1.9318644E-4	2.309977E-4	0.007064441	1	96945000	97185000	0
chr11	46425000	46450000	chr11	48775000	48800000	.	.	.	.	0,255,255	18.0	3.657511	4.365623	5.9127088	4.9886065	4.239621E-4	0.011593021	0.06260639	0.061332908	2	46450000	48775000	17678
chr11	94330000	94340000	chr11	94540000	94550000	.	.	.	.	0,255,255	48.0	20.463959	18.859478	26.701782	18.05233	0.0010376668	6.8516433E-6	0.06601048	8.494598E-6	3	94335000	94545000	10000
chr11	75675000	75700000	chr11	77975000	78000000	.	.	.	.	0,255,255	19.0	3.0089748	3.4493322	4.028274	2.407349	9.076841E-6	5.3055846E-4	0.0041579986	2.3721234E-6	1	75687500	77987500	0
chr11	114740000	114745000	chr11	114910000	114915000	.	.	.	.	0,255,255	34.0	5.3921127	4.8191857	7.1878724	5.466422	1.3646683E-11	4.3569762E-14	3.6522898E-9	1.7254342E-11	4	114747500	114912500	11180
chr11	109610000	109615000	chr11	109650000	109655000	.	.	.	.	0,255,255	45.0	16.687187	15.25218	12.072356	16.033604	3.310543E-5	1.2821418E-7	3.5191428E-10	4.956459E-5	1	109612500	109652500	0
chr11	117235000	117240000	chr11	117310000	117315000	.	.	.	.	0,255,255	90.0	12.712049	12.933895	19.478931	16.909378	1.1180431E-34	1.1486827E-34	1.3275032E-27	1.3630805E-27	11	117244772	117306590	25164
chr11	31820000	31825000	chr11	31870000	31875000	.	.	.	.	0,255,255	45.0	12.55629	13.851478	11.802054	17.733957	1.17117274E-7	1.2821418E-7	3.5191428E-10	4.956459E-5	3	31819166	31870833	11785
chr11	83815000	83820000	chr11	83935000	83940000	.	.	.	.	0,255,255	49.0	8.489963	11.519843	10.871715	24.026114	6.2024734E-16	1.5537454E-12	2.242296E-12	5.8866636E-4	2	83817500	83932500	5000
chr11	86560000	86570000	chr11	87010000	87020000	.	.	.	.	0,255,255	27.0	4.272465	6.610372	6.194468	11.868147	1.479055E-8	4.687926E-5	1.4275719E-6	0.020960195	3	86561666	87011666	7453
chr11	60935000	60940000	chr11	61170000	61175000	.	.	.	.	0,255,255	21.0	2.7497005	4.391206	5.1094403	4.432752	9.787256E-8	4.1243235E-5	7.679312E-4	4.9557642E-5	2	60935000	61175000	3536
chr11	20650000	20675000	chr11	20900000	20925000	.	.	.	.	0,255,255	97.0	48.308655	47.1371	42.892498	60.713802	2.9122788E-7	2.928886E-7	3.1912631E-7	0.0017032799	1	20662500	20912500	0
chr11	57950000	57955000	chr11	58100000	58105000	.	.	.	.	0,255,255	64.0	9.778435	8.726155	15.711858	4.8988814	7.518542E-27	6.643727E-27	7.3288326E-13	0.0	4	57956250	58101250	6374
chr11	83025000	83050000	chr11	83175000	83200000	.	.	.	.	0,255,255	209.0	42.69534	79.63541	116.9437	105.155785	0.0	3.5980203E-19	6.9156303E-10	6.940497E-10	2	83050000	83187500	12500
chr11	80040000	80045000	chr11	80090000	80095000	.	.	.	.	0,255,255	36.0	12.509342	13.534367	15.285713	18.234488	3.1258597E-4	3.4077844E-4	5.394374E-4	0.017809618	2	80047500	80095000	5590
chr11	32450000	32475000	chr11	32700000	32725000	.	.	.	.	0,255,255	141.0	79.113495	63.36079	74.866135	69.34682	0.0014277248	2.1993085E-8	2.7010515E-8	2.6184031E-8	1	32462500	32712500	0
chr11	109310000	109315000	chr11	109585000	109590000	.	.	.	.	0,255,255	21.0	4.219978	5.463637	7.091847	6.9242697	4.427806E-5	6.302441E-4	0.0085891355	0.008497909	1	109312500	109587500	0
chr11	99460000	99470000	chr11	100000000	100010000	.	.	.	.	0,255,255	22.0	3.8434815	5.203008	5.2262845	5.546198	7.8873956E-7	5.180394E-4	6.2081113E-4	6.1119517E-4	1	99465000	100005000	0
chr11	16505000	16510000	chr11	16950000	16955000	.	.	.	.	0,255,255	28.0	9.324154	5.656161	6.305624	7.509262	2.0210758E-4	1.0228841E-7	7.54814E-6	7.1544728E-6	1	16507500	16952500	0
chr11	113495000	113500000	chr11	113615000	113620000	.	.	.	.	0,255,255	32.0	5.6428194	5.74905	6.7014027	7.281192	3.09394E-10	2.8668726E-10	5.3031382E-8	5.159131E-8	4	113501250	113616250	6374
chr11	98920000	98925000	chr11	98970000	98975000	.	.	.	.	0,255,255	172.0	15.026393	14.767961	20.654366	11.96107	0.0	0.0	0.0	0.0	14	98925357	98971428	11435
chr11	113175000	113180000	chr11	113610000	113615000	.	.	.	.	0,255,255	15.0	2.393296	2.5882254	4.2866397	3.2646072	1.4679244E-4	0.0011529332	0.03599067	0.007355568	2	113177500	113620000	7500
chr11	116225000	116230000	chr11	116460000	116465000	.	.	.	.	0,255,255	39.0	3.5458496	5.405808	4.832824	7.9522758	3.2887229E-21	2.724292E-15	4.65831E-18	1.1735474E-9	6	116227500	116460000	12500
chr11	56130000	56135000	chr11	57465000	57470000	.	.	.	.	0,255,255	35.0	0.92048514	0.92272395	1.6074694	0.95383155	1.059101E-29	1.785495E-29	1.381653E-25	3.2891023E-29	1	56132500	57467500	0
chr11	96090000	96095000	chr11	96235000	96240000	.	.	.	.	0,255,255	17.0	2.9930468	2.4759111	3.255338	3.0735958	6.828528E-5	6.1374026E-6	7.4332603E-4	7.66837E-5	1	96092500	96237500	0
chr11	113865000	113870000	chr11	114635000	114640000	.	.	.	.	0,255,255	14.0	1.8835413	1.3870646	1.5018256	1.7314835	9.91959E-5	1.5936954E-5	1.8167742E-5	1.2232813E-4	1	113867500	114637500	0
chr11	95775000	95800000	chr11	96725000	96750000	.	.	.	.	0,255,255	32.0	9.788794	12.319283	11.376324	11.837513	1.392255E-5	0.0013631958	0.0015577137	0.0014767826	1	95787500	96737500	0
chr11	120820000	120830000	chr11	120930000	120940000	.	.	.	.	0,255,255	66.0	30.239096	30.22598	37.93337	28.018457	2.8894162E-6	3.0611548E-6	0.0021310856	4.046922E-6	1	120825000	120935000	0
chr11	119500000	119505000	chr11	119905000	119910000	.	.	.	.	0,255,255	65.0	8.408068	5.418573	7.5484614	7.586806	1.2588365E-27	3.107084E-38	1.2876583E-32	1.2951686E-32	10	119500000	119903500	8500
chr11	19000000	19025000	chr11	22000000	22025000	.	.	.	.	0,255,255	19.0	3.8691125	2.8871436	2.384374	2.8732872	1.17431075E-4	4.384637E-5	2.9628045E-6	3.4845198E-5	2	19012500	22000000	12500
chr11	29370000	29375000	chr11	29690000	29695000	.	.	.	.	0,255,255	20.0	2.5540364	3.1349568	4.8289404	1.5486896	5.4757123E-7	5.271556E-7	1.7876159E-4	4.8298875E-11	1	29372500	29692500	0
chr11	72350000	72375000	chr11	72725000	72750000	.	.	.	.	0,255,255	62.0	30.480284	31.860487	32.570255	35.946373	1.0675621E-4	0.02403134	0.025373794	0.025772091	2	72350000	72737500	12500
chr11	67000000	67025000	chr11	67350000	67375000	.	.	.	.	0,255,255	53.0	18.254255	23.028372	21.58118	30.79364	1.9849693E-7	1.4086024E-4	1.6564976E-4	0.017666655	1	67012500	67362500	0
chr11	49990000	49995000	chr11	50025000	50030000	.	.	.	.	0,255,255	40.0	20.243011	19.63544	19.062553	21.940504	0.06460621	0.055475622	0.0016849568	0.06710147	3	49989166	50025833	3728
chr11	120575000	120580000	chr11	120615000	120620000	.	.	.	.	0,255,255	42.0	22.030827	20.493437	16.840082	23.740902	0.02552575	0.022351393	4.424564E-4	0.027208919	2	120580000	120617500	2500
chr11	40675000	40700000	chr11	55450000	55475000	.	.	.	.	0,255,255	17.0	1.9429437	2.0298727	1.600135	3.0248442	1.7820128E-6	7.014672E-5	5.924519E-6	5.541573E-4	1	40687500	55462500	0
chr11	120570000	120575000	chr11	120670000	120675000	.	.	.	.	0,255,255	32.0	8.398208	9.724681	7.78856	11.664151	3.5805087E-6	3.53909E-6	5.3031382E-8	2.745973E-4	1	120572500	120672500	0
chr11	119040000	119050000	chr11	120230000	120240000	.	.	.	.	0,255,255	19.0	1.0857947	2.0735316	2.0968628	2.5753171	8.8656044E-10	4.07311E-7	6.456232E-7	8.556152E-6	1	119045000	120235000	0
chr11	71225000	71230000	chr11	71320000	71325000	.	.	.	.	0,255,255	33.0	5.608766	5.4130216	5.181566	7.2384353	6.604512E-11	5.995359E-11	8.416574E-11	1.3915142E-8	3	71225833	71324166	3728
chr11	104750000	104775000	chr11	105100000	105125000	.	.	.	.	0,255,255	70.0	35.9662	31.632862	35.541176	35.18992	5.2414E-4	6.030118E-4	6.681041E-4	6.683532E-4	1	104762500	105112500	0
chr11	53275000	53300000	chr11	55475000	55500000	.	.	.	.	0,255,255	33.0	4.52271	4.509914	3.2590992	6.917826	1.2721987E-12	3.2316233E-12	1.9555545E-14	1.1934047E-7	2	53275000	55500000	17678
chr11	119300000	119305000	chr11	119490000	119495000	.	.	.	.	0,255,255	24.0	7.393442	6.834784	7.812094	8.59514	4.3692917E-4	4.1998053E-4	5.57737E-4	0.008213422	1	119302500	119492500	0
chr11	58100000	58110000	chr11	58330000	58340000	.	.	.	.	0,255,255	26.0	8.0494995	6.746922	7.817536	6.647365	0.0026751717	1.4028125E-4	1.7008667E-4	1.6305572E-4	1	58105000	58335000	0
chr11	106155000	106160000	chr11	106325000	106330000	.	.	.	.	0,255,255	31.0	7.040463	6.2977347	7.619161	6.7498507	1.5312884E-7	1.3350041E-7	1.9389653E-7	1.865873E-7	2	106160000	106327500	2500
chr11	94660000	94665000	chr11	94715000	94720000	.	.	.	.	0,255,255	30.0	10.21363	9.438778	6.4351873	12.129992	9.207914E-4	2.9146782E-5	6.860736E-7	0.0014249061	1	94662500	94717500	0
chr11	44470000	44475000	chr11	44540000	44545000	.	.	.	.	0,255,255	53.0	13.520578	12.190038	19.631493	12.409309	2.1852646E-11	7.0363645E-15	3.8670503E-5	3.8140685E-11	1	44472500	44542500	0
chr11	71990000	71995000	chr11	72035000	72040000	.	.	.	.	0,255,255	32.0	8.516794	8.114423	9.855524	6.519257	3.5805087E-6	3.53909E-6	2.804681E-4	5.159131E-8	3	71992500	72035833	6009
chr11	54710000	54715000	chr11	54785000	54790000	.	.	.	.	0,255,255	35.0	12.252569	12.164988	12.789148	11.317706	1.2116586E-5	1.303821E-5	0.0011280053	1.814699E-5	3	54712500	54787500	10000
chr11	79155000	79160000	chr11	79190000	79195000	.	.	.	.	0,255,255	33.0	9.411143	10.600112	11.9560995	9.456035	1.191524E-6	8.1436956E-5	1.1708102E-4	1.5685221E-6	5	79153500	79197500	11662
chr11	63920000	63925000	chr11	64895000	64900000	.	.	.	.	0,255,255	26.0	1.7806829	1.7714788	1.9192642	3.5675337	8.418282E-16	1.0575507E-15	1.3796526E-15	7.7506385E-10	3	63924166	64895833	3728
chr11	43345000	43350000	chr11	43410000	43415000	.	.	.	.	0,255,255	33.0	12.115843	10.323923	10.735927	8.610023	7.503767E-5	8.1436956E-5	1.1708102E-4	1.5685221E-6	1	43347500	43412500	0
chr11	21180000	21185000	chr11	21235000	21240000	.	.	.	.	0,255,255	41.0	10.085006	10.040789	11.15281	12.101928	2.4736032E-8	2.5957592E-8	3.8009457E-8	3.6181845E-8	3	21180833	21235833	3727
chr11	103100000	103105000	chr11	103155000	103160000	.	.	.	.	0,255,255	108.0	18.76166	17.428556	24.431622	22.955694	4.28128E-40	4.4952E-40	1.3582716E-31	1.4908972E-31	13	103107500	103164038	19127
chr11	6460000	6470000	chr11	6560000	6570000	.	.	.	.	0,255,255	73.0	27.859102	36.1877	44.862553	36.74927	1.6104114E-8	4.0975283E-5	0.018363196	5.683123E-5	1	6465000	6565000	0
chr11	120480000	120490000	chr11	120710000	120720000	.	.	.	.	0,255,255	47.0	25.92346	21.089968	20.980036	24.141932	0.064846694	0.0020081955	0.0025645755	0.0024817833	2	120475000	120715000	10000
chr11	120150000	120160000	chr11	120300000	120310000	.	.	.	.	0,255,255	53.0	23.106312	21.095186	20.695135	30.142157	4.2327716E-5	4.4185224E-5	5.842424E-5	0.0080474	1	120155000	120305000	0
chr11	94420000	94425000	chr11	94485000	94490000	.	.	.	.	0,255,255	30.0	9.788882	11.2255	12.229572	11.861732	2.9251934E-5	0.0010160779	0.0014532468	0.0014249061	3	94414166	94487500	11666
chr11	88555000	88560000	chr11	88715000	88720000	.	.	.	.	0,255,255	44.0	7.7984524	8.0050335	8.490141	12.21476	7.152879E-16	9.072294E-13	1.3303535E-12	1.1217527E-9	3	88555833	88720833	6872
chr11	87290000	87300000	chr11	87340000	87350000	.	.	.	.	0,255,255	64.0	27.592138	33.508938	33.361725	31.965492	1.1171259E-5	0.0038585162	0.0052436595	0.005340085	1	87295000	87345000	0
chr11	43210000	43215000	chr11	43410000	43415000	.	.	.	.	0,255,255	22.0	2.3234482	2.9858847	3.3709056	4.0887647	4.139942E-10	1.6017532E-8	6.127464E-7	1.3109549E-5	1	43212500	43412500	0
chr11	78560000	78565000	chr11	78825000	78830000	.	.	.	.	0,255,255	29.0	7.2392845	5.9341283	5.5475535	10.129139	1.8140174E-6	2.4786317E-8	3.3007286E-8	0.003057694	3	78565833	78820833	10672
chr11	103230000	103235000	chr11	103270000	103275000	.	.	.	.	0,255,255	74.0	16.889479	16.945744	17.78942	17.13228	2.7893953E-18	2.8672462E-18	4.668147E-18	4.700287E-18	5	103232500	103272500	5000
chr11	33730000	33735000	chr11	33915000	33920000	.	.	.	.	0,255,255	46.0	3.2198422	3.0884316	3.9431548	3.9884136	3.8740678E-28	6.9500974E-32	6.9830103E-28	3.181954E-24	10	33731500	33916500	11045
chr11	75250000	75255000	chr11	75290000	75295000	.	.	.	.	0,255,255	37.0	13.284154	14.486597	14.934991	15.390137	1.4434132E-4	1.5816442E-4	2.502442E-4	2.479967E-4	1	75252500	75292500	0
chr11	87470000	87475000	chr11	87520000	87525000	.	.	.	.	0,255,255	32.0	7.33478	7.647334	8.459695	9.500752	4.1775856E-8	3.6088334E-8	4.780276E-6	4.7186136E-6	5	87474500	87517500	10198
chr11	97795000	97800000	chr11	97840000	97845000	.	.	.	.	0,255,255	44.0	14.243399	14.205566	13.070131	16.285757	3.126389E-7	3.4004862E-7	5.38924E-7	1.0535315E-4	4	97797500	97838750	6250
chr11	85235000	85240000	chr11	85310000	85315000	.	.	.	.	0,255,255	28.0	7.542928	9.214603	8.060729	13.41546	5.9047557E-6	2.0479987E-4	2.720269E-4	0.079021476	2	85235000	85312500	2500
chr11	96865000	96870000	chr11	96960000	96965000	.	.	.	.	0,255,255	21.0	5.8911605	4.5261936	7.564849	5.4947968	6.539552E-4	4.1243235E-5	0.0085891355	7.4378017E-4	1	96867500	96962500	0
chr11	121350000	121355000	chr11	121420000	121425000	.	.	.	.	0,255,255	27.0	10.307379	10.288047	9.179741	9.725552	0.008019081	0.008982277	6.7928346E-4	6.7559094E-4	1	121352500	121422500	0
chr11	20245000	20250000	chr11	20330000	20335000	.	.	.	.	0,255,255	45.0	11.967025	10.886368	8.100631	14.20301	2.3299987E-10	2.4053795E-10	3.173152E-13	2.0350588E-7	1	20247500	20332500	0
chr11	57610000	57620000	chr11	57740000	57750000	.	.	.	.	0,255,255	46.0	17.173018	19.638874	23.386757	22.702005	3.390157E-5	0.0035237405	0.0044973427	0.0043414547	1	57615000	57745000	0
chr11	46630000	46635000	chr11	46665000	46670000	.	.	.	.	0,255,255	37.0	16.899021	15.113972	16.82043	14.422599	0.006983088	1.5816442E-4	0.0103903385	2.479967E-4	1	46632500	46667500	0
chr11	26385000	26390000	chr11	26640000	26645000	.	.	.	.	0,255,255	20.0	3.089285	3.27075	3.3469458	2.7938924	5.4757123E-7	9.505032E-6	1.2621031E-5	6.602914E-7	2	26387500	26640000	2500
chr11	30100000	30125000	chr11	30825000	30850000	.	.	.	.	0,255,255	77.0	43.654945	33.28841	36.860504	30.068977	0.007768785	1.1047496E-5	1.3075189E-5	2.5567473E-9	2	30125000	30850000	17678
chr11	21090000	21095000	chr11	21175000	21180000	.	.	.	.	0,255,255	54.0	11.103021	9.193096	10.065254	7.7087536	1.7807887E-15	2.0727869E-19	2.5618209E-15	2.5975486E-23	2	21092500	21175000	2500
chr11	53910000	53920000	chr11	53960000	53970000	.	.	.	.	0,255,255	49.0	21.023699	24.123323	24.205412	24.393866	5.7014177E-4	6.093773E-4	7.878383E-4	7.6289783E-4	1	53915000	53965000	0
chr11	20110000	20115000	chr11	20330000	20335000	.	.	.	.	0,255,255	18.0	5.319643	3.5978832	2.4420905	3.8931918	0.011994049	1.6257896E-4	1.4185368E-6	1.8663572E-4	1	20112500	20332500	0
chr11	120110000	120115000	chr11	120305000	120310000	.	.	.	.	0,255,255	29.0	4.326128	4.7293563	6.92585	6.240986	3.0150663E-10	2.634667E-10	2.3206114E-6	2.1950502E-6	2	120110000	120307500	2500
chr11	80275000	80300000	chr11	80650000	80675000	.	.	.	.	0,255,255	71.0	27.028816	26.455416	27.20654	36.28802	2.1153838E-7	2.532414E-7	3.0220838E-7	3.9591923E-4	1	80287500	80662500	0
chr11	79625000	79630000	chr11	79685000	79690000	.	.	.	.	0,255,255	72.0	13.143691	13.084279	14.543447	15.598134	2.882009E-22	3.0422303E-22	4.78203E-22	5.639242E-17	8	79629375	79677500	12135
chr11	77750000	77760000	chr11	77950000	77960000	.	.	.	.	0,255,255	32.0	8.105462	11.458316	10.612366	14.201354	8.848458E-6	4.6028016E-4	5.403154E-4	0.01315893	1	77755000	77955000	0
chr11	79580000	79585000	chr11	79685000	79690000	.	.	.	.	0,255,255	85.0	9.447987	7.2566705	7.43984	10.331019	0.0	0.0	0.0	1.4158315E-37	12	79587500	79681250	17002
chr11	101665000	101670000	chr11	101730000	101735000	.	.	.	.	0,255,255	91.0	10.868967	9.701138	10.941725	12.672926	0.0	0.0	0.0	3.4042675E-35	11	101667500	101728409	18547
chr11	115630000	115640000	chr11	116410000	116420000	.	.	.	.	0,255,255	12.0	1.4144197	1.4585711	1.4020137	1.2685939	7.4639264E-4	0.0019497618	0.0017378847	0.0018751579	1	115635000	116415000	0
chr11	106500000	106525000	chr11	106725000	106750000	.	.	.	.	0,255,255	171.0	59.53192	65.25998	74.29926	76.74199	2.5479774E-26	8.56765E-17	1.09036176E-16	1.06531546E-16	1	106512500	106737500	0
chr11	76085000	76090000	chr11	76165000	76170000	.	.	.	.	0,255,255	54.0	7.8435388	8.280881	8.873471	9.29101	2.27759E-19	2.0727869E-19	3.3445158E-19	3.1032637E-19	1	76087500	76167500	0
chr11	3860000	3865000	chr11	3910000	3915000	.	.	.	.	0,255,255	36.0	12.200608	11.922866	11.887101	12.392675	4.6480645E-6	4.980644E-6	7.166792E-6	5.3160154E-4	1	3862500	3912500	0
chr11	98550000	98555000	chr11	98585000	98590000	.	.	.	.	0,255,255	71.0	23.021204	21.146921	21.49196	20.982635	7.310008E-12	6.6310555E-12	7.818881E-12	7.819737E-12	2	98550000	98587500	2500
chr11	86690000	86700000	chr11	86830000	86840000	.	.	.	.	0,255,255	46.0	22.880045	19.835218	21.157024	24.271633	0.0032178347	0.0035237405	0.0044973427	0.0043414547	2	86690000	86835000	5000
chr11	105345000	105350000	chr11	105910000	105915000	.	.	.	.	0,255,255	41.0	3.9721448	4.553299	6.103289	5.513713	6.898899E-20	5.808223E-20	1.1309425E-16	1.1838972E-16	9	105348055	105913055	14456
chr11	51615000	51620000	chr11	51680000	51685000	.	.	.	.	0,255,255	189.0	10.013427	10.708902	18.433323	18.382626	0.0	0.0	0.0	0.0	13	51616730	51682884	14961
chr11	70075000	70080000	chr11	70110000	70115000	.	.	.	.	0,255,255	38.0	10.727557	12.00591	11.576367	11.906275	6.2573594E-7	6.6410604E-7	9.60868E-7	9.2392213E-7	2	70075000	70112500	2500
chr11	115625000	115630000	chr11	115705000	115710000	.	.	.	.	0,255,255	63.0	15.125086	13.95938	9.662089	21.078083	8.65599E-17	9.6797397E-17	7.01802E-26	1.4913837E-8	20	115639750	115709000	28545
chr11	111530000	111540000	chr11	112100000	112110000	.	.	.	.	0,255,255	20.0	3.4603827	3.2536964	3.8159647	3.71124	1.6356538E-5	2.3517452E-5	3.009231E-5	2.6935784E-5	1	111535000	112105000	0
chr11	95040000	95050000	chr11	95250000	95260000	.	.	.	.	0,255,255	56.0	22.777693	17.241919	15.70805	24.917948	4.9225273E-6	5.01161E-9	6.4586954E-9	0.0017984435	1	95045000	95255000	0
chr11	80425000	80430000	chr11	80670000	80675000	.	.	.	.	0,255,255	35.0	5.577046	3.692203	5.0016108	7.12569	2.721487E-12	1.3899587E-17	3.4180295E-12	9.0225843E-10	2	80427500	80670000	2500
chr11	43760000	43770000	chr11	44450000	44460000	.	.	.	.	0,255,255	34.0	6.9111347	5.4799657	8.29072	8.027959	6.2843566E-9	3.3063843E-11	1.2157417E-6	1.2031472E-6	2	43770000	44455000	5000
chr11	69190000	69195000	chr11	69240000	69245000	.	.	.	.	0,255,255	56.0	7.348651	7.4553914	9.041344	9.638573	4.1897275E-25	3.3263607E-25	1.2371379E-20	1.16894935E-20	7	69192500	69243928	16428
chr11	121150000	121155000	chr11	121185000	121190000	.	.	.	.	0,255,255	25.0	8.016823	8.833673	7.8991117	8.9932785	0.002726682	0.0028516212	0.0037808327	0.0037228737	1	121152500	121187500	0
chr11	6655000	6660000	chr11	6705000	6710000	.	.	.	.	0,255,255	21.0	5.3184395	5.476994	6.979921	5.6096754	6.539552E-4	6.302441E-4	0.0085891355	7.4378017E-4	3	6652500	6709166	15365
chr11	84825000	84830000	chr11	84870000	84875000	.	.	.	.	0,255,255	66.0	16.846354	15.265125	16.288128	13.572202	4.61383E-14	1.6434415E-18	7.43879E-14	2.5524035E-18	6	84825000	84870833	8207
chr11	115200000	115205000	chr11	115350000	115355000	.	.	.	.	0,255,255	25.0	4.4460983	3.8290374	4.9404206	4.2644978	1.6612465E-7	3.0686613E-9	1.9524622E-7	1.9248843E-7	4	115201250	115348750	19764
chr11	66905000	66910000	chr11	67085000	67090000	.	.	.	.	0,255,255	23.0	0.99702716	1.8844094	3.1202087	2.7583227	7.792692E-14	1.2579566E-12	3.2661196E-9	3.443547E-9	3	66905833	67085833	3727
chr11	102900000	102905000	chr11	102990000	102995000	.	.	.	.	0,255,255	75.0	9.14416	10.70805	10.879245	12.160632	7.148168E-36	6.993693E-30	1.0105701E-29	9.7483525E-30	7	102898214	102993928	7726
chr11	119040000	119045000	chr11	119125000	119130000	.	.	.	.	0,255,255	33.0	8.912003	10.505089	16.191456	10.473632	1.191524E-6	8.1436956E-5	0.07817612	1.1414374E-4	3	119044166	119129166	3727
chr11	113645000	113650000	chr11	113750000	113755000	.	.	.	.	0,255,255	26.0	4.926948	5.6122203	5.5572767	9.358993	3.6496132E-8	1.5330301E-6	2.000311E-6	0.0016192677	1	113647500	113752500	0
chr11	44585000	44590000	chr11	45645000	45650000	.	.	.	.	0,255,255	18.0	1.6728604	1.4135467	4.308347	0.9609409	5.4426913E-8	3.3183276E-9	0.0018481814	1.5086232E-7	2	44587500	45637500	10000
chr11	116135000	116140000	chr11	116195000	116200000	.	.	.	.	0,255,255	43.0	15.368889	15.98969	18.630274	16.110525	8.087588E-7	1.4327044E-4	2.1849271E-4	2.1585518E-4	3	116139166	116210833	13437
chr11	58300000	58325000	chr11	59150000	59175000	.	.	.	.	0,255,255	37.0	18.586178	17.336285	18.158571	17.265928	0.023504997	0.03596493	0.038352996	0.03835214	3	58312500	59187500	25000
chr11	116885000	116890000	chr11	117055000	117060000	.	.	.	.	0,255,255	48.0	13.810583	8.214123	8.680236	14.044676	5.4438964E-9	2.6108808E-15	3.8294398E-15	9.429283E-9	2	116885000	117057500	2500
chr11	51275000	51300000	chr11	52375000	52400000	.	.	.	.	0,255,255	28.0	3.623582	10.0812645	10.313542	10.73586	7.478708E-11	0.02641661	0.027811244	0.027602646	3	51270833	52395833	18634
chr11	75910000	75920000	chr11	76030000	76040000	.	.	.	.	0,255,255	48.0	18.830803	22.851414	24.554836	28.533749	6.9677058E-6	0.0011161383	0.001434251	0.065676026	2	75920000	76035000	5000
chr11	82745000	82750000	chr11	82885000	82890000	.	.	.	.	0,255,255	54.0	8.455822	6.38531	6.1732574	10.389733	2.27759E-19	1.403337E-23	1.28395E-27	2.5341646E-15	6	82745833	82885833	13437
chr11	69395000	69400000	chr11	69430000	69435000	.	.	.	.	0,255,255	59.0	17.488997	14.922661	16.901905	17.61671	1.0068693E-10	1.7558187E-14	1.5861243E-10	1.591802E-10	2	69400000	69435000	3536
chr11	46635000	46640000	chr11	46730000	46735000	.	.	.	.	0,255,255	24.0	5.803976	4.8093834	5.587213	8.078863	2.1066537E-5	6.5594475E-7	2.4792313E-5	0.008213422	2	46635000	46732500	2500
chr11	63920000	63925000	chr11	64975000	64980000	.	.	.	.	0,255,255	20.0	2.857541	2.5143912	2.5699606	2.60878	5.4757123E-7	5.271556E-7	6.512062E-7	6.602914E-7	1	63922500	64977500	0
chr11	67110000	67120000	chr11	67670000	67680000	.	.	.	.	0,255,255	19.0	3.7039957	4.0108423	5.730298	4.645293	6.758571E-5	0.0012453664	0.01217444	0.0014008713	1	67115000	67675000	0
chr11	121170000	121180000	chr11	121280000	121290000	.	.	.	.	0,255,255	34.0	15.737251	14.722428	14.134227	15.963638	0.055625934	0.0031656825	0.0038177557	0.070505366	2	121175000	121290000	5000
chr11	114670000	114680000	chr11	114910000	114920000	.	.	.	.	0,255,255	32.0	14.532679	12.287989	10.071979	13.832212	0.011442647	4.6028016E-4	5.403154E-4	0.01315893	2	114670000	114915000	5000
chr11	77980000	77985000	chr11	78175000	78180000	.	.	.	.	0,255,255	52.0	13.615663	8.607543	6.7247376	8.0027275	6.847742E-11	5.117321E-18	1.0062382E-21	7.8330315E-18	6	77982500	78175000	12500
chr11	111535000	111540000	chr11	113165000	113170000	.	.	.	.	0,255,255	16.0	1.0026037	0.7391148	1.2970765	0.7551057	6.9109396E-6	1.30752605E-5	3.2133912E-7	1.7724416E-5	2	111537500	113165000	2500
chr11	53725000	53750000	chr11	54250000	54275000	.	.	.	.	0,255,255	42.0	20.74034	18.248121	21.595503	16.781044	0.050669514	0.0019107028	0.07214277	0.0020894266	2	53737500	54250000	12500
chr11	100815000	100820000	chr11	101080000	101085000	.	.	.	.	0,255,255	16.0	4.4381323	4.707674	4.934591	3.60287	0.01324732	0.013297389	0.014459208	0.0023472903	2	100815000	101082500	2500
chr11	87430000	87435000	chr11	87505000	87510000	.	.	.	.	0,255,255	25.0	3.91076	4.5685635	8.127948	5.623047	3.4291947E-9	1.4910543E-7	0.0037808327	7.028037E-6	4	87431250	87513750	6374
chr11	5880000	5890000	chr11	5950000	5960000	.	.	.	.	0,255,255	69.0	34.083088	32.687683	29.984255	34.62106	3.1229216E-4	3.5927846E-4	4.8631665E-7	4.9540465E-4	2	5880000	5955000	5000
chr11	106645000	106650000	chr11	106740000	106745000	.	.	.	.	0,255,255	96.0	9.761697	10.735042	18.741283	12.45307	0.0	0.0	1.6743988E-31	6.02487E-39	11	106657045	106742500	18408
chr11	54730000	54735000	chr11	54805000	54810000	.	.	.	.	0,255,255	33.0	9.429155	10.925513	14.00716	11.482532	1.191524E-6	8.1436956E-5	0.0044674156	1.1414374E-4	1	54732500	54807500	0
chr11	54000000	54010000	chr11	54120000	54130000	.	.	.	.	0,255,255	47.0	15.556305	15.5238285	19.794188	17.053734	4.7600142E-8	4.0396653E-8	0.0025645755	1.9124724E-5	2	54005000	54120000	5000
chr11	101210000	101215000	chr11	101300000	101305000	.	.	.	.	0,255,255	36.0	7.1243114	7.5205283	9.386097	9.524895	1.6971807E-10	1.4917667E-10	4.9120548E-8	4.9313922E-8	2	101217500	101302500	5000
chr11	70510000	70520000	chr11	70750000	70760000	.	.	.	.	0,255,255	49.0	16.577248	15.669208	16.23918	21.076014	3.0955505E-6	2.994088E-6	3.642103E-6	7.6289783E-4	3	70518333	70758333	7454
chr11	99465000	99470000	chr11	100295000	100300000	.	.	.	.	0,255,255	22.0	2.116396	1.6165735	2.3134665	1.3910787	4.139942E-10	1.2223725E-11	7.414751E-10	3.989265E-13	2	99467500	100295000	2500
chr11	33025000	33030000	chr11	33145000	33150000	.	.	.	.	0,255,255	18.0	3.133309	2.4015963	2.000488	1.8874091	1.469309E-5	1.0545376E-6	1.4185368E-6	7.406599E-8	2	33030000	33147500	2500
chr11	83555000	83560000	chr11	83630000	83635000	.	.	.	.	0,255,255	70.0	8.80084	9.111064	10.283085	11.565072	1.1461437E-31	9.848518E-32	5.1924717E-26	4.871254E-26	6	83558333	83636666	10866
chr11	68850000	68855000	chr11	68900000	68905000	.	.	.	.	0,255,255	35.0	11.162778	11.157419	11.747912	11.414991	1.2116586E-5	1.303821E-5	1.8733215E-5	1.814699E-5	1	68852500	68902500	0
chr11	3470000	3475000	chr11	3785000	3790000	.	.	.	.	0,255,255	15.0	3.2462785	2.827065	3.0543144	3.6792855	0.006959335	0.0011529332	0.0013151953	0.007355568	1	3472500	3787500	0
chr11	108920000	108930000	chr11	109440000	109450000	.	.	.	.	0,255,255	20.0	0.54158014	1.556722	3.0364144	1.7728646	5.8732186E-11	7.699984E-11	2.1582123E-6	3.1558542E-9	1	108925000	109445000	0
chr11	46520000	46525000	chr11	46660000	46665000	.	.	.	.	0,255,255	21.0	3.8190136	3.7688336	7.105437	5.1210775	2.2996846E-6	2.1096218E-6	0.0085891355	7.4378017E-4	2	46522500	46665000	2500
chr11	120010000	120020000	chr11	120060000	120070000	.	.	.	.	0,255,255	94.0	43.533413	46.345978	45.341656	46.14497	4.796954E-7	5.8012847E-7	8.313148E-7	7.986694E-7	1	120015000	120065000	0
chr11	114065000	114070000	chr11	114280000	114285000	.	.	.	.	0,255,255	21.0	3.515549	3.9668975	5.533661	5.495637	2.2996846E-6	4.1243235E-5	7.679312E-4	7.4378017E-4	2	114067500	114285000	2500
chr11	119430000	119435000	chr11	119480000	119485000	.	.	.	.	0,255,255	30.0	9.22811	9.610962	9.75863	15.325414	2.9251934E-5	2.9146782E-5	3.91343E-5	0.027983744	3	119422500	119472500	14142
chr11	72825000	72830000	chr11	72865000	72870000	.	.	.	.	0,255,255	25.0	10.61662	11.518912	11.961955	12.128183	0.028093556	0.031412236	0.04446539	0.04426039	3	72824166	72865833	6871
chr11	78575000	78600000	chr11	78925000	78950000	.	.	.	.	0,255,255	91.0	46.061653	43.567833	51.682995	47.15496	9.965164E-6	1.0415741E-5	0.014939971	1.1069338E-5	2	78575000	78937500	12500
chr11	115720000	115725000	chr11	115810000	115815000	.	.	.	.	0,255,255	110.0	9.726719	9.032853	13.179287	20.800066	0.0	0.0	0.0	8.32486E-33	10	115723000	115813500	15532
chr11	4180000	4185000	chr11	4215000	4220000	.	.	.	.	0,255,255	71.0	19.936613	20.906586	22.885965	18.03319	7.310008E-12	6.6310555E-12	7.818881E-12	1.9565476E-16	1	4182500	4217500	0
chr11	59880000	59885000	chr11	60025000	60030000	.	.	.	.	0,255,255	141.0	5.64469	12.912191	17.337881	14.519856	0.0	0.0	0.0	0.0	5	59878500	60029500	13601
chr11	117910000	117915000	chr11	118020000	118025000	.	.	.	.	0,255,255	39.0	9.633234	11.938601	13.117913	15.761923	8.8156143E-10	2.3095254E-7	4.9468057E-5	0.0031606543	4	117917500	118021250	10078
chr11	49725000	49730000	chr11	49865000	49870000	.	.	.	.	0,255,255	43.0	5.8833847	6.1826363	9.209659	7.783807	2.255703E-18	1.9801651E-18	5.369394E-12	4.8926978E-15	4	49728750	49871250	6374
chr11	75650000	75655000	chr11	75685000	75690000	.	.	.	.	0,255,255	39.0	15.051263	15.476211	14.302828	14.755322	2.8672217E-5	3.138284E-5	4.9468057E-5	4.8940805E-5	1	75652500	75687500	0
chr11	34730000	34735000	chr11	34790000	34795000	.	.	.	.	0,255,255	33.0	10.519342	11.333189	13.82352	17.08676	7.503767E-5	8.1436956E-5	0.0044674156	0.078388244	5	34727500	34795500	10198
chr11	67890000	67900000	chr11	68400000	68410000	.	.	.	.	0,255,255	22.0	7.0465207	5.1085463	3.8519404	6.4122024	0.0056381593	5.180394E-4	1.5132015E-6	0.0075684534	1	67895000	68405000	0
chr11	117790000	117795000	chr11	117825000	117830000	.	.	.	.	0,255,255	86.0	24.097385	20.608923	18.476162	25.947636	4.812518E-19	4.441099E-19	4.4200084E-25	2.767663E-13	5	117785500	117826500	7071
chr11	98785000	98790000	chr11	98825000	98830000	.	.	.	.	0,255,255	57.0	14.947942	14.652006	10.583726	18.04859	1.894834E-13	2.1345332E-13	3.5784803E-17	1.2221854E-9	1	98787500	98827500	0
chr11	4255000	4260000	chr11	4420000	4425000	.	.	.	.	0,255,255	117.0	6.4792604	8.743095	17.697796	14.412127	0.0	0.0	0.0	0.0	7	4261785	4421785	9312
chr11	76405000	76410000	chr11	76490000	76495000	.	.	.	.	0,255,255	22.0	5.748271	7.268133	7.6777472	7.5932627	2.188134E-4	0.0028356963	0.003643062	0.0035855894	3	76409166	76495833	3728
chr11	30090000	30095000	chr11	30220000	30225000	.	.	.	.	0,255,255	32.0	4.353406	4.6168947	4.5267434	7.450436	1.7523552E-12	1.5369625E-12	2.1308055E-12	5.159131E-8	2	30095000	30222500	2500
chr11	32520000	32530000	chr11	32710000	32720000	.	.	.	.	0,255,255	33.0	8.50255	9.407086	10.8371525	11.163131	2.9716061E-6	3.0191181E-6	2.309977E-4	2.1969117E-4	1	32525000	32715000	0
chr11	99250000	99255000	chr11	99285000	99290000	.	.	.	.	0,255,255	36.0	10.014994	11.225229	10.541487	10.804666	4.6480645E-6	4.980644E-6	7.166792E-6	6.897904E-6	3	99250833	99290833	6872
chr11	80285000	80290000	chr11	80350000	80355000	.	.	.	.	0,255,255	82.0	8.413443	9.443378	12.668333	14.354729	3.943E-42	3.156E-42	1.0172206E-28	1.0465527E-28	10	80291500	80353000	21708
chr11	9300000	9325000	chr11	11225000	11250000	.	.	.	.	0,255,255	35.0	12.631878	8.68284	11.094314	8.642001	0.0027894839	1.2488808E-6	1.2007857E-4	1.2518605E-6	1	9312500	11237500	0
chr11	106160000	106165000	chr11	106215000	106220000	.	.	.	.	0,255,255	53.0	15.400782	17.332521	30.398458	17.914644	2.1852646E-11	3.730996E-8	0.011272592	5.7717486E-8	1	106162500	106217500	0
chr11	51875000	51880000	chr11	51910000	51915000	.	.	.	.	0,255,255	33.0	12.59231	13.564793	13.506371	13.070796	0.0026291902	0.002847453	0.0044674156	0.004401384	1	51877500	51912500	0
chr11	23425000	23450000	chr11	23550000	23575000	.	.	.	.	0,255,255	104.0	47.820957	53.13648	53.293842	58.4944	2.8498397E-9	7.199275E-5	7.7920726E-5	8.11773E-5	1	23437500	23562500	0
chr11	68900000	68905000	chr11	68935000	68940000	.	.	.	.	0,255,255	39.0	13.248332	14.48614	12.006242	14.728075	2.8672217E-5	3.138284E-5	3.3592727E-7	4.8940805E-5	1	68902500	68937500	0
chr11	95825000	95830000	chr11	95895000	95900000	.	.	.	.	0,255,255	37.0	9.641064	10.12379	18.022572	10.211019	1.09948335E-8	1.8597626E-6	0.0103903385	2.5523018E-6	5	95826500	95908500	11045
chr11	53930000	53940000	chr11	53980000	53990000	.	.	.	.	0,255,255	68.0	29.07033	30.412067	33.204998	32.58092	7.0401416E-7	7.374013E-7	8.1153924E-4	8.2476035E-4	1	53935000	53985000	0
chr11	98260000	98270000	chr11	98330000	98340000	.	.	.	.	0,255,255	70.0	32.384274	33.174282	38.54071	34.77515	1.8593385E-4	2.1363309E-4	2.9318145E-4	2.9324985E-4	1	98265000	98335000	0
chr11	87210000	87215000	chr11	87520000	87525000	.	.	.	.	0,255,255	19.0	3.7198985	4.003381	4.4157085	4.826154	4.373266E-5	5.0771126E-4	5.901864E-4	5.7948206E-4	2	87217500	87520000	5590
chr11	3530000	3540000	chr11	3600000	3610000	.	.	.	.	0,255,255	59.0	27.873762	29.495972	36.34907	37.09269	2.4610426E-4	2.6451002E-4	0.037991866	0.038539425	2	3535000	3600000	5000
chr11	119300000	119305000	chr11	119355000	119360000	.	.	.	.	0,255,255	35.0	11.351172	12.107895	13.695449	12.908174	1.2116586E-5	1.303821E-5	0.0011280053	0.0011069363	1	119302500	119357500	0
chr11	71020000	71030000	chr11	71320000	71330000	.	.	.	.	0,255,255	35.0	6.692205	5.531482	5.2360578	9.838293	1.6123458E-9	6.620418E-12	1.0323274E-11	3.810249E-7	1	71025000	71325000	0
chr11	32450000	32455000	chr11	32500000	32505000	.	.	.	.	0,255,255	46.0	11.695835	11.270186	16.435297	10.578028	6.932027E-11	7.033009E-11	2.317881E-5	1.0015143E-10	4	32453750	32493750	8839
chr11	119025000	119050000	chr11	119375000	119400000	.	.	.	.	0,255,255	87.0	26.516254	31.734451	48.199997	28.489489	2.0780246E-13	1.1926615E-8	9.4320385E-5	3.0282263E-13	2	119050000	119387500	12500
chr11	30675000	30680000	chr11	30795000	30800000	.	.	.	.	0,255,255	19.0	3.4154642	4.559275	5.317862	5.9352183	4.373266E-5	5.0771126E-4	0.00572871	0.0055714785	2	30677500	30800000	2500
chr11	106155000	106160000	chr11	106190000	106195000	.	.	.	.	0,255,255	60.0	28.91347	29.176321	29.354088	29.406984	4.5864645E-4	4.4344817E-4	2.4988505E-4	2.3009216E-4	2	106157500	106195000	2500
chr11	19925000	19930000	chr11	20110000	20115000	.	.	.	.	0,255,255	28.0	6.6871305	5.343471	5.2123404	3.591618	5.9047557E-6	1.0228841E-7	1.3569014E-7	2.1836333E-11	2	19925000	20112500	2500
chr11	23675000	23680000	chr11	23865000	23870000	.	.	.	.	0,255,255	18.0	4.634901	5.5225945	6.882285	6.0198174	0.0016594715	0.01207619	0.079796016	0.013834879	2	23675000	23867500	2500
chr11	51910000	51920000	chr11	51960000	51970000	.	.	.	.	0,255,255	108.0	53.47687	57.220932	56.03074	58.886192	2.6918576E-6	3.1128818E-6	4.793863E-6	4.7468397E-6	1	51915000	51965000	0
chr11	95530000	95535000	chr11	95645000	95650000	.	.	.	.	0,255,255	42.0	6.7494783	5.53178	7.597713	7.7261343	1.8760989E-14	1.2588764E-17	2.5516996E-14	2.4223511E-14	3	95530833	95647500	6009
chr11	5110000	5120000	chr11	5470000	5480000	.	.	.	.	0,255,255	37.0	12.927418	10.353734	14.135688	10.945106	3.723313E-4	4.4828435E-6	4.4146032E-4	5.284599E-6	5	5115000	5469000	14000
chr11	98420000	98430000	chr11	98630000	98640000	.	.	.	.	0,255,255	37.0	16.44684	15.70256	16.898514	14.767847	0.0126408385	0.014032728	0.015919931	4.238019E-4	3	98421666	98628333	7454
chr11	88075000	88080000	chr11	88145000	88150000	.	.	.	.	0,255,255	30.0	7.762748	9.452531	12.318824	9.781426	5.3629344E-7	2.9146782E-5	0.0014532468	3.8917377E-5	1	88077500	88147500	0
chr11	79060000	79065000	chr11	79100000	79105000	.	.	.	.	0,255,255	48.0	18.139587	20.416338	28.009531	19.976826	3.037716E-6	9.0228696E-4	0.09965747	0.0010850945	3	79062500	79107500	5000
chr11	69940000	69950000	chr11	70210000	70220000	.	.	.	.	0,255,255	28.0	8.797201	7.5038104	9.283972	11.989739	4.6759678E-4	1.530273E-5	5.744687E-4	0.010804087	2	69950000	70210000	7071
chr11	103165000	103170000	chr11	103325000	103330000	.	.	.	.	0,255,255	63.0	7.6953306	6.9611177	8.424351	9.0490885	4.6962706E-31	3.6410655E-31	7.01802E-26	6.719407E-26	7	103166071	103325357	8630
chr11	120475000	120500000	chr11	120775000	120800000	.	.	.	.	0,255,255	151.0	82.83371	71.72603	81.50814	83.77173	4.1035615E-5	6.664992E-11	4.8016984E-5	5.072971E-5	1	120487500	120787500	0
chr11	60695000	60700000	chr11	60775000	60780000	.	.	.	.	0,255,255	46.0	10.05751	9.130193	12.06082	11.660058	6.932027E-11	5.0939962E-14	1.0288251E-10	1.0015143E-10	2	60697500	60775000	2500
chr11	106280000	106290000	chr11	106360000	106370000	.	.	.	.	0,255,255	74.0	23.199425	35.396248	47.761364	29.795889	4.5342368E-13	2.298693E-5	0.012931657	9.7760475E-9	1	106285000	106365000	0
chr11	23145000	23150000	chr11	23270000	23275000	.	.	.	.	0,255,255	33.0	5.3434176	4.258796	5.8125534	4.6627398	6.604512E-11	2.6558535E-13	8.416574E-11	3.9981777E-13	7	23151071	23269642	7987
chr11	57475000	57480000	chr11	57775000	57780000	.	.	.	.	0,255,255	27.0	3.174591	2.8518343	3.3516889	3.947399	1.0186634E-10	1.0918112E-12	1.4540572E-10	9.274305E-9	1	57477500	57777500	0
chr11	70125000	70150000	chr11	70350000	70375000	.	.	.	.	0,255,255	86.0	38.003242	38.348686	33.18031	46.021126	2.262991E-8	2.5036849E-8	3.1590556E-8	1.5535703E-4	1	70137500	70362500	0
chr11	75190000	75195000	chr11	75290000	75295000	.	.	.	.	0,255,255	62.0	12.708191	11.698219	16.062683	12.843397	3.2133606E-16	1.2763169E-20	6.4997994E-12	5.5237295E-16	11	75187954	75289772	13087
chr11	5115000	5120000	chr11	5180000	5185000	.	.	.	.	0,255,255	36.0	10.536688	10.590466	16.646877	10.21343	4.6480645E-6	4.980644E-6	0.017917855	6.897904E-6	1	5117500	5182500	0
chr11	50375000	50380000	chr11	50430000	50435000	.	.	.	.	0,255,255	44.0	13.086758	11.117914	7.9135804	7.915627	3.126389E-7	8.0110263E-10	1.3303535E-12	1.3329147E-12	2	50377500	50430000	2500
chr11	4220000	4225000	chr11	4420000	4425000	.	.	.	.	0,255,255	42.0	8.1671715	7.4648867	6.6631026	17.320745	1.6081926E-11	1.572279E-14	2.5516996E-14	4.390799E-4	1	4222500	4422500	0
chr11	116030000	116035000	chr11	116075000	116080000	.	.	.	.	0,255,255	58.0	18.111132	17.010595	16.405466	18.182636	2.8237482E-10	2.8677066E-10	4.451636E-10	4.4325457E-10	6	116032500	116079166	10138
chr11	77510000	77515000	chr11	77605000	77610000	.	.	.	.	0,255,255	39.0	16.968914	13.998549	10.739695	13.045929	0.0021320302	3.138284E-5	3.3592727E-7	4.8940805E-5	6	77508333	77618333	19184
chr11	62125000	62130000	chr11	62275000	62280000	.	.	.	.	0,255,255	86.0	8.493913	7.3145266	9.173636	9.357518	0.0	0.0	0.0	0.0	9	62129166	62277500	10541
chr11	103760000	103765000	chr11	103910000	103915000	.	.	.	.	0,255,255	67.0	4.275962	4.2452326	5.669147	5.2868314	0.0	0.0	7.6794E-40	6.2022E-40	12	103765000	103910416	12673
chr11	49720000	49730000	chr11	49950000	49960000	.	.	.	.	0,255,255	33.0	13.326277	10.993079	10.737297	11.746151	0.0061381594	1.9318644E-4	2.309977E-4	2.1969117E-4	1	49725000	49955000	0
chr11	119905000	119910000	chr11	119990000	119995000	.	.	.	.	0,255,255	117.0	9.887038	9.002458	11.18697	15.674627	0.0	0.0	0.0	0.0	9	119911388	119991944	11249
chr11	107390000	107395000	chr11	107470000	107475000	.	.	.	.	0,255,255	62.0	12.241604	9.616193	9.678728	11.932582	1.32411696E-20	2.382337E-25	4.1526314E-25	1.8788159E-20	15	107391500	107467833	15092
chr11	50290000	50295000	chr11	50375000	50380000	.	.	.	.	0,255,255	43.0	13.367534	12.671314	8.686421	17.093006	8.087588E-7	8.8383126E-7	5.369394E-12	2.1585518E-4	1	50292500	50377500	0
chr11	68750000	68755000	chr11	68805000	68810000	.	.	.	.	0,255,255	37.0	7.5467296	7.983848	9.8301	9.173567	4.0242955E-11	1.0267702E-8	1.4350072E-8	1.4708993E-8	2	68752500	68805000	2500
chr11	78695000	78700000	chr11	78750000	78755000	.	.	.	.	0,255,255	27.0	9.995193	10.364316	7.776836	6.973237	0.008019081	0.008982277	2.343863E-5	2.226268E-5	1	78697500	78752500	0
chr11	69320000	69330000	chr11	70020000	70030000	.	.	.	.	0,255,255	16.0	2.951027	2.641147	2.1230273	3.4155035	4.184656E-4	6.7984656E-4	1.0748845E-4	0.0052016973	1	69325000	70025000	0
chr11	116140000	116150000	chr11	116290000	116300000	.	.	.	.	0,255,255	52.0	19.72388	21.460167	22.301706	28.010263	8.397762E-5	8.800326E-5	1.1589228E-4	0.012749205	1	116145000	116295000	0
chr11	78355000	78360000	chr11	78450000	78455000	.	.	.	.	0,255,255	23.0	7.868998	6.2069287	7.2596927	5.4627323	0.012470167	6.630617E-5	0.0014732504	8.022473E-5	2	78360000	78452500	2500
chr11	44585000	44590000	chr11	45925000	45930000	.	.	.	.	0,255,255	14.0	1.9206988	1.5830877	2.6955073	0.9331905	9.91959E-5	1.1383212E-4	0.004824178	0.0016206151	1	44587500	45927500	0
chr11	108125000	108130000	chr11	108375000	108380000	.	.	.	.	0,255,255	62.0	8.355738	7.1280513	10.028871	8.325638	2.6899112E-25	2.707479E-30	1.9370454E-20	3.9856613E-25	4	108128750	108377500	5154
chr11	51755000	51760000	chr11	51855000	51860000	.	.	.	.	0,255,255	25.0	3.9843435	5.84945	6.046036	6.449578	1.6612465E-7	5.634204E-6	7.1461395E-6	1.9627492E-4	1	51757500	51857500	0
chr11	44610000	44615000	chr11	45005000	45010000	.	.	.	.	0,255,255	77.0	4.169055	4.6331863	4.892885	7.136884	0.0	0.0	0.0	0.0	6	44611666	45008333	5893
chr11	69920000	69925000	chr11	69995000	70000000	.	.	.	.	0,255,255	40.0	12.513904	13.646499	10.853112	17.8404	1.2230529E-5	1.3394401E-5	1.14631845E-7	0.0016764515	1	69922500	69997500	0
chr11	100980000	100985000	chr11	101020000	101025000	.	.	.	.	0,255,255	34.0	10.093232	10.975436	17.137016	6.6919866	3.0817948E-5	3.3205968E-5	0.04942917	3.6154488E-9	2	100982500	101020000	2500
chr11	72445000	72450000	chr11	72560000	72565000	.	.	.	.	0,255,255	49.0	12.146219	8.618886	9.859942	13.131432	1.5415884E-12	5.6755474E-16	2.242296E-12	3.2467469E-9	7	72440357	72559642	23266
chr11	85845000	85850000	chr11	85970000	85975000	.	.	.	.	0,255,255	37.0	7.3797307	6.3477335	8.018644	7.5464373	4.0242955E-11	3.4778833E-11	1.4350072E-8	5.178666E-11	8	85845625	85983125	11075
chr11	23850000	23860000	chr11	23950000	23960000	.	.	.	.	0,255,255	60.0	19.978968	18.154238	13.881259	28.570084	2.1122158E-7	8.5273226E-11	1.6740622E-14	1.927887E-4	2	23855000	23950000	5000
chr11	116850000	116855000	chr11	117115000	117120000	.	.	.	.	0,255,255	18.0	4.1003785	4.25334	6.203894	4.0341587	0.0016594715	0.0016200902	0.014340266	0.001826469	1	116852500	117117500	0
chr11	72355000	72360000	chr11	72560000	72565000	.	.	.	.	0,255,255	57.0	4.029421	3.6963747	3.770991	4.403894	3.818014E-35	5.39277E-40	1.244565E-39	7.1259093E-35	11	72351136	72562045	13644
chr11	97475000	97480000	chr11	97620000	97625000	.	.	.	.	0,255,255	67.0	8.463404	8.290212	12.275112	10.330094	3.2427256E-29	2.7861225E-29	7.258864E-24	6.8378755E-24	10	97483500	97622000	11885
chr11	106000000	106010000	chr11	106390000	106400000	.	.	.	.	0,255,255	22.0	6.042171	5.1633983	5.6448894	7.3871965	4.1484323E-4	5.180394E-4	6.2081113E-4	0.0075684534	1	106005000	106395000	0
chr11	88290000	88300000	chr11	88820000	88830000	.	.	.	.	0,255,255	64.0	21.27086	19.194925	19.128637	33.708645	6.9544352E-9	1.1038369E-12	1.5182708E-12	0.005340085	1	88295000	88825000	0
chr11	20110000	20115000	chr11	20740000	20745000	.	.	.	.	0,255,255	17.0	2.3449032	1.7028341	1.5419598	1.9615191	5.3836966E-6	4.4264058E-7	4.1147036E-8	5.396871E-7	1	20112500	20742500	0
chr11	33170000	33180000	chr11	33720000	33730000	.	.	.	.	0,255,255	26.0	4.5839767	3.6571107	3.2827883	5.0209618	7.120195E-8	1.2493252E-9	2.0329685E-9	5.5738E-6	1	33175000	33725000	0
chr11	116490000	116495000	chr11	116530000	116535000	.	.	.	.	0,255,255	58.0	19.503147	20.959482	20.459017	26.356953	2.8237482E-10	8.3791355E-7	9.476428E-7	7.6650863E-4	3	116495833	116534166	3728
chr11	86315000	86320000	chr11	86395000	86400000	.	.	.	.	0,255,255	32.0	8.042867	9.007281	9.693087	12.060905	3.5805087E-6	3.53909E-6	4.780276E-6	2.745973E-4	2	86315000	86397500	2500
chr11	11500000	11505000	chr11	11785000	11790000	.	.	.	.	0,255,255	74.0	13.386322	10.432075	16.21231	16.17673	1.505493E-23	3.9599196E-29	4.668147E-18	4.700287E-18	8	11503125	11784375	17433
chr11	96300000	96305000	chr11	96405000	96410000	.	.	.	.	0,255,255	32.0	5.209741	5.6038647	6.0911474	6.7684603	3.09394E-10	2.8668726E-10	3.8937878E-10	5.159131E-8	2	96305000	96407500	2500
chr11	55045000	55050000	chr11	55155000	55160000	.	.	.	.	0,255,255	61.0	6.342399	6.0322747	5.18998	11.505668	2.6056604E-29	2.264665E-34	4.6824523E-34	8.560525E-20	3	55045833	55159166	3728
chr11	58180000	58185000	chr11	58220000	58225000	.	.	.	.	0,255,255	49.0	16.991573	14.843152	20.298914	11.845375	1.313468E-6	2.1083486E-9	5.447094E-4	2.214137E-12	7	58178928	58225357	8631
chr11	75710000	75715000	chr11	75750000	75755000	.	.	.	.	0,255,255	43.0	9.807499	10.725775	10.984886	14.557095	4.0408813E-12	2.6047233E-9	3.8211225E-9	1.3988924E-6	4	75712500	75751250	5154
chr11	82375000	82400000	chr11	82875000	82900000	.	.	.	.	0,255,255	37.0	14.224409	11.89955	12.903091	12.346199	6.64238E-4	1.4983713E-5	0.001201272	1.7364013E-5	1	82387500	82887500	0
chr11	60195000	60200000	chr11	60335000	60340000	.	.	.	.	0,255,255	23.0	6.948374	6.5881763	7.676281	7.2196727	0.0011467476	0.001121212	0.0014732504	0.0014281033	2	60200000	60337500	2500
chr11	74975000	75000000	chr11	75275000	75300000	.	.	.	.	0,255,255	130.0	59.182377	68.82736	79.922615	68.153915	1.8706937E-11	5.8652045E-6	0.037936132	6.7887877E-6	3	74962500	75295833	26352
chr11	40690000	40695000	chr11	40755000	40760000	.	.	.	.	0,255,255	46.0	12.924156	11.355779	19.288557	12.934908	4.273711E-8	7.033009E-11	2.317881E-5	7.4535286E-8	3	40685833	40757500	9718
chr11	57950000	57960000	chr11	58640000	58650000	.	.	.	.	0,255,255	15.0	1.5036788	2.6057074	1.9077933	3.4629889	2.6757036E-6	0.0027686427	6.3624204E-5	0.015565253	1	57955000	58645000	0
chr11	35075000	35100000	chr11	35825000	35850000	.	.	.	.	0,255,255	50.0	19.891937	20.423977	22.465103	20.537445	7.267163E-4	9.6977514E-4	0.0011361315	0.0010703387	1	35087500	35837500	0
chr11	4915000	4920000	chr11	4975000	4980000	.	.	.	.	0,255,255	64.0	7.988399	7.9883695	7.7447658	10.519618	7.518542E-27	6.643727E-27	9.7584833E-32	8.2748833E-22	9	4915277	4978055	13528
chr11	70980000	70990000	chr11	71050000	71060000	.	.	.	.	0,255,255	39.0	18.154345	15.831087	16.101664	12.66594	0.004052071	0.0043998444	0.0050537363	8.6703054E-5	1	70985000	71055000	0
chr11	85845000	85850000	chr11	86170000	86175000	.	.	.	.	0,255,255	34.0	3.3682408	2.4322267	3.5152931	3.656326	1.3352151E-16	7.137089E-22	2.0453518E-16	1.7441942E-16	4	85843750	86172500	5154
chr11	61260000	61270000	chr11	61680000	61690000	.	.	.	.	0,255,255	24.0	3.959241	7.193229	8.015124	7.7985277	1.3588484E-6	0.0010775189	0.015327719	0.0012234328	1	61265000	61685000	0
chr11	99030000	99040000	chr11	99290000	99300000	.	.	.	.	0,255,255	29.0	9.90913	8.492104	11.209352	11.301186	0.0046158344	1.926191E-4	0.005552801	0.0053402954	2	99040000	99300000	7071
chr11	75585000	75590000	chr11	75650000	75655000	.	.	.	.	0,255,255	38.0	16.360962	15.849505	18.552124	18.822004	0.003917781	0.0037770881	0.0058041597	0.005755682	1	75587500	75652500	0
chr11	69255000	69260000	chr11	69430000	69435000	.	.	.	.	0,255,255	34.0	6.9914885	7.0998464	10.593066	7.8454056	2.83166E-9	2.4557862E-9	4.762863E-5	5.1073755E-7	2	69265000	69432500	7500
chr11	61850000	61860000	chr11	62280000	62290000	.	.	.	.	0,255,255	31.0	5.5388985	12.217681	10.582644	12.183009	3.2201184E-9	0.0010576742	0.0012118552	0.001165836	1	61855000	62285000	0
chr11	69265000	69270000	chr11	69320000	69325000	.	.	.	.	0,255,255	39.0	15.298245	15.219139	17.862823	17.158466	2.8672217E-5	3.138284E-5	0.003165106	0.0031606543	1	69267500	69322500	0
chr11	121015000	121020000	chr11	121050000	121055000	.	.	.	.	0,255,255	65.0	13.31099	13.114873	12.6042595	15.053335	5.8371088E-18	6.510698E-18	9.823925E-18	1.0207272E-17	2	121015000	121052500	2500
chr11	101250000	101255000	chr11	101300000	101305000	.	.	.	.	0,255,255	45.0	11.13892	11.990397	14.774038	16.079777	2.3299987E-10	2.4053795E-10	2.0406807E-7	4.956459E-5	1	101252500	101302500	0
chr11	53755000	53760000	chr11	53850000	53855000	.	.	.	.	0,255,255	98.0	14.698948	14.407288	18.98369	14.9729	9.8392E-41	1.01212E-40	7.57747E-33	1.79652E-40	25	53756500	53851500	46819
chr11	100570000	100575000	chr11	100700000	100705000	.	.	.	.	0,255,255	85.0	5.7682056	7.9954844	8.422118	12.69037	0.0	0.0	0.0	8.128865E-31	13	100572884	100702500	13873
chr11	75630000	75635000	chr11	75680000	75685000	.	.	.	.	0,255,255	42.0	12.901092	13.14106	15.06766	22.24437	2.0588805E-6	2.256407E-6	3.5418298E-6	0.027208919	3	75639166	75689166	9427
chr11	78360000	78365000	chr11	78395000	78400000	.	.	.	.	0,255,255	142.0	15.512043	16.130674	17.329546	15.846325	0.0	0.0	0.0	0.0	8	78358750	78399375	9291
chr11	96310000	96320000	chr11	96770000	96780000	.	.	.	.	0,255,255	37.0	13.697629	11.589671	12.807835	9.21743	3.723313E-4	4.4828435E-6	4.4146032E-4	3.4594642E-8	1	96315000	96775000	0
chr11	77980000	77985000	chr11	78030000	78035000	.	.	.	.	0,255,255	39.0	19.865227	18.194283	16.413788	14.451848	0.09883094	0.002072042	0.003165106	4.8940805E-5	2	77987500	78030000	5590
chr11	61190000	61200000	chr11	61340000	61350000	.	.	.	.	0,255,255	53.0	19.411808	18.554817	26.31597	17.894125	9.292234E-8	8.729496E-8	0.008101594	1.09609054E-7	2	61195000	61340000	5000
chr11	97530000	97535000	chr11	97620000	97625000	.	.	.	.	0,255,255	35.0	9.533337	9.839996	10.066048	17.266792	1.2216313E-7	1.1680819E-7	1.8733215E-5	0.030004643	2	97532500	97627500	5000
chr11	33925000	33930000	chr11	34210000	34215000	.	.	.	.	0,255,255	28.0	5.5627165	4.126766	3.1459022	8.711531	1.1067325E-7	1.360714E-9	2.3898487E-11	2.7275927E-4	2	33935000	34212500	7500
chr11	78950000	78960000	chr11	79390000	79400000	.	.	.	.	0,255,255	28.0	8.315898	9.447807	11.527486	8.883976	4.6759678E-4	4.926708E-4	0.011095544	5.684213E-4	1	78955000	79395000	0
chr11	106215000	106220000	chr11	106255000	106260000	.	.	.	.	0,255,255	43.0	17.939167	18.11965	19.586832	21.144953	1.4473766E-4	1.4327044E-4	0.015974754	0.016974153	2	106217500	106255000	2500
chr11	22690000	22695000	chr11	22780000	22785000	.	.	.	.	0,255,255	36.0	12.089326	12.776427	16.979584	10.140222	4.6480645E-6	3.4077844E-4	0.017917855	6.897904E-6	2	22690000	22775000	7906
chr11	5570000	5580000	chr11	5680000	5690000	.	.	.	.	0,255,255	49.0	15.334733	16.478386	20.444006	20.803503	5.8095275E-9	2.994088E-6	7.878383E-4	7.6289783E-4	1	5575000	5685000	0
chr11	20445000	20450000	chr11	20690000	20695000	.	.	.	.	0,255,255	49.0	7.996475	6.428313	11.546629	5.746073	6.2024734E-16	1.1965745E-19	2.242296E-12	3.1455945E-23	6	20454166	20690000	8701
chr11	73005000	73010000	chr11	73105000	73110000	.	.	.	.	0,255,255	29.0	4.2056336	4.887252	7.3681507	5.0799294	3.0150663E-10	2.634667E-10	2.3206114E-6	3.225496E-8	1	73007500	73107500	0
chr11	11555000	11560000	chr11	11785000	11790000	.	.	.	.	0,255,255	74.0	8.39345	9.597336	16.548637	11.919245	5.1423326E-35	4.3540245E-35	4.668147E-18	5.548388E-29	2	11555000	11787500	2500
chr11	51685000	51690000	chr11	51755000	51760000	.	.	.	.	0,255,255	29.0	12.30109	12.313391	8.86821	10.186727	0.001970582	0.0021766578	1.05081715E-4	0.003057694	2	51690000	51752500	5590
chr11	61675000	61680000	chr11	61710000	61715000	.	.	.	.	0,255,255	61.0	20.382116	18.258936	17.83561	21.43085	7.758758E-8	1.24658565E-11	1.915301E-11	8.487723E-8	8	61671875	61713125	7126
chr11	103640000	103645000	chr11	103755000	103760000	.	.	.	.	0,255,255	19.0	3.4173403	3.4071133	4.8867574	3.7815394	4.373266E-5	4.0207266E-5	5.901864E-4	4.793126E-5	1	103642500	103757500	0
chr11	22630000	22635000	chr11	22955000	22960000	.	.	.	.	0,255,255	117.0	10.213294	7.8085203	10.811147	12.976029	0.0	0.0	0.0	0.0	10	22633000	22962000	11853
chr11	107210000	107215000	chr11	107470000	107475000	.	.	.	.	0,255,255	22.0	2.3935125	3.933096	3.955255	6.4263062	4.139942E-10	4.3818181E-7	1.3652265E-5	0.0035855894	3	107214166	107472500	6010
chr11	69460000	69470000	chr11	69510000	69520000	.	.	.	.	0,255,255	63.0	26.946678	32.816814	29.778345	32.59053	2.149855E-5	0.0059388885	3.0671927E-5	0.008178164	2	69460000	69510000	7071
chr11	4730000	4740000	chr11	4820000	4830000	.	.	.	.	0,255,255	48.0	22.072662	24.11256	26.247837	29.752935	0.0010376668	0.0011161383	0.06601048	0.065676026	3	4718333	4831666	18856
chr11	104360000	104365000	chr11	104440000	104445000	.	.	.	.	0,255,255	32.0	10.780906	12.465054	12.304343	12.613715	1.7835562E-4	0.005456982	2.804681E-4	0.00841522	1	104362500	104442500	0
chr11	70050000	70060000	chr11	70110000	70120000	.	.	.	.	0,255,255	52.0	24.959856	24.314934	29.938332	25.10158	0.008782299	8.800326E-5	0.0128338905	0.012749205	3	70058333	70111666	7454
chr11	54520000	54530000	chr11	54860000	54870000	.	.	.	.	0,255,255	35.0	12.407088	11.736497	9.66731	15.039882	0.001611945	3.1402633E-5	3.8201253E-7	0.0018444335	1	54525000	54865000	0
chr11	74400000	74405000	chr11	74465000	74470000	.	.	.	.	0,255,255	40.0	6.709209	7.4859743	8.946163	9.186429	4.3600158E-13	3.7200668E-13	3.16182E-10	3.189355E-10	5	74402500	74469500	13000
chr11	70430000	70435000	chr11	70605000	70610000	.	.	.	.	0,255,255	31.0	6.750455	7.919767	9.930005	6.7963357	1.5312884E-7	1.0326716E-5	6.479808E-4	1.865873E-7	8	70427500	70618125	29797
chr11	29240000	29250000	chr11	29540000	29550000	.	.	.	.	0,255,255	36.0	11.688952	11.723403	15.502736	12.42968	1.2051466E-5	1.201017E-5	9.31068E-4	9.037849E-4	1	29245000	29545000	0
chr11	30675000	30700000	chr11	31625000	31650000	.	.	.	.	0,255,255	27.0	5.6978016	5.9410067	6.4648223	9.522306	1.5204316E-6	4.6110117E-6	1.7237825E-4	0.003980009	1	30687500	31637500	0
chr11	120305000	120310000	chr11	120345000	120350000	.	.	.	.	0,255,255	34.0	15.473682	13.245577	11.175132	9.146294	0.0013297729	0.001447113	4.762863E-5	5.1073755E-7	1	120307500	120347500	0
chr11	61350000	61355000	chr11	61405000	61410000	.	.	.	.	0,255,255	37.0	8.393868	8.866159	13.009089	8.994841	1.09948335E-8	1.0267702E-8	2.502442E-4	1.4708993E-8	6	61348333	61401666	14190
chr11	97530000	97540000	chr11	97690000	97700000	.	.	.	.	0,255,255	54.0	16.812433	19.311136	18.833906	26.946653	3.706437E-8	3.4566582E-8	4.3239833E-8	0.0049683056	1	97535000	97695000	0
chr11	21175000	21200000	chr11	21450000	21475000	.	.	.	.	0,255,255	63.0	30.057737	28.79395	24.88491	36.904606	5.7140423E-5	6.9051726E-5	7.792867E-5	0.017234163	1	21187500	21462500	0
chr11	50940000	50945000	chr11	51030000	51035000	.	.	.	.	0,255,255	25.0	3.3768463	2.9356732	2.3380535	3.2561004	3.4291947E-9	5.6844383E-11	1.6249794E-12	4.406576E-9	3	50940833	51034166	3728
chr11	119500000	119505000	chr11	119615000	119620000	.	.	.	.	0,255,255	23.0	6.542148	5.5048213	7.5130644	6.5120826	0.0011467476	6.630617E-5	0.0014732504	0.0014281033	1	119502500	119617500	0
chr11	57645000	57650000	chr11	57680000	57685000	.	.	.	.	0,255,255	38.0	16.43592	18.426895	16.932142	17.0826	0.003917781	0.0037770881	0.0058041597	0.005755682	1	57647500	57682500	0
chr11	43170000	43180000	chr11	43340000	43350000	.	.	.	.	0,255,255	57.0	17.374222	14.498233	14.960224	31.197897	2.018391E-9	4.8631585E-13	7.264748E-13	0.07581925	2	43175000	43350000	5000
chr11	78835000	78840000	chr11	78955000	78960000	.	.	.	.	0,255,255	53.0	14.908972	9.644874	13.05737	9.535773	2.1852646E-11	1.036336E-18	3.878334E-11	1.5694798E-18	3	78849166	78957500	11666
chr11	84065000	84070000	chr11	84125000	84130000	.	.	.	.	0,255,255	29.0	11.940755	10.89297	10.677192	10.6479435	0.001970582	0.0021766578	0.003105068	0.003057694	2	84070000	84127500	2500
chr11	120260000	120265000	chr11	120365000	120370000	.	.	.	.	0,255,255	23.0	4.327975	5.3214335	7.5002103	4.8546324	3.000511E-6	6.630617E-5	0.0014732504	3.370874E-6	1	120262500	120367500	0
chr11	45955000	45960000	chr11	46215000	46220000	.	.	.	.	0,255,255	23.0	8.9329	6.6160016	8.060602	7.220589	0.012470167	0.001121212	0.017505798	0.0014281033	2	45952500	46217500	5000
chr11	98550000	98560000	chr11	98630000	98640000	.	.	.	.	0,255,255	61.0	26.988491	26.146782	37.43216	22.447245	7.4967356E-5	8.0487145E-5	0.018017527	1.2437194E-7	2	98555000	98645000	10000
chr11	61345000	61350000	chr11	61500000	61505000	.	.	.	.	0,255,255	26.0	4.81124	5.3901224	6.2673106	4.402644	3.6496132E-8	1.5330301E-6	7.0248134E-5	4.3234667E-8	3	61347500	61500833	8333
chr11	84510000	84515000	chr11	84815000	84820000	.	.	.	.	0,255,255	31.0	9.3973	6.403452	7.508343	6.4630637	1.0423273E-5	1.3350041E-7	1.9389653E-7	1.865873E-7	1	84512500	84817500	0
chr11	118160000	118165000	chr11	118195000	118200000	.	.	.	.	0,255,255	53.0	23.28769	25.439531	27.846344	22.665724	3.7133002E-5	0.018695712	0.011272592	4.1481708E-5	7	118157500	118213214	16490
chr11	77685000	77690000	chr11	77980000	77985000	.	.	.	.	0,255,255	25.0	5.2150855	5.086297	3.366345	4.3149986	6.0308275E-6	5.634204E-6	4.7305355E-9	1.9248843E-7	1	77687500	77982500	0
chr11	70245000	70250000	chr11	70305000	70310000	.	.	.	.	0,255,255	35.0	7.36342	7.558333	5.6237764	9.839049	7.057934E-10	6.1732164E-10	3.4180295E-12	1.6170713E-7	7	70241785	70309642	10927
chr11	8420000	8430000	chr11	8950000	8960000	.	.	.	.	0,255,255	23.0	4.7989755	4.70896	6.954339	4.295136	5.5890378E-6	7.267847E-6	0.0031550233	8.615852E-6	1	8425000	8955000	0
chr11	23430000	23435000	chr11	23465000	23470000	.	.	.	.	0,255,255	25.0	7.4005446	10.1025	8.99824	9.800604	1.5983828E-4	0.031412236	0.0037808327	0.0037228737	2	23427500	23462500	7071
chr11	98860000	98865000	chr11	98905000	98910000	.	.	.	.	0,255,255	79.0	13.681835	13.8813505	16.131027	13.094609	7.3874335E-27	7.503759E-27	6.9712964E-21	1.2028562E-26	7	98863214	98908214	9313
chr11	5180000	5185000	chr11	5260000	5265000	.	.	.	.	0,255,255	30.0	13.391162	13.804598	14.8865185	14.700425	0.016905911	0.018115608	0.028234785	0.027983744	4	5188750	5261250	8839
chr11	95395000	95400000	chr11	95430000	95435000	.	.	.	.	0,255,255	41.0	14.3335705	15.49279	15.19787	15.401813	5.1020543E-6	5.590524E-6	8.770563E-6	8.814213E-6	1	95397500	95432500	0
chr11	94340000	94345000	chr11	94400000	94405000	.	.	.	.	0,255,255	72.0	11.238313	11.084243	12.679463	16.480236	1.1708691E-27	1.186978E-27	4.78203E-22	5.639242E-17	12	94344583	94403750	22951
chr11	79800000	79825000	chr11	79900000	79925000	.	.	.	.	0,255,255	176.0	80.30413	96.17948	94.04367	109.06239	3.652922E-10	3.6553982E-10	4.3107068E-10	3.9386502E-4	1	79812500	79912500	0
chr11	21305000	21310000	chr11	21450000	21455000	.	.	.	.	0,255,255	27.0	3.6223483	3.2196496	4.1397204	4.241809	1.0186634E-10	9.047362E-11	9.1640375E-9	9.274305E-9	4	21307500	21455000	5590
chr11	35765000	35770000	chr11	35835000	35840000	.	.	.	.	0,255,255	47.0	9.670224	8.372972	5.7667346	6.8146067	1.2701887E-14	1.1666465E-14	1.5070468E-21	6.3019624E-18	9	35773611	35832500	11719
chr11	59090000	59100000	chr11	59290000	59300000	.	.	.	.	0,255,255	41.0	9.476418	9.75709	11.754955	9.657297	1.6029085E-10	1.5088054E-10	8.3370516E-8	2.1310965E-10	1	59095000	59295000	0
chr11	80475000	80480000	chr11	80560000	80565000	.	.	.	.	0,255,255	61.0	9.014836	11.2954645	20.554049	12.351644	1.5685414E-24	5.9312475E-20	8.1176616E-8	8.560525E-20	6	80473333	80559166	11334
chr11	106690000	106695000	chr11	106725000	106730000	.	.	.	.	0,255,255	35.0	12.10971	14.155643	11.695733	14.447764	1.2116586E-5	7.1031344E-4	1.8733215E-5	0.0011069363	1	106692500	106727500	0
chr11	61075000	61100000	chr11	61375000	61400000	.	.	.	.	0,255,255	83.0	24.864382	38.27449	42.125416	43.638977	8.880518E-12	2.1214382E-7	6.705847E-4	6.68993E-4	1	61087500	61387500	0
chr11	80275000	80300000	chr11	80775000	80800000	.	.	.	.	0,255,255	46.0	18.322956	17.389984	18.435072	20.557951	7.037123E-5	1.1161331E-4	1.2545101E-4	0.010233394	1	80287500	80787500	0
chr11	115200000	115205000	chr11	115265000	115270000	.	.	.	.	0,255,255	76.0	10.293403	11.0389185	15.137648	20.24625	1.2079295E-30	1.2355351E-30	1.2220653E-24	4.5483145E-14	12	115205833	115261250	31691
chr11	118995000	119000000	chr11	119030000	119035000	.	.	.	.	0,255,255	35.0	14.304286	14.872022	14.648791	15.525849	6.5270445E-4	7.1031344E-4	0.0011280053	0.0011069363	3	118992500	119030833	13017
chr11	107275000	107280000	chr11	107380000	107385000	.	.	.	.	0,255,255	22.0	5.247554	5.347308	5.152339	5.5229545	2.188134E-4	2.0918364E-4	2.569669E-4	2.5054492E-4	1	107277500	107382500	0
chr11	5990000	6000000	chr11	6250000	6260000	.	.	.	.	0,255,255	45.0	19.944073	18.720425	18.249876	22.568354	0.005474418	7.347759E-5	8.765812E-5	0.007436634	2	5995000	6260000	5000
chr11	20640000	20645000	chr11	20685000	20690000	.	.	.	.	0,255,255	29.0	9.327908	9.340196	12.063725	10.6764	7.801267E-5	7.8531E-5	0.003105068	0.003057694	3	20639166	20690833	6871
chr11	117375000	117400000	chr11	117675000	117700000	.	.	.	.	0,255,255	204.0	109.09788	78.24936	123.878265	64.90543	6.133586E-9	1.19205974E-17	0.005456181	1.3854057E-28	1	117387500	117687500	0
chr11	62610000	62615000	chr11	62675000	62680000	.	.	.	.	0,255,255	149.0	13.178752	14.161421	28.694847	15.31189	0.0	0.0	0.0	0.0	15	62615833	62676833	20934
chr11	54880000	54890000	chr11	55060000	55070000	.	.	.	.	0,255,255	41.0	21.85953	16.224325	22.541353	16.07271	0.036660306	0.0012417092	0.051781952	0.0014565326	2	54890000	55065000	5000
chr11	99185000	99190000	chr11	99290000	99295000	.	.	.	.	0,255,255	55.0	8.5558815	7.2504416	8.308876	12.69224	4.4295415E-20	2.1984287E-24	6.4711024E-20	3.758915E-12	8	99195000	99299375	12640
chr11	80000000	80010000	chr11	80120000	80130000	.	.	.	.	0,255,255	49.0	17.418661	15.457437	15.3650255	19.420816	3.0955505E-6	4.916244E-9	6.9881314E-9	3.6935028E-6	1	80005000	80125000	0
chr11	67710000	67715000	chr11	67770000	67775000	.	.	.	.	0,255,255	26.0	5.9505496	5.6871	6.6248794	6.8683624	1.641208E-6	1.5330301E-6	7.0248134E-5	6.720823E-5	2	67712500	67770000	2500
chr11	74780000	74790000	chr11	74840000	74850000	.	.	.	.	0,255,255	77.0	35.179325	37.387825	42.226395	47.05502	3.3164072E-6	3.7413743E-6	0.0041295337	0.0041122097	1	74785000	74845000	0
chr11	22220000	22230000	chr11	22950000	22960000	.	.	.	.	0,255,255	20.0	5.8466396	5.0605283	7.5544653	6.5270114	0.0034247378	0.0041984236	0.03739512	0.03698919	2	22230000	22960000	7071
chr11	98100000	98125000	chr11	98625000	98650000	.	.	.	.	0,255,255	56.0	15.36044	17.539366	17.622824	19.105019	4.5360213E-12	1.933923E-8	2.3144615E-8	2.3636535E-8	2	98100000	98637500	12500
chr11	69255000	69260000	chr11	69510000	69515000	.	.	.	.	0,255,255	38.0	6.2045817	7.0313563	6.907382	8.530628	1.7377316E-14	7.924641E-12	1.2424664E-11	4.2267474E-9	5	69261500	69514500	11180
chr11	85380000	85385000	chr11	85820000	85825000	.	.	.	.	0,255,255	17.0	2.7753847	2.271764	2.7195249	2.7550483	6.828528E-5	6.1374026E-6	7.658394E-5	7.66837E-5	1	85382500	85822500	0
chr11	116670000	116675000	chr11	116840000	116845000	.	.	.	.	0,255,255	33.0	10.39117	11.126266	10.235284	9.517748	7.503767E-5	8.1436956E-5	1.1708102E-4	1.5685221E-6	3	116672500	116847500	5000
chr11	4220000	4225000	chr11	4255000	4260000	.	.	.	.	0,255,255	167.0	21.261652	19.719116	22.002625	19.809113	0.0	0.0	0.0	0.0	4	4220000	4261250	6731
chr11	43490000	43495000	chr11	43585000	43590000	.	.	.	.	0,255,255	20.0	4.904152	4.498509	7.409753	4.5719695	1.5582072E-4	1.4715371E-4	0.019166885	1.7358693E-4	1	43492500	43587500	0
chr11	75715000	75720000	chr11	75965000	75970000	.	.	.	.	0,255,255	25.0	4.5166445	5.3972483	5.226956	6.555445	1.6612465E-7	5.634204E-6	7.1461395E-6	1.9627492E-4	2	75715000	75967500	2500
chr11	29245000	29250000	chr11	29370000	29375000	.	.	.	.	0,255,255	21.0	6.620991	5.544926	5.592009	6.255227	0.006727854	6.302441E-4	7.679312E-4	0.008497909	1	29247500	29372500	0
chr11	74805000	74810000	chr11	74845000	74850000	.	.	.	.	0,255,255	38.0	15.683253	14.450191	15.498922	12.159728	0.003917781	7.1350885E-5	1.1274556E-4	9.2392213E-7	4	74811250	74851250	6374
chr11	109240000	109250000	chr11	109610000	109620000	.	.	.	.	0,255,255	60.0	23.727121	17.268353	26.649828	17.581282	2.1122158E-7	8.5273226E-11	1.9649001E-4	1.09197346E-10	2	109245000	109620000	5000
chr11	49900000	49905000	chr11	49955000	49960000	.	.	.	.	0,255,255	57.0	10.620405	10.844266	11.739181	15.092529	2.42725E-17	2.3429454E-17	3.5784803E-17	3.391014E-13	4	49907500	49957500	15000
chr11	101985000	101990000	chr11	102040000	102045000	.	.	.	.	0,255,255	32.0	8.031713	7.6906657	8.864484	8.983829	3.5805087E-6	3.6088334E-8	4.780276E-6	4.7186136E-6	5	101988500	102047500	10770
chr11	55200000	55205000	chr11	55385000	55390000	.	.	.	.	0,255,255	46.0	4.299913	4.715492	4.3498397	7.7435546	2.097605E-24	1.6124869E-24	2.8587647E-24	3.471138E-17	3	55202500	55387500	5000
chr11	111530000	111540000	chr11	112780000	112790000	.	.	.	.	0,255,255	16.0	1.8088443	1.8868545	1.7980001	2.3018048	3.9362976E-6	8.270602E-6	1.03794E-5	8.564632E-5	1	111535000	112785000	0
chr11	120900000	120905000	chr11	121050000	121055000	.	.	.	.	0,255,255	22.0	4.0106287	4.3316045	4.2311416	5.0975704	1.1798296E-5	1.0828791E-5	1.3652265E-5	2.5054492E-4	3	120904166	121045833	6872
chr11	57950000	57955000	chr11	58010000	58015000	.	.	.	.	0,255,255	67.0	13.592145	12.3382635	12.533391	11.270334	3.737343E-19	4.630466E-24	6.161863E-19	6.8378755E-24	9	57957500	58010833	9718
chr11	100470000	100475000	chr11	100525000	100530000	.	.	.	.	0,255,255	36.0	14.021229	15.1854725	13.654568	17.896471	3.1258597E-4	3.4077844E-4	5.394374E-4	0.017809618	1	100472500	100527500	0
chr11	50760000	50770000	chr11	51030000	51040000	.	.	.	.	0,255,255	29.0	6.7130127	7.478014	7.5175557	10.43795	3.944391E-6	4.7857743E-6	6.1929463E-6	0.0053402954	1	50765000	51035000	0
chr11	95400000	95425000	chr11	95650000	95675000	.	.	.	.	0,255,255	85.0	38.721874	38.96033	43.01404	49.274536	4.6816584E-8	2.4551988E-4	2.5775316E-4	0.09567833	2	95387500	95662500	25000
chr11	53470000	53480000	chr11	53580000	53590000	.	.	.	.	0,255,255	59.0	18.960052	21.535398	33.464687	20.910013	2.6388536E-10	4.8548145E-7	0.037991866	6.415594E-7	2	53475000	53580000	5000
chr11	69580000	69585000	chr11	69660000	69665000	.	.	.	.	0,255,255	32.0	10.11324	8.773094	14.306553	6.917086	1.7835562E-4	3.53909E-6	0.00850312	5.159131E-8	1	69582500	69662500	0
chr11	20790000	20795000	chr11	21175000	21180000	.	.	.	.	0,255,255	24.0	3.8979468	4.200002	4.832213	3.4380052	1.8660888E-8	6.5594475E-7	8.3632506E-7	2.3438194E-8	2	20795000	21177500	2500
chr11	97795000	97800000	chr11	97985000	97990000	.	.	.	.	0,255,255	59.0	7.7778554	8.074238	9.850812	10.236556	1.321574E-27	4.5718554E-23	1.8327907E-18	1.7448515E-18	4	97790000	97987500	7500
chr11	26200000	26210000	chr11	26780000	26790000	.	.	.	.	0,255,255	25.0	5.4851203	4.9392753	5.588482	5.897143	1.2111059E-5	3.992641E-7	1.8602497E-5	1.8624001E-5	1	26205000	26785000	0
chr11	94730000	94735000	chr11	94785000	94790000	.	.	.	.	0,255,255	27.0	6.1945167	6.1029444	6.1857424	5.990918	4.3436052E-7	4.0351082E-7	5.3350243E-7	5.1010346E-7	1	94732500	94787500	0
chr11	109225000	109250000	chr11	109850000	109875000	.	.	.	.	0,255,255	67.0	23.310936	23.981445	25.218822	28.914764	1.2344651E-9	1.5985592E-9	5.4722896E-6	5.458598E-6	2	109262500	109862500	25000
chr11	71335000	71340000	chr11	72020000	72025000	.	.	.	.	0,255,255	13.0	1.657898	1.2981365	2.1335168	1.7868172	5.285073E-4	1.1192265E-4	0.003719874	6.5568916E-4	1	71337500	72022500	0
chr11	5835000	5840000	chr11	6175000	6180000	.	.	.	.	0,255,255	13.0	1.3441517	2.0669565	1.1912377	1.9666449	8.4801555E-5	0.003440143	0.01487955	6.5568916E-4	1	5837500	6177500	0
chr11	32805000	32810000	chr11	33145000	33150000	.	.	.	.	0,255,255	26.0	2.803103	2.3944898	2.4108753	2.5519524	8.514702E-12	1.0784249E-13	1.882464E-13	1.1431695E-11	1	32807500	33147500	0
chr11	83440000	83445000	chr11	83475000	83480000	.	.	.	.	0,255,255	47.0	16.081406	15.144481	14.947974	15.431317	6.8821646E-6	1.7286961E-8	2.7354128E-8	2.6921391E-8	1	83442500	83477500	0
chr11	11460000	11465000	chr11	11555000	11560000	.	.	.	.	0,255,255	20.0	3.842677	3.7127726	4.7300305	5.68244	1.0369764E-5	9.505032E-6	1.7876159E-4	0.0020891398	1	11462500	11557500	0
chr11	4590000	4595000	chr11	4700000	4705000	.	.	.	.	0,255,255	22.0	7.697329	8.723501	6.4755597	8.075228	0.0028548297	0.026850756	0.003643062	0.034726135	2	4592500	4705000	2500
chr11	119085000	119090000	chr11	119190000	119195000	.	.	.	.	0,255,255	88.0	15.165052	17.130735	21.060467	33.125153	3.2436374E-33	1.4476396E-26	4.784225E-20	7.1307302E-9	5	119093500	119190500	14142
chr11	44610000	44615000	chr11	44890000	44895000	.	.	.	.	0,255,255	28.0	5.9281607	4.96526	8.958737	5.7056546	1.1067325E-7	1.0228841E-7	2.720269E-4	1.3189862E-7	6	44615833	44893333	6719
chr11	86000000	86010000	chr11	86050000	86060000	.	.	.	.	0,255,255	57.0	27.36401	27.863268	27.565079	29.344542	7.4405683E-4	8.169888E-4	0.0010819826	0.0010546512	1	86005000	86055000	0
chr11	53450000	53475000	chr11	53875000	53900000	.	.	.	.	0,255,255	74.0	27.547583	31.430481	36.74796	36.740265	2.0731736E-8	6.70354E-5	7.7345874E-5	7.499861E-5	2	53462500	53875000	12500
chr11	114810000	114820000	chr11	115040000	115050000	.	.	.	.	0,255,255	14.0	1.5475626	2.1337667	2.5469737	2.3947527	1.8551318E-5	0.0019122451	0.011200538	0.001809039	1	114815000	115045000	0
chr11	103995000	104000000	chr11	104170000	104175000	.	.	.	.	0,255,255	110.0	6.372742	8.052511	13.145584	9.984424	0.0	0.0	0.0	0.0	10	103990500	104172500	9434
chr11	101095000	101100000	chr11	101175000	101180000	.	.	.	.	0,255,255	62.0	15.345844	15.261621	21.260279	20.763454	3.2133606E-16	3.6434892E-16	3.448128E-8	3.5966472E-8	8	101093125	101181875	21084
chr11	89165000	89170000	chr11	89300000	89305000	.	.	.	.	0,255,255	35.0	4.0730276	4.348793	4.4805393	4.5520425	7.9454265E-15	6.8840337E-15	9.351597E-15	1.0384197E-14	2	89165000	89302500	2500
chr11	67975000	68000000	chr11	68575000	68600000	.	.	.	.	0,255,255	46.0	19.591284	22.61595	24.503866	22.825191	0.0073232595	0.009729904	0.010819422	0.010233394	2	68000000	68575000	17678
chr11	101810000	101815000	chr11	101905000	101910000	.	.	.	.	0,255,255	125.0	9.085818	10.005996	11.863639	15.437566	0.0	0.0	0.0	0.0	12	101812916	101909583	12090
chr11	83355000	83360000	chr11	83420000	83425000	.	.	.	.	0,255,255	59.0	8.073071	9.10763	11.972865	16.223629	5.0094696E-23	4.5718554E-23	1.8327907E-18	1.591802E-10	5	83362500	83419500	17720
chr11	32625000	32630000	chr11	33145000	33150000	.	.	.	.	0,255,255	24.0	1.9726367	2.3013868	2.706555	4.3547397	1.05591425E-13	7.84905E-12	5.0058896E-10	8.1614405E-7	1	32627500	33147500	0
chr11	102770000	102775000	chr11	102990000	102995000	.	.	.	.	0,255,255	20.0	5.1157207	4.472195	4.0622463	5.7184386	0.001835165	1.4715371E-4	1.7876159E-4	0.0020891398	1	102772500	102992500	0
chr11	121200000	121205000	chr11	121235000	121240000	.	.	.	.	0,255,255	66.0	24.694546	24.151976	28.102942	24.827188	8.902344E-6	8.429975E-10	5.0341228E-6	4.7215904E-6	1	121202500	121237500	0
chr11	102570000	102575000	chr11	102655000	102660000	.	.	.	.	0,255,255	34.0	5.3310237	5.6694403	7.4938083	7.2228665	1.3646683E-11	1.2191976E-11	3.6522898E-9	3.6154488E-9	3	102577500	102652500	11180
chr11	17275000	17300000	chr11	19000000	19025000	.	.	.	.	0,255,255	31.0	11.002083	8.415698	9.275806	8.875835	0.0016499971	9.113464E-5	9.545836E-5	9.7893324E-5	1	17287500	19012500	0
chr11	72220000	72225000	chr11	72425000	72430000	.	.	.	.	0,255,255	25.0	4.9402637	3.1720388	4.2302647	3.4723165	1.6612465E-7	3.0686613E-9	1.9524622E-7	4.406576E-9	3	72222500	72429166	6010
chr11	69545000	69550000	chr11	69610000	69615000	.	.	.	.	0,255,255	29.0	5.955192	6.817232	7.9631815	12.047051	2.6911733E-8	1.6110704E-6	1.05081715E-4	0.003057694	1	69547500	69612500	0
chr11	69755000	69760000	chr11	69835000	69840000	.	.	.	.	0,255,255	61.0	13.19978	18.239248	28.24363	16.905855	1.1946599E-15	1.24658565E-11	1.3448359E-4	1.955817E-11	1	69757500	69837500	0
chr11	100890000	100895000	chr11	101055000	101060000	.	.	.	.	0,255,255	23.0	7.277412	6.701291	7.123768	6.3802996	0.0011467476	0.001121212	0.0014732504	0.0014281033	1	100892500	101057500	0
chr11	3220000	3225000	chr11	3255000	3260000	.	.	.	.	0,255,255	36.0	11.943116	12.366961	13.652938	12.040897	4.6480645E-6	4.980644E-6	5.394374E-4	6.897904E-6	2	3217500	3252500	7071
chr11	80610000	80620000	chr11	80780000	80790000	.	.	.	.	0,255,255	30.0	8.955372	11.039927	11.093145	12.020571	6.928393E-5	0.0023281963	0.0026484502	0.0025368459	1	80615000	80785000	0
chr11	24250000	24275000	chr11	25850000	25875000	.	.	.	.	0,255,255	54.0	14.421941	8.427599	7.6274905	18.084318	4.7451924E-11	3.0310305E-18	2.4847374E-22	1.5660547E-7	2	24275000	25862500	12500
chr11	75400000	75405000	chr11	75510000	75515000	.	.	.	.	0,255,255	60.0	11.68619	10.838604	15.497779	13.273669	2.786792E-19	2.661903E-19	7.323003E-15	7.586052E-15	5	75406500	75510500	6325
chr11	62755000	62760000	chr11	62905000	62910000	.	.	.	.	0,255,255	31.0	6.7189403	6.2321086	10.182254	4.557287	1.5312884E-7	1.3072146E-9	6.479808E-4	1.3207471E-11	2	62757500	62910000	2500
chr11	29860000	29870000	chr11	30210000	30220000	.	.	.	.	0,255,255	22.0	3.3157349	4.851677	5.10925	6.31681	7.8873956E-7	2.900032E-5	6.2081113E-4	0.0075684534	2	29865000	30220000	5000
chr11	120820000	120830000	chr11	120900000	120910000	.	.	.	.	0,255,255	77.0	38.041363	36.50544	39.172527	36.73077	3.3164072E-6	3.7413743E-6	0.0041295337	5.2388823E-6	1	120825000	120905000	0
chr11	101320000	101325000	chr11	101395000	101400000	.	.	.	.	0,255,255	33.0	7.317865	7.792773	9.021226	13.866512	1.0956358E-8	9.526267E-9	1.5860259E-6	0.004401384	6	101340000	101395833	17579
chr11	57615000	57620000	chr11	57775000	57780000	.	.	.	.	0,255,255	39.0	5.35321	5.7218323	7.3187857	6.397419	3.0882184E-15	2.724292E-15	2.7290982E-12	2.6229455E-12	3	57617500	57774166	8333
chr11	54000000	54005000	chr11	54050000	54055000	.	.	.	.	0,255,255	39.0	9.4752	9.578967	9.7443695	10.875117	8.8156143E-10	8.1079626E-10	1.161894E-9	3.2203087E-7	3	54004166	54050833	8975
chr11	88215000	88220000	chr11	88820000	88825000	.	.	.	.	0,255,255	46.0	5.324422	5.1558046	4.911692	11.612791	8.046648E-21	6.971147E-21	2.8587647E-24	1.0015143E-10	3	88215833	88825833	3727
chr11	117870000	117875000	chr11	118100000	118105000	.	.	.	.	0,255,255	90.0	8.451596	7.1077614	11.401936	6.9212847	0.0	0.0	9.543E-42	0.0	6	117872500	118100000	7500
chr11	86575000	86580000	chr11	86620000	86625000	.	.	.	.	0,255,255	59.0	16.350964	19.16621	23.083475	23.216213	1.0068693E-10	1.0286458E-10	4.2327213E-7	4.3984616E-7	3	86582500	86622500	5000
chr11	33930000	33940000	chr11	34000000	34010000	.	.	.	.	0,255,255	71.0	37.25089	30.479	28.258335	26.420319	1.08952896E-4	7.734487E-8	1.07184654E-7	1.042945E-7	2	33935000	34000000	5000
chr11	69755000	69760000	chr11	69875000	69880000	.	.	.	.	0,255,255	56.0	11.78375	13.116187	16.527798	18.719645	1.03558255E-16	7.1493365E-13	3.2983898E-9	3.2751817E-9	6	69745000	69874166	17815
chr11	11555000	11560000	chr11	11740000	11745000	.	.	.	.	0,255,255	79.0	7.7932715	10.9541	21.32494	11.351176	0.0	6.095205E-33	1.7505381E-15	8.172379E-33	6	11558333	11742500	10833
chr11	60720000	60730000	chr11	60930000	60940000	.	.	.	.	0,255,255	40.0	19.822145	21.48594	19.793669	18.660822	0.055471756	0.06296197	0.07852796	0.0027445408	2	60725000	60925000	10000
chr11	82610000	82615000	chr11	82705000	82710000	.	.	.	.	0,255,255	23.0	5.9450507	6.033979	9.677248	6.748475	6.9888876E-5	6.630617E-5	0.017505798	0.0014281033	1	82612500	82707500	0
chr11	61625000	61630000	chr11	61710000	61715000	.	.	.	.	0,255,255	46.0	5.931986	7.845917	14.577158	11.367218	8.046648E-21	5.0939962E-14	7.522051E-8	1.0015143E-10	8	61621875	61713750	9458
chr11	53675000	53700000	chr11	54650000	54675000	.	.	.	.	0,255,255	30.0	11.082409	8.799625	12.247619	7.922416	0.0035462254	2.4726475E-4	0.007055333	2.620328E-4	1	53687500	54662500	0
chr11	97280000	97285000	chr11	97315000	97320000	.	.	.	.	0,255,255	73.0	15.015625	16.50026	16.793869	14.016934	6.541583E-23	1.0103297E-17	1.6141736E-17	1.162649E-22	6	97275833	97314166	7454
chr11	106330000	106335000	chr11	106490000	106495000	.	.	.	.	0,255,255	18.0	3.6236289	3.056563	3.1081288	6.1692967	1.7492942E-4	1.4187424E-5	1.6460413E-5	0.013834879	2	106330000	106492500	2500
chr11	59300000	59305000	chr11	59480000	59485000	.	.	.	.	0,255,255	64.0	4.71323	4.250125	7.207029	5.31796	0.0	0.0	9.7584833E-32	5.0140993E-37	9	59305277	59481944	9702
chr11	79030000	79035000	chr11	79110000	79115000	.	.	.	.	0,255,255	32.0	10.045826	11.928011	14.474827	12.268229	1.7835562E-4	1.939905E-4	0.00850312	2.745973E-4	1	79032500	79112500	0
chr11	89150000	89175000	chr11	89700000	89725000	.	.	.	.	0,255,255	41.0	13.604301	13.306673	14.2975025	17.020992	2.6362075E-5	4.6618166E-5	4.846852E-5	0.0039930614	2	89137500	89712500	25000
chr11	64010000	64020000	chr11	64070000	64080000	.	.	.	.	0,255,255	64.0	30.525919	30.386057	31.102654	33.46603	1.1171259E-5	1.189863E-5	0.0052436595	0.005340085	1	64015000	64075000	0
chr11	34735000	34740000	chr11	34770000	34775000	.	.	.	.	0,255,255	40.0	14.267603	17.780182	17.56916	14.08823	1.2230529E-5	0.0011047946	0.0016849568	2.1124251E-5	2	34737500	34780000	7500
chr11	29130000	29135000	chr11	29170000	29175000	.	.	.	.	0,255,255	39.0	16.322908	15.744348	16.019474	16.854088	0.0021320302	0.002072042	0.003165106	0.0031606543	1	29132500	29172500	0
chr11	74720000	74725000	chr11	74830000	74835000	.	.	.	.	0,255,255	34.0	9.99113	13.297167	13.90776	7.1749306	3.0817948E-5	0.001447113	0.002276883	3.6154488E-9	3	74722500	74832500	5000
chr11	74370000	74380000	chr11	74520000	74530000	.	.	.	.	0,255,255	86.0	28.695246	24.841284	27.320955	32.000145	1.6747399E-13	1.659341E-13	2.3300825E-13	1.1568053E-8	2	74375000	74535000	10000
chr11	30090000	30100000	chr11	30650000	30660000	.	.	.	.	0,255,255	24.0	5.4980574	5.518299	5.9978337	6.61498	4.2051415E-5	5.0325696E-5	6.134263E-5	0.0012234328	1	30095000	30655000	0
chr11	33720000	33730000	chr11	34210000	34220000	.	.	.	.	0,255,255	19.0	4.6758413	3.431763	3.6669827	3.7988193	9.405527E-4	9.9385295E-5	1.218137E-4	1.08474895E-4	1	33725000	34215000	0
chr11	113675000	113700000	chr11	114650000	114675000	.	.	.	.	0,255,255	39.0	13.435912	11.534319	10.2898655	17.367819	1.408697E-4	2.0194175E-6	2.6146527E-6	0.013092662	1	113687500	114662500	0
chr11	86565000	86570000	chr11	86650000	86655000	.	.	.	.	0,255,255	110.0	14.288968	12.715635	17.520283	14.716273	0.0	0.0	3.0834E-41	0.0	19	86565657	86648815	27166
chr11	34145000	34150000	chr11	34210000	34215000	.	.	.	.	0,255,255	51.0	5.944047	6.447209	7.7472177	11.2841	4.337277E-25	3.40187E-21	6.111551E-21	1.5802905E-13	5	34151500	34210500	13601
chr11	117870000	117875000	chr11	118020000	118025000	.	.	.	.	0,255,255	85.0	13.465077	12.293172	19.950031	13.662909	4.783856E-31	1.0366633E-37	1.7721009E-18	8.128865E-31	3	117874166	118020833	3728
chr11	77210000	77215000	chr11	77305000	77310000	.	.	.	.	0,255,255	36.0	6.542681	7.975218	7.4297557	10.708772	1.6971807E-10	3.5168622E-8	2.2799668E-10	6.897904E-6	2	77215000	77307500	2500
chr11	86550000	86575000	chr11	86850000	86875000	.	.	.	.	0,255,255	78.0	37.550793	41.663254	47.582214	41.080433	5.2592386E-6	0.0057679117	0.005933739	0.006026526	1	86562500	86862500	0
chr11	119355000	119360000	chr11	119390000	119395000	.	.	.	.	0,255,255	47.0	17.42607	20.58259	17.305847	19.53404	6.8821646E-6	0.0016483852	1.0669913E-5	1.0409398E-5	5	119353500	119401500	17088
chr11	77215000	77220000	chr11	77250000	77255000	.	.	.	.	0,255,255	55.0	18.015274	17.46268	17.654854	18.940823	5.5315663E-9	5.6236256E-9	8.714757E-9	8.70815E-9	2	77215000	77252500	2500
chr11	83440000	83445000	chr11	83635000	83640000	.	.	.	.	0,255,255	21.0	4.0483813	4.033165	5.499849	4.3342943	4.427806E-5	4.1243235E-5	7.679312E-4	4.9557642E-5	1	83442500	83637500	0
chr11	120490000	120495000	chr11	120570000	120575000	.	.	.	.	0,255,255	57.0	19.35917	19.729656	23.50508	27.994509	7.730663E-10	1.8246752E-6	2.072209E-6	0.0013462406	3	120492500	120572500	5000
chr11	119945000	119950000	chr11	119990000	119995000	.	.	.	.	0,255,255	43.0	12.8667145	13.760365	12.946915	21.720201	8.087588E-7	8.8383126E-7	1.3990717E-6	0.016974153	1	119947500	119992500	0
chr11	50325000	50330000	chr11	50430000	50435000	.	.	.	.	0,255,255	18.0	4.4594474	3.9384916	3.6477191	4.3836126	0.0016594715	1.6257896E-4	2.0279453E-4	0.001826469	1	50327500	50432500	0
chr11	105345000	105350000	chr11	105640000	105645000	.	.	.	.	0,255,255	26.0	3.1887724	2.7605994	3.9908803	3.393697	6.0285976E-10	8.061146E-12	4.334893E-8	7.7506385E-10	3	105352500	105645833	10541
chr11	100980000	100985000	chr11	101055000	101060000	.	.	.	.	0,255,255	87.0	8.963015	9.551808	15.017252	15.583124	0.0	0.0	2.921443E-32	1.0564279E-25	13	100980192	101061730	13942
chr11	50160000	50165000	chr11	50225000	50230000	.	.	.	.	0,255,255	84.0	15.841824	16.894651	18.8565	21.626394	4.2828024E-24	4.5426547E-24	7.5098115E-24	5.8314674E-18	7	50166071	50223214	12495
chr11	49985000	49990000	chr11	50130000	50135000	.	.	.	.	0,255,255	100.0	10.3636265	8.568698	13.106448	12.1876	0.0	0.0	3.795E-42	0.0	9	49988055	50126388	13899
chr11	103170000	103175000	chr11	103265000	103270000	.	.	.	.	0,255,255	94.0	13.341858	16.259579	21.294418	12.075627	1.1650644E-37	1.9730351E-30	2.6012912E-23	0.0	9	103173055	103265277	9112
chr11	106850000	106855000	chr11	106910000	106915000	.	.	.	.	0,255,255	36.0	10.342782	12.170896	12.405951	13.120055	4.6480645E-6	4.980644E-6	5.394374E-4	5.3160154E-4	2	106855000	106910000	3536
chr11	35045000	35050000	chr11	35085000	35090000	.	.	.	.	0,255,255	29.0	8.636043	9.440108	9.494034	10.380072	7.801267E-5	7.8531E-5	1.05081715E-4	0.003057694	2	35045000	35092500	5590
chr11	11570000	11575000	chr11	11655000	11660000	.	.	.	.	0,255,255	42.0	12.44974	12.871398	19.416964	11.209329	2.0588805E-6	2.256407E-6	4.424564E-4	1.1535238E-8	2	11577500	11652500	7071
chr11	6650000	6675000	chr11	7150000	7175000	.	.	.	.	0,255,255	37.0	14.911231	10.580603	14.030029	12.938882	6.64238E-4	1.4983713E-5	0.001201272	0.0012569092	2	6662500	7150000	12500
chr11	58235000	58240000	chr11	58640000	58645000	.	.	.	.	0,255,255	19.0	3.7300098	2.7677398	2.6327095	4.1146007	4.373266E-5	2.8221841E-6	3.3817048E-6	5.7948206E-4	3	58232500	58640833	10138
chr11	70125000	70150000	chr11	70475000	70500000	.	.	.	.	0,255,255	45.0	19.122074	18.754894	15.189047	23.300934	1.48035E-4	2.3741262E-4	1.3050618E-6	0.017279519	1	70137500	70487500	0
chr11	117375000	117400000	chr11	117600000	117625000	.	.	.	.	0,255,255	253.0	113.405655	97.35349	125.00792	110.134026	4.798795E-21	4.7139553E-21	2.5778757E-10	5.4425548E-21	6	117395833	117625000	38415
chr11	61760000	61765000	chr11	61850000	61855000	.	.	.	.	0,255,255	23.0	7.7401147	7.785003	7.7354712	7.0469394	0.0011467476	0.001121212	0.0014732504	0.0014281033	2	61762500	61855000	2500
chr11	79450000	79475000	chr11	79675000	79700000	.	.	.	.	0,255,255	103.0	46.640774	49.620476	54.14499	57.388584	5.684266E-9	1.149145E-4	1.2366299E-4	1.2920906E-4	1	79462500	79687500	0
chr11	72465000	72470000	chr11	72545000	72550000	.	.	.	.	0,255,255	38.0	12.413127	12.96939	8.916217	17.008968	6.515835E-5	7.1350885E-5	4.1338533E-9	0.005755682	1	72467500	72547500	0
chr11	82235000	82240000	chr11	82395000	82400000	.	.	.	.	0,255,255	33.0	3.035864	3.7235405	4.075415	3.7478278	3.3106092E-18	8.6009324E-16	3.6013293E-13	1.3491442E-15	2	82237500	82400000	2500
chr11	77735000	77740000	chr11	77790000	77795000	.	.	.	.	0,255,255	46.0	8.897426	12.1629925	17.081839	19.879175	5.5576044E-14	7.033009E-11	2.317881E-5	0.0035207868	1	77737500	77792500	0
chr11	100360000	100365000	chr11	100470000	100475000	.	.	.	.	0,255,255	28.0	6.6437063	6.392998	8.734218	6.81418	5.9047557E-6	5.315653E-6	2.720269E-4	7.1544728E-6	1	100362500	100472500	0
chr11	118425000	118450000	chr11	118725000	118750000	.	.	.	.	0,255,255	71.0	27.683142	24.579422	20.952766	36.073193	2.1153838E-7	3.5215372E-11	4.854466E-11	3.9591923E-4	1	118437500	118737500	0
chr11	96785000	96790000	chr11	96820000	96825000	.	.	.	.	0,255,255	68.0	21.360445	23.131075	21.121649	22.82359	1.3579637E-10	1.2759441E-10	1.4582838E-10	1.4812994E-10	3	96784166	96824166	6871
chr11	68585000	68590000	chr11	68725000	68730000	.	.	.	.	0,255,255	24.0	5.254269	5.513227	5.8236957	7.854551	2.1066537E-5	1.9611773E-5	2.4792313E-5	0.008213422	2	68587500	68725000	2500
chr11	106065000	106070000	chr11	109010000	109015000	.	.	.	.	0,255,255	25.0	0.036286786	0.048763815	0.021809224	0.022155194	2.49292E-16	4.70614E-16	1.0471307E-15	8.7260535E-16	1	106067500	109012500	0
chr11	73125000	73150000	chr11	74350000	74375000	.	.	.	.	0,255,255	76.0	16.693247	21.278206	18.463827	39.344276	1.6403899E-18	2.0939474E-13	3.5865426E-18	0.013207261	1	73137500	74362500	0
chr11	73135000	73140000	chr11	73175000	73180000	.	.	.	.	0,255,255	57.0	21.28157	19.294584	21.211079	17.205261	1.9938643E-6	7.894129E-10	2.072209E-6	1.2221854E-9	3	73137500	73182500	15000
chr11	70775000	70780000	chr11	70815000	70820000	.	.	.	.	0,255,255	66.0	13.008023	12.962936	14.889967	16.5709	1.4827693E-18	1.6434415E-18	2.449436E-18	7.626448E-14	6	70778333	70819166	8376
chr11	75650000	75660000	chr11	75730000	75740000	.	.	.	.	0,255,255	78.0	38.09393	41.298737	39.319077	47.976665	1.780123E-6	0.0019520973	0.0027571062	0.002731167	1	75655000	75735000	0
chr11	108150000	108175000	chr11	108250000	108275000	.	.	.	.	0,255,255	317.0	154.29916	173.48308	190.47409	191.19984	1.3424157E-12	1.4247864E-12	1.5173078E-12	1.633424E-12	1	108162500	108262500	0
chr11	103360000	103370000	chr11	103670000	103680000	.	.	.	.	0,255,255	22.0	5.816895	6.5870214	6.882566	9.521267	4.1484323E-4	0.006835457	0.007524754	0.059251554	2	103360000	103675000	5000
chr11	78060000	78065000	chr11	78175000	78180000	.	.	.	.	0,255,255	62.0	16.445219	15.811696	22.863281	19.103027	4.1437864E-12	4.240579E-12	3.448128E-8	6.6680697E-12	8	78062500	78162500	15000
chr11	77345000	77350000	chr11	77445000	77450000	.	.	.	.	0,255,255	49.0	10.295272	12.750798	12.761133	21.351837	1.5415884E-12	2.1083486E-9	3.365662E-9	5.8866636E-4	1	77347500	77447500	0
chr11	44085000	44090000	chr11	44330000	44335000	.	.	.	.	0,255,255	13.0	1.9960129	2.0293684	1.8503329	1.9337449	0.0028674605	0.003440143	7.009877E-4	6.5568916E-4	1	44087500	44332500	0
chr11	83550000	83560000	chr11	83930000	83940000	.	.	.	.	0,255,255	24.0	6.4860463	7.277479	7.5643454	8.307592	8.934108E-4	0.0010775189	0.001256201	0.015406302	1	83555000	83935000	0
chr11	77550000	77575000	chr11	78275000	78300000	.	.	.	.	0,255,255	43.0	12.905691	12.351464	15.374322	10.677808	4.5104416E-6	2.382035E-8	8.463992E-6	3.0544467E-8	3	77570833	78270833	34359
chr11	117710000	117720000	chr11	117760000	117770000	.	.	.	.	0,255,255	95.0	44.01679	47.089714	51.00187	47.76359	2.6139898E-7	3.190515E-7	0.0016278236	4.38898E-7	1	117715000	117765000	0
chr11	46300000	46310000	chr11	46660000	46670000	.	.	.	.	0,255,255	25.0	5.244906	7.2970376	8.648902	7.916226	1.2111059E-5	3.939439E-4	0.007295176	0.007291981	1	46305000	46665000	0
chr11	75780000	75785000	chr11	75965000	75970000	.	.	.	.	0,255,255	91.0	11.946807	10.768655	14.868107	13.309245	0.0	0.0	3.4079877E-35	3.4042675E-35	9	75777500	75967500	14142
chr11	22780000	22785000	chr11	22815000	22820000	.	.	.	.	0,255,255	55.0	22.459852	21.833712	20.568327	22.6148	8.968408E-6	8.24232E-6	9.31505E-6	9.680735E-6	1	22782500	22817500	0
chr11	83755000	83760000	chr11	83815000	83820000	.	.	.	.	0,255,255	17.0	4.857257	4.615415	4.644067	3.0953932	0.004860005	0.004815548	0.005354986	7.66837E-5	1	83757500	83817500	0
chr11	100570000	100575000	chr11	100615000	100620000	.	.	.	.	0,255,255	69.0	19.318588	18.37216	18.808622	25.79632	1.3220911E-15	1.3598707E-15	2.2106126E-15	5.42366E-7	14	100572500	100617500	11180
chr11	68560000	68570000	chr11	68800000	68810000	.	.	.	.	0,255,255	36.0	14.461971	11.528023	11.995151	13.019069	7.8780245E-4	1.201017E-5	1.4825004E-5	9.037849E-4	1	68565000	68805000	0
chr11	24075000	24080000	chr11	24255000	24260000	.	.	.	.	0,255,255	52.0	8.0955715	8.0123415	9.422388	11.373984	5.755589E-18	5.117321E-18	8.0120706E-18	4.0708132E-14	10	24078000	24250500	12619
chr11	60450000	60455000	chr11	60535000	60540000	.	.	.	.	0,255,255	19.0	7.403552	6.9699435	6.3087554	6.7216983	0.031107575	0.032776393	0.040297765	0.040132295	2	60455000	60535000	3536
chr11	109670000	109675000	chr11	110270000	110275000	.	.	.	.	0,255,255	17.0	2.9637032	2.4767663	2.5956662	3.0120573	6.828528E-5	6.1374026E-6	7.658394E-5	7.66837E-5	2	109672500	110270000	2500
chr11	53585000	53590000	chr11	53625000	53630000	.	.	.	.	0,255,255	46.0	12.539011	12.793789	15.951542	13.387623	4.273711E-8	4.7267243E-8	2.317881E-5	7.4535286E-8	6	53586666	53626666	5893
chr11	59190000	59195000	chr11	59225000	59230000	.	.	.	.	0,255,255	53.0	21.11216	17.781773	22.507397	21.671482	3.7133002E-5	3.730996E-8	3.8670503E-5	4.1481708E-5	1	59192500	59227500	0
chr11	117070000	117075000	chr11	117355000	117360000	.	.	.	.	0,255,255	15.0	3.450678	2.941399	3.537534	3.0922956	0.006959335	0.0011529332	0.00779435	0.0012992063	2	117077500	117357500	5000
chr11	106415000	106420000	chr11	106625000	106630000	.	.	.	.	0,255,255	23.0	6.4766507	4.8554673	4.0172586	6.750475	0.0011467476	2.7431406E-6	3.459934E-6	0.0014281033	2	106417500	106622500	5000
chr11	82915000	82920000	chr11	82955000	82960000	.	.	.	.	0,255,255	36.0	10.783447	10.559876	13.702004	11.646438	4.6480645E-6	4.980644E-6	5.394374E-4	6.897904E-6	4	82917500	82960000	5590
chr11	101920000	101925000	chr11	101965000	101970000	.	.	.	.	0,255,255	159.0	12.427182	12.156785	14.049883	18.233477	0.0	0.0	0.0	0.0	16	101921562	101967812	11900
chr11	79710000	79715000	chr11	79790000	79795000	.	.	.	.	0,255,255	44.0	9.63101	9.934749	13.230962	10.313258	9.981828E-13	8.0110263E-10	5.38924E-7	1.1217527E-9	4	79710000	79792500	7500
chr11	46445000	46450000	chr11	46730000	46735000	.	.	.	.	0,255,255	39.0	4.801478	3.698958	7.251205	5.4801188	3.788999E-18	2.676304E-21	2.7290982E-12	3.9454926E-15	2	46445000	46732500	2500
chr11	32625000	32650000	chr11	55450000	55475000	.	.	.	.	0,255,255	15.0	2.110672	1.7789656	1.1995443	2.5241525	4.4155854E-4	2.500647E-4	5.198205E-5	0.0071628387	1	32637500	55462500	0
chr11	102185000	102190000	chr11	102220000	102225000	.	.	.	.	0,255,255	58.0	22.16112	23.67749	22.450321	23.048607	9.2744705E-7	8.3791355E-7	9.476428E-7	9.828125E-7	4	102186250	102226250	6374
chr11	120515000	120520000	chr11	120565000	120570000	.	.	.	.	0,255,255	60.0	10.979237	13.178286	16.926247	21.936386	2.786792E-19	4.8908356E-15	5.5677855E-11	1.9529104E-7	5	120506500	120573500	19416
chr11	68430000	68435000	chr11	68480000	68485000	.	.	.	.	0,255,255	44.0	13.99006	13.720304	14.680987	17.383589	3.126389E-7	3.4004862E-7	5.38924E-7	1.0535315E-4	1	68432500	68482500	0
chr11	24045000	24050000	chr11	25300000	25305000	.	.	.	.	0,255,255	20.0	2.430392	2.7611523	3.1822002	5.8063674	2.1548953E-8	5.271556E-7	1.2621031E-5	0.0020891398	4	24056250	25301250	11319
chr11	72220000	72225000	chr11	72320000	72325000	.	.	.	.	0,255,255	64.0	6.096826	5.74344	9.388527	6.024556	3.924074E-37	2.9088656E-37	1.1546112E-26	5.0140993E-37	9	72220833	72317500	15366
chr11	20740000	20745000	chr11	21175000	21180000	.	.	.	.	0,255,255	20.0	2.7239642	3.313837	3.2125378	2.7877924	5.4757123E-7	9.505032E-6	1.2621031E-5	6.602914E-7	3	20742500	21177500	5000
chr11	69430000	69440000	chr11	69510000	69520000	.	.	.	.	0,255,255	60.0	29.270943	26.776278	31.69276	34.065468	1.3773344E-4	1.4778414E-4	0.02645449	0.026881052	2	69440000	69520000	7071
chr11	72225000	72230000	chr11	72265000	72270000	.	.	.	.	0,255,255	30.0	12.392057	12.097172	14.804114	12.870701	0.016905911	0.0010160779	0.028234785	0.027983744	2	72227500	72265000	2500
chr11	11500000	11505000	chr11	11555000	11560000	.	.	.	.	0,255,255	39.0	14.148118	12.355336	10.604545	13.896836	2.8672217E-5	2.3095254E-7	3.3592727E-7	4.8940805E-5	3	11504166	11559166	8976
chr11	49715000	49720000	chr11	49845000	49850000	.	.	.	.	0,255,255	25.0	9.404267	9.39206	10.133538	7.286861	0.002726682	0.0028516212	0.04446539	1.9627492E-4	2	49715000	49847500	2500
chr11	119085000	119090000	chr11	119125000	119130000	.	.	.	.	0,255,255	129.0	39.867947	35.33611	30.1892	43.172134	1.4637238E-16	2.748596E-25	1.6290779E-35	3.627005E-17	3	119089166	119129166	3727
chr11	67970000	67980000	chr11	68400000	68410000	.	.	.	.	0,255,255	49.0	17.508005	12.185977	11.425218	24.051384	3.0955505E-6	4.093672E-12	5.9300156E-12	7.6289783E-4	1	67975000	68405000	0
chr11	117870000	117880000	chr11	118220000	118230000	.	.	.	.	0,255,255	33.0	10.169494	11.998875	14.798164	11.704165	1.8972403E-4	1.9318644E-4	0.007345088	2.1969117E-4	1	117875000	118225000	0
chr11	117960000	117970000	chr11	118240000	118250000	.	.	.	.	0,255,255	41.0	11.0115	13.673619	16.075289	10.692612	6.438481E-8	1.2715647E-5	0.0014567719	7.77692E-8	1	117965000	118245000	0
chr11	43750000	43775000	chr11	44200000	44225000	.	.	.	.	0,255,255	67.0	37.231407	32.606663	35.359146	34.98193	0.0023343812	0.002716164	0.0029290388	0.0029773044	1	43762500	44212500	0
chr11	72350000	72355000	chr11	72425000	72430000	.	.	.	.	0,255,255	45.0	6.7982407	6.1581116	7.4861083	6.469025	1.3675334E-16	4.6898284E-20	1.9693164E-16	1.848504E-16	14	72353214	72426071	16444
chr11	86655000	86660000	chr11	87010000	87015000	.	.	.	.	0,255,255	17.0	2.6377666	2.369055	2.4556253	3.923477	6.828528E-5	6.1374026E-6	8.071099E-6	6.8538275E-4	2	86657500	87010000	2500
chr11	19925000	19930000	chr11	20040000	20045000	.	.	.	.	0,255,255	50.0	9.161912	12.738664	14.010562	12.081915	1.3395928E-16	7.120796E-10	1.1358849E-9	5.9572486E-13	5	19922500	20039500	7000
chr11	59620000	59625000	chr11	59745000	59750000	.	.	.	.	0,255,255	42.0	6.089318	6.5348244	11.096651	6.5816603	1.4267362E-17	1.572279E-14	1.219183E-8	2.4223511E-14	4	59626250	59746250	6374
chr11	121475000	121480000	chr11	121680000	121685000	.	.	.	.	0,255,255	24.0	5.384628	5.668538	8.1989355	5.194813	2.1066537E-5	1.9611773E-5	0.0083168885	2.424497E-5	2	121477500	121680000	2500
chr11	60250000	60255000	chr11	60410000	60415000	.	.	.	.	0,255,255	27.0	5.075797	4.5925274	5.2114334	6.7549934	4.3436052E-7	6.7852874E-9	5.3350243E-7	2.226268E-5	1	60252500	60412500	0
chr11	76670000	76680000	chr11	76890000	76900000	.	.	.	.	0,255,255	43.0	12.405141	14.456033	16.31445	17.272116	2.3502319E-6	2.1030332E-6	3.7587757E-4	3.803909E-4	4	76670000	76892500	16771
chr11	116085000	116090000	chr11	116130000	116135000	.	.	.	.	0,255,255	83.0	16.430336	17.167192	24.461254	18.841429	1.7424547E-23	1.8748346E-23	1.884031E-17	3.058788E-23	6	116085833	116132500	8333
chr11	80140000	80145000	chr11	80180000	80185000	.	.	.	.	0,255,255	38.0	12.657377	13.2211685	12.050416	15.438948	6.515835E-5	7.1350885E-5	9.60868E-7	1.1173872E-4	2	80145000	80182500	2500
chr11	120720000	120725000	chr11	120775000	120780000	.	.	.	.	0,255,255	166.0	14.602528	14.696616	27.739735	17.8667	0.0	0.0	0.0	0.0	15	120721833	120779833	19981
chr11	106850000	106855000	chr11	106980000	106985000	.	.	.	.	0,255,255	47.0	8.977512	9.297796	12.503092	10.494802	1.2701887E-14	1.1666465E-14	2.7354128E-8	2.8888152E-11	5	106852500	106977500	5000
chr11	118445000	118450000	chr11	118490000	118495000	.	.	.	.	0,255,255	108.0	12.99402	13.233354	17.640474	15.303606	0.0	0.0	8.73214E-40	0.0	7	118446071	118486785	9948
chr11	63920000	63925000	chr11	64440000	64445000	.	.	.	.	0,255,255	12.0	1.6819901	1.5783592	1.5941557	2.4812288	0.0025354524	6.840911E-4	0.0033347937	0.013571883	2	63922500	64440000	2500
chr11	40925000	40950000	chr11	43400000	43425000	.	.	.	.	0,255,255	25.0	2.6108294	7.7090297	7.4193196	6.934472	2.0860236E-10	0.0013077635	0.0013446056	0.0012514555	1	40937500	43412500	0
chr11	58100000	58105000	chr11	58165000	58170000	.	.	.	.	0,255,255	32.0	11.631699	10.19172	9.865221	10.7499695	1.7835562E-4	1.939905E-4	2.804681E-4	2.745973E-4	1	58102500	58167500	0
chr11	88905000	88910000	chr11	88965000	88970000	.	.	.	.	0,255,255	45.0	16.642199	15.623026	17.964243	21.292171	3.310543E-5	3.2794087E-5	5.0154642E-5	0.006043118	4	88906250	88966250	8839
chr11	72800000	72825000	chr11	72975000	73000000	.	.	.	.	0,255,255	221.0	80.027145	98.031265	113.97534	144.92313	5.672865E-23	1.3029599E-12	1.5183722E-12	5.192599E-5	2	72800000	72987500	12500
chr11	60195000	60200000	chr11	60410000	60415000	.	.	.	.	0,255,255	22.0	2.33947	3.5475047	2.9590433	7.0008736	4.139942E-10	4.3818181E-7	1.9912887E-8	0.0035855894	1	60197500	60412500	0
chr11	22705000	22710000	chr11	22750000	22755000	.	.	.	.	0,255,255	34.0	9.992827	10.790515	12.599697	14.214217	3.0817948E-5	3.3205968E-5	0.002276883	0.0022538442	1	22707500	22752500	0
chr11	61175000	61180000	chr11	61265000	61270000	.	.	.	.	0,255,255	28.0	8.64995	7.4902964	8.248844	7.63526	2.0210758E-4	5.315653E-6	2.720269E-4	7.1544728E-6	1	61177500	61267500	0
chr11	85010000	85020000	chr11	85180000	85190000	.	.	.	.	0,255,255	35.0	14.067281	12.326083	14.199954	11.725156	0.001611945	3.1402633E-5	0.0019280869	3.6261987E-5	1	85015000	85185000	0
chr11	113645000	113650000	chr11	113680000	113685000	.	.	.	.	0,255,255	74.0	23.42694	19.672327	23.200857	20.732029	3.414643E-13	3.1719028E-13	3.748729E-13	3.78028E-13	1	113647500	113682500	0
chr11	87210000	87215000	chr11	87410000	87415000	.	.	.	.	0,255,255	38.0	9.628963	7.1339025	12.404444	5.548389	3.1542056E-9	7.924641E-12	1.1274556E-4	2.2192714E-14	8	87215000	87401250	11524
chr11	51615000	51620000	chr11	51650000	51655000	.	.	.	.	0,255,255	61.0	22.28394	22.61768	29.525946	18.191278	7.758758E-8	7.009746E-8	1.3448359E-4	1.955817E-11	1	51617500	51652500	0
chr11	32000000	32010000	chr11	32160000	32170000	.	.	.	.	0,255,255	66.0	18.459396	17.19492	32.583958	16.989006	1.2730455E-13	1.13462794E-13	0.0021310856	1.4761941E-13	1	32005000	32165000	0
chr11	100350000	100375000	chr11	100675000	100700000	.	.	.	.	0,255,255	87.0	45.362904	33.06233	37.225094	41.40095	8.351554E-5	1.1926615E-8	1.4983481E-8	9.4102055E-5	1	100362500	100687500	0
chr11	44410000	44415000	chr11	44450000	44455000	.	.	.	.	0,255,255	41.0	11.357017	10.691111	11.370037	13.853281	2.4736032E-8	2.5957592E-8	3.8009457E-8	8.814213E-6	2	44415000	44452500	2500
chr11	121015000	121020000	chr11	121125000	121130000	.	.	.	.	0,255,255	27.0	5.9935308	6.305019	5.737628	9.675721	4.3436052E-7	1.677415E-5	5.3350243E-7	6.7559094E-4	3	121017500	121127500	5000
chr11	70625000	70630000	chr11	70755000	70760000	.	.	.	.	0,255,255	47.0	5.5629177	5.755444	7.7147536	8.666851	1.1744173E-21	9.919931E-22	6.760825E-18	1.7174586E-14	4	70630000	70755000	3536
chr11	110410000	110415000	chr11	110480000	110485000	.	.	.	.	0,255,255	38.0	8.5675125	10.170671	10.143181	17.343029	3.1542056E-9	6.6410604E-7	9.60868E-7	0.005755682	2	110410000	110482500	2500
chr11	73200000	73225000	chr11	74350000	74375000	.	.	.	.	0,255,255	67.0	25.081305	21.528315	17.356709	38.757553	3.9197016E-6	1.5985592E-9	1.9642175E-13	0.0029773044	1	73212500	74362500	0
chr11	84510000	84520000	chr11	85830000	85840000	.	.	.	.	0,255,255	23.0	3.546639	3.5589032	4.3751993	2.4132123	1.5815228E-7	2.100169E-7	1.0014768E-5	2.1390835E-10	2	84520000	85835000	5000
chr11	8530000	8535000	chr11	8955000	8960000	.	.	.	.	0,255,255	14.0	2.5311537	1.9341598	3.2955177	2.5624504	0.0041763764	1.1383212E-4	0.022370638	0.0046568834	2	8535000	8957500	2500
chr11	98740000	98745000	chr11	98785000	98790000	.	.	.	.	0,255,255	82.0	18.567215	20.297241	23.020638	28.061419	6.909054E-23	4.9467932E-17	5.9214287E-17	1.16506145E-11	4	98743750	98782500	5154
chr11	115765000	115770000	chr11	115810000	115815000	.	.	.	.	0,255,255	46.0	21.455944	22.64696	24.327944	24.127321	0.0032087783	0.0029343644	0.0032522164	0.0035207868	2	115767500	115810000	2500
chr11	62750000	62775000	chr11	64950000	64975000	.	.	.	.	0,255,255	24.0	5.96397	5.638096	6.7475114	7.0883827	6.684476E-5	1.9950492E-4	0.0034250305	0.0031563323	1	62762500	64962500	0
chr11	6200000	6205000	chr11	6265000	6270000	.	.	.	.	0,255,255	43.0	7.8019056	7.6604857	13.53371	6.816329	3.7401024E-15	3.1231864E-15	1.3990717E-6	4.8926978E-15	7	6199642	6264642	10619
chr11	115080000	115085000	chr11	115265000	115270000	.	.	.	.	0,255,255	18.0	3.320682	3.965536	5.8679204	3.4557278	1.7492942E-4	0.0016200902	0.014340266	1.8663572E-4	2	115082500	115265000	2500
chr11	110370000	110375000	chr11	110435000	110440000	.	.	.	.	0,255,255	29.0	8.826931	9.076086	10.945023	7.885394	7.801267E-5	7.8531E-5	0.003105068	1.0487856E-4	1	110372500	110437500	0
chr11	86395000	86400000	chr11	86435000	86440000	.	.	.	.	0,255,255	62.0	18.100441	18.54892	19.053099	16.848358	4.1437864E-12	4.240579E-12	6.4997994E-12	6.6680697E-12	3	86399166	86435833	3728
chr11	113180000	113190000	chr11	113290000	113300000	.	.	.	.	0,255,255	33.0	14.34435	13.066007	13.9280815	11.1550045	0.0061381594	0.0061939694	0.007345088	2.1969117E-4	2	113180000	113295000	5000
chr11	4135000	4140000	chr11	4215000	4220000	.	.	.	.	0,255,255	76.0	17.306702	15.445021	19.458588	17.60923	2.1351168E-19	7.837872E-25	3.6167314E-19	3.6869495E-19	9	4135833	4212500	15092
chr11	44605000	44610000	chr11	45535000	45540000	.	.	.	.	0,255,255	32.0	1.1483263	2.1571467	3.2560492	3.8192718	1.5781754E-25	9.937782E-20	1.1580195E-14	1.0169279E-14	14	44602857	45536428	16514
chr11	108920000	108930000	chr11	109610000	109620000	.	.	.	.	0,255,255	20.0	3.633433	3.7156916	6.132744	3.7464077	1.6356538E-5	2.3517452E-5	0.004809109	2.6935784E-5	1	108925000	109615000	0
chr11	30235000	30240000	chr11	30655000	30660000	.	.	.	.	0,255,255	22.0	3.8825264	2.9201756	3.0609655	4.7424374	4.8424164E-7	1.6017532E-8	1.9912887E-8	1.3109549E-5	1	30237500	30657500	0
chr11	109360000	109365000	chr11	109425000	109430000	.	.	.	.	0,255,255	109.0	19.170898	19.64307	16.355032	29.458328	8.043E-41	2.768523E-32	1.66146E-40	3.26167E-24	11	109367500	109421590	14951
chr11	85380000	85385000	chr11	85480000	85485000	.	.	.	.	0,255,255	29.0	4.487751	4.398267	5.7738895	4.074675	3.0150663E-10	2.634667E-10	3.3007286E-8	3.7392892E-10	2	85382500	85475000	7500
chr11	57820000	57825000	chr11	57930000	57935000	.	.	.	.	0,255,255	81.0	8.346246	8.03155	7.227641	16.762962	4.1069E-41	3.3631E-41	0.0	4.7545745E-22	9	57821944	57927500	11440
chr11	94125000	94130000	chr11	94485000	94490000	.	.	.	.	0,255,255	19.0	2.9778323	2.376958	2.067717	2.957993	2.9029727E-6	1.6933218E-7	2.3020512E-7	3.4063244E-6	1	94127500	94487500	0
chr11	62455000	62460000	chr11	62575000	62580000	.	.	.	.	0,255,255	40.0	8.49341	8.675615	15.026258	9.298929	2.4045424E-10	2.192621E-10	2.1125323E-5	3.189355E-10	1	62457500	62577500	0
chr11	55045000	55050000	chr11	55085000	55090000	.	.	.	.	0,255,255	53.0	13.791167	13.055832	14.725771	12.447647	2.1852646E-11	2.4793959E-11	3.878334E-11	3.8140685E-11	4	55045000	55085000	3536
chr11	98490000	98495000	chr11	98545000	98550000	.	.	.	.	0,255,255	49.0	14.265311	14.127114	12.934459	16.506273	1.8684656E-9	2.1083486E-9	3.365662E-9	2.0167636E-6	2	98497500	98542500	7071
chr11	117075000	117080000	chr11	117115000	117120000	.	.	.	.	0,255,255	56.0	20.600914	18.632765	20.996721	18.407206	4.244321E-6	2.1217033E-9	4.3777814E-6	3.2751817E-9	4	117077500	117116250	5154
chr11	80900000	80925000	chr11	81600000	81625000	.	.	.	.	0,255,255	57.0	19.51892	19.114561	25.151205	23.797016	4.473129E-9	7.1858253E-9	0.002483467	8.977648E-6	1	80912500	81612500	0
chr11	70665000	70670000	chr11	70760000	70765000	.	.	.	.	0,255,255	39.0	10.814315	10.786869	6.6208897	15.763175	2.1794389E-7	2.3095254E-7	2.7290982E-12	0.0031606543	7	70684642	70756071	18308
chr11	78030000	78035000	chr11	78260000	78265000	.	.	.	.	0,255,255	24.0	8.9048	7.889962	6.162868	7.5925665	0.0059945746	0.0063335453	2.4792313E-5	5.412913E-4	1	78032500	78262500	0
chr11	97935000	97940000	chr11	97985000	97990000	.	.	.	.	0,255,255	106.0	17.89204	19.711296	24.810633	27.340971	1.1274385E-38	1.9537136E-30	1.0925842E-22	1.1946525E-22	8	97940625	97983750	11676
chr11	84420000	84430000	chr11	84720000	84730000	.	.	.	.	0,255,255	21.0	4.4421144	5.8846426	6.132704	5.3548217	8.258415E-5	0.0015127024	0.0017742742	0.0017680574	1	84425000	84725000	0
chr11	22225000	22230000	chr11	22615000	22620000	.	.	.	.	0,255,255	92.0	4.5879917	4.0682764	4.1621137	5.476114	0.0	0.0	0.0	0.0	8	22228125	22616250	9783
chr11	32180000	32190000	chr11	32320000	32330000	.	.	.	.	0,255,255	56.0	17.965647	16.04972	26.177353	20.397114	5.4443356E-9	5.01161E-9	0.0018417526	6.575899E-6	1	32185000	32325000	0
chr11	63920000	63925000	chr11	64075000	64080000	.	.	.	.	0,255,255	28.0	5.03493	5.69798	6.455161	6.9118795	1.1067325E-7	1.0228841E-7	7.54814E-6	7.1544728E-6	3	63920833	64079166	3728
chr11	3290000	3295000	chr11	3330000	3335000	.	.	.	.	0,255,255	68.0	22.678452	22.336105	22.864754	23.562937	1.3579637E-10	1.2759441E-10	1.4582838E-10	1.4812994E-10	3	3282500	3332500	15000
chr11	8535000	8540000	chr11	8860000	8865000	.	.	.	.	0,255,255	42.0	5.0989733	4.6700735	5.7021847	6.5612025	1.4267362E-17	7.4632605E-21	1.8593358E-17	2.4223511E-14	9	8539722	8860833	8462
chr11	102315000	102320000	chr11	102405000	102410000	.	.	.	.	0,255,255	174.0	19.627932	24.722694	34.169483	24.573023	0.0	0.0	0.0	0.0	24	102308750	102418958	21688
chr11	115425000	115430000	chr11	115470000	115475000	.	.	.	.	0,255,255	41.0	10.1692915	10.037975	11.490139	14.160465	2.4736032E-8	2.5957592E-8	3.8009457E-8	8.814213E-6	4	115418750	115475000	9100
chr11	70430000	70440000	chr11	70750000	70760000	.	.	.	.	0,255,255	34.0	12.8358	12.99638	13.050584	15.197798	0.0032043036	0.0031656825	0.0038177557	0.0036650698	2	70425000	70755000	10000
chr11	20440000	20450000	chr11	20910000	20920000	.	.	.	.	0,255,255	31.0	6.2527337	8.496363	9.485088	8.069925	3.3229185E-7	2.6077561E-5	3.1266016E-5	3.0578623E-5	2	20450000	20915000	5000
chr11	78030000	78040000	chr11	78170000	78180000	.	.	.	.	0,255,255	123.0	54.488575	50.387703	47.437454	63.29	4.5349388E-10	5.245483E-10	4.2597496E-16	7.528196E-5	1	78035000	78175000	0
chr11	74925000	74930000	chr11	75165000	75170000	.	.	.	.	0,255,255	49.0	16.54885	11.246144	9.107109	22.929478	1.313468E-6	1.5537454E-12	8.471608E-16	5.8866636E-4	3	74927500	75172500	5000
chr11	72220000	72225000	chr11	72560000	72565000	.	.	.	.	0,255,255	18.0	1.804628	1.6186272	2.6064632	1.7655272	5.4426913E-8	5.992443E-8	1.6460413E-5	7.406599E-8	3	72222500	72562500	5000
chr11	43375000	43400000	chr11	44525000	44550000	.	.	.	.	0,255,255	23.0	6.253458	6.0231123	7.2451286	5.879131	0.0032567473	6.370291E-4	0.00830047	5.189285E-4	1	43387500	44537500	0
chr11	97360000	97365000	chr11	97400000	97405000	.	.	.	.	0,255,255	56.0	20.888184	21.744066	25.340128	19.691006	4.244321E-6	3.920492E-6	0.0023990371	4.590021E-6	7	97359642	97399642	8362
chr11	99380000	99385000	chr11	99460000	99465000	.	.	.	.	0,255,255	33.0	4.197173	4.4904714	2.93728	5.947653	3.031898E-13	2.6558535E-13	4.209977E-18	8.145956E-11	2	99380000	99462500	2500
chr11	75910000	75915000	chr11	75965000	75970000	.	.	.	.	0,255,255	63.0	14.403792	13.72491	17.408222	13.3541765	8.65599E-17	9.6797397E-17	2.1881962E-12	1.488741E-16	3	75914166	75965833	3728
chr11	43295000	43300000	chr11	43340000	43345000	.	.	.	.	0,255,255	40.0	14.321939	15.479766	13.053221	12.828398	1.2230529E-5	1.3394401E-5	2.1125323E-5	2.1124251E-5	2	43297500	43350000	7500
chr11	108030000	108040000	chr11	108370000	108380000	.	.	.	.	0,255,255	77.0	19.720978	27.951378	26.70235	35.021496	1.8979545E-14	5.991061E-10	8.165685E-10	5.2388823E-6	5	108027000	108379000	12649
chr11	51275000	51300000	chr11	51675000	51700000	.	.	.	.	0,255,255	43.0	6.794396	10.01556	21.065748	9.7016325	1.8822588E-14	2.382035E-8	0.04686646	4.8124196E-11	3	51279166	51695833	18634
chr11	72625000	72630000	chr11	72670000	72675000	.	.	.	.	0,255,255	31.0	9.734189	11.106809	11.003399	11.729029	1.0423273E-5	4.5099852E-4	6.479808E-4	6.366037E-4	1	72627500	72672500	0
chr11	75780000	75785000	chr11	75900000	75905000	.	.	.	.	0,255,255	34.0	9.182668	8.337233	10.994943	9.260083	3.8767269E-7	3.7501056E-7	4.762863E-5	5.1073755E-7	8	75785625	75903750	24598
chr11	5835000	5840000	chr11	5875000	5880000	.	.	.	.	0,255,255	64.0	18.050903	18.741848	16.50434	18.378458	4.611147E-13	4.6494834E-13	7.3288326E-13	7.4486896E-13	3	5837500	5882500	5000
chr11	52420000	52425000	chr11	53255000	53260000	.	.	.	.	0,255,255	14.0	2.3858862	2.0148413	2.543083	2.285742	6.7918777E-4	8.092774E-4	0.004824178	8.957969E-4	1	52422500	53257500	0
chr11	101810000	101820000	chr11	101970000	101980000	.	.	.	.	0,255,255	41.0	14.376735	18.448835	24.063461	20.203936	1.413173E-5	0.0012417092	0.051781952	0.049693286	2	101805000	101975000	10000
chr11	29570000	29580000	chr11	29880000	29890000	.	.	.	.	0,255,255	19.0	5.4894958	4.849712	6.2201233	6.0642586	0.008794343	0.0012453664	0.01217444	0.012284556	2	29580000	29885000	5000
chr11	97700000	97705000	chr11	97740000	97745000	.	.	.	.	0,255,255	72.0	20.12345	18.919693	24.429667	21.601007	2.690245E-12	3.5052814E-17	2.881041E-12	2.8885566E-12	4	97705000	97742500	5590
chr11	84260000	84265000	chr11	84790000	84795000	.	.	.	.	0,255,255	13.0	1.325926	1.8953983	2.1678367	2.1152909	8.4801555E-5	6.4112665E-4	0.003719874	0.0037527776	1	84262500	84792500	0
chr11	94400000	94410000	chr11	94480000	94490000	.	.	.	.	0,255,255	75.0	34.303207	35.84408	37.30237	39.3234	1.12817315E-5	1.27744E-5	1.769369E-5	0.008945048	4	94415000	94485000	14142
chr11	50430000	50440000	chr11	51260000	51270000	.	.	.	.	0,255,255	21.0	3.5573347	3.55646	2.9378746	4.846394	3.7489267E-6	5.213532E-6	4.2263915E-7	1.24363E-4	1	50435000	51265000	0
chr11	22855000	22860000	chr11	22955000	22960000	.	.	.	.	0,255,255	52.0	14.406143	10.929157	11.495651	13.886691	6.847742E-11	2.8097992E-14	4.0971184E-14	1.1905761E-10	9	22861944	22951388	15684
chr11	24075000	24080000	chr11	24200000	24205000	.	.	.	.	0,255,255	50.0	11.028369	10.49387	13.980816	10.371343	4.1672885E-13	4.190702E-13	1.1358849E-9	5.9572486E-13	4	24080000	24200000	3536
chr11	34840000	34850000	chr11	35660000	35670000	.	.	.	.	0,255,255	36.0	5.2811637	5.433559	10.567181	6.7033396	1.2399093E-12	1.2716796E-12	1.4825004E-5	6.08043E-10	1	34845000	35665000	0
chr11	100525000	100530000	chr11	100560000	100565000	.	.	.	.	0,255,255	33.0	16.949385	16.18501	19.22048	14.83062	0.055303436	0.051760726	0.07817612	0.004401384	3	100517500	100557500	11180
chr11	46445000	46450000	chr11	46665000	46670000	.	.	.	.	0,255,255	32.0	4.819255	4.8456535	11.977556	4.0021596	1.7523552E-12	1.5369625E-12	2.804681E-4	2.3357629E-12	2	46442500	46675000	9014
chr11	84915000	84920000	chr11	85180000	85185000	.	.	.	.	0,255,255	25.0	3.9709225	3.626338	4.4040017	3.7295046	1.6612465E-7	3.0686613E-9	1.9524622E-7	4.406576E-9	1	84917500	85182500	0
chr11	48870000	48875000	chr11	49200000	49205000	.	.	.	.	0,255,255	16.0	2.6346958	3.417773	4.4958086	4.480713	2.9296614E-4	0.0021551747	0.014459208	0.014387994	2	48865000	49202500	7500
chr11	16950000	16955000	chr11	17010000	17015000	.	.	.	.	0,255,255	55.0	16.798717	11.948008	12.436565	13.7808485	5.5315663E-9	4.2181383E-16	3.6830716E-12	3.758915E-12	9	16959722	17008611	13357
chr11	46520000	46525000	chr11	46730000	46735000	.	.	.	.	0,255,255	45.0	3.7818549	4.1848097	5.4924397	7.0521274	4.340145E-27	1.4098823E-23	6.964533E-20	1.848504E-16	2	46520000	46732500	2500
chr11	24200000	24205000	chr11	24240000	24245000	.	.	.	.	0,255,255	79.0	24.696892	22.030571	20.06172	23.378445	3.0052877E-10	1.4972325E-15	1.7505381E-15	1.8171273E-15	8	24201875	24248750	11267
chr11	35825000	35850000	chr11	40675000	40700000	.	.	.	.	0,255,255	27.0	9.397358	10.450425	12.121969	11.042889	0.0016861175	0.04944027	0.051393088	0.051338818	2	35825000	40700000	17678
chr11	59880000	59885000	chr11	60075000	60080000	.	.	.	.	0,255,255	69.0	6.826217	9.674317	14.021747	11.370063	2.0326605E-36	6.5576814E-31	3.6273964E-20	2.5840288E-25	6	59880000	60072500	5590
chr11	100895000	100900000	chr11	100935000	100940000	.	.	.	.	0,255,255	76.0	15.377074	18.546608	26.042833	18.065573	7.3818103E-25	2.1861957E-19	2.2401196E-9	3.6869495E-19	1	100897500	100937500	0
chr11	3535000	3540000	chr11	3785000	3790000	.	.	.	.	0,255,255	18.0	5.6207886	5.494242	4.5234594	6.692091	0.011994049	0.01207619	0.0018481814	0.07982646	2	3535000	3787500	2500
chr11	119050000	119055000	chr11	119185000	119190000	.	.	.	.	0,255,255	75.0	14.830011	15.9362755	17.152636	29.445837	3.3273853E-24	7.972748E-19	1.3021013E-18	4.949324E-9	5	119049500	119193500	9487
chr11	115560000	115565000	chr11	115600000	115605000	.	.	.	.	0,255,255	53.0	16.569431	16.926163	21.253735	20.509068	3.7189995E-8	3.730996E-8	3.8670503E-5	4.1481708E-5	3	115562500	115604166	8334
chr11	44470000	44475000	chr11	44515000	44520000	.	.	.	.	0,255,255	56.0	19.902317	19.111422	28.160753	18.600374	4.244321E-6	2.1217033E-9	0.0023990371	3.2751817E-9	8	44470625	44531250	13877
chr11	7210000	7215000	chr11	8405000	8410000	.	.	.	.	0,255,255	18.0	1.1721336	0.99305856	1.3979633	1.2141386	4.9915595E-8	9.454871E-8	4.4771493E-9	1.5086232E-7	1	7212500	8407500	0
chr11	8980000	8985000	chr11	9135000	9140000	.	.	.	.	0,255,255	31.0	3.0918374	2.4028082	3.153793	3.0147955	2.7263336E-16	1.093702E-18	8.31196E-14	3.526551E-16	9	8984722	9132500	10379
chr11	78855000	78860000	chr11	78920000	78925000	.	.	.	.	0,255,255	75.0	9.477176	11.765598	16.731436	12.074962	7.148168E-36	6.993693E-30	1.3021013E-18	9.7483525E-30	9	78850277	78925833	29570
chr11	97990000	97995000	chr11	98025000	98030000	.	.	.	.	0,255,255	36.0	14.412144	14.334336	16.747671	13.824013	3.1258597E-4	3.4077844E-4	0.017917855	5.3160154E-4	1	97992500	98027500	0
chr11	117705000	117710000	chr11	117820000	117825000	.	.	.	.	0,255,255	41.0	5.7394676	7.105019	14.996443	7.237677	8.779593E-17	7.7432635E-14	8.770563E-6	1.17839E-13	3	117707500	117832500	15000
chr11	60220000	60225000	chr11	60415000	60420000	.	.	.	.	0,255,255	44.0	10.56936	8.745341	4.581072	17.415419	7.709504E-10	9.072294E-13	1.9675535E-22	1.0535315E-4	1	60222500	60417500	0
chr11	9300000	9325000	chr11	11800000	11825000	.	.	.	.	0,255,255	23.0	0.8956017	3.1106346	5.3123755	2.476587	3.6634505E-15	7.117652E-8	5.680367E-4	8.7929247E-10	1	9312500	11812500	0
chr11	20200000	20205000	chr11	20245000	20250000	.	.	.	.	0,255,255	63.0	18.042362	16.84697	19.046766	20.515873	1.3797001E-12	1.4084983E-12	2.1881962E-12	1.4913837E-8	1	20202500	20247500	0
chr11	109445000	109450000	chr11	109580000	109585000	.	.	.	.	0,255,255	87.0	8.706209	7.5462475	14.135997	6.7850204	0.0	0.0	2.921443E-32	0.0	15	109453833	109577833	20540
chr11	20130000	20140000	chr11	20400000	20410000	.	.	.	.	0,255,255	27.0	9.080175	7.1936193	9.408711	7.3081546	0.0011399327	4.687926E-5	0.0014025221	5.5597902E-5	1	20135000	20405000	0
chr11	90180000	90190000	chr11	90280000	90290000	.	.	.	.	0,255,255	38.0	13.714449	13.059041	19.312916	15.136221	1.7027679E-4	1.6078464E-4	0.009093196	1.9457558E-4	2	90185000	90295000	10000
chr11	116915000	116920000	chr11	117055000	117060000	.	.	.	.	0,255,255	45.0	8.44984	8.864272	10.464716	15.267326	2.3966498E-13	2.1726409E-13	3.5191428E-10	2.0350588E-7	2	116917500	117050000	7500
chr11	29700000	29725000	chr11	30200000	30225000	.	.	.	.	0,255,255	63.0	31.312202	26.486813	27.245428	29.081978	0.013578031	6.9051726E-5	7.792867E-5	7.6926684E-5	2	29725000	30212500	12500
chr11	94235000	94240000	chr11	94485000	94490000	.	.	.	.	0,255,255	31.0	4.6746507	4.7196913	3.9827387	6.4401493	1.0166957E-11	8.951143E-12	1.2185633E-11	1.865873E-7	1	94237500	94487500	0
chr11	57950000	57955000	chr11	58235000	58240000	.	.	.	.	0,255,255	16.0	3.498789	2.8265083	4.132922	2.6137843	0.0022067637	2.8880744E-4	0.014459208	3.296989E-4	1	57952500	58237500	0
chr11	116100000	116125000	chr11	116450000	116475000	.	.	.	.	0,255,255	121.0	28.734545	48.854004	41.992275	74.527916	2.403806E-30	6.36388E-9	6.79427E-15	3.2363422E-4	1	116112500	116462500	0
chr11	20455000	20460000	chr11	20630000	20635000	.	.	.	.	0,255,255	64.0	12.231959	14.364768	21.706236	11.771365	5.803151E-22	2.5560291E-17	6.0007763E-9	8.2748833E-22	11	20456136	20637045	12239
chr11	60415000	60420000	chr11	60450000	60455000	.	.	.	.	0,255,255	40.0	18.459171	16.952238	15.601997	19.093744	0.0011317314	0.0011047946	0.0016849568	0.0016764515	1	60417500	60452500	0
chr11	55500000	55525000	chr11	57475000	57500000	.	.	.	.	0,255,255	34.0	12.488109	11.939303	13.714355	15.107737	0.005491554	2.4019268E-4	0.009578529	0.009860396	2	55512500	57475000	12500
chr11	110535000	110540000	chr11	111445000	111450000	.	.	.	.	0,255,255	14.0	1.4963017	1.3041922	1.0540432	2.6106544	1.2802292E-5	1.5936954E-5	0.0017922168	0.0046568834	1	110537500	111447500	0
chr11	59235000	59240000	chr11	59290000	59295000	.	.	.	.	0,255,255	39.0	6.4893336	5.930606	7.7885313	6.3247576	2.0235276E-12	2.724292E-15	2.7290982E-12	2.6229455E-12	3	59235833	59295833	3727
chr11	51820000	51825000	chr11	51855000	51860000	.	.	.	.	0,255,255	115.0	34.65966	29.113096	31.6956	33.95143	6.111077E-19	3.180343E-27	1.9195938E-19	1.6424139E-19	3	51819166	51855833	3728
chr11	107505000	107510000	chr11	107850000	107855000	.	.	.	.	0,255,255	15.0	1.1995641	1.1348975	1.3340307	1.7933017	7.36476E-5	1.3982103E-4	2.5804297E-6	2.21482E-5	1	107507500	107852500	0
chr11	57425000	57430000	chr11	57465000	57470000	.	.	.	.	0,255,255	49.0	8.883902	8.010623	8.954953	8.407408	6.2024734E-16	5.6755474E-16	8.471608E-16	8.4566314E-16	2	57427500	57465000	2500
chr11	62045000	62050000	chr11	62275000	62280000	.	.	.	.	0,255,255	68.0	6.4300847	6.2619114	7.9724655	9.372763	1.6948037E-35	1.2865988E-35	7.9190034E-30	7.0159664E-30	6	62050000	62277500	5590
chr11	73135000	73140000	chr11	73280000	73285000	.	.	.	.	0,255,255	23.0	3.333779	2.8141913	2.6686473	4.825569	9.926357E-8	2.5480738E-9	3.2661196E-9	3.370874E-6	1	73137500	73282500	0
chr11	90375000	90400000	chr11	113550000	113575000	.	.	.	.	0,255,255	19.0	1.6888748	1.5907491	2.4119003	1.4844365	3.414858E-8	1.04601334E-7	2.9628045E-6	3.6668386E-9	1	90387500	113562500	0
chr11	57800000	57810000	chr11	58300000	58310000	.	.	.	.	0,255,255	22.0	6.2851357	5.6372094	6.19004	5.1389446	0.0056381593	5.180394E-4	6.2081113E-4	6.1119517E-4	1	57805000	58305000	0
chr11	61225000	61250000	chr11	61725000	61750000	.	.	.	.	0,255,255	58.0	23.809452	26.7557	28.067614	30.869333	2.7311269E-6	0.0013188907	0.0014582389	0.0014658207	2	61225000	61737500	12500
chr11	62610000	62615000	chr11	62645000	62650000	.	.	.	.	0,255,255	91.0	23.723976	27.505003	29.190174	25.63931	9.734748E-22	3.2274363E-15	1.7173929E-15	1.9856227E-15	2	62610000	62647500	2500
chr11	114520000	114525000	chr11	114635000	114640000	.	.	.	.	0,255,255	29.0	3.922558	3.8022735	4.524402	5.927154	2.6172933E-12	2.283102E-12	3.701144E-10	3.225496E-8	2	114525000	114637500	2500
chr11	35830000	35840000	chr11	36000000	36010000	.	.	.	.	0,255,255	25.0	8.746963	6.9935265	4.446899	11.142276	0.0059570824	3.939439E-4	5.898497E-7	0.069079146	2	35840000	36005000	5000
chr11	63920000	63930000	chr11	64710000	64720000	.	.	.	.	0,255,255	31.0	2.8804908	3.3937247	3.9583676	3.8708134	3.753352E-16	9.6350784E-14	4.34336E-11	1.8249081E-13	1	63925000	64715000	0
chr11	53360000	53370000	chr11	53410000	53420000	.	.	.	.	0,255,255	64.0	31.35328	30.225801	31.843803	34.912632	0.0033593813	1.189863E-5	0.0052436595	0.005340085	3	53368333	53421666	7454
chr11	69680000	69685000	chr11	69715000	69720000	.	.	.	.	0,255,255	36.0	15.703629	15.163582	14.461454	16.088657	0.012155398	3.4077844E-4	5.394374E-4	0.017809618	2	69685000	69720000	3536
chr11	82950000	82955000	chr11	83040000	83045000	.	.	.	.	0,255,255	26.0	8.613483	8.012338	8.114675	12.332338	0.0011915889	0.0012303214	0.0016317127	0.024031295	2	82962500	83042500	10000
chr11	60100000	60110000	chr11	60190000	60200000	.	.	.	.	0,255,255	172.0	43.882626	41.503544	50.534428	39.56003	1.3220095E-38	1.6466419E-38	3.3435122E-27	2.2175537E-38	11	60106818	60190454	24613
chr11	94730000	94740000	chr11	94930000	94940000	.	.	.	.	0,255,255	33.0	14.536463	11.634472	13.559519	14.6785555	0.0061381594	1.9318644E-4	0.007345088	0.007064441	2	94735000	94940000	5000
chr11	80425000	80430000	chr11	80475000	80480000	.	.	.	.	0,255,255	40.0	17.411251	16.218508	14.113989	14.838877	0.0011317314	0.0011047946	2.1125323E-5	2.1124251E-5	1	80427500	80477500	0
chr11	22675000	22680000	chr11	22955000	22960000	.	.	.	.	0,255,255	55.0	5.852619	7.8205075	7.651455	14.231149	1.0978604E-28	2.1984287E-24	4.009246E-24	3.758915E-12	2	22677500	22955000	2500
chr11	62040000	62050000	chr11	62120000	62130000	.	.	.	.	0,255,255	54.0	21.36281	22.170353	22.501192	19.471329	2.1000747E-5	2.177693E-5	2.9132363E-5	4.356684E-8	1	62045000	62125000	0
chr11	29240000	29250000	chr11	29510000	29520000	.	.	.	.	0,255,255	41.0	13.567559	12.98066	16.715933	12.417635	1.413173E-5	1.2715647E-5	0.0014567719	1.5819644E-5	2	29245000	29520000	5000
chr11	44770000	44775000	chr11	44890000	44895000	.	.	.	.	0,255,255	22.0	8.140924	8.339603	9.112676	6.631467	0.024558889	0.026850756	0.03491802	0.0035855894	5	44769500	44892500	8602
chr11	46440000	46450000	chr11	46630000	46640000	.	.	.	.	0,255,255	54.0	15.956712	15.089866	26.230955	13.817143	3.706437E-8	1.7842916E-11	0.005033857	2.3538789E-11	1	46445000	46635000	0
chr11	116915000	116920000	chr11	117015000	117020000	.	.	.	.	0,255,255	49.0	8.122429	11.145513	15.769737	12.950863	6.2024734E-16	1.5537454E-12	2.0267603E-6	3.2467469E-9	2	116910000	117022500	9014
chr11	44340000	44350000	chr11	44440000	44450000	.	.	.	.	0,255,255	29.0	14.167553	11.69076	9.823579	15.266409	0.060379867	0.004932931	2.251713E-4	0.07020614	2	44340000	44450000	7071
chr11	30195000	30200000	chr11	30770000	30775000	.	.	.	.	0,255,255	17.0	3.146395	3.9680061	2.4472246	4.344705	6.4433675E-4	0.004815548	8.071099E-6	0.0053146025	2	30195000	30780000	7906
chr11	100725000	100750000	chr11	100950000	100975000	.	.	.	.	0,255,255	209.0	111.812065	104.238396	101.18437	117.100006	5.831249E-10	5.901087E-10	6.9156303E-10	6.940497E-10	1	100737500	100962500	0
chr11	43210000	43215000	chr11	43345000	43350000	.	.	.	.	0,255,255	60.0	6.294021	6.07568	6.6471453	9.613629	1.9116601E-28	2.0390685E-33	2.7236776E-28	1.3252115E-23	4	43213750	43347500	5154
chr11	115355000	115360000	chr11	115470000	115475000	.	.	.	.	0,255,255	57.0	9.444167	7.845291	10.83468	8.592947	1.5590285E-21	1.4240863E-21	3.5784803E-17	2.201893E-21	4	115366250	115470000	13521
chr11	74440000	74445000	chr11	74520000	74525000	.	.	.	.	0,255,255	31.0	8.112819	10.323543	9.384119	14.923916	1.0423273E-5	4.5099852E-4	1.3949802E-5	0.015599751	1	74442500	74522500	0
chr11	51855000	51860000	chr11	51915000	51920000	.	.	.	.	0,255,255	42.0	19.265608	18.569494	15.599346	20.754595	2.9332115E-4	2.8850907E-4	4.424564E-4	0.027208919	2	51865000	51912500	9014
chr11	74980000	74985000	chr11	75165000	75170000	.	.	.	.	0,255,255	136.0	17.875181	14.26256	13.884944	21.73654	0.0	0.0	0.0	0.0	18	74985277	75163611	17656
chr11	5115000	5120000	chr11	5270000	5275000	.	.	.	.	0,255,255	25.0	6.596458	5.741613	8.414337	5.436842	1.5983828E-4	5.634204E-6	0.0037808327	7.028037E-6	3	5110833	5272500	13017
chr11	11565000	11570000	chr11	11685000	11690000	.	.	.	.	0,255,255	68.0	12.976527	11.557947	18.48651	8.020104	9.1353975E-20	9.075291E-25	7.214896E-15	7.0159664E-30	14	11567500	11681071	30270
chr11	120630000	120635000	chr11	120670000	120675000	.	.	.	.	0,255,255	71.0	23.566095	25.052458	28.635897	26.93935	7.310008E-12	2.2240987E-7	1.2521565E-7	1.1916871E-7	7	120625357	120675357	8360
[truncated: 18,603 more rows]
