# Supplementary material for: DIS3 mutations enhance AID-driven translocations during B-cell activation, promoting transformation to multiple myeloma
Source: Nat Commun. 2026 Mar 14;17:3976. doi: 10.1038/s41467-026-70386-3 (PMC13133341; doi:10.1038/s41467-026-70386-3)
Supplement: Supplementary file 5 — Supplementary Data S3 [file 41467_2026_70386_MOESM5_ESM.txt]

chr1	3016247	3016322	chr5	33559607	33559682	SVid_3156_Het_57p_TRANSLOC;UNBAL	1	.	.	3/3
chr1	3031378	3031545	chr17	89591169	89591583	SVid_201_Het_p18_INV_TRANSLOC;UNBAL	1	.	.	6/6
chr1	3136574	3136723	chr3	21191974	21192307	SVid_378_Het_p25_INV_TRANSLOC;UNBAL	1	.	.	4/4
chr1	3142473	3142548	chr15	85879348	85879423	SVid_1185_Het_57p_TRANSLOC;UNBAL	1	.	.	4/4
chr1	3189023	3189098	chrX	155704564	155704639	SVid_4776_Het_57p_INV_TRANSLOC;UNBAL	1	.	.	5/5
chr1	3189023	3189098	chr2	143008853	143008928	SVid_2192_Het_57p_INV_TRANSLOC;UNBAL	1	.	.	3/3
chr1	3189023	3189098	chr4	114033262	114033337	SVid_2812_Het_57p_TRANSLOC;UNBAL	1	.	.	6/6
chr1	3189023	3189098	chr17	61006185	61006260	SVid_1578_Het_57p_INV_TRANSLOC;UNBAL	1	.	.	6/6
chr1	3223602	3223879	chr6	18162336	18162495	SVid_441_Het_p18_INV_TRANSLOC;UNBAL	1	.	.	3/3
chr1	3231505	3231580	chr18	42866098	42866173	SVid_1958_Het_57p_INV_TRANSLOC;UNBAL	1	.	.	4/4
chr1	3235015	3235090	chrX	26259701	26259776	SVid_648_Het_57p_TRANSLOC;UNBAL	1	.	.	9/9
chr1	3318927	3319002	chr2	173572947	173573024	SVid_2193_Het_57p_INV_TRANSLOC;UNBAL	1	.	.	101/101
chr1	3372083	3372158	chr15	73622751	73622827	SVid_1186_Het_57p_INV_TRANSLOC;UNBAL	1	.	.	20/20
chr1	3807317	3807392	chr5	48905311	48905386	SVid_3157_Het_57p_INV_TRANSLOC;UNBAL	1	.	.	4/4
chr1	3818703	3818778	chr2	102686457	102686532	SVid_2194_Het_57p_INV_TRANSLOC;UNBAL	1	.	.	3/3
chr1	3849535	3849610	chrX	107988047	107988122	SVid_651_Het_57p_TRANSLOC;UNBAL	1	.	.	6/6
chr1	4050168	4050243	chrY	9827102	9827177	SVid_4996_Het_57p_INV_TRANSLOC;UNBAL	1	.	.	35/35
chr1	4065724	4065799	chr11	43769277	43769352	SVid_228_Het_57p_TRANSLOC;UNBAL	1	.	.	4/4
chr1	4145876	4145951	chr13	103606973	103607048	SVid_778_Het_57p_INV_TRANSLOC;UNBAL	1	.	.	23/23
chr1	4160154	4160303	chrX	156260297	156260446	SVid_592_Het_p18_TRANSLOC;UNBAL	1	.	.	3/3
chr1	4249936	4250011	chr8	4923798	4923873	SVid_4055_Het_57p_TRANSLOC;UNBAL	1	.	.	60/60
chr1	4256547	4256622	chr9	115133420	115133495	SVid_4391_Het_57p_INV_TRANSLOC;UNBAL	1	.	.	29/29
chr1	4256832	4257005	chr12	80266163	80266238	SVid_568_Het_57p_INV_TRANSLOC;UNBAL	1	.	.	22/22
chr1	4350260	4350335	chr12	34846716	34846791	SVid_569_Het_57p_TRANSLOC;UNBAL	1	.	.	54/54
chr1	4374906	4374981	chr3	52012503	52012578	SVid_2591_Het_57p_TRANSLOC;UNBAL	1	.	.	57/57
chr1	4451456	4451605	chr9	27144021	27144170	SVid_682_Het_p25_INV_TRANSLOC;UNBAL	1	.	.	3/3
chr1	4493445	4493520	chr6	107945033	107945108	SVid_3440_Het_57p_INV_TRANSLOC;UNBAL	1	.	.	17/17
chr1	4493572	4493647	chr15	98848871	98848946	SVid_1187_Het_57p_INV_TRANSLOC;UNBAL	1	.	.	32/32
chr1	4557126	4557356	chr4	139341731	139342316	SVid_430_Het_p25_TRANSLOC;BAL	1	.	.	10/10
chr1	4567333	4567561	chr4	139341702	139342316	SVid_431_Het_p25_TRANSLOC;BAL	1	.	.	6/6
chr1	4567337	4567536	chr4	139342128	139342293	SVid_354_Het_p18_TRANSLOC;UNBAL	0.8	.	.	4/5
chr1	4652558	4652633	chr14	46569304	46569379	SVid_992_Het_57p_TRANSLOC;UNBAL	1	.	.	12/12
chr1	4659147	4659223	chr18	80391118	80391210	SVid_1959_Het_57p_INV_TRANSLOC;UNBAL	1	.	.	5/5
chr1	4670616	4670765	chr5	24230607	24230865	SVid_482_Het_p25_INV_TRANSLOC;UNBAL	1	.	.	4/4
chr1	4721995	4722159	chr12	24994848	24995283	SVid_62_Het_p18_INV_TRANSLOC;UNBAL	1	.	.	4/4
chr1	4782173	4782256	chr5	121146728	121146803	SVid_3159_Het_57p_TRANSLOC;UNBAL	1	.	.	51/51
chr1	4836109	4836184	chr15	73193034	73193109	SVid_1188_Het_57p_TRANSLOC;UNBAL	1	.	.	3/3
chr1	4858698	4858773	chr2	61711473	61711548	SVid_2195_Het_57p_INV_TRANSLOC;UNBAL	1	.	.	12/12
chr1	4872404	4872479	chr16	31892366	31892441	SVid_1401_Het_57p_INV_TRANSLOC;UNBAL	1	.	.	4/4
chr1	4943694	4943941	chr4	115628549	115628978	SVid_355_Het_p18_INV_TRANSLOC;UNBAL	1	.	.	10/10
chr1	4943704	4944289	chr4	115628558	115628978	SVid_432_Het_p25_INV_TRANSLOC;UNBAL	1	.	.	15/15
chr1	4958433	4958508	chr9	123459462	123459537	SVid_4392_Het_57p_TRANSLOC;UNBAL	1	.	.	44/44
chr1	5022927	5023002	chr15	99242358	99242433	SVid_1189_Het_57p_TRANSLOC;UNBAL	1	.	.	36/36
chr1	5031973	5032261	chrX	44592366	44592538	SVid_593_Het_p18_INV_TRANSLOC;UNBAL	1	.	.	3/3
chr1	5052652	5052801	chr10	35936786	35936935	SVid_0_Het_p25_TRANSLOC;UNBAL	1	.	.	3/3
chr1	5064888	5064963	chr7	109528628	109528719	SVid_3703_Het_57p_TRANSLOC;UNBAL	1	.	.	47/47
chr1	5109797	5114473	chr13	80930309	80930384	SVid_779_Het_57p_TRANSLOC;UNBAL	1	.	.	24/24
chr1	5170625	5170700	chr4	122455268	122455384	SVid_358_Het_57p_TRANSLOC;UNBAL	1	.	.	99/99
chr1	5170625	5170700	chr4	122122903	122123019	SVid_357_Het_57p_TRANSLOC;UNBAL	1	.	.	79/79
chr1	5181324	5181473	chr17	71615106	71615255	SVid_249_Het_p25_TRANSLOC;UNBAL	1	.	.	3/3
chr1	5242416	5243026	chr13	98082833	98083009	SVid_125_Het_p25_TRANSLOC;BAL	1	.	.	5/5
chr1	5242830	5243201	chr2	97188867	97189104	SVid_324_Het_p25_INV_TRANSLOC;UNBAL	1	.	.	3/3
chr1	5242845	5243090	chr17	22635679	22635839	SVid_250_Het_p25_INV_TRANSLOC;UNBAL	1	.	.	5/5
chr1	5242962	5243253	chr17	22635662	22635846	SVid_202_Het_p18_INV_TRANSLOC;UNBAL	1	.	.	4/4
chr1	5327910	5327985	chr4	109602289	109602364	SVid_2813_Het_57p_INV_TRANSLOC;UNBAL	1	.	.	3/3
chr1	5327910	5327985	chr14	15849101	15849176	SVid_993_Het_57p_INV_TRANSLOC;UNBAL	1	.	.	7/7
chr1	5351017	5351182	chr12	36514928	36515176	SVid_78_Het_p25_INV_TRANSLOC;UNBAL	1	.	.	3/3
chr1	5368041	5368213	chr2	71932976	71933155	SVid_325_Het_p25_TRANSLOC;UNBAL	1	.	.	3/3
chr1	5368308	5368470	chr2	81303376	81303625	SVid_326_Het_p25_INV_TRANSLOC;UNBAL	1	.	.	6/6
chr1	5368810	5368885	chr10	62667164	62667239	SVid_0_Het_57p_INV_TRANSLOC;UNBAL	1	.	.	6/6
chr1	5423102	5423177	chr18	46545077	46545152	SVid_1960_Het_57p_TRANSLOC;UNBAL	1	.	.	24/24
chr1	5435731	5435806	chr4	106638507	106638582	SVid_2814_Het_57p_TRANSLOC;UNBAL	1	.	.	3/3
chr1	5454628	5454777	chrX	104739652	104739801	SVid_594_Het_p18_INV_TRANSLOC;UNBAL	1	.	.	3/3
chr1	5571896	5571971	chr4	52102250	52102325	SVid_2815_Het_57p_INV_TRANSLOC;UNBAL	1	.	.	9/9
chr1	5571896	5571971	chr5	56130851	56130926	SVid_3160_Het_57p_TRANSLOC;UNBAL	1	.	.	5/5
chr1	5574685	5574834	chrX	39253268	39253417	SVid_595_Het_p18_TRANSLOC;UNBAL	1	.	.	3/3
chr1	5609017	5609092	chr4	82269653	82269728	SVid_359_Het_57p_INV_TRANSLOC;UNBAL	1	.	.	4/4
chr1	5693425	5693500	chr13	42127303	42127378	SVid_780_Het_57p_INV_TRANSLOC;UNBAL	1	.	.	3/3
chr1	5693425	5693500	chr4	69236474	69236549	SVid_2816_Het_57p_INV_TRANSLOC;UNBAL	1	.	.	5/5
chr1	5693425	5693500	chr8	74708517	74708592	SVid_4056_Het_57p_TRANSLOC;UNBAL	1	.	.	5/5
chr1	5693425	5693500	chr4	104295389	104295464	SVid_2817_Het_57p_TRANSLOC;UNBAL	1	.	.	4/4
chr1	5828065	5828220	chr2	123700798	123701024	SVid_327_Het_p25_TRANSLOC;UNBAL	1	.	.	3/3
chr1	6027927	6028002	chr5	44144007	44144082	SVid_3161_Het_57p_INV_TRANSLOC;UNBAL	1	.	.	4/4
chr1	6029867	6029942	chr13	99316218	99316293	SVid_781_Het_57p_TRANSLOC;UNBAL	1	.	.	20/20
chr1	6041775	6041924	chr5	125344001	125344150	SVid_483_Het_p25_INV_TRANSLOC;UNBAL	1	.	.	3/3
chr1	6067135	6067210	chr8	91986603	91986678	SVid_4057_Het_57p_TRANSLOC;UNBAL	1	.	.	7/7
chr1	6151763	6151915	chr9	18860378	18860561	SVid_561_Het_p18_INV_TRANSLOC;UNBAL	0.8	.	.	4/5
chr1	6186852	6187054	chr10	79565273	79565348	SVid_1_Het_57p_INV_TRANSLOC;UNBAL	1	.	.	36/36
chr1	6233275	6233350	chr7	121891935	121892010	SVid_3704_Het_57p_TRANSLOC;UNBAL	1	.	.	7/7
chr1	6428143	6428218	chr2	25927379	25927454	SVid_2196_Het_57p_INV_TRANSLOC;UNBAL	1	.	.	31/31
chr1	6440911	6440988	chrX	77757852	77757935	SVid_4777_Het_57p_INV_TRANSLOC;UNBAL	1	.	.	26/26
chr1	6462185	6462260	chr6	30215651	30215726	SVid_3442_Het_57p_INV_TRANSLOC;UNBAL	1	.	.	6/6
chr1	6502995	6503070	chr8	84512192	84512267	SVid_4058_Het_57p_INV_TRANSLOC;UNBAL	1	.	.	3/3
chr1	6561623	6561698	chr15	12409153	12409228	SVid_1190_Het_57p_TRANSLOC;UNBAL	1	.	.	3/3
chr1	6566760	6566835	chr15	27851232	27851307	SVid_1191_Het_57p_INV_TRANSLOC;UNBAL	1	.	.	41/41
chr1	6591502	6591651	chr3	9816960	9817109	SVid_379_Het_p25_TRANSLOC;UNBAL	1	.	.	3/3
chr1	6617058	6617133	chr2	43304318	43304393	SVid_284_Het_57p_INV_TRANSLOC;UNBAL	1	.	.	38/38
chr1	6677015	6677212	chr5	89250706	89250934	SVid_395_Het_p18_TRANSLOC;UNBAL	1	.	.	4/4
chr1	6720819	6720968	chr11	46447388	46447537	SVid_35_Het_p25_TRANSLOC;UNBAL	1	.	.	3/3
chr1	6815848	6815923	chr14	11300283	11300358	SVid_113_Het_57p_TRANSLOC;UNBAL	1	.	.	4/4
chr1	6917011	6917162	chr8	65305793	65306021	SVid_629_Het_p25_INV_TRANSLOC;UNBAL	1	.	.	3/3
chr1	6921830	6921905	chr6	111957388	111957463	SVid_3443_Het_57p_TRANSLOC;UNBAL	1	.	.	3/3
chr1	6977331	6977480	chr3	144975167	144975316	SVid_380_Het_p25_TRANSLOC;UNBAL	1	.	.	3/3
chr1	7029188	7029263	chr19	53656215	53656292	SVid_2097_Het_57p_INV_TRANSLOC;UNBAL	1	.	.	3/3
chr1	7169106	7169181	chr2	131129880	131129955	SVid_2197_Het_57p_TRANSLOC;UNBAL	1	.	.	19/19
chr1	7178249	7178324	chr16	46156076	46156151	SVid_1402_Het_57p_TRANSLOC;UNBAL	1	.	.	12/12
chr1	7188756	7188841	chr2	45045307	45045382	SVid_2198_Het_57p_TRANSLOC;UNBAL	1	.	.	86/86
chr1	7339687	7339765	chr4	24289756	24289831	SVid_2818_Het_57p_INV_TRANSLOC;UNBAL	1	.	.	22/22
chr1	7344707	7344856	chr6	141584965	141585114	SVid_541_Het_p25_TRANSLOC;UNBAL	1	.	.	3/3
chr1	7356151	7356226	chr2	18236788	18236863	SVid_2199_Het_57p_TRANSLOC;UNBAL	1	.	.	14/14
chr1	7367264	7367339	chr4	119247216	119247291	SVid_360_Het_57p_INV_TRANSLOC;UNBAL	1	.	.	9/9
chr1	7390421	7390496	chr7	35402030	35402105	SVid_461_Het_57p_INV_TRANSLOC;UNBAL	1	.	.	33/33
chr1	7391784	7391859	chr3	33145334	33145409	SVid_2592_Het_57p_TRANSLOC;UNBAL	1	.	.	14/14
chr1	7392605	7392700	chr5	127086455	127086530	SVid_400_Het_57p_TRANSLOC;UNBAL	1	.	.	9/9
chr1	7392772	7392847	chr5	73384986	73385061	SVid_3162_Het_57p_TRANSLOC;UNBAL	1	.	.	5/5
chr1	7394442	7394517	chr7	82482286	82482361	SVid_3705_Het_57p_TRANSLOC;UNBAL	1	.	.	3/3
chr1	7394538	7394613	chrX	43630568	43630647	SVid_4778_Het_57p_TRANSLOC;UNBAL	1	.	.	45/45
chr1	7401437	7401512	chr19	46096463	46096559	SVid_2098_Het_57p_TRANSLOC;UNBAL	1	.	.	56/56
chr1	7408137	7408212	chr12	112163318	112163413	SVid_571_Het_57p_TRANSLOC;UNBAL	1	.	.	30/30
chr1	7554915	7554992	chr10	74972961	74973036	SVid_2_Het_57p_TRANSLOC;UNBAL	1	.	.	41/41
chr1	7558299	7558558	chr12	114929054	114929210	SVid_63_Het_p18_TRANSLOC;UNBAL	1	.	.	3/3
chr1	7575813	7575888	chr9	98985017	98985092	SVid_4393_Het_57p_TRANSLOC;UNBAL	1	.	.	26/26
chr1	7583965	7584040	chr15	83504130	83504205	SVid_1192_Het_57p_INV_TRANSLOC;UNBAL	1	.	.	3/3
chr1	7583965	7584040	chr9	121929697	121931252	SVid_4394_Het_57p_INV_TRANSLOC;UNBAL	1	.	.	3/3
chr1	7590273	7590641	chr10	24854654	24854825	SVid_1_Het_p25_INV_TRANSLOC;UNBAL	1	.	.	7/7
chr1	7605287	7605455	chr18	14657896	14658045	SVid_277_Het_p25_INV_TRANSLOC;UNBAL	1	.	.	3/3
chr1	7629685	7630043	chr9	37311948	37312140	SVid_683_Het_p25_TRANSLOC;UNBAL	1	.	.	5/5
chr1	7629691	7629908	chr18	57490275	57490435	SVid_224_Het_p18_TRANSLOC;UNBAL	1	.	.	3/3
chr1	7629704	7630013	chr18	57490236	57490440	SVid_278_Het_p25_TRANSLOC;UNBAL	1	.	.	4/4
chr1	7651390	7651941	chr2	82422267	82422421	SVid_266_Het_p18_TRANSLOC;UNBAL	1	.	.	3/3
chr1	7651418	7651616	chr2	82422267	82422416	SVid_328_Het_p25_TRANSLOC;UNBAL	1	.	.	3/3
chr1	7654669	7654828	chr17	87666703	87666852	SVid_203_Het_p18_INV_TRANSLOC;UNBAL	1	.	.	3/3
chr1	7679777	7679940	chr16	75727949	75728149	SVid_169_Het_p18_INV_TRANSLOC;UNBAL	1	.	.	3/3
chr1	7713800	7713875	chr15	85039462	85039541	SVid_1193_Het_57p_INV_TRANSLOC;UNBAL	1	.	.	61/61
chr1	7830671	7830820	chr2	96226318	96226467	SVid_267_Het_p18_INV_TRANSLOC;UNBAL	1	.	.	3/3
chr1	7876724	7876799	chr9	107568544	107568619	SVid_4395_Het_57p_TRANSLOC;UNBAL	1	.	.	14/14
chr1	7961323	7961398	chr3	62757532	62757607	SVid_2593_Het_57p_TRANSLOC;UNBAL	1	.	.	5/5
chr1	8029865	8030538	chr18	70890511	70890877	SVid_279_Het_p25_INV_TRANSLOC;BAL	1	.	.	4/4
chr1	8105455	8105854	chrX	79819603	79819771	SVid_721_Het_p25_INV_TRANSLOC;UNBAL	1	.	.	7/7
chr1	8105577	8106022	chrX	79819603	79819768	SVid_596_Het_p18_INV_TRANSLOC;UNBAL	1	.	.	3/3
chr1	8134581	8134656	chr15	90632513	90632588	SVid_1194_Het_57p_INV_TRANSLOC;UNBAL	1	.	.	25/25
chr1	8136369	8136832	chr3	62915016	62915185	SVid_381_Het_p25_TRANSLOC;UNBAL	1	.	.	5/5
chr1	8149944	8150094	chr15	6545872	6546033	SVid_194_Het_p25_INV_TRANSLOC;UNBAL	1	.	.	3/3
chr1	8210951	8211026	chr9	60714564	60714639	SVid_4396_Het_57p_INV_TRANSLOC;UNBAL	1	.	.	4/4
chr1	8220366	8220441	chr3	72157425	72157500	SVid_2594_Het_57p_INV_TRANSLOC;UNBAL	1	.	.	4/4
chr1	8220366	8220441	chr10	35310641	35310716	SVid_3_Het_57p_TRANSLOC;UNBAL	1	.	.	8/8
chr1	8272432	8272611	chr5	119905323	119905481	SVid_484_Het_p25_TRANSLOC;UNBAL	1	.	.	3/3
chr1	8308020	8308095	chr4	115180683	115180758	SVid_2819_Het_57p_TRANSLOC;UNBAL	1	.	.	12/12
chr1	8369794	8369869	chr9	114687906	114687981	SVid_4397_Het_57p_TRANSLOC;UNBAL	1	.	.	3/3
chr1	8402864	8402939	chr17	32365359	32365434	SVid_1583_Het_57p_TRANSLOC;UNBAL	1	.	.	4/4
chr1	8410926	8411121	chr3	104241812	104242140	SVid_382_Het_p25_INV_TRANSLOC;UNBAL	1	.	.	15/15
chr1	8410928	8411121	chr3	104241844	104242130	SVid_310_Het_p18_INV_TRANSLOC;UNBAL	1	.	.	11/11
chr1	8442544	8442693	chr15	67733160	67733309	SVid_195_Het_p25_TRANSLOC;UNBAL	1	.	.	3/3
chr1	8590672	8590821	chr8	65591270	65591419	SVid_515_Het_p18_TRANSLOC;UNBAL	1	.	.	3/3
chr1	8590705	8590957	chr4	89618595	89618772	SVid_433_Het_p25_INV_TRANSLOC;UNBAL	1	.	.	3/3
chr1	8855243	8855318	chr9	96471134	96471209	SVid_4398_Het_57p_TRANSLOC;UNBAL	1	.	.	17/17
chr1	8870181	8870256	chr18	67485914	67485989	SVid_1962_Het_57p_TRANSLOC;UNBAL	1	.	.	17/17
chr1	8874663	8874738	chr17	7138126	7138201	SVid_1584_Het_57p_INV_TRANSLOC;UNBAL	1	.	.	10/10
chr1	8939341	8939416	chr3	89391567	89391642	SVid_2596_Het_57p_INV_TRANSLOC;UNBAL	1	.	.	27/27
chr1	8949265	8949340	chr11	101620853	101620934	SVid_230_Het_57p_TRANSLOC;UNBAL	1	.	.	4/4
chr1	8986214	8986289	chr15	75861699	75861774	SVid_1195_Het_57p_TRANSLOC;UNBAL	1	.	.	11/11
chr1	9038672	9038906	chr3	11017412	11017578	SVid_311_Het_p18_INV_TRANSLOC;UNBAL	1	.	.	3/3
chr1	9041180	9041255	chr7	82892662	82892737	SVid_3707_Het_57p_TRANSLOC;UNBAL	1	.	.	3/3
chr1	9138889	9139150	chr5	3653171	3653384	SVid_485_Het_p25_TRANSLOC;UNBAL	1	.	.	3/3
chr1	9166419	9166568	chr8	63623671	63623820	SVid_516_Het_p18_INV_TRANSLOC;UNBAL	1	.	.	3/3
chr1	9211381	9211573	chrX	82538252	82538451	SVid_598_Het_p18_INV_TRANSLOC;UNBAL	1	.	.	3/3
chr1	9232718	9232793	chr15	92018695	92018770	SVid_1196_Het_57p_TRANSLOC;UNBAL	1	.	.	3/3
chr1	9232718	9232793	chr8	74708517	74708592	SVid_4059_Het_57p_INV_TRANSLOC;UNBAL	1	.	.	5/5
chr1	9232718	9232793	chr13	42127303	42127378	SVid_782_Het_57p_TRANSLOC;UNBAL	1	.	.	3/3
chr1	9235367	9240162	chr15	73748860	73748935	SVid_1197_Het_57p_TRANSLOC;UNBAL	1	.	.	5/5
chr1	9240126	9240329	chr19	44204543	44204896	SVid_248_Het_p18_INV_TRANSLOC;UNBAL	1	.	.	5/5
chr1	9240126	9240285	chr19	44204648	44204896	SVid_307_Het_p25_INV_TRANSLOC;UNBAL	1	.	.	3/3
chr1	9265188	9265448	chr4	89347225	89347374	SVid_356_Het_p18_INV_TRANSLOC;UNBAL	1	.	.	3/3
chr1	9335828	9336165	chr8	28970505	28970664	SVid_630_Het_p25_INV_TRANSLOC;UNBAL	1	.	.	3/3
chr1	9373198	9373273	chr11	64465853	64465928	SVid_231_Het_57p_TRANSLOC;UNBAL	1	.	.	21/21
chr1	9402019	9402094	chr15	14979038	14979113	SVid_1198_Het_57p_INV_TRANSLOC;UNBAL	1	.	.	6/6
chr1	9413459	9413843	chrX	84159577	84159749	SVid_723_Het_p25_INV_TRANSLOC;UNBAL	1	.	.	5/5
chr1	9527411	9528032	chr3	102351700	102352295	SVid_383_Het_p25_INV_TRANSLOC;UNBAL	1	.	.	15/15
chr1	9527688	9528076	chr3	102351747	102352278	SVid_312_Het_p18_INV_TRANSLOC;UNBAL	1	.	.	8/8
chr1	9530148	9530223	chr5	148843818	148843893	SVid_401_Het_57p_TRANSLOC;UNBAL	1	.	.	3/3
chr1	9544696	9544771	chr18	8703176	8703251	SVid_1963_Het_57p_TRANSLOC;UNBAL	1	.	.	5/5
chr1	9546428	9546503	chr5	27501707	27501782	SVid_3163_Het_57p_TRANSLOC;UNBAL	1	.	.	59/59
chr1	9598869	9598944	chr14	76455168	76455270	SVid_994_Het_57p_TRANSLOC;UNBAL	1	.	.	48/48
chr1	9605391	9605471	chr5	134379056	134379131	SVid_3164_Het_57p_TRANSLOC;UNBAL	1	.	.	3/3
chr1	9605399	9605474	chr6	99065095	99065170	SVid_3445_Het_57p_TRANSLOC;UNBAL	1	.	.	50/50
chr1	9608291	9608366	chr9	50997485	50997565	SVid_4399_Het_57p_TRANSLOC;UNBAL	1	.	.	97/97
chr1	9614732	9614807	chr7	25201404	25201484	SVid_3708_Het_57p_INV_TRANSLOC;UNBAL	1	.	.	13/13
chr1	9647073	9647148	chr13	73602977	73603053	SVid_783_Het_57p_INV_TRANSLOC;UNBAL	1	.	.	51/51
chr1	9697901	9697976	chr16	33920802	33920877	SVid_1403_Het_57p_TRANSLOC;UNBAL	1	.	.	21/21
chr1	9718176	9718251	chr2	29973183	29973258	SVid_2201_Het_57p_INV_TRANSLOC;UNBAL	1	.	.	51/51
chr1	9784719	9784794	chr3	30702348	30702423	SVid_2597_Het_57p_TRANSLOC;UNBAL	1	.	.	3/3
chr1	9788106	9788181	chr4	143883236	143883311	SVid_2821_Het_57p_TRANSLOC;UNBAL	1	.	.	4/4
chr1	9788106	9788181	chr4	92402689	92402764	SVid_2820_Het_57p_TRANSLOC;UNBAL	1	.	.	4/4
chr1	9788106	9788181	chr15	57239507	57239582	SVid_1199_Het_57p_INV_TRANSLOC;UNBAL	1	.	.	3/3
chr1	9800638	9800713	chr9	37432416	37432491	SVid_4400_Het_57p_TRANSLOC;UNBAL	1	.	.	24/24
chr1	9839479	9839554	chr7	4990518	4990593	SVid_3710_Het_57p_INV_TRANSLOC;UNBAL	1	.	.	39/39
chr1	9842373	9842448	chr3	121814478	121814553	SVid_2598_Het_57p_TRANSLOC;UNBAL	1	.	.	23/23
chr1	9844100	9844175	chr18	81918519	81918594	SVid_1964_Het_57p_TRANSLOC;UNBAL	1	.	.	22/22
chr1	9946876	9946956	chr11	113798295	113798370	SVid_232_Het_57p_TRANSLOC;UNBAL	1	.	.	22/22
chr1	9969507	9969582	chr9	64343748	64343823	SVid_4401_Het_57p_INV_TRANSLOC;UNBAL	1	.	.	3/3
chr1	9996276	9996435	chr4	138670490	138670996	SVid_357_Het_p18_INV_TRANSLOC;UNBAL	1	.	.	4/4
chr1	9996278	9996435	chr4	138670713	138671026	SVid_434_Het_p25_INV_TRANSLOC;UNBAL	1	.	.	5/5
chr1	10010530	10010605	chr5	125141346	125141421	SVid_3165_Het_57p_TRANSLOC;UNBAL	1	.	.	17/17
chr1	10074164	10074313	chr3	34216194	34216343	SVid_384_Het_p25_INV_TRANSLOC;UNBAL	1	.	.	3/3
chr1	10091837	10091912	chr14	65881401	65881476	SVid_995_Het_57p_TRANSLOC;UNBAL	1	.	.	3/3
chr1	10091837	10091912	chr15	59470634	59470709	SVid_1200_Het_57p_TRANSLOC;UNBAL	1	.	.	3/3
chr1	10105739	10105814	chr7	133338834	133338913	SVid_3713_Het_57p_TRANSLOC;UNBAL	1	.	.	37/37
chr1	10106123	10106198	chr11	11821015	11821090	SVid_233_Het_57p_INV_TRANSLOC;UNBAL	1	.	.	25/25
chr1	10359278	10361457	chr4	136079019	136079094	SVid_2822_Het_57p_INV_TRANSLOC;UNBAL	1	.	.	63/63
chr1	10372960	10373035	chr8	124618962	124619037	SVid_4060_Het_57p_INV_TRANSLOC;UNBAL	1	.	.	60/60
chr1	10383916	10383991	chr4	5155313	5155390	SVid_361_Het_57p_INV_TRANSLOC;UNBAL	1	.	.	4/4
chr1	10412560	10412635	chr9	77012349	77012424	SVid_4402_Het_57p_INV_TRANSLOC;UNBAL	1	.	.	23/23
chr1	10427697	10427772	chr9	71052865	71052940	SVid_4403_Het_57p_TRANSLOC;UNBAL	1	.	.	12/12
chr1	10435632	10435707	chr14	57691357	57691432	SVid_996_Het_57p_INV_TRANSLOC;UNBAL	1	.	.	25/25
chr1	10573772	10573847	chr17	83027395	83027470	SVid_1587_Het_57p_TRANSLOC;UNBAL	1	.	.	4/4
chr1	10626410	10626628	chr5	7804957	7805185	SVid_486_Het_p25_INV_TRANSLOC;UNBAL	1	.	.	7/7
chr1	10626415	10626628	chr5	7804954	7805128	SVid_396_Het_p18_INV_TRANSLOC;UNBAL	1	.	.	4/4
chr1	10645341	10645859	chr3	23916369	23916544	SVid_385_Het_p25_INV_TRANSLOC;UNBAL	1	.	.	3/3
chr1	10645421	10645962	chr3	23916371	23916522	SVid_313_Het_p18_INV_TRANSLOC;UNBAL	1	.	.	3/3
chr1	10645628	10646194	chr3	23916355	23916561	SVid_386_Het_p25_INV_TRANSLOC;BAL	1	.	.	4/4
chr1	10745096	10745245	chr3	139636661	139636810	SVid_314_Het_p18_INV_TRANSLOC;UNBAL	1	.	.	3/3
chr1	10822109	10822330	chr9	44654868	44655508	SVid_686_Het_p25_INV_TRANSLOC;BAL	1	.	.	14/14
chr1	10822109	10822330	chr9	44654719	44655426	SVid_685_Het_p25_INV_TRANSLOC;BAL	1	.	.	16/16
chr1	10822109	10822330	chr9	44654514	44655084	SVid_684_Het_p25_INV_TRANSLOC;UNBAL	1	.	.	12/12
chr1	10822127	10822315	chr9	44655073	44655580	SVid_564_Het_p18_INV_TRANSLOC;UNBAL	1	.	.	5/5
chr1	10822127	10822318	chr9	44654739	44655291	SVid_563_Het_p18_INV_TRANSLOC;BAL	1	.	.	7/7
chr1	10915508	10915583	chr13	39784752	39784827	SVid_784_Het_57p_TRANSLOC;UNBAL	1	.	.	11/11
chr1	10915508	10915583	chr6	80768621	80768696	SVid_3446_Het_57p_TRANSLOC;UNBAL	1	.	.	11/11
chr1	10915508	10915583	chrX	85329778	85329853	SVid_4780_Het_57p_INV_TRANSLOC;UNBAL	1	.	.	10/10
chr1	10915508	10915583	chr17	23620945	23621020	SVid_1588_Het_57p_INV_TRANSLOC;UNBAL	1	.	.	4/4
chr1	10992238	10992688	chr16	59783820	59783986	SVid_223_Het_p25_INV_TRANSLOC;UNBAL	1	.	.	4/4
chr1	10992719	10992986	chr18	59737539	59737693	SVid_280_Het_p25_TRANSLOC;UNBAL	1	.	.	3/3
chr1	11015722	11015797	chr14	14792682	14792764	SVid_114_Het_57p_INV_TRANSLOC;UNBAL	1	.	.	3/3
chr1	11023454	11023529	chr8	126645392	126645467	SVid_4061_Het_57p_TRANSLOC;UNBAL	1	.	.	50/50
chr1	11128812	11128887	chr8	11214872	11214947	SVid_4062_Het_57p_INV_TRANSLOC;UNBAL	1	.	.	74/74
chr1	11287818	11288025	chr13	76636399	76636607	SVid_126_Het_p25_TRANSLOC;UNBAL	1	.	.	3/3
chr1	11287819	11288082	chr13	76636378	76636626	SVid_98_Het_p18_TRANSLOC;UNBAL	1	.	.	5/5
chr1	11345735	11345884	chr10	88249024	88249173	SVid_2_Het_p25_INV_TRANSLOC;UNBAL	1	.	.	3/3
chr1	11379380	11379455	chr5	103895926	103896001	SVid_3166_Het_57p_TRANSLOC;UNBAL	1	.	.	67/67
chr1	11439090	11439165	chr12	40468444	40468519	SVid_572_Het_57p_TRANSLOC;UNBAL	1	.	.	32/32
chr1	11460941	11461297	chrX	17906985	17907142	SVid_599_Het_p18_INV_TRANSLOC;UNBAL	1	.	.	3/3
chr1	11535863	11535938	chr7	20286609	20286684	SVid_3714_Het_57p_INV_TRANSLOC;UNBAL	1	.	.	4/4
chr1	11674179	11674340	chr3	81884835	81885161	SVid_315_Het_p18_INV_TRANSLOC;UNBAL	1	.	.	4/4
chr1	11675971	11676046	chr5	106720606	106720681	SVid_3167_Het_57p_INV_TRANSLOC;UNBAL	1	.	.	4/4
chr1	11707991	11708226	chr4	138363007	138363418	SVid_435_Het_p25_INV_TRANSLOC;BAL	1	.	.	4/4
chr1	11723577	11723652	chr17	17699650	17699725	SVid_1590_Het_57p_INV_TRANSLOC;UNBAL	1	.	.	11/11
chr1	11816902	11816977	chr2	167974407	167974482	SVid_2203_Het_57p_TRANSLOC;UNBAL	1	.	.	8/8
chr1	11855889	11855964	chr3	12555076	12555151	SVid_2599_Het_57p_INV_TRANSLOC;UNBAL	1	.	.	9/9
chr1	11858822	11858897	chr14	65386026	65386101	SVid_997_Het_57p_TRANSLOC;UNBAL	1	.	.	5/5
chr1	11891079	11891156	chr7	126850330	126850405	SVid_3715_Het_57p_TRANSLOC;UNBAL	1	.	.	3/3
chr1	11916708	11917037	chr17	57938062	57938238	SVid_204_Het_p18_TRANSLOC;UNBAL	1	.	.	3/3
chr1	11916718	11917071	chr16	27597674	27597826	SVid_170_Het_p18_INV_TRANSLOC;UNBAL	1	.	.	3/3
chr1	11917094	11917561	chr5	102388375	102388585	SVid_397_Het_p18_TRANSLOC;UNBAL	1	.	.	6/6
chr1	12013724	12013799	chr4	53457236	53457311	SVid_2823_Het_57p_TRANSLOC;UNBAL	1	.	.	22/22
chr1	12076031	12076106	chr15	82954334	82954409	SVid_1201_Het_57p_INV_TRANSLOC;UNBAL	1	.	.	4/4
chr1	12106319	12106394	chr7	79558149	79558224	SVid_3716_Het_57p_INV_TRANSLOC;UNBAL	1	.	.	5/5
chr1	12155297	12155372	chr12	118152340	118152415	SVid_573_Het_57p_INV_TRANSLOC;UNBAL	1	.	.	3/3
chr1	12217444	12217622	chr6	75918958	75919208	SVid_542_Het_p25_INV_TRANSLOC;UNBAL	1	.	.	3/3
chr1	12221528	12221677	chrX	109708095	109708244	SVid_600_Het_p18_TRANSLOC;UNBAL	1	.	.	4/4
chr1	12266862	12267011	chr13	88625065	88625214	SVid_99_Het_p18_INV_TRANSLOC;UNBAL	1	.	.	3/3
chr1	12296704	12296779	chr7	45264857	45264932	SVid_3717_Het_57p_TRANSLOC;UNBAL	1	.	.	32/32
chr1	12338686	12338835	chr9	109224321	109224470	SVid_687_Het_p25_INV_TRANSLOC;UNBAL	1	.	.	3/3
chr1	12376587	12376662	chr17	82592721	82592796	SVid_1591_Het_57p_TRANSLOC;UNBAL	1	.	.	4/4
chr1	12462235	12462310	chr7	142326439	142326514	SVid_3718_Het_57p_TRANSLOC;UNBAL	1	.	.	5/5
chr1	12463561	12463636	chr15	78900371	78900448	SVid_1202_Het_57p_INV_TRANSLOC;UNBAL	1	.	.	5/5
chr1	12501918	12501993	chr8	23039854	23039929	SVid_4071_Het_57p_INV_TRANSLOC;UNBAL	1	.	.	32/32
chr1	12537321	12537396	chr3	97304184	97304266	SVid_2600_Het_57p_TRANSLOC;UNBAL	1	.	.	3/3
chr1	12635207	12635372	chr12	72907484	72907858	SVid_64_Het_p18_TRANSLOC;UNBAL	1	.	.	3/3
chr1	12635223	12635385	chr2	91195770	91195973	SVid_329_Het_p25_INV_TRANSLOC;UNBAL	1	.	.	3/3
chr1	12717663	12717738	chr14	47037748	47037823	SVid_998_Het_57p_INV_TRANSLOC;UNBAL	1	.	.	12/12
chr1	12719391	12719785	chr3	96796546	96796704	SVid_316_Het_p18_TRANSLOC;UNBAL	1	.	.	3/3
chr1	12774391	12774466	chr7	79465699	79465774	SVid_3719_Het_57p_TRANSLOC;UNBAL	1	.	.	4/4
chr1	12774808	12774883	chr18	20620916	20625737	SVid_1965_Het_57p_INV_TRANSLOC;UNBAL	1	.	.	15/15
chr1	12786510	12786595	chr19	42608580	42608655	SVid_2099_Het_57p_INV_TRANSLOC;UNBAL	1	.	.	52/52
chr1	12808702	12808777	chr2	84956590	84956665	SVid_2204_Het_57p_INV_TRANSLOC;UNBAL	1	.	.	13/13
chr1	12897222	12897297	chr5	129208905	129208980	SVid_3168_Het_57p_INV_TRANSLOC;UNBAL	1	.	.	44/44
chr1	12926913	12926988	chr15	83368553	83368628	SVid_1203_Het_57p_INV_TRANSLOC;UNBAL	1	.	.	5/5
chr1	12953985	12954060	chr5	90640795	90640872	SVid_3169_Het_57p_INV_TRANSLOC;UNBAL	1	.	.	16/16
chr1	12967379	12967456	chr17	34586729	34586804	SVid_1593_Het_57p_INV_TRANSLOC;UNBAL	1	.	.	9/9
chr1	13029092	13029167	chr13	59653400	59653475	SVid_785_Het_57p_INV_TRANSLOC;UNBAL	1	.	.	10/10
chr1	13035023	13035172	chr2	159044036	159044196	SVid_330_Het_p25_INV_TRANSLOC;UNBAL	1	.	.	3/3
chr1	13040946	13041120	chr4	109694563	109694754	SVid_358_Het_p18_INV_TRANSLOC;UNBAL	1	.	.	5/5
chr1	13040963	13041136	chr4	109694135	109694584	SVid_436_Het_p25_INV_TRANSLOC;UNBAL	0.833333333333333	.	.	5/6
chr1	13062598	13062673	chr14	93733602	93733677	SVid_999_Het_57p_TRANSLOC;UNBAL	1	.	.	16/16
chr1	13083268	13083343	chr4	84651079	84651159	SVid_2824_Het_57p_INV_TRANSLOC;UNBAL	1	.	.	66/66
chr1	13092789	13092943	chr18	44525982	44526460	SVid_225_Het_p18_INV_TRANSLOC;UNBAL	1	.	.	4/4
chr1	13097613	13097688	chr4	128247212	128247297	SVid_2825_Het_57p_TRANSLOC;UNBAL	1	.	.	94/94
chr1	13104474	13104549	chr16	94240649	94240724	SVid_1404_Het_57p_TRANSLOC;UNBAL	1	.	.	45/45
chr1	13105509	13105658	chr5	122803913	122804062	SVid_487_Het_p25_TRANSLOC;UNBAL	1	.	.	4/4
chr1	13118375	13118450	chr5	114468229	114468304	SVid_3170_Het_57p_TRANSLOC;UNBAL	1	.	.	5/5
chr1	13156330	13156730	chr15	89338173	89338384	SVid_149_Het_p18_TRANSLOC;UNBAL	1	.	.	5/5
chr1	13156458	13156704	chr15	89338166	89338367	SVid_196_Het_p25_TRANSLOC;UNBAL	0.875	.	.	7/8
chr1	13178387	13178462	chr7	121891935	121892010	SVid_3720_Het_57p_TRANSLOC;UNBAL	1	.	.	5/5
chr1	13186097	13186172	chr14	49990319	49990394	SVid_1000_Het_57p_TRANSLOC;UNBAL	1	.	.	18/18
chr1	13198318	13198393	chr18	62692261	62692336	SVid_1966_Het_57p_TRANSLOC;UNBAL	1	.	.	14/14
chr1	13206345	13206420	chr11	52173810	52173885	SVid_30_Het_57p_INV_TRANSLOC;UNBAL	1	.	.	45/45
chr1	13255217	13255292	chr12	104532891	104532966	SVid_60_Het_57p_TRANSLOC;UNBAL	1	.	.	5/5
chr1	13366006	13366081	chr9	14669636	14669711	SVid_4409_Het_57p_INV_TRANSLOC;UNBAL	1	.	.	41/41
chr1	13372485	13372560	chr10	40042425	40042505	SVid_6_Het_57p_INV_TRANSLOC;UNBAL	1	.	.	28/28
chr1	13472596	13472671	chr3	62757343	62757420	SVid_333_Het_57p_INV_TRANSLOC;UNBAL	1	.	.	3/3
chr1	13472596	13472671	chr16	53134305	53134380	SVid_174_Het_57p_TRANSLOC;UNBAL	1	.	.	25/25
chr1	13472596	13472671	chr13	115706884	115706959	SVid_88_Het_57p_INV_TRANSLOC;UNBAL	1	.	.	22/22
chr1	13472596	13472671	chr4	144729628	144729703	SVid_362_Het_57p_INV_TRANSLOC;UNBAL	1	.	.	22/22
chr1	13472596	13472671	chr8	126229526	126229601	SVid_570_Het_57p_INV_TRANSLOC;UNBAL	1	.	.	19/19
chr1	13474001	13474076	chr9	25145529	25145604	SVid_4412_Het_57p_TRANSLOC;UNBAL	1	.	.	12/12
chr1	13565657	13565732	chr11	115935024	115935100	SVid_239_Het_57p_INV_TRANSLOC;UNBAL	1	.	.	35/35
chr1	13571936	13572011	chr4	154775664	154775739	SVid_2826_Het_57p_TRANSLOC;UNBAL	1	.	.	72/72
chr1	13741228	13741303	chr4	118449425	118449500	SVid_2827_Het_57p_INV_TRANSLOC;UNBAL	1	.	.	3/3
chr1	13741228	13741303	chr19	25460083	25460158	SVid_2100_Het_57p_TRANSLOC;UNBAL	1	.	.	4/4
chr1	13760383	13760912	chr16	40666596	40666756	SVid_224_Het_p25_INV_TRANSLOC;UNBAL	1	.	.	3/3
chr1	13777914	13778144	chr16	13301520	13301695	SVid_171_Het_p18_INV_TRANSLOC;UNBAL	1	.	.	5/5
chr1	13817145	13817220	chr13	54993949	54994024	SVid_89_Het_57p_TRANSLOC;UNBAL	1	.	.	28/28
chr1	13824486	13824661	chr2	21246853	21247002	SVid_331_Het_p25_TRANSLOC;UNBAL	1	.	.	3/3
chr1	13882486	13882747	chr13	99600783	99600958	SVid_127_Het_p25_INV_TRANSLOC;UNBAL	1	.	.	4/4
chr1	13882817	13882994	chr16	9064313	9064477	SVid_172_Het_p18_INV_TRANSLOC;UNBAL	1	.	.	4/4
chr1	13908167	13908438	chr10	47169754	47169962	SVid_0_Het_p18_TRANSLOC;UNBAL	1	.	.	3/3
chr1	14004929	14005004	chr13	67017230	67017305	SVid_787_Het_57p_INV_TRANSLOC;UNBAL	1	.	.	28/28
chr1	14081111	14081186	chr17	19863007	19863082	SVid_1595_Het_57p_INV_TRANSLOC;UNBAL	1	.	.	6/6
chr1	14081111	14081186	chr10	29842242	29842317	SVid_7_Het_57p_INV_TRANSLOC;UNBAL	1	.	.	5/5
chr1	14081111	14081186	chr5	9967565	9967640	SVid_3171_Het_57p_INV_TRANSLOC;UNBAL	1	.	.	7/7
chr1	14178645	14178737	chr9	115908311	115908386	SVid_4413_Het_57p_INV_TRANSLOC;UNBAL	1	.	.	33/33
chr1	14255960	14256035	chr12	39413178	39413253	SVid_574_Het_57p_TRANSLOC;UNBAL	1	.	.	21/21
chr1	14381977	14382453	chr2	159352396	159352577	SVid_332_Het_p25_INV_TRANSLOC;UNBAL	1	.	.	3/3
chr1	14382281	14382430	chr2	159352408	159352564	SVid_268_Het_p18_INV_TRANSLOC;UNBAL	1	.	.	3/3
chr1	14461479	14461554	chr15	76334216	76334291	SVid_1204_Het_57p_INV_TRANSLOC;UNBAL	1	.	.	23/23
chr1	14610730	14610999	chr12	60362811	60362982	SVid_65_Het_p18_INV_TRANSLOC;UNBAL	1	.	.	3/3
chr1	14643823	14643898	chr2	169525603	169525678	SVid_2205_Het_57p_INV_TRANSLOC;UNBAL	1	.	.	19/19
chr1	14755637	14755712	chr18	33842533	33842612	SVid_1967_Het_57p_TRANSLOC;UNBAL	1	.	.	16/16
chr1	14814722	14815236	chr8	41953290	41953482	SVid_517_Het_p18_TRANSLOC;UNBAL	1	.	.	5/5
chr1	14928695	14928770	chr18	34239839	34239914	SVid_251_Het_57p_TRANSLOC;UNBAL	1	.	.	6/6
chr1	14945066	14945215	chr2	178195373	178195522	SVid_333_Het_p25_TRANSLOC;UNBAL	1	.	.	3/3
chr1	14999762	14999837	chr12	110305324	110305399	SVid_575_Het_57p_TRANSLOC;UNBAL	1	.	.	4/4
chr1	14999762	14999837	chr6	41326923	41326998	SVid_3447_Het_57p_TRANSLOC;UNBAL	1	.	.	3/3
chr1	14999762	14999837	chr6	84762476	84762551	SVid_3448_Het_57p_TRANSLOC;UNBAL	1	.	.	3/3
chr1	14999762	14999837	chr14	107099177	107099252	SVid_1001_Het_57p_INV_TRANSLOC;UNBAL	1	.	.	4/4
chr1	15016013	15016088	chr16	52651153	52651228	SVid_1405_Het_57p_TRANSLOC;UNBAL	1	.	.	51/51
chr1	15017506	15017581	chr11	118504286	118504361	SVid_240_Het_57p_INV_TRANSLOC;UNBAL	1	.	.	33/33
chr1	15100353	15100502	chr2	123608244	123608393	SVid_334_Het_p25_TRANSLOC;UNBAL	1	.	.	3/3
chr1	15236477	15236552	chr12	32255659	32255734	SVid_576_Het_57p_INV_TRANSLOC;UNBAL	1	.	.	5/5
chr1	15257844	15257919	chr12	35461542	35461621	SVid_61_Het_57p_TRANSLOC;UNBAL	1	.	.	21/21
chr1	15275839	15275914	chr7	139323035	139323110	SVid_3721_Het_57p_TRANSLOC;UNBAL	1	.	.	67/67
chr1	15472433	15472508	chr6	96593291	96593366	SVid_3449_Het_57p_INV_TRANSLOC;UNBAL	1	.	.	7/7
chr1	15528441	15528516	chr11	9836916	9836991	SVid_31_Het_57p_TRANSLOC;UNBAL	1	.	.	9/9
chr1	15534824	15534973	chr4	19027847	19027996	SVid_437_Het_p25_TRANSLOC;UNBAL	1	.	.	3/3
chr1	15535674	15535750	chrX	100294768	100294843	SVid_4782_Het_57p_INV_TRANSLOC;UNBAL	1	.	.	30/30
chr1	15556340	15556497	chr10	90395669	90396011	SVid_1_Het_p18_INV_TRANSLOC;UNBAL	1	.	.	3/3
chr1	15606439	15606629	chrX	70850453	70850680	SVid_601_Het_p18_TRANSLOC;UNBAL	1	.	.	3/3
chr1	15606441	15606646	chrX	70850453	70850778	SVid_724_Het_p25_TRANSLOC;UNBAL	1	.	.	10/10
chr1	15606667	15606980	chr5	132488284	132488433	SVid_398_Het_p18_TRANSLOC;UNBAL	1	.	.	3/3
chr1	15606703	15606965	chr10	52009471	52009630	SVid_2_Het_p18_TRANSLOC;UNBAL	1	.	.	3/3
chr1	15706573	15706648	chr7	56462943	56463018	SVid_3723_Het_57p_TRANSLOC;UNBAL	1	.	.	20/20
chr1	15707708	15707859	chr8	26067197	26067473	SVid_518_Het_p18_INV_TRANSLOC;UNBAL	1	.	.	3/3
chr1	15709084	15709159	chr11	101478499	101478574	SVid_241_Het_57p_TRANSLOC;UNBAL	1	.	.	37/37
chr1	15759994	15760069	chr16	87900901	87900976	SVid_1406_Het_57p_TRANSLOC;UNBAL	1	.	.	16/16
chr1	15764289	15764364	chr6	133554295	133554370	SVid_3450_Het_57p_TRANSLOC;UNBAL	1	.	.	5/5
chr1	15768792	15768867	chr11	53821050	53821125	SVid_242_Het_57p_INV_TRANSLOC;UNBAL	1	.	.	6/6
chr1	15869497	15869576	chr18	39353606	39353681	SVid_1968_Het_57p_INV_TRANSLOC;UNBAL	1	.	.	44/44
chr1	15870749	15870824	chr18	67933933	67934008	SVid_1969_Het_57p_TRANSLOC;UNBAL	1	.	.	4/4
chr1	15930878	15931031	chr9	41632398	41632570	SVid_566_Het_p18_INV_TRANSLOC;UNBAL	1	.	.	3/3
chr1	15956067	15956142	chr4	35679383	35679458	SVid_2828_Het_57p_INV_TRANSLOC;UNBAL	1	.	.	3/3
chr1	16070465	16074795	chr8	103409259	103409334	SVid_4072_Het_57p_INV_TRANSLOC;UNBAL	1	.	.	118/118
chr1	16071002	16074484	chr19	10756647	10756722	SVid_2101_Het_57p_TRANSLOC;UNBAL	1	.	.	32/32
chr1	16071023	16074744	chr2	145167105	145167180	SVid_2208_Het_57p_TRANSLOC;UNBAL	1	.	.	16/16
chr1	16072377	16074017	chr14	18621835	18621910	SVid_1002_Het_57p_INV_TRANSLOC;UNBAL	1	.	.	3/3
chr1	16073011	16073086	chr9	68681444	68681519	SVid_4414_Het_57p_TRANSLOC;UNBAL	1	.	.	13/13
chr1	16074834	16074909	chr17	73921057	73921132	SVid_1597_Het_57p_INV_TRANSLOC;UNBAL	1	.	.	34/34
chr1	16105098	16105173	chr5	36818276	36818354	SVid_402_Het_57p_TRANSLOC;UNBAL	1	.	.	25/25
chr1	16169805	16169880	chr13	6608217	6611712	SVid_789_Het_57p_TRANSLOC;UNBAL	1	.	.	4/4
chr1	16169805	16169880	chr13	6606057	6609492	SVid_788_Het_57p_TRANSLOC;UNBAL	1	.	.	4/4
chr1	16288110	16288188	chr2	120021857	120021935	SVid_2209_Het_57p_INV_TRANSLOC;UNBAL	1	.	.	13/13
chr1	16316825	16316974	chr8	24850422	24850571	SVid_519_Het_p18_INV_TRANSLOC;UNBAL	1	.	.	3/3
chr1	16318340	16318489	chr6	79466070	79466219	SVid_442_Het_p18_INV_TRANSLOC;UNBAL	1	.	.	3/3
chr1	16340047	16340122	chrX	39644083	39644168	SVid_4783_Het_57p_INV_TRANSLOC;UNBAL	1	.	.	48/48
chr1	16385921	16385996	chr8	18609968	18610043	SVid_4078_Het_57p_TRANSLOC;UNBAL	1	.	.	4/4
chr1	16387431	16387506	chr13	78733004	78733079	SVid_790_Het_57p_TRANSLOC;UNBAL	1	.	.	19/19
chr1	16416553	16416628	chr13	90275710	90275785	SVid_791_Het_57p_TRANSLOC;UNBAL	1	.	.	18/18
chr1	16426349	16426424	chr17	29364890	29364965	SVid_1598_Het_57p_TRANSLOC;UNBAL	1	.	.	6/6
chr1	16432334	16432409	chr8	4422369	4422444	SVid_4079_Het_57p_INV_TRANSLOC;UNBAL	1	.	.	3/3
chr1	16453970	16454048	chr12	5489304	5489379	SVid_577_Het_57p_TRANSLOC;UNBAL	1	.	.	10/10
chr1	16474671	16474820	chr11	13103543	13103692	SVid_36_Het_p25_INV_TRANSLOC;UNBAL	1	.	.	3/3
chr1	16507449	16507598	chr3	23659424	23659573	SVid_318_Het_p18_TRANSLOC;UNBAL	1	.	.	3/3
chr1	16516697	16516772	chr13	14991983	14992058	SVid_792_Het_57p_TRANSLOC;UNBAL	1	.	.	9/9
chr1	16520643	16520718	chr5	122371062	122371137	SVid_3172_Het_57p_TRANSLOC;UNBAL	1	.	.	32/32
chr1	16666240	16666315	chr7	20392968	20393043	SVid_3724_Het_57p_TRANSLOC;UNBAL	1	.	.	3/3
chr1	16684332	16684407	chr12	118787828	118787903	SVid_578_Het_57p_INV_TRANSLOC;UNBAL	1	.	.	18/18
chr1	16704252	16704667	chr16	8190202	8190528	SVid_225_Het_p25_INV_TRANSLOC;UNBAL	0.928571428571429	.	.	13/14
chr1	16713727	16713906	chr6	54382618	54382838	SVid_543_Het_p25_TRANSLOC;UNBAL	1	.	.	4/4
chr1	16747003	16747078	chr10	81140648	81140723	SVid_8_Het_57p_INV_TRANSLOC;UNBAL	1	.	.	3/3
chr1	16771873	16771948	chr16	15086345	15086420	SVid_1407_Het_57p_TRANSLOC;UNBAL	1	.	.	36/36
chr1	16776473	16776548	chr14	121164439	121164514	SVid_115_Het_57p_TRANSLOC;UNBAL	1	.	.	9/9
chr1	16886725	16886800	chr5	103388647	103388722	SVid_3173_Het_57p_INV_TRANSLOC;UNBAL	1	.	.	24/24
chr1	16953151	16953657	chr9	68898338	68898518	SVid_688_Het_p25_TRANSLOC;UNBAL	1	.	.	4/4
chr1	17065619	17065694	chr5	31206781	31206856	SVid_3174_Het_57p_TRANSLOC;UNBAL	1	.	.	19/19
chr1	17076032	17076107	chr10	63634463	63634538	SVid_9_Het_57p_INV_TRANSLOC;UNBAL	1	.	.	3/3
chr1	17076361	17076436	chr8	4899019	4899094	SVid_4080_Het_57p_TRANSLOC;UNBAL	1	.	.	4/4
chr1	17087843	17087918	chr11	82953426	82953501	SVid_243_Het_57p_INV_TRANSLOC;UNBAL	1	.	.	6/6
chr1	17097885	17097960	chr11	116541429	116541504	SVid_244_Het_57p_TRANSLOC;UNBAL	1	.	.	30/30
chr1	17265493	17265568	chr3	61251533	61251608	SVid_2601_Het_57p_INV_TRANSLOC;UNBAL	1	.	.	14/14
chr1	17325078	17325227	chr7	51544894	51545043	SVid_484_Het_p18_INV_TRANSLOC;UNBAL	1	.	.	3/3
chr1	17345011	17345086	chr4	115180683	115180758	SVid_2830_Het_57p_INV_TRANSLOC;UNBAL	1	.	.	3/3
chr1	17351468	17351543	chr17	41986597	41986672	SVid_1599_Het_57p_INV_TRANSLOC;UNBAL	1	.	.	20/20
chr1	17500187	17500262	chr11	30419523	30419598	SVid_245_Het_57p_TRANSLOC;UNBAL	1	.	.	4/4
chr1	17557908	17557983	chr18	69657007	69657082	SVid_1970_Het_57p_TRANSLOC;UNBAL	1	.	.	46/46
chr1	17583821	17583896	chr4	140372220	140372295	SVid_2831_Het_57p_INV_TRANSLOC;UNBAL	1	.	.	35/35
chr1	17875595	17875744	chr15	47639990	47640139	SVid_150_Het_p18_INV_TRANSLOC;UNBAL	1	.	.	3/3
chr1	17888812	17888961	chr5	68457497	68457646	SVid_488_Het_p25_INV_TRANSLOC;UNBAL	1	.	.	3/3
chr1	17955229	17955304	chr9	27552660	27552735	SVid_4416_Het_57p_TRANSLOC;UNBAL	1	.	.	5/5
chr1	17956043	17956118	chr8	25752613	25752688	SVid_571_Het_57p_INV_TRANSLOC;UNBAL	1	.	.	20/20
chr1	18027285	18027360	chr11	56566652	56566727	SVid_246_Het_57p_INV_TRANSLOC;UNBAL	1	.	.	10/10
chr1	18027933	18028082	chr6	95344702	95344851	SVid_544_Het_p25_TRANSLOC;UNBAL	1	.	.	3/3
chr1	18079018	18079178	chr8	42346132	42346435	SVid_520_Het_p18_INV_TRANSLOC;UNBAL	1	.	.	4/4
chr1	18079027	18079176	chr8	42346183	42346517	SVid_631_Het_p25_INV_TRANSLOC;UNBAL	1	.	.	3/3
chr1	18139352	18139427	chrX	18567299	18567374	SVid_4784_Het_57p_INV_TRANSLOC;UNBAL	1	.	.	19/19
chr1	18139352	18139427	chr3	8370706	8370781	SVid_2602_Het_57p_TRANSLOC;UNBAL	1	.	.	16/16
chr1	18152569	18152740	chr13	98640678	98641316	SVid_129_Het_p25_INV_TRANSLOC;BAL	1	.	.	4/4
chr1	18537660	18537850	chr15	68303757	68304095	SVid_197_Het_p25_INV_TRANSLOC;UNBAL	1	.	.	4/4
chr1	18596239	18596388	chr18	8537058	8537207	SVid_281_Het_p25_INV_TRANSLOC;UNBAL	1	.	.	3/3
chr1	18654583	18654658	chr15	21175871	21175946	SVid_1205_Het_57p_TRANSLOC;UNBAL	1	.	.	3/3
chr1	18654583	18654658	chr9	83167979	83168054	SVid_4417_Het_57p_INV_TRANSLOC;UNBAL	1	.	.	4/4
chr1	18654583	18654658	chr10	129281618	129281693	SVid_10_Het_57p_INV_TRANSLOC;UNBAL	1	.	.	3/3
chr1	18654583	18654658	chr6	68094776	68094851	SVid_3458_Het_57p_TRANSLOC;UNBAL	1	.	.	3/3
chr1	18654583	18654658	chr8	24623665	24623740	SVid_4083_Het_57p_INV_TRANSLOC;UNBAL	1	.	.	3/3
chr1	18654583	18654658	chr6	26508385	26508460	SVid_3457_Het_57p_INV_TRANSLOC;UNBAL	1	.	.	6/6
chr1	18775672	18775747	chr8	35676224	35676299	SVid_4084_Het_57p_INV_TRANSLOC;UNBAL	1	.	.	10/10
chr1	18815849	18815928	chr2	18528596	18528671	SVid_285_Het_57p_INV_TRANSLOC;UNBAL	1	.	.	18/18
chr1	18816206	18816281	chr17	26960167	26960242	SVid_1601_Het_57p_INV_TRANSLOC;UNBAL	1	.	.	3/3
chr1	18930574	18930649	chr17	76899018	76899093	SVid_1602_Het_57p_TRANSLOC;UNBAL	1	.	.	3/3
chr1	19050157	19050232	chr9	34872085	34872160	SVid_4418_Het_57p_TRANSLOC;UNBAL	1	.	.	5/5
chr1	19106729	19106804	chr16	31316447	31316522	SVid_1408_Het_57p_INV_TRANSLOC;UNBAL	1	.	.	12/12
chr1	19202566	19202838	chr9	93911165	93911399	SVid_567_Het_p18_TRANSLOC;UNBAL	1	.	.	3/3
chr1	19202834	19203291	chr15	103655543	103655775	SVid_151_Het_p18_INV_TRANSLOC;UNBAL	1	.	.	10/10
chr1	19202848	19203063	chr15	103655549	103655752	SVid_198_Het_p25_INV_TRANSLOC;UNBAL	1	.	.	4/4
chr1	19209251	19209326	chr18	68068674	68068749	SVid_1971_Het_57p_INV_TRANSLOC;UNBAL	1	.	.	45/45
chr1	19260548	19260623	chr2	30418177	30418252	SVid_2211_Het_57p_INV_TRANSLOC;UNBAL	1	.	.	20/20
chr1	19372266	19372341	chr4	27304720	27304795	SVid_2832_Het_57p_TRANSLOC;UNBAL	1	.	.	4/4
chr1	19395543	19395618	chr11	119516290	119516365	SVid_247_Het_57p_TRANSLOC;UNBAL	1	.	.	18/18
chr1	19404888	19405047	chr17	22482357	22482680	SVid_205_Het_p18_TRANSLOC;UNBAL	1	.	.	3/3
chr1	19404888	19405047	chr17	22482357	22482769	SVid_252_Het_p25_TRANSLOC;UNBAL	1	.	.	4/4
chr1	19440658	19440733	chr16	4419620	4419695	SVid_1409_Het_57p_TRANSLOC;UNBAL	1	.	.	3/3
chr1	19496648	19496763	chr6	134034532	134034607	SVid_3459_Het_57p_TRANSLOC;UNBAL	1	.	.	5/5
chr1	19799613	19799839	chr12	30759006	30759284	SVid_79_Het_p25_TRANSLOC;UNBAL	1	.	.	5/5
chr1	19823501	19823650	chrX	23170552	23170701	SVid_725_Het_p25_INV_TRANSLOC;UNBAL	1	.	.	3/3
chr1	19866180	19866255	chr9	70809544	70809619	SVid_4419_Het_57p_INV_TRANSLOC;UNBAL	1	.	.	27/27
chr1	19958444	19958519	chr11	120647553	120647628	SVid_248_Het_57p_TRANSLOC;UNBAL	1	.	.	3/3
chr1	20000808	20000883	chr9	57841840	57841915	SVid_4420_Het_57p_TRANSLOC;UNBAL	1	.	.	13/13
chr1	20042079	20042266	chr6	18344972	18345302	SVid_546_Het_p25_TRANSLOC;UNBAL	1	.	.	3/3
chr1	20089182	20089257	chr10	118328571	118328646	SVid_11_Het_57p_INV_TRANSLOC;UNBAL	1	.	.	13/13
chr1	20089182	20089257	chr10	118339418	118344917	SVid_12_Het_57p_INV_TRANSLOC;UNBAL	1	.	.	10/10
chr1	20089182	20089257	chr10	118344841	118350343	SVid_13_Het_57p_INV_TRANSLOC;UNBAL	1	.	.	15/15
chr1	20089609	20089684	chr5	111112128	111112203	SVid_3175_Het_57p_INV_TRANSLOC;UNBAL	1	.	.	16/16
chr1	20091208	20091283	chr9	38812913	38812988	SVid_4421_Het_57p_INV_TRANSLOC;UNBAL	1	.	.	4/4
chr1	20232657	20232732	chr8	121578600	121578675	SVid_4085_Het_57p_INV_TRANSLOC;UNBAL	1	.	.	3/3
chr1	20323932	20324086	chr11	33038302	33038451	SVid_37_Het_p25_INV_TRANSLOC;UNBAL	1	.	.	4/4
chr1	20394130	20394306	chr8	39996115	39996484	SVid_632_Het_p25_TRANSLOC;UNBAL	1	.	.	3/3
chr1	20398061	20398136	chr10	65096416	65096491	SVid_14_Het_57p_INV_TRANSLOC;UNBAL	1	.	.	3/3
chr1	20398061	20398136	chr13	82143437	82143512	SVid_793_Het_57p_TRANSLOC;UNBAL	1	.	.	3/3
chr1	20433300	20433449	chr13	85956633	85956900	SVid_100_Het_p18_TRANSLOC;UNBAL	1	.	.	4/4
chr1	20448518	20448667	chr6	139974250	139974399	SVid_547_Het_p25_TRANSLOC;UNBAL	1	.	.	3/3
chr1	20571150	20571225	chr11	120023638	120023713	SVid_249_Het_57p_TRANSLOC;UNBAL	1	.	.	28/28
chr1	20599706	20599781	chr11	6089856	6089931	SVid_250_Het_57p_INV_TRANSLOC;UNBAL	1	.	.	10/10
chr1	20778945	20779020	chr8	88647462	88647537	SVid_4086_Het_57p_INV_TRANSLOC;UNBAL	1	.	.	45/45
chr1	20849065	20849206	chr7	10285030	10285114	SVid_3728_Het_57p_INV_TRANSLOC;UNBAL	1	.	.	3/3
chr1	20937446	20937521	chr8	11092371	11092446	SVid_4087_Het_57p_TRANSLOC;UNBAL	1	.	.	25/25
chr1	20944783	20944858	chr7	96896651	96896726	SVid_465_Het_57p_INV_TRANSLOC;UNBAL	1	.	.	16/16
chr1	20944792	20944867	chr11	3775908	3775983	SVid_251_Het_57p_INV_TRANSLOC;UNBAL	1	.	.	4/4
chr1	20973456	20973531	chr18	9061929	9062004	SVid_1972_Het_57p_INV_TRANSLOC;UNBAL	1	.	.	9/9
chr1	20993866	20993941	chr2	35430254	35430329	SVid_2213_Het_57p_INV_TRANSLOC;UNBAL	1	.	.	81/81
chr1	21005184	21005259	chr9	21638428	21638503	SVid_4422_Het_57p_INV_TRANSLOC;UNBAL	1	.	.	37/37
chr1	21049617	21049692	chr15	83873191	83873267	SVid_1206_Het_57p_TRANSLOC;UNBAL	1	.	.	22/22
chr1	21079058	21079133	chr2	153282054	153282428	SVid_2214_Het_57p_TRANSLOC;UNBAL	1	.	.	11/11
chr1	21170644	21170721	chr7	126293924	126293999	SVid_466_Het_57p_TRANSLOC;UNBAL	1	.	.	32/32
chr1	21193054	21193129	chr10	25208818	25208897	SVid_15_Het_57p_TRANSLOC;UNBAL	1	.	.	65/65
chr1	21194052	21194127	chr17	89829116	89829191	SVid_1605_Het_57p_TRANSLOC;UNBAL	1	.	.	25/25
chr1	21201588	21201864	chr5	141935032	141935593	SVid_489_Het_p25_TRANSLOC;UNBAL	1	.	.	8/8
chr1	21202154	21202229	chr8	56828073	56828148	SVid_4088_Het_57p_INV_TRANSLOC;UNBAL	1	.	.	46/46
chr1	21217815	21217890	chr5	134426859	134426934	SVid_3176_Het_57p_TRANSLOC;UNBAL	1	.	.	14/14
chr1	21302686	21302835	chr19	54820478	54820686	SVid_249_Het_p18_INV_TRANSLOC;UNBAL	1	.	.	3/3
chr1	21331355	21331430	chr4	11328473	11328548	SVid_2833_Het_57p_INV_TRANSLOC;UNBAL	1	.	.	7/7
chr1	21338445	21338594	chr3	4601163	4601312	SVid_387_Het_p25_INV_TRANSLOC;UNBAL	1	.	.	3/3
chr1	21383821	21383985	chr11	4864523	4864873	SVid_29_Het_p18_INV_TRANSLOC;UNBAL	1	.	.	4/4
chr1	21544446	21544521	chr6	41684249	41684324	SVid_3460_Het_57p_INV_TRANSLOC;UNBAL	1	.	.	7/7
chr1	21560982	21561238	chr11	66784382	66784553	SVid_30_Het_p18_TRANSLOC;UNBAL	1	.	.	3/3
chr1	21579058	21579243	chr9	10552189	10552392	SVid_568_Het_p18_TRANSLOC;UNBAL	1	.	.	3/3
chr1	21579058	21579253	chrX	137375892	137376041	SVid_726_Het_p25_TRANSLOC;UNBAL	1	.	.	3/3
chr1	21579094	21579269	chrX	137375887	137376036	SVid_602_Het_p18_TRANSLOC;UNBAL	1	.	.	3/3
chr1	21728505	21728666	chr8	89925518	89925790	SVid_521_Het_p18_TRANSLOC;UNBAL	1	.	.	3/3
chr1	21728505	21728690	chr8	89925478	89925772	SVid_633_Het_p25_TRANSLOC;UNBAL	1	.	.	4/4
chr1	21778540	21778615	chr17	26574104	26574179	SVid_1606_Het_57p_TRANSLOC;UNBAL	1	.	.	32/32
chr1	21859578	21859727	chr16	48833459	48833608	SVid_173_Het_p18_TRANSLOC;UNBAL	1	.	.	3/3
chr1	22000438	22000513	chr4	46734519	46734594	SVid_2834_Het_57p_TRANSLOC;UNBAL	1	.	.	6/6
chr1	22005403	22005478	chr11	97560923	97560998	SVid_252_Het_57p_TRANSLOC;UNBAL	1	.	.	53/53
chr1	22068457	22068606	chr5	60774491	60774640	SVid_399_Het_p18_TRANSLOC;UNBAL	1	.	.	3/3
chr1	22094367	22094442	chr11	104889002	104889077	SVid_253_Het_57p_TRANSLOC;UNBAL	1	.	.	4/4
chr1	22134548	22134623	chr16	85896768	85896843	SVid_1410_Het_57p_TRANSLOC;UNBAL	1	.	.	15/15
chr1	22154450	22154525	chr7	28659649	28659724	SVid_3729_Het_57p_TRANSLOC;UNBAL	1	.	.	4/4
chr1	22154552	22154768	chr7	83505571	83505953	SVid_592_Het_p25_TRANSLOC;UNBAL	0.857142857142857	.	.	6/7
chr1	22154602	22154821	chr7	83505609	83505897	SVid_487_Het_p18_TRANSLOC;UNBAL	0.8	.	.	4/5
chr1	22256029	22256104	chr3	7918291	7918366	SVid_2603_Het_57p_INV_TRANSLOC;UNBAL	1	.	.	4/4
chr1	22277947	22278022	chr16	4762782	4762857	SVid_1411_Het_57p_TRANSLOC;UNBAL	1	.	.	5/5
chr1	22280812	22280887	chr5	136101325	136101400	SVid_3177_Het_57p_INV_TRANSLOC;UNBAL	1	.	.	44/44
chr1	22282077	22282152	chr17	26851398	26851473	SVid_1607_Het_57p_INV_TRANSLOC;UNBAL	1	.	.	8/8
chr1	22283305	22283454	chr5	64741756	64741966	SVid_490_Het_p25_TRANSLOC;UNBAL	1	.	.	4/4
chr1	22632929	22633084	chr18	53560626	53560819	SVid_226_Het_p18_INV_TRANSLOC;UNBAL	1	.	.	5/5
chr1	22691894	22692043	chr3	134955693	134955842	SVid_388_Het_p25_TRANSLOC;UNBAL	1	.	.	3/3
chr1	22818534	22818683	chr5	42759722	42759871	SVid_400_Het_p18_TRANSLOC;UNBAL	1	.	.	3/3
chr1	22838260	22838468	chr7	57798305	57798804	SVid_488_Het_p18_INV_TRANSLOC;UNBAL	1	.	.	6/6
chr1	22871634	22871709	chr16	16912681	16912756	SVid_1412_Het_57p_INV_TRANSLOC;UNBAL	1	.	.	5/5
chr1	22872232	22872307	chr4	41727865	41727940	SVid_2835_Het_57p_INV_TRANSLOC;UNBAL	1	.	.	3/3
chr1	22985683	22985759	chr10	98817690	98817765	SVid_16_Het_57p_TRANSLOC;UNBAL	1	.	.	7/7
chr1	23212485	23212634	chrX	49223113	49223262	SVid_727_Het_p25_INV_TRANSLOC;UNBAL	1	.	.	3/3
chr1	23235918	23235993	chr9	89657836	89659408	SVid_4423_Het_57p_INV_TRANSLOC;UNBAL	1	.	.	12/12
chr1	23339425	23339500	chr9	120263423	120263502	SVid_4424_Het_57p_INV_TRANSLOC;UNBAL	1	.	.	7/7
chr1	23403940	23404015	chr9	40042281	40042356	SVid_595_Het_57p_TRANSLOC;UNBAL	1	.	.	4/4
chr1	23403940	23404015	chr4	92852630	92852705	SVid_363_Het_57p_TRANSLOC;UNBAL	1	.	.	6/6
chr1	23403940	23404015	chr5	40804035	40804110	SVid_403_Het_57p_INV_TRANSLOC;UNBAL	1	.	.	7/7
chr1	23403940	23404015	chr7	78273415	78273490	SVid_468_Het_57p_TRANSLOC;UNBAL	1	.	.	5/5
chr1	23403940	23404015	chr7	65562886	65562961	SVid_467_Het_57p_TRANSLOC;UNBAL	1	.	.	6/6
chr1	23405176	23405251	chr17	20017754	20017829	SVid_210_Het_57p_INV_TRANSLOC;UNBAL	1	.	.	3/3
chr1	23405684	23405759	chr8	17967171	17967246	SVid_4089_Het_57p_INV_TRANSLOC;UNBAL	1	.	.	3/3
chr1	23558333	23558408	chr6	44496480	44496555	SVid_3461_Het_57p_INV_TRANSLOC;UNBAL	1	.	.	34/34
chr1	23561726	23561801	chr13	73553525	73553600	SVid_794_Het_57p_TRANSLOC;UNBAL	1	.	.	7/7
chr1	23645687	23646100	chr6	94972733	94973303	SVid_444_Het_p18_TRANSLOC;BAL	1	.	.	5/5
chr1	23645741	23646129	chr6	94972967	94973554	SVid_548_Het_p25_TRANSLOC;BAL	1	.	.	9/9
chr1	23645757	23646100	chr6	94973150	94973663	SVid_445_Het_p18_TRANSLOC;UNBAL	1	.	.	9/9
chr1	23654760	23654835	chr2	130537840	130537915	SVid_2215_Het_57p_TRANSLOC;UNBAL	1	.	.	22/22
chr1	23665729	23665881	chrX	132156984	132157787	SVid_603_Het_p18_TRANSLOC;UNBAL	1	.	.	3/3
chr1	23679592	23679667	chr16	95554701	95554783	SVid_1413_Het_57p_INV_TRANSLOC;UNBAL	1	.	.	44/44
chr1	23709575	23709776	chr19	15781718	15781873	SVid_309_Het_p25_INV_TRANSLOC;UNBAL	1	.	.	3/3
chr1	23709588	23709882	chr3	33654258	33654445	SVid_389_Het_p25_INV_TRANSLOC;UNBAL	1	.	.	7/7
chr1	23709589	23709833	chr3	33654254	33654429	SVid_319_Het_p18_INV_TRANSLOC;UNBAL	1	.	.	3/3
chr1	23712492	23713070	chr5	92140228	92140683	SVid_401_Het_p18_TRANSLOC;BAL	1	.	.	11/11
chr1	23712492	23712790	chr5	92140228	92140652	SVid_491_Het_p25_TRANSLOC;UNBAL	1	.	.	7/7
chr1	23712506	23712779	chr14	58893940	58894112	SVid_124_Het_p18_INV_TRANSLOC;UNBAL	1	.	.	3/3
chr1	23712553	23712793	chr8	123103288	123103493	SVid_522_Het_p18_INV_TRANSLOC;UNBAL	1	.	.	4/4
chr1	23712554	23712762	chr12	28536688	28536857	SVid_66_Het_p18_TRANSLOC;UNBAL	1	.	.	3/3
chr1	23736353	23736502	chrX	152666002	152666151	SVid_728_Het_p25_TRANSLOC;UNBAL	1	.	.	3/3
chr1	23760759	23760834	chr4	125066460	125066539	SVid_2836_Het_57p_TRANSLOC;UNBAL	1	.	.	51/51
chr1	23782425	23782760	chr17	55310358	55310775	SVid_253_Het_p25_TRANSLOC;UNBAL	1	.	.	8/8
chr1	23782507	23782663	chr6	128967606	128968145	SVid_549_Het_p25_INV_TRANSLOC;UNBAL	1	.	.	6/6
chr1	23786286	23786445	chr17	91922846	91923273	SVid_254_Het_p25_TRANSLOC;UNBAL	1	.	.	7/7
chr1	23786294	23786443	chr17	91922846	91923273	SVid_206_Het_p18_TRANSLOC;UNBAL	1	.	.	3/3
chr1	23786318	23786482	chr3	49532181	49532387	SVid_390_Het_p25_TRANSLOC;UNBAL	1	.	.	4/4
chr1	23965872	23965947	chr2	160444670	160444761	SVid_2216_Het_57p_TRANSLOC;UNBAL	1	.	.	3/3
chr1	23965872	23965947	chr7	101978133	101979244	SVid_3730_Het_57p_INV_TRANSLOC;UNBAL	1	.	.	3/3
chr1	24079761	24079836	chr15	29549027	29549102	SVid_1207_Het_57p_TRANSLOC;UNBAL	1	.	.	7/7
chr1	24117194	24117343	chr15	27448146	27448295	SVid_152_Het_p18_INV_TRANSLOC;UNBAL	1	.	.	4/4
chr1	24158677	24158951	chr2	40020710	40020871	SVid_269_Het_p18_TRANSLOC;UNBAL	1	.	.	4/4
chr1	24158705	24158890	chr15	21917702	21917879	SVid_199_Het_p25_TRANSLOC;UNBAL	1	.	.	3/3
chr1	24158705	24158929	chr2	40020718	40020874	SVid_335_Het_p25_TRANSLOC;UNBAL	0.833333333333333	.	.	5/6
chr1	24226406	24226483	chr2	152990214	152990289	SVid_2217_Het_57p_INV_TRANSLOC;UNBAL	1	.	.	33/33
chr1	24235511	24235586	chr6	140412739	140412814	SVid_3462_Het_57p_TRANSLOC;UNBAL	1	.	.	23/23
chr1	24331498	24331573	chr7	45806582	45806657	SVid_3731_Het_57p_INV_TRANSLOC;UNBAL	1	.	.	4/4
chr1	24331594	24331669	chr4	62893909	62893984	SVid_2837_Het_57p_INV_TRANSLOC;UNBAL	1	.	.	5/5
chr1	24331798	24331873	chr2	27020481	27020556	SVid_2218_Het_57p_INV_TRANSLOC;UNBAL	1	.	.	4/4
chr1	24341888	24341963	chr10	127180230	127180305	SVid_1_Het_57p_TRANSLOC;UNBAL	1	.	.	3/3
chr1	24519787	24519862	chr5	109024220	109024300	SVid_3178_Het_57p_TRANSLOC;UNBAL	1	.	.	40/40
chr1	24586719	24586794	chr4	32565001	32565076	SVid_2838_Het_57p_TRANSLOC;UNBAL	1	.	.	29/29
chr1	24587031	24587106	chr7	139072004	139072079	SVid_3732_Het_57p_TRANSLOC;UNBAL	1	.	.	13/13
chr1	24592023	24592098	chr14	108928145	108928220	SVid_1003_Het_57p_INV_TRANSLOC;UNBAL	1	.	.	3/3
chr1	24679263	24679338	chr3	159506818	159506893	SVid_2604_Het_57p_TRANSLOC;UNBAL	1	.	.	11/11
chr1	24698710	24698859	chr15	102044021	102044170	SVid_200_Het_p25_TRANSLOC;UNBAL	1	.	.	3/3
chr1	24731159	24731234	chr11	115577265	115577340	SVid_254_Het_57p_TRANSLOC;UNBAL	1	.	.	73/73
chr1	24811478	24811629	chr3	127691136	127691465	SVid_320_Het_p18_INV_TRANSLOC;UNBAL	1	.	.	3/3
chr1	24820890	24821223	chr17	18844779	18845114	SVid_207_Het_p18_TRANSLOC;UNBAL	1	.	.	6/6
chr1	24842510	24842661	chr6	51214751	51214913	SVid_550_Het_p25_INV_TRANSLOC;UNBAL	1	.	.	3/3
chr1	24843284	24843359	chr8	61461942	61462017	SVid_4091_Het_57p_INV_TRANSLOC;UNBAL	1	.	.	30/30
chr1	24931359	24931434	chr4	26281160	26281235	SVid_2840_Het_57p_INV_TRANSLOC;UNBAL	1	.	.	3/3
chr1	24967250	24967325	chr13	93132913	93132988	SVid_795_Het_57p_TRANSLOC;UNBAL	1	.	.	20/20
chr1	24976505	24976654	chr12	74957233	74957382	SVid_67_Het_p18_INV_TRANSLOC;UNBAL	1	.	.	4/4
chr1	25002781	25003174	chr3	129666365	129666519	SVid_321_Het_p18_TRANSLOC;UNBAL	1	.	.	3/3
chr1	25014830	25015025	chr5	135617170	135617331	SVid_492_Het_p25_INV_TRANSLOC;UNBAL	1	.	.	3/3
chr1	25113956	25114031	chr18	78696972	78697047	SVid_1973_Het_57p_TRANSLOC;UNBAL	1	.	.	5/5
chr1	25113956	25114031	chr16	46643353	46643428	SVid_1414_Het_57p_TRANSLOC;UNBAL	1	.	.	8/8
chr1	25113956	25114031	chr15	17266528	17266815	SVid_1208_Het_57p_TRANSLOC;UNBAL	1	.	.	3/3
chr1	25139338	25139413	chr2	26200494	26200571	SVid_2219_Het_57p_TRANSLOC;UNBAL	1	.	.	30/30
chr1	25373601	25373750	chr2	31138357	31138506	SVid_270_Het_p18_TRANSLOC;UNBAL	1	.	.	3/3
chr1	25391915	25392131	chrX	76711479	76711684	SVid_604_Het_p18_INV_TRANSLOC;UNBAL	0.833333333333333	.	.	5/6
chr1	25391982	25392136	chrX	116663588	116663808	SVid_605_Het_p18_TRANSLOC;UNBAL	1	.	.	3/3
chr1	25533193	25533342	chr5	34791706	34791855	SVid_402_Het_p18_TRANSLOC;UNBAL	1	.	.	3/3
chr1	25590820	25590976	chr8	62870949	62871473	SVid_634_Het_p25_TRANSLOC;UNBAL	1	.	.	3/3
chr1	25632728	25632803	chr9	114352373	114352448	SVid_596_Het_57p_INV_TRANSLOC;UNBAL	1	.	.	38/38
chr1	25656532	25656681	chr7	123925655	123925804	SVid_593_Het_p25_INV_TRANSLOC;UNBAL	1	.	.	3/3
chr1	25658253	25658328	chr10	86459956	86460049	SVid_17_Het_57p_TRANSLOC;UNBAL	1	.	.	6/6
chr1	25658253	25658328	chr12	77563567	77563687	SVid_582_Het_57p_INV_TRANSLOC;UNBAL	1	.	.	3/3
chr1	25828353	25828428	chr6	31643456	31643531	SVid_3463_Het_57p_INV_TRANSLOC;UNBAL	1	.	.	21/21
chr1	25910887	25910962	chr4	49033929	49034004	SVid_2841_Het_57p_TRANSLOC;UNBAL	1	.	.	4/4
chr1	25989357	25989432	chr13	72690498	72690573	SVid_796_Het_57p_INV_TRANSLOC;UNBAL	1	.	.	37/37
chr1	26301838	26302190	chr18	73155383	73155546	SVid_227_Het_p18_INV_TRANSLOC;UNBAL	1	.	.	4/4
chr1	26313850	26313925	chr12	112937420	112937495	SVid_583_Het_57p_INV_TRANSLOC;UNBAL	1	.	.	27/27
chr1	26413108	26413183	chr6	134640188	134640263	SVid_3464_Het_57p_TRANSLOC;UNBAL	1	.	.	19/19
chr1	26414107	26414337	chr6	6896158	6896543	SVid_551_Het_p25_INV_TRANSLOC;UNBAL	1	.	.	12/12
chr1	26414113	26414337	chr6	6896061	6896541	SVid_446_Het_p18_INV_TRANSLOC;UNBAL	1	.	.	7/7
chr1	26422863	26422938	chr14	46793644	46793719	SVid_1004_Het_57p_TRANSLOC;UNBAL	1	.	.	5/5
chr1	26461544	26461693	chr3	95833906	95834055	SVid_391_Het_p25_TRANSLOC;UNBAL	1	.	.	3/3
chr1	26475034	26475109	chr10	62133732	62133807	SVid_18_Het_57p_INV_TRANSLOC;UNBAL	1	.	.	4/4
chr1	26480284	26480433	chrM	11924	12073	SVid_591_Het_p18_INV_TRANSLOC;UNBAL	1	.	.	3/3
chr1	26540527	26540602	chr7	132693415	132693490	SVid_3733_Het_57p_INV_TRANSLOC;UNBAL	1	.	.	3/3
chr1	26543799	26543874	chr2	23384478	23384553	SVid_2220_Het_57p_INV_TRANSLOC;UNBAL	1	.	.	3/3
chr1	26584626	26584701	chr18	45557516	45557591	SVid_1974_Het_57p_TRANSLOC;UNBAL	1	.	.	19/19
chr1	26605439	26605514	chr11	28653940	28654015	SVid_255_Het_57p_TRANSLOC;UNBAL	1	.	.	16/16
chr1	26605796	26605871	chr4	14237755	14237830	SVid_2842_Het_57p_TRANSLOC;UNBAL	1	.	.	11/11
chr1	26615333	26615482	chr17	21218238	21218387	SVid_208_Het_p18_TRANSLOC;UNBAL	1	.	.	3/3
chr1	26651080	26651392	chr14	15947243	15947393	SVid_126_Het_p18_TRANSLOC;UNBAL	1	.	.	3/3
chr1	26663405	26663554	chr12	72826291	72826440	SVid_80_Het_p25_INV_TRANSLOC;UNBAL	1	.	.	3/3
chr1	26706456	26706890	chr6	25098751	25098905	SVid_447_Het_p18_TRANSLOC;UNBAL	1	.	.	3/3
chr1	26709623	26709698	chr11	74165066	74165141	SVid_256_Het_57p_TRANSLOC;UNBAL	1	.	.	36/36
chr1	26713064	26713139	chr12	57942375	57942450	SVid_585_Het_57p_INV_TRANSLOC;UNBAL	1	.	.	4/4
chr1	26971354	26971429	chr15	101711985	101712060	SVid_1209_Het_57p_TRANSLOC;UNBAL	1	.	.	9/9
chr1	27010251	27010326	chr17	7138126	7138201	SVid_1610_Het_57p_INV_TRANSLOC;UNBAL	1	.	.	3/3
chr1	27012257	27012332	chr5	128875140	128875215	SVid_3179_Het_57p_INV_TRANSLOC;UNBAL	1	.	.	3/3
chr1	27065703	27065778	chr6	8509134	8509209	SVid_3466_Het_57p_INV_TRANSLOC;UNBAL	1	.	.	7/7
chr1	27080793	27080868	chr3	103282426	103282501	SVid_2606_Het_57p_TRANSLOC;UNBAL	1	.	.	7/7
chr1	27114769	27115170	chrX	123567780	123568049	SVid_729_Het_p25_INV_TRANSLOC;UNBAL	1	.	.	6/6
chr1	27114886	27115180	chr4	98154961	98155110	SVid_359_Het_p18_TRANSLOC;UNBAL	1	.	.	3/3
chr1	27115269	27115762	chr14	71244862	71245026	SVid_163_Het_p25_TRANSLOC;UNBAL	1	.	.	4/4
chr1	27128093	27128169	chr12	77316167	77316242	SVid_62_Het_57p_TRANSLOC;UNBAL	1	.	.	83/83
chr1	27194040	27194244	chr9	38507932	38508202	SVid_690_Het_p25_TRANSLOC;UNBAL	1	.	.	3/3
chr1	27221527	27221602	chr15	76939285	76939360	SVid_1210_Het_57p_INV_TRANSLOC;UNBAL	1	.	.	29/29
chr1	27227617	27227766	chr14	82017313	82017462	SVid_164_Het_p25_INV_TRANSLOC;UNBAL	1	.	.	4/4
chr1	27315297	27315372	chr8	60588757	60588832	SVid_4092_Het_57p_TRANSLOC;UNBAL	1	.	.	16/16
chr1	27329885	27329960	chr11	98354447	98354522	SVid_257_Het_57p_TRANSLOC;UNBAL	1	.	.	14/14
chr1	27367017	27367181	chr17	42655243	42655425	SVid_255_Het_p25_TRANSLOC;UNBAL	1	.	.	3/3
chr1	27405502	27405577	chr13	80735164	80735239	SVid_90_Het_57p_INV_TRANSLOC;UNBAL	1	.	.	6/6
chr1	27577417	27577566	chr17	16013544	16013693	SVid_256_Het_p25_INV_TRANSLOC;UNBAL	1	.	.	3/3
chr1	27689128	27689277	chr4	151872976	151873125	SVid_360_Het_p18_INV_TRANSLOC;UNBAL	1	.	.	3/3
chr1	27728852	27728927	chr15	10554009	10554084	SVid_1211_Het_57p_TRANSLOC;UNBAL	1	.	.	32/32
chr1	27739962	27740037	chr12	66168024	66168099	SVid_586_Het_57p_INV_TRANSLOC;UNBAL	1	.	.	3/3
chr1	27842648	27842727	chr9	120233513	120233588	SVid_4429_Het_57p_INV_TRANSLOC;UNBAL	1	.	.	8/8
chr1	28090655	28090730	chr15	72977589	72977664	SVid_1212_Het_57p_INV_TRANSLOC;UNBAL	1	.	.	22/22
chr1	28116214	28116289	chr8	84512192	84512267	SVid_4093_Het_57p_INV_TRANSLOC;UNBAL	1	.	.	3/3
chr1	28181917	28182165	chr3	120016173	120016553	SVid_322_Het_p18_TRANSLOC;UNBAL	1	.	.	3/3
chr1	28215223	28215372	chr16	87542433	87542582	SVid_227_Het_p25_INV_TRANSLOC;UNBAL	1	.	.	3/3
chr1	28287842	28288490	chr17	54450608	54450857	SVid_257_Het_p25_INV_TRANSLOC;UNBAL	1	.	.	15/15
chr1	28287842	28288094	chr17	54450615	54450800	SVid_209_Het_p18_INV_TRANSLOC;UNBAL	1	.	.	4/4
chr1	28620491	28620645	chr8	81923218	81923558	SVid_523_Het_p18_INV_TRANSLOC;UNBAL	1	.	.	4/4
chr1	28658244	28658319	chr19	8519487	8519562	SVid_2102_Het_57p_INV_TRANSLOC;UNBAL	1	.	.	5/5
chr1	28658244	28658319	chr8	6682344	6682419	SVid_4094_Het_57p_INV_TRANSLOC;UNBAL	1	.	.	6/6
chr1	28658244	28658319	chr6	46302014	46302089	SVid_3468_Het_57p_INV_TRANSLOC;UNBAL	1	.	.	3/3
chr1	28658244	28658319	chr15	63029983	63030058	SVid_1213_Het_57p_INV_TRANSLOC;UNBAL	1	.	.	7/7
chr1	28658244	28658319	chrX	78977559	78977634	SVid_4785_Het_57p_INV_TRANSLOC;UNBAL	1	.	.	9/9
chr1	28658244	28658319	chr9	91807414	91807489	SVid_4430_Het_57p_INV_TRANSLOC;UNBAL	1	.	.	4/4
chr1	28658244	28658319	chr6	33202816	33202891	SVid_3467_Het_57p_INV_TRANSLOC;UNBAL	1	.	.	3/3
chr1	28658244	28658319	chr16	69332795	69332870	SVid_1415_Het_57p_TRANSLOC;UNBAL	1	.	.	5/5
chr1	28674017	28674745	chr18	26666895	26667194	SVid_228_Het_p18_INV_TRANSLOC;BAL	1	.	.	6/6
chr1	28744475	28744550	chr10	29532582	29532657	SVid_19_Het_57p_INV_TRANSLOC;UNBAL	1	.	.	4/4
chr1	28795084	28795159	chr13	37823796	37823871	SVid_798_Het_57p_INV_TRANSLOC;UNBAL	1	.	.	40/40
chr1	28802797	28802872	chr7	29440282	29440359	SVid_3734_Het_57p_INV_TRANSLOC;UNBAL	1	.	.	28/28
chr1	28854899	28854974	chr17	78201215	78201290	SVid_1613_Het_57p_INV_TRANSLOC;UNBAL	1	.	.	29/29
chr1	28855976	28856054	chr11	52065001	52065076	SVid_258_Het_57p_INV_TRANSLOC;UNBAL	1	.	.	3/3
chr1	28900029	28900104	chrX	105051141	105051216	SVid_4786_Het_57p_INV_TRANSLOC;UNBAL	1	.	.	3/3
chr1	28955256	28955405	chr8	124690035	124690290	SVid_635_Het_p25_TRANSLOC;UNBAL	1	.	.	3/3
chr1	28959218	28959293	chr10	6084391	6084466	SVid_20_Het_57p_INV_TRANSLOC;UNBAL	1	.	.	3/3
chr1	28978240	28978315	chr4	122455287	122455362	SVid_2844_Het_57p_INV_TRANSLOC;UNBAL	1	.	.	10/10
chr1	28978240	28978315	chr4	122122922	122122997	SVid_2843_Het_57p_INV_TRANSLOC;UNBAL	1	.	.	18/18
chr1	29005386	29005719	chr8	63068870	63069048	SVid_524_Het_p18_INV_TRANSLOC;UNBAL	1	.	.	3/3
chr1	29037888	29038039	chr8	113294106	113294289	SVid_525_Het_p18_INV_TRANSLOC;UNBAL	1	.	.	3/3
chr1	29421837	29421986	chr13	120272901	120273050	SVid_130_Het_p25_INV_TRANSLOC;UNBAL	1	.	.	3/3
chr1	29455958	29456033	chr2	125881752	125881827	SVid_2223_Het_57p_INV_TRANSLOC;UNBAL	1	.	.	35/35
chr1	29554479	29554628	chrX	65279033	65279182	SVid_731_Het_p25_INV_TRANSLOC;UNBAL	1	.	.	3/3
chr1	29584726	29584801	chr4	15981533	15981608	SVid_2845_Het_57p_INV_TRANSLOC;UNBAL	1	.	.	3/3
chr1	29641505	29641654	chr6	86036481	86036630	SVid_448_Het_p18_TRANSLOC;UNBAL	1	.	.	3/3
chr1	29674096	29674171	chr12	105739736	105739811	SVid_588_Het_57p_INV_TRANSLOC;UNBAL	1	.	.	6/6
chr1	29700568	29700741	chr8	35264429	35264785	SVid_636_Het_p25_TRANSLOC;UNBAL	1	.	.	3/3
chr1	29902969	29903044	chr6	49623229	49623304	SVid_3469_Het_57p_TRANSLOC;UNBAL	1	.	.	3/3
chr1	30073136	30073293	chr2	172785518	172785706	SVid_271_Het_p18_TRANSLOC;UNBAL	1	.	.	3/3
chr1	30089447	30089522	chr5	129603106	129603181	SVid_3180_Het_57p_INV_TRANSLOC;UNBAL	1	.	.	41/41
chr1	30293849	30293924	chr7	113264381	113264456	SVid_3737_Het_57p_TRANSLOC;UNBAL	1	.	.	4/4
chr1	30307908	30307983	chr6	114684433	114684508	SVid_3470_Het_57p_TRANSLOC;UNBAL	1	.	.	10/10
chr1	30371426	30371501	chr17	34802548	34802623	SVid_1615_Het_57p_TRANSLOC;UNBAL	1	.	.	3/3
chr1	30526895	30526970	chr12	78018239	78018314	SVid_589_Het_57p_INV_TRANSLOC;UNBAL	1	.	.	17/17
chr1	30597751	30597826	chr17	68515619	68515694	SVid_211_Het_57p_INV_TRANSLOC;UNBAL	1	.	.	17/17
chr1	30666564	30666639	chrX	49416716	49416791	SVid_4787_Het_57p_TRANSLOC;UNBAL	1	.	.	5/5
chr1	30712241	30712316	chrX	111615872	111615947	SVid_4788_Het_57p_TRANSLOC;UNBAL	1	.	.	3/3
chr1	30726998	30727073	chr11	117908189	117908264	SVid_259_Het_57p_TRANSLOC;UNBAL	1	.	.	3/3
chr1	30771155	30771230	chr2	119749354	119749429	SVid_2224_Het_57p_TRANSLOC;UNBAL	1	.	.	8/8
chr1	30845226	30845375	chr3	79369485	79369634	SVid_323_Het_p18_INV_TRANSLOC;UNBAL	1	.	.	4/4
chr1	30906595	30906670	chr3	101352693	101352768	SVid_2607_Het_57p_INV_TRANSLOC;UNBAL	1	.	.	3/3
chr1	30911963	30912380	chr12	73080212	73080431	SVid_70_Het_p18_TRANSLOC;UNBAL	1	.	.	9/9
chr1	30915809	30915962	chr7	107150312	107150461	SVid_594_Het_p25_INV_TRANSLOC;UNBAL	1	.	.	3/3
chr1	30946562	30946783	chr3	7843314	7843562	SVid_393_Het_p25_INV_TRANSLOC;UNBAL	1	.	.	8/8
chr1	30961122	30961197	chr9	67761257	67761332	SVid_597_Het_57p_TRANSLOC;UNBAL	1	.	.	3/3
chr1	30992964	30993113	chr7	140785701	140785850	SVid_489_Het_p18_TRANSLOC;UNBAL	1	.	.	3/3
chr1	31018039	31018114	chr11	118475911	118475986	SVid_260_Het_57p_TRANSLOC;UNBAL	1	.	.	3/3
chr1	31077755	31077830	chr15	79002106	79002181	SVid_1214_Het_57p_TRANSLOC;UNBAL	1	.	.	3/3
chr1	31151611	31151994	chr4	83643357	83643728	SVid_361_Het_p18_TRANSLOC;UNBAL	1	.	.	6/6
chr1	31151707	31152004	chr4	83643326	83643729	SVid_438_Het_p25_TRANSLOC;UNBAL	1	.	.	5/5
chr1	31279431	31279511	chr8	85298555	85298635	SVid_4095_Het_57p_TRANSLOC;UNBAL	1	.	.	29/29
chr1	31280089	31280164	chr18	20194848	20194923	SVid_1975_Het_57p_INV_TRANSLOC;UNBAL	1	.	.	4/4
chr1	31384114	31384189	chr5	125522826	125522901	SVid_3181_Het_57p_TRANSLOC;UNBAL	1	.	.	5/5
chr1	31408915	31408990	chr17	86931687	86931767	SVid_1617_Het_57p_TRANSLOC;UNBAL	1	.	.	36/36
chr1	31489093	31489168	chr3	49036511	49036586	SVid_2608_Het_57p_TRANSLOC;UNBAL	1	.	.	4/4
chr1	31489093	31489168	chr4	66491259	66491334	SVid_2846_Het_57p_TRANSLOC;UNBAL	1	.	.	3/3
chr1	31504183	31504258	chr10	61789917	61789992	SVid_21_Het_57p_TRANSLOC;UNBAL	1	.	.	3/3
chr1	31512226	31512301	chr9	5801342	5801417	SVid_4432_Het_57p_TRANSLOC;UNBAL	1	.	.	30/30
chr1	31631227	31631376	chr4	50595652	50595801	SVid_362_Het_p18_INV_TRANSLOC;UNBAL	1	.	.	4/4
chr1	31921612	31921687	chr11	9836916	9836991	SVid_32_Het_57p_TRANSLOC;UNBAL	1	.	.	20/20
chr1	31941950	31942099	chr18	49374980	49375129	SVid_229_Het_p18_INV_TRANSLOC;UNBAL	1	.	.	3/3
chr1	31979309	31979384	chr3	86428328	86428403	SVid_334_Het_57p_INV_TRANSLOC;UNBAL	1	.	.	3/3
chr1	32073268	32073344	chr18	80102542	80102617	SVid_1976_Het_57p_TRANSLOC;UNBAL	1	.	.	7/7
chr1	32073850	32073925	chr19	10220892	10220967	SVid_2103_Het_57p_INV_TRANSLOC;UNBAL	1	.	.	3/3
chr1	32075183	32075258	chr4	47007606	47007681	SVid_2847_Het_57p_INV_TRANSLOC;UNBAL	1	.	.	14/14
chr1	32221756	32221831	chr4	138998170	138998245	SVid_2848_Het_57p_TRANSLOC;UNBAL	1	.	.	18/18
chr1	32369463	32369550	chr12	88557306	88557385	SVid_590_Het_57p_TRANSLOC;UNBAL	1	.	.	94/94
chr1	32400450	32400864	chr4	30336101	30336400	SVid_363_Het_p18_INV_TRANSLOC;UNBAL	1	.	.	11/11
chr1	32436404	32436479	chr4	35679383	35679458	SVid_2849_Het_57p_TRANSLOC;UNBAL	1	.	.	4/4
chr1	32644744	32644819	chr5	117866565	117866640	SVid_3182_Het_57p_TRANSLOC;UNBAL	1	.	.	8/8
chr1	32701483	32701777	chr5	18304371	18304625	SVid_403_Het_p18_INV_TRANSLOC;UNBAL	1	.	.	3/3
chr1	32756459	32756534	chr15	33004779	33004854	SVid_1215_Het_57p_TRANSLOC;UNBAL	1	.	.	3/3
chr1	32781252	32781528	chr9	33064159	33064318	SVid_691_Het_p25_INV_TRANSLOC;UNBAL	1	.	.	3/3
chr1	32880852	32880927	chr11	44617028	44617103	SVid_261_Het_57p_TRANSLOC;UNBAL	1	.	.	59/59
chr1	32960704	32960781	chr3	58123377	58123452	SVid_335_Het_57p_TRANSLOC;UNBAL	1	.	.	22/22
chr1	33019679	33019862	chr12	64703784	64704217	SVid_71_Het_p18_INV_TRANSLOC;UNBAL	1	.	.	10/10
chr1	33019679	33019835	chr12	64703878	64704263	SVid_82_Het_p25_INV_TRANSLOC;UNBAL	1	.	.	4/4
chr1	33020088	33020237	chr6	101000375	101000716	SVid_552_Het_p25_TRANSLOC;UNBAL	1	.	.	3/3
chr1	33045725	33045875	chr5	41683071	41683302	SVid_404_Het_p18_INV_TRANSLOC;UNBAL	1	.	.	3/3
chr1	33164114	33164189	chr5	68559173	68559248	SVid_3183_Het_57p_TRANSLOC;UNBAL	1	.	.	7/7
chr1	33182068	33182489	chr14	112216074	112216254	SVid_165_Het_p25_INV_TRANSLOC;UNBAL	1	.	.	3/3
chr1	33182330	33182485	chr15	40447633	40447792	SVid_201_Het_p25_INV_TRANSLOC;UNBAL	1	.	.	5/5
chr1	33196852	33197127	chr5	11458499	11458664	SVid_493_Het_p25_INV_TRANSLOC;UNBAL	1	.	.	6/6
chr1	33196852	33197122	chr18	69040935	69041108	SVid_282_Het_p25_TRANSLOC;UNBAL	1	.	.	3/3
chr1	33196883	33197047	chr18	69040934	69041113	SVid_230_Het_p18_TRANSLOC;UNBAL	1	.	.	3/3
chr1	33196892	33197319	chr17	72439741	72439977	SVid_210_Het_p18_TRANSLOC;UNBAL	1	.	.	4/4
chr1	33196913	33197244	chr5	11458461	11458657	SVid_405_Het_p18_INV_TRANSLOC;UNBAL	1	.	.	4/4
chr1	33263378	33263829	chr2	78129731	78130091	SVid_336_Het_p25_INV_TRANSLOC;UNBAL	1	.	.	4/4
chr1	33263821	33263970	chr3	91020173	91020322	SVid_394_Het_p25_INV_TRANSLOC;UNBAL	1	.	.	3/3
chr1	33308741	33308816	chr17	69156819	69156894	SVid_1619_Het_57p_TRANSLOC;UNBAL	1	.	.	4/4
chr1	33324749	33324965	chr15	35124439	35124603	SVid_153_Het_p18_TRANSLOC;UNBAL	1	.	.	4/4
chr1	33330154	33330417	chr14	110496394	110496564	SVid_166_Het_p25_TRANSLOC;UNBAL	1	.	.	3/3
chr1	33409449	33409933	chrX	163566976	163567126	SVid_606_Het_p18_TRANSLOC;UNBAL	1	.	.	17/17
chr1	33409703	33409940	chrX	163566976	163567126	SVid_732_Het_p25_TRANSLOC;UNBAL	1	.	.	32/32
chr1	33418913	33418988	chr4	26281160	26281235	SVid_2850_Het_57p_TRANSLOC;UNBAL	1	.	.	3/3
chr1	33454097	33454172	chr6	48000298	48000373	SVid_436_Het_57p_TRANSLOC;UNBAL	1	.	.	3/3
chr1	33454097	33454172	chr5	95379474	95379549	SVid_404_Het_57p_TRANSLOC;UNBAL	1	.	.	3/3
chr1	33500961	33501036	chr4	128697757	128697832	SVid_2851_Het_57p_TRANSLOC;UNBAL	1	.	.	12/12
chr1	33553060	33553209	chr15	45330513	45330662	SVid_154_Het_p18_INV_TRANSLOC;UNBAL	1	.	.	3/3
chr1	33602285	33602360	chr7	143423825	143423904	SVid_471_Het_57p_TRANSLOC;UNBAL	1	.	.	13/13
chr1	33629694	33629769	chr7	34741255	34741330	SVid_3741_Het_57p_TRANSLOC;UNBAL	1	.	.	34/34
chr1	33754652	33754727	chr4	135650008	135650083	SVid_2852_Het_57p_INV_TRANSLOC;UNBAL	1	.	.	20/20
chr1	33763560	33763635	chr11	15291553	15291628	SVid_262_Het_57p_TRANSLOC;UNBAL	1	.	.	31/31
chr1	33765867	33765942	chr4	134906301	134906376	SVid_2853_Het_57p_TRANSLOC;UNBAL	1	.	.	7/7
chr1	33835119	33835194	chr7	4614889	4614964	SVid_3742_Het_57p_TRANSLOC;UNBAL	1	.	.	3/3
chr1	33910382	33910457	chr5	63512917	63512992	SVid_3184_Het_57p_INV_TRANSLOC;UNBAL	1	.	.	33/33
chr1	33921225	33921300	chr2	163964291	163964366	SVid_2225_Het_57p_TRANSLOC;UNBAL	1	.	.	38/38
chr1	34123185	34123260	chr5	32839220	32839295	SVid_3185_Het_57p_INV_TRANSLOC;UNBAL	1	.	.	47/47
chr1	34140733	34140808	chr5	41497390	41497465	SVid_3186_Het_57p_TRANSLOC;UNBAL	1	.	.	26/26
chr1	34140733	34140808	chr16	52245990	52246065	SVid_1417_Het_57p_INV_TRANSLOC;UNBAL	1	.	.	30/30
chr1	34140733	34140808	chr5	68429897	68429972	SVid_3187_Het_57p_INV_TRANSLOC;UNBAL	1	.	.	31/31
chr1	34143448	34143523	chr17	49555885	49555960	SVid_1621_Het_57p_INV_TRANSLOC;UNBAL	1	.	.	17/17
chr1	34178450	34178525	chr2	181581302	181581377	SVid_2226_Het_57p_TRANSLOC;UNBAL	1	.	.	8/8
chr1	34181585	34181660	chr12	6570760	6570835	SVid_591_Het_57p_TRANSLOC;UNBAL	1	.	.	49/49
chr1	34259507	34259582	chr17	83988100	83988175	SVid_1622_Het_57p_INV_TRANSLOC;UNBAL	1	.	.	23/23
chr1	34298161	34298236	chr4	15576168	15576243	SVid_2854_Het_57p_TRANSLOC;UNBAL	1	.	.	38/38
chr1	34298161	34298236	chr10	84268669	84268744	SVid_22_Het_57p_TRANSLOC;UNBAL	1	.	.	17/17
chr1	34306196	34306283	chr5	44098676	44098751	SVid_3188_Het_57p_INV_TRANSLOC;UNBAL	1	.	.	14/14
chr1	34341219	34341294	chr2	17329840	17329915	SVid_2227_Het_57p_TRANSLOC;UNBAL	1	.	.	13/13
chr1	34347492	34347938	chr5	106762220	106762455	SVid_494_Het_p25_INV_TRANSLOC;UNBAL	1	.	.	6/6
chr1	34372034	34372109	chr10	23821581	23821656	SVid_23_Het_57p_TRANSLOC;UNBAL	1	.	.	41/41
chr1	34417788	34418067	chr5	30908626	30908701	SVid_3189_Het_57p_INV_TRANSLOC;UNBAL	1	.	.	4/4
chr1	34465148	34465223	chr5	35783692	35783767	SVid_3190_Het_57p_TRANSLOC;UNBAL	1	.	.	16/16
chr1	34492011	34492086	chr4	25545355	25545431	SVid_2855_Het_57p_INV_TRANSLOC;UNBAL	1	.	.	76/76
chr1	34503490	34503565	chr10	81430701	81430776	SVid_24_Het_57p_TRANSLOC;UNBAL	1	.	.	62/62
chr1	34529888	34529973	chr11	71721265	71721340	SVid_263_Het_57p_INV_TRANSLOC;UNBAL	1	.	.	22/22
chr1	34538332	34538407	chr17	58501615	58501690	SVid_1623_Het_57p_INV_TRANSLOC;UNBAL	1	.	.	6/6
chr1	34538332	34538407	chr7	75752074	75752149	SVid_3745_Het_57p_INV_TRANSLOC;UNBAL	1	.	.	3/3
chr1	34567361	34567436	chr19	43673272	43673347	SVid_2104_Het_57p_TRANSLOC;UNBAL	1	.	.	21/21
chr1	34584339	34584414	chr4	3364232	3364307	SVid_2856_Het_57p_INV_TRANSLOC;UNBAL	1	.	.	50/50
chr1	34585999	34586074	chr4	118798565	118798640	SVid_2857_Het_57p_INV_TRANSLOC;UNBAL	1	.	.	26/26
chr1	34633932	34634007	chr16	17504006	17504081	SVid_1418_Het_57p_TRANSLOC;UNBAL	1	.	.	22/22
chr1	34662599	34662674	chr6	120916104	120916179	SVid_3472_Het_57p_INV_TRANSLOC;UNBAL	1	.	.	16/16
chr1	34666286	34666363	chr9	65110945	65111020	SVid_598_Het_57p_INV_TRANSLOC;UNBAL	1	.	.	6/6
chr1	34704590	34704665	chr4	119414939	119415014	SVid_2858_Het_57p_INV_TRANSLOC;UNBAL	1	.	.	11/11
chr1	34722902	34722992	chr2	145641678	145641753	SVid_2228_Het_57p_TRANSLOC;UNBAL	1	.	.	40/40
chr1	34729268	34729343	chr6	90471718	90471793	SVid_3473_Het_57p_INV_TRANSLOC;UNBAL	1	.	.	41/41
chr1	34792865	34792940	chr8	69863083	69863162	SVid_4096_Het_57p_INV_TRANSLOC;UNBAL	1	.	.	25/25
chr1	34803158	34803233	chr2	96818019	96818094	SVid_2229_Het_57p_TRANSLOC;UNBAL	1	.	.	37/37
chr1	34809011	34809086	chr7	139257883	139257984	SVid_476_Het_57p_INV_TRANSLOC;UNBAL	1	.	.	48/48
chr1	34809011	34809086	chr7	139258866	139258941	SVid_477_Het_57p_TRANSLOC;UNBAL	1	.	.	17/17
chr1	34810010	34810086	chr17	25140211	25140286	SVid_1624_Het_57p_TRANSLOC;UNBAL	1	.	.	35/35
chr1	34810611	34810688	chr19	17139152	17139346	SVid_2105_Het_57p_TRANSLOC;UNBAL	1	.	.	21/21
chr1	34816522	34816671	chr19	7141954	7142103	SVid_310_Het_p25_INV_TRANSLOC;UNBAL	1	.	.	3/3
chr1	34841876	34841951	chr13	101379398	101379473	SVid_800_Het_57p_TRANSLOC;UNBAL	1	.	.	32/32
chr1	34850742	34850817	chr6	137649200	137649275	SVid_3474_Het_57p_TRANSLOC;UNBAL	1	.	.	20/20
chr1	34860906	34861055	chr11	87098183	87098332	SVid_32_Het_p18_INV_TRANSLOC;UNBAL	1	.	.	3/3
chr1	34881810	34881885	chr9	59590156	59590231	SVid_4434_Het_57p_INV_TRANSLOC;UNBAL	1	.	.	29/29
chr1	34934033	34934108	chr10	43174458	43174533	SVid_25_Het_57p_INV_TRANSLOC;UNBAL	1	.	.	19/19
chr1	34991269	34991344	chr15	86034969	86035044	SVid_1216_Het_57p_TRANSLOC;UNBAL	1	.	.	16/16
chr1	34995448	34995523	chr4	138508746	138508825	SVid_2859_Het_57p_TRANSLOC;UNBAL	1	.	.	21/21
chr1	35012077	35012233	chr6	54774973	54775211	SVid_553_Het_p25_INV_TRANSLOC;UNBAL	1	.	.	4/4
chr1	35049797	35049872	chr2	47531378	47531453	SVid_2230_Het_57p_TRANSLOC;UNBAL	1	.	.	4/4
chr1	35049797	35049872	chr4	53946480	53946555	SVid_2860_Het_57p_INV_TRANSLOC;UNBAL	1	.	.	11/11
chr1	35061476	35061551	chr9	25787903	25787978	SVid_4435_Het_57p_TRANSLOC;UNBAL	1	.	.	8/8
chr1	35061476	35061551	chr18	8626152	8626227	SVid_1977_Het_57p_TRANSLOC;UNBAL	1	.	.	18/18
chr1	35066790	35066865	chr16	66575216	66575291	SVid_1419_Het_57p_TRANSLOC;UNBAL	1	.	.	10/10
chr1	35082081	35082156	chr3	62757532	62757607	SVid_2610_Het_57p_INV_TRANSLOC;UNBAL	1	.	.	10/10
chr1	35113325	35113400	chr3	125432888	125432963	SVid_2611_Het_57p_TRANSLOC;UNBAL	1	.	.	4/4
chr1	35136200	35136275	chr7	28900499	28900574	SVid_3746_Het_57p_TRANSLOC;UNBAL	1	.	.	27/27
chr1	35248336	35248411	chr8	79735200	79735275	SVid_4097_Het_57p_INV_TRANSLOC;UNBAL	1	.	.	5/5
chr1	35259419	35259494	chr4	114501951	114502026	SVid_2861_Het_57p_TRANSLOC;UNBAL	1	.	.	34/34
chr1	35352520	35352595	chr14	20792449	20792524	SVid_1006_Het_57p_TRANSLOC;UNBAL	1	.	.	17/17
chr1	35368500	35368575	chr16	87314154	87314403	SVid_177_Het_57p_TRANSLOC;UNBAL	1	.	.	14/14
chr1	35408816	35408891	chr2	89164315	89164390	SVid_2231_Het_57p_INV_TRANSLOC;UNBAL	1	.	.	3/3
chr1	35554614	35554689	chr4	155848204	155848279	SVid_2862_Het_57p_INV_TRANSLOC;UNBAL	1	.	.	42/42
chr1	35627490	35627565	chr17	38699894	38699969	SVid_1625_Het_57p_TRANSLOC;UNBAL	1	.	.	34/34
chr1	35629841	35629916	chr4	136773511	136773586	SVid_2863_Het_57p_TRANSLOC;UNBAL	1	.	.	3/3
chr1	35688006	35688081	chr12	67665270	67665345	SVid_595_Het_57p_TRANSLOC;UNBAL	1	.	.	32/32
chr1	35746817	35746966	chr13	31415155	31415304	SVid_131_Het_p25_INV_TRANSLOC;UNBAL	1	.	.	4/4
chr1	35788509	35788707	chr19	20908223	20908519	SVid_311_Het_p25_TRANSLOC;UNBAL	1	.	.	7/7
chr1	35788518	35788759	chr19	22393912	22394443	SVid_312_Het_p25_INV_TRANSLOC;BAL	1	.	.	9/9
chr1	35788524	35788707	chr19	22394191	22394557	SVid_250_Het_p18_INV_TRANSLOC;UNBAL	1	.	.	10/10
chr1	35788530	35788692	chr19	20908223	20908551	SVid_251_Het_p18_TRANSLOC;UNBAL	0.8	.	.	4/5
chr1	35834365	35834440	chr7	81935033	81935118	SVid_3747_Het_57p_TRANSLOC;UNBAL	1	.	.	39/39
chr1	35928575	35928650	chr2	121377268	121377343	SVid_2232_Het_57p_TRANSLOC;UNBAL	1	.	.	25/25
chr1	35944449	35944524	chr19	42300877	42300952	SVid_2106_Het_57p_INV_TRANSLOC;UNBAL	1	.	.	45/45
chr1	35988785	35988969	chr5	92996532	92997015	SVid_406_Het_p18_TRANSLOC;UNBAL	1	.	.	5/5
chr1	35988791	35988955	chr5	92996742	92997052	SVid_495_Het_p25_TRANSLOC;UNBAL	1	.	.	4/4
chr1	36022808	36022883	chr6	29494615	29494690	SVid_3475_Het_57p_INV_TRANSLOC;UNBAL	1	.	.	6/6
chr1	36029042	36029117	chr6	115691320	115691395	SVid_3476_Het_57p_TRANSLOC;UNBAL	1	.	.	3/3
chr1	36050349	36050498	chr18	64257593	64257742	SVid_283_Het_p25_INV_TRANSLOC;UNBAL	1	.	.	3/3
chr1	36063102	36063177	chr8	77242729	77242804	SVid_4098_Het_57p_TRANSLOC;UNBAL	1	.	.	21/21
chr1	36090439	36090514	chr7	141473618	141473693	SVid_3748_Het_57p_TRANSLOC;UNBAL	1	.	.	41/41
chr1	36090857	36090932	chr5	142507085	142507160	SVid_3191_Het_57p_TRANSLOC;UNBAL	1	.	.	11/11
chr1	36091398	36091473	chr11	98720822	98720897	SVid_264_Het_57p_INV_TRANSLOC;UNBAL	1	.	.	15/15
chr1	36101901	36101976	chr15	81798438	81798513	SVid_1217_Het_57p_INV_TRANSLOC;UNBAL	1	.	.	33/33
chr1	36177230	36177305	chr5	129020758	129020839	SVid_3192_Het_57p_INV_TRANSLOC;UNBAL	1	.	.	35/35
chr1	36259338	36259413	chr11	5865183	5865258	SVid_265_Het_57p_INV_TRANSLOC;UNBAL	1	.	.	12/12
chr1	36269663	36269738	chr6	90691155	90691230	SVid_3477_Het_57p_TRANSLOC;UNBAL	1	.	.	17/17
chr1	36274759	36274834	chr5	92845676	92845751	SVid_3193_Het_57p_TRANSLOC;UNBAL	1	.	.	21/21
chr1	36287384	36287883	chr6	148832001	148832076	SVid_3478_Het_57p_INV_TRANSLOC;UNBAL	1	.	.	6/6
chr1	36297055	36297130	chr7	112716361	112716436	SVid_3749_Het_57p_TRANSLOC;UNBAL	1	.	.	23/23
chr1	36318261	36318336	chrX	57712017	57712092	SVid_4790_Het_57p_INV_TRANSLOC;UNBAL	1	.	.	31/31
chr1	36319020	36319095	chr9	22021220	22021295	SVid_4436_Het_57p_INV_TRANSLOC;UNBAL	1	.	.	7/7
chr1	36320109	36320184	chr6	86446675	86446750	SVid_3479_Het_57p_INV_TRANSLOC;UNBAL	1	.	.	6/6
chr1	36321043	36321118	chr7	109449473	109449548	SVid_3750_Het_57p_INV_TRANSLOC;UNBAL	1	.	.	3/3
chr1	36326006	36326081	chr14	66831079	66831154	SVid_1007_Het_57p_TRANSLOC;UNBAL	1	.	.	11/11
chr1	36378082	36378157	chr17	56388318	56388393	SVid_1627_Het_57p_TRANSLOC;UNBAL	1	.	.	16/16
chr1	36389044	36389119	chr4	106988198	106988273	SVid_2864_Het_57p_TRANSLOC;UNBAL	1	.	.	38/38
chr1	36403404	36403479	chrX	93807029	93807104	SVid_4791_Het_57p_TRANSLOC;UNBAL	1	.	.	7/7
chr1	36420742	36420817	chr9	32342391	32342466	SVid_4437_Het_57p_TRANSLOC;UNBAL	1	.	.	8/8
chr1	36441151	36441226	chr6	97048741	97048816	SVid_3480_Het_57p_INV_TRANSLOC;UNBAL	1	.	.	8/8
chr1	36509429	36509504	chr5	113957698	113957773	SVid_3194_Het_57p_TRANSLOC;UNBAL	1	.	.	33/33
chr1	36520977	36521056	chr9	75326598	75326673	SVid_4438_Het_57p_TRANSLOC;UNBAL	1	.	.	47/47
chr1	36522728	36522803	chr15	57796640	57796715	SVid_1218_Het_57p_INV_TRANSLOC;UNBAL	1	.	.	4/4
chr1	36533848	36533925	chr2	73796916	73796991	SVid_2233_Het_57p_TRANSLOC;UNBAL	1	.	.	31/31
chr1	36536888	36536963	chr4	46958844	46958921	SVid_2865_Het_57p_INV_TRANSLOC;UNBAL	1	.	.	4/4
chr1	36545860	36545935	chr5	137350202	137350277	SVid_3195_Het_57p_INV_TRANSLOC;UNBAL	1	.	.	23/23
chr1	36551244	36551319	chr5	113879633	113879708	SVid_3196_Het_57p_TRANSLOC;UNBAL	1	.	.	16/16
chr1	36554775	36554850	chr4	148939200	148939275	SVid_2866_Het_57p_INV_TRANSLOC;UNBAL	1	.	.	22/22
chr1	36556075	36556155	chr12	112605114	112605189	SVid_596_Het_57p_INV_TRANSLOC;UNBAL	1	.	.	41/41
chr1	36566556	36566631	chr14	118991990	118992065	SVid_1008_Het_57p_INV_TRANSLOC;UNBAL	1	.	.	42/42
chr1	36578591	36578666	chrX	152620030	152620105	SVid_4792_Het_57p_TRANSLOC;UNBAL	1	.	.	5/5
chr1	36580388	36580463	chr14	34620913	34620988	SVid_1009_Het_57p_INV_TRANSLOC;UNBAL	1	.	.	58/58
chr1	36581341	36581416	chr2	168005611	168005686	SVid_2234_Het_57p_INV_TRANSLOC;UNBAL	1	.	.	3/3
chr1	36586513	36586588	chr10	12244060	12244135	SVid_26_Het_57p_TRANSLOC;UNBAL	1	.	.	6/6
chr1	36586513	36586588	chr5	77172397	77172472	SVid_3197_Het_57p_TRANSLOC;UNBAL	1	.	.	7/7
chr1	36594396	36594504	chr11	77976836	77976911	SVid_266_Het_57p_INV_TRANSLOC;UNBAL	1	.	.	125/125
chr1	36633642	36633717	chr2	122355421	122355496	SVid_2235_Het_57p_TRANSLOC;UNBAL	1	.	.	13/13
chr1	36666600	36666749	chr2	55606087	55606236	SVid_337_Het_p25_TRANSLOC;UNBAL	1	.	.	3/3
chr1	36691542	36691827	chr12	24741010	24741581	SVid_83_Het_p25_TRANSLOC;UNBAL	0.95	.	.	19/20
chr1	36691544	36691792	chr12	24741424	24741586	SVid_72_Het_p18_TRANSLOC;UNBAL	0.888888888888889	.	.	8/9
chr1	36692225	36692668	chr12	24741389	24741945	SVid_84_Het_p25_TRANSLOC;BAL	1	.	.	14/14
chr1	36692243	36692697	chr12	24741566	24741948	SVid_73_Het_p18_TRANSLOC;UNBAL	0.875	.	.	7/8
chr1	36693246	36693415	chr12	24741709	24741952	SVid_85_Het_p25_TRANSLOC;UNBAL	1	.	.	3/3
chr1	36702935	36703010	chr4	127125347	127125422	SVid_2867_Het_57p_INV_TRANSLOC;UNBAL	1	.	.	9/9
chr1	36712206	36712281	chr9	42930795	42930870	SVid_4439_Het_57p_INV_TRANSLOC;UNBAL	1	.	.	73/73
chr1	36716261	36716336	chr11	75513651	75513726	SVid_267_Het_57p_INV_TRANSLOC;UNBAL	1	.	.	47/47
chr1	36723358	36723433	chr15	36609220	36609295	SVid_1219_Het_57p_INV_TRANSLOC;UNBAL	1	.	.	76/76
chr1	36753725	36753800	chr9	47987556	47987631	SVid_4440_Het_57p_INV_TRANSLOC;UNBAL	1	.	.	9/9
chr1	36762618	36762693	chr13	73230853	73230931	SVid_801_Het_57p_TRANSLOC;UNBAL	1	.	.	58/58
chr1	36764940	36765015	chr8	122229981	122230056	SVid_4099_Het_57p_INV_TRANSLOC;UNBAL	1	.	.	35/35
chr1	36766732	36766810	chr10	41453769	41453844	SVid_27_Het_57p_TRANSLOC;UNBAL	1	.	.	18/18
chr1	36789094	36789169	chr17	73191148	73191227	SVid_1628_Het_57p_TRANSLOC;UNBAL	1	.	.	6/6
chr1	36792400	36792475	chr11	99039541	99039616	SVid_268_Het_57p_TRANSLOC;UNBAL	1	.	.	4/4
chr1	36796858	36796933	chr5	150037291	150037366	SVid_3198_Het_57p_INV_TRANSLOC;UNBAL	1	.	.	51/51
chr1	36804624	36804699	chr5	113208672	113208747	SVid_3199_Het_57p_INV_TRANSLOC;UNBAL	1	.	.	14/14
chr1	36862434	36862509	chr12	35408208	35408285	SVid_597_Het_57p_INV_TRANSLOC;UNBAL	1	.	.	29/29
chr1	36863963	36864038	chr15	75694254	75694329	SVid_1220_Het_57p_TRANSLOC;UNBAL	1	.	.	27/27
chr1	36903769	36903844	chr8	50104943	50105023	SVid_4100_Het_57p_TRANSLOC;UNBAL	1	.	.	33/33
chr1	36936771	36936846	chr8	120483046	120483124	SVid_4101_Het_57p_TRANSLOC;UNBAL	1	.	.	52/52
chr1	36970708	36970783	chr5	120431743	120431818	SVid_3200_Het_57p_INV_TRANSLOC;UNBAL	1	.	.	30/30
chr1	36974463	36974612	chr3	52628733	52628882	SVid_395_Het_p25_INV_TRANSLOC;UNBAL	1	.	.	3/3
chr1	37058474	37058549	chr11	60773521	60773598	SVid_269_Het_57p_TRANSLOC;UNBAL	1	.	.	3/3
chr1	37058474	37058549	chr3	54186138	54186214	SVid_2612_Het_57p_INV_TRANSLOC;UNBAL	1	.	.	4/4
chr1	37121108	37121183	chr11	11552350	11552425	SVid_270_Het_57p_TRANSLOC;UNBAL	1	.	.	31/31
chr1	37206650	37206807	chr6	145071280	145071520	SVid_449_Het_p18_INV_TRANSLOC;UNBAL	1	.	.	3/3
chr1	37232857	37232932	chr14	59351539	59351614	SVid_1011_Het_57p_INV_TRANSLOC;UNBAL	1	.	.	3/3
chr1	37232857	37232932	chrX	161024044	161024119	SVid_4793_Het_57p_TRANSLOC;UNBAL	1	.	.	3/3
chr1	37232857	37232932	chr7	27363635	27363710	SVid_3756_Het_57p_TRANSLOC;UNBAL	1	.	.	3/3
chr1	37246598	37246673	chr10	112505814	112505889	SVid_28_Het_57p_INV_TRANSLOC;UNBAL	1	.	.	7/7
chr1	37259512	37259587	chr16	93812784	93812863	SVid_1420_Het_57p_TRANSLOC;UNBAL	1	.	.	28/28
chr1	37278910	37279075	chr9	107227195	107227620	SVid_692_Het_p25_INV_TRANSLOC;UNBAL	1	.	.	4/4
chr1	37278913	37279091	chr9	107227187	107227399	SVid_570_Het_p18_INV_TRANSLOC;UNBAL	1	.	.	3/3
chr1	37278913	37279295	chr10	3327506	3327785	SVid_3_Het_p18_INV_TRANSLOC;UNBAL	1	.	.	4/4
chr1	37283284	37283485	chr10	3327524	3328002	SVid_3_Het_p25_INV_TRANSLOC;UNBAL	0.8	.	.	4/5
chr1	37283287	37283587	chr10	3327273	3327845	SVid_4_Het_p18_INV_TRANSLOC;BAL	1	.	.	6/6
chr1	37283324	37283503	chr9	107227187	107227394	SVid_693_Het_p25_INV_TRANSLOC;UNBAL	1	.	.	3/3
chr1	37283389	37283587	chr13	17579145	17579559	SVid_132_Het_p25_INV_TRANSLOC;UNBAL	0.888888888888889	.	.	8/9
chr1	37365973	37366048	chr5	124427164	124427239	SVid_3201_Het_57p_TRANSLOC;UNBAL	1	.	.	21/21
chr1	37368184	37368259	chr7	66046714	66046789	SVid_3757_Het_57p_TRANSLOC;UNBAL	1	.	.	44/44
chr1	37373013	37373088	chr5	139027183	139027258	SVid_3202_Het_57p_TRANSLOC;UNBAL	1	.	.	45/45
chr1	37382974	37383049	chr6	127967771	127967846	SVid_3483_Het_57p_INV_TRANSLOC;UNBAL	1	.	.	27/27
chr1	37408715	37408790	chr4	141137013	141137088	SVid_2868_Het_57p_TRANSLOC;UNBAL	1	.	.	36/36
chr1	37429571	37429646	chr5	144480385	144480460	SVid_3203_Het_57p_TRANSLOC;UNBAL	1	.	.	11/11
chr1	37431961	37432036	chr9	56464207	56464282	SVid_4441_Het_57p_INV_TRANSLOC;UNBAL	1	.	.	56/56
chr1	37456772	37456847	chr7	141458590	141458665	SVid_3759_Het_57p_INV_TRANSLOC;UNBAL	1	.	.	13/13
chr1	37509556	37509631	chr7	37735884	37735959	SVid_3760_Het_57p_TRANSLOC;UNBAL	1	.	.	3/3
chr1	37541637	37541725	chr17	57860568	57860643	SVid_1630_Het_57p_INV_TRANSLOC;UNBAL	1	.	.	45/45
chr1	37551557	37551632	chr6	114815892	114815967	SVid_3484_Het_57p_TRANSLOC;UNBAL	1	.	.	3/3
chr1	37568052	37568127	chr15	77301270	77301345	SVid_1221_Het_57p_INV_TRANSLOC;UNBAL	1	.	.	65/65
chr1	37588188	37588263	chr17	69445293	69445368	SVid_1631_Het_57p_INV_TRANSLOC;UNBAL	1	.	.	3/3
chr1	37602619	37602694	chr16	4421470	4421545	SVid_1421_Het_57p_TRANSLOC;UNBAL	1	.	.	11/11
chr1	37606955	37607030	chr2	31361420	31361495	SVid_2238_Het_57p_INV_TRANSLOC;UNBAL	1	.	.	36/36
chr1	37612557	37612632	chr16	18341634	18341709	SVid_1422_Het_57p_TRANSLOC;UNBAL	1	.	.	20/20
chr1	37635553	37635628	chr6	62355097	62355172	SVid_3485_Het_57p_TRANSLOC;UNBAL	1	.	.	3/3
chr1	37637793	37637868	chr17	34606619	34606694	SVid_1632_Het_57p_TRANSLOC;UNBAL	1	.	.	8/8
chr1	37637853	37637931	chr9	106357971	106358046	SVid_4442_Het_57p_INV_TRANSLOC;UNBAL	1	.	.	15/15
chr1	37648369	37648444	chrX	135228308	135228383	SVid_4795_Het_57p_INV_TRANSLOC;UNBAL	1	.	.	3/3
chr1	37648369	37648444	chrX	10681626	10681701	SVid_4794_Het_57p_TRANSLOC;UNBAL	1	.	.	3/3
chr1	37648369	37648444	chrX	145333362	145333437	SVid_4796_Het_57p_TRANSLOC;UNBAL	1	.	.	3/3
chr1	37648369	37648444	chr4	45743474	45743549	SVid_2869_Het_57p_INV_TRANSLOC;UNBAL	1	.	.	4/4
chr1	37661625	37661700	chr12	29142012	29142087	SVid_598_Het_57p_TRANSLOC;UNBAL	1	.	.	105/105
chr1	37662582	37662657	chr5	139578606	139578681	SVid_3204_Het_57p_TRANSLOC;UNBAL	1	.	.	44/44
chr1	37685047	37685122	chr11	33240116	33240191	SVid_272_Het_57p_INV_TRANSLOC;UNBAL	1	.	.	37/37
chr1	37693031	37693106	chr16	18108157	18108232	SVid_1423_Het_57p_INV_TRANSLOC;UNBAL	1	.	.	39/39
chr1	37694885	37694960	chr10	123083917	123083992	SVid_30_Het_57p_INV_TRANSLOC;UNBAL	1	.	.	43/43
chr1	37723415	37723490	chr9	121781112	121781187	SVid_599_Het_57p_TRANSLOC;UNBAL	1	.	.	4/4
chr1	37767116	37767191	chr5	118101177	118101265	SVid_3205_Het_57p_INV_TRANSLOC;UNBAL	1	.	.	42/42
chr1	37767180	37767255	chr4	112502476	112502551	SVid_2870_Het_57p_TRANSLOC;UNBAL	1	.	.	11/11
chr1	37797476	37797551	chr5	88566139	88566214	SVid_3206_Het_57p_INV_TRANSLOC;UNBAL	1	.	.	9/9
chr1	37821478	37821553	chrX	97548153	97548228	SVid_4797_Het_57p_TRANSLOC;UNBAL	1	.	.	6/6
chr1	37968395	37968470	chr14	34806867	34806942	SVid_1012_Het_57p_INV_TRANSLOC;UNBAL	1	.	.	5/5
chr1	37979057	37979132	chr5	77254073	77254148	SVid_3207_Het_57p_TRANSLOC;UNBAL	1	.	.	3/3
chr1	38008921	38008996	chr8	25682521	25682596	SVid_4102_Het_57p_TRANSLOC;UNBAL	1	.	.	15/15
chr1	38190799	38190949	chr15	35258949	35259241	SVid_155_Het_p18_INV_TRANSLOC;UNBAL	1	.	.	3/3
chr1	38215701	38215776	chr14	25854732	25854807	SVid_1013_Het_57p_INV_TRANSLOC;UNBAL	1	.	.	31/31
chr1	38225740	38225959	chr8	124474450	124474873	SVid_637_Het_p25_TRANSLOC;UNBAL	1	.	.	5/5
chr1	38279373	38279448	chr12	105720496	105720571	SVid_599_Het_57p_TRANSLOC;UNBAL	1	.	.	13/13
chr1	38443401	38443476	chr11	69563430	69563505	SVid_273_Het_57p_INV_TRANSLOC;UNBAL	1	.	.	12/12
chr1	38444587	38444662	chr8	77255574	77255651	SVid_4103_Het_57p_INV_TRANSLOC;UNBAL	1	.	.	28/28
chr1	38563617	38563692	chr14	8327797	8327872	SVid_1020_Het_57p_INV_TRANSLOC;UNBAL	1	.	.	51/51
chr1	38563656	38563731	chr5	136504639	136504714	SVid_3208_Het_57p_INV_TRANSLOC;UNBAL	1	.	.	3/3
chr1	38567143	38567218	chr7	116125214	116125289	SVid_3762_Het_57p_TRANSLOC;UNBAL	1	.	.	4/4
chr1	38601089	38601164	chr13	97571600	97571675	SVid_805_Het_57p_INV_TRANSLOC;UNBAL	1	.	.	11/11
chr1	38688026	38688103	chr16	55222903	55222978	SVid_1424_Het_57p_TRANSLOC;UNBAL	1	.	.	23/23
chr1	38717887	38717962	chr2	26739427	26739502	SVid_2240_Het_57p_INV_TRANSLOC;UNBAL	1	.	.	47/47
chr1	38785447	38785522	chr16	94843754	94843829	SVid_1425_Het_57p_TRANSLOC;UNBAL	1	.	.	51/51
chr1	38889584	38889951	chrX	44008229	44008402	SVid_733_Het_p25_TRANSLOC;UNBAL	1	.	.	8/8
chr1	38988540	38988615	chr11	60922360	60922435	SVid_274_Het_57p_INV_TRANSLOC;UNBAL	1	.	.	18/18
chr1	39006165	39006240	chr11	70038023	70038098	SVid_275_Het_57p_TRANSLOC;UNBAL	1	.	.	63/63
chr1	39030003	39030078	chr11	46289613	46289688	SVid_276_Het_57p_TRANSLOC;UNBAL	1	.	.	4/4
chr1	39072474	39072549	chr7	6180313	6180398	SVid_3763_Het_57p_INV_TRANSLOC;UNBAL	1	.	.	30/30
chr1	39100015	39100090	chr5	125373076	125373165	SVid_3209_Het_57p_INV_TRANSLOC;UNBAL	1	.	.	31/31
chr1	39146200	39146275	chr6	29280026	29280101	SVid_3486_Het_57p_TRANSLOC;UNBAL	1	.	.	7/7
chr1	39223091	39223176	chr19	12597777	12597852	SVid_267_Het_57p_INV_TRANSLOC;UNBAL	1	.	.	4/4
chr1	39308449	39308539	chr11	93702183	93702258	SVid_277_Het_57p_INV_TRANSLOC;UNBAL	1	.	.	45/45
chr1	39363960	39364035	chr11	73581438	73581513	SVid_278_Het_57p_INV_TRANSLOC;UNBAL	1	.	.	48/48
chr1	39367072	39367147	chr4	144086320	144086395	SVid_2871_Het_57p_INV_TRANSLOC;UNBAL	1	.	.	5/5
chr1	39367885	39368062	chr9	104504177	104504472	SVid_571_Het_p18_INV_TRANSLOC;UNBAL	1	.	.	4/4
chr1	39367963	39368396	chr5	136789420	136789859	SVid_496_Het_p25_TRANSLOC;UNBAL	0.941176470588235	.	.	16/17
chr1	39370019	39370259	chr5	136789636	136790128	SVid_497_Het_p25_TRANSLOC;BAL	1	.	.	8/8
chr1	39370082	39370269	chr9	104503732	104504073	SVid_694_Het_p25_INV_TRANSLOC;UNBAL	1	.	.	5/5
chr1	39392967	39393042	chr10	79722439	79722514	SVid_35_Het_57p_INV_TRANSLOC;UNBAL	1	.	.	17/17
chr1	39402890	39402965	chr7	143155886	143155961	SVid_3764_Het_57p_INV_TRANSLOC;UNBAL	1	.	.	17/17
chr1	39404084	39404159	chr4	153668209	153668284	SVid_2872_Het_57p_INV_TRANSLOC;UNBAL	1	.	.	11/11
chr1	39409002	39409077	chr3	93280394	93287209	SVid_2613_Het_57p_TRANSLOC;UNBAL	1	.	.	6/6
chr1	39409002	39409077	chr3	93284868	93290248	SVid_2614_Het_57p_TRANSLOC;UNBAL	1	.	.	8/8
chr1	39409002	39409077	chr3	93285619	93290998	SVid_2615_Het_57p_TRANSLOC;UNBAL	1	.	.	7/7
chr1	39591449	39591524	chr9	47116448	47116523	SVid_4444_Het_57p_TRANSLOC;UNBAL	1	.	.	11/11
chr1	39601309	39601384	chr9	31429314	31429389	SVid_4445_Het_57p_INV_TRANSLOC;UNBAL	1	.	.	33/33
chr1	39653586	39653661	chr10	118462894	118462969	SVid_36_Het_57p_INV_TRANSLOC;UNBAL	1	.	.	13/13
chr1	39702814	39702889	chr12	37276354	37276429	SVid_601_Het_57p_TRANSLOC;UNBAL	1	.	.	7/7
chr1	39706482	39706558	chr4	99362100	99362175	SVid_2875_Het_57p_INV_TRANSLOC;UNBAL	1	.	.	30/30
chr1	39709860	39709935	chr5	114369782	114369857	SVid_3210_Het_57p_TRANSLOC;UNBAL	1	.	.	15/15
chr1	39721619	39721694	chrX	18411784	18411859	SVid_4798_Het_57p_TRANSLOC;UNBAL	1	.	.	32/32
chr1	39731346	39731422	chr15	48789629	48789716	SVid_1223_Het_57p_INV_TRANSLOC;UNBAL	1	.	.	50/50
chr1	39736798	39736873	chr8	106451080	106451187	SVid_4104_Het_57p_TRANSLOC;UNBAL	1	.	.	52/52
chr1	39747940	39748106	chr12	69088920	69089104	SVid_74_Het_p18_INV_TRANSLOC;UNBAL	0.8	.	.	4/5
chr1	39755677	39756871	chr8	122281377	122281452	SVid_4105_Het_57p_TRANSLOC;UNBAL	1	.	.	3/3
chr1	39755794	39755869	chr12	54639901	54639976	SVid_602_Het_57p_INV_TRANSLOC;UNBAL	1	.	.	5/5
chr1	39755796	39755871	chr14	62818744	62818821	SVid_1022_Het_57p_INV_TRANSLOC;UNBAL	1	.	.	3/3
chr1	39755930	39756761	chr17	34720624	34720699	SVid_1635_Het_57p_INV_TRANSLOC;UNBAL	1	.	.	3/3
chr1	39777752	39777827	chr10	81448164	81448239	SVid_37_Het_57p_TRANSLOC;UNBAL	1	.	.	61/61
chr1	39853173	39853248	chr9	58245359	58245434	SVid_4448_Het_57p_INV_TRANSLOC;UNBAL	1	.	.	5/5
chr1	39854028	39854106	chr2	132394783	132394858	SVid_2243_Het_57p_TRANSLOC;UNBAL	1	.	.	10/10
chr1	39863179	39863254	chr18	26873372	26873447	SVid_1978_Het_57p_INV_TRANSLOC;UNBAL	1	.	.	50/50
chr1	39864261	39864336	chr9	115090961	115091613	SVid_4449_Het_57p_INV_TRANSLOC;UNBAL	1	.	.	8/8
chr1	39867582	39867661	chr10	81413882	81413957	SVid_38_Het_57p_INV_TRANSLOC;UNBAL	1	.	.	8/8
chr1	39871754	39871829	chr5	25814319	25814394	SVid_3211_Het_57p_INV_TRANSLOC;UNBAL	1	.	.	10/10
chr1	39897405	39897480	chr17	36305582	36305657	SVid_1637_Het_57p_TRANSLOC;UNBAL	1	.	.	30/30
chr1	39899261	39899336	chr9	10509729	10509804	SVid_4450_Het_57p_INV_TRANSLOC;UNBAL	1	.	.	8/8
chr1	39904907	39904982	chr4	63405253	63405328	SVid_2876_Het_57p_INV_TRANSLOC;UNBAL	1	.	.	29/29
chr1	39935932	39936007	chr2	32662639	32662714	SVid_2244_Het_57p_INV_TRANSLOC;UNBAL	1	.	.	23/23
chr1	39955388	39955537	chr6	117892828	117892977	SVid_450_Het_p18_INV_TRANSLOC;UNBAL	1	.	.	3/3
chr1	39988080	39988155	chr12	65829578	65829653	SVid_603_Het_57p_TRANSLOC;UNBAL	1	.	.	107/107
chr1	39999488	39999566	chr16	18353714	18353789	SVid_1426_Het_57p_TRANSLOC;UNBAL	1	.	.	43/43
chr1	40023635	40023710	chrX	162731087	162731162	SVid_4799_Het_57p_TRANSLOC;UNBAL	1	.	.	3/3
chr1	40068537	40068620	chr13	59393463	59393538	SVid_806_Het_57p_INV_TRANSLOC;UNBAL	1	.	.	12/12
chr1	40180937	40181012	chr7	3666537	3666612	SVid_3767_Het_57p_TRANSLOC;UNBAL	1	.	.	22/22
chr1	40191595	40191670	chr4	141199960	141200035	SVid_2877_Het_57p_INV_TRANSLOC;UNBAL	1	.	.	3/3
chr1	40195457	40195532	chr13	13828812	13828887	SVid_807_Het_57p_TRANSLOC;UNBAL	1	.	.	4/4
chr1	40230743	40230818	chr9	53768544	53768619	SVid_4451_Het_57p_TRANSLOC;UNBAL	1	.	.	9/9
chr1	40292940	40293015	chr10	59450439	59450514	SVid_39_Het_57p_INV_TRANSLOC;UNBAL	1	.	.	13/13
chr1	40308634	40308709	chr17	66446255	66446330	SVid_1638_Het_57p_TRANSLOC;UNBAL	1	.	.	3/3
chr1	40328305	40328380	chr19	55304901	55304976	SVid_2107_Het_57p_INV_TRANSLOC;UNBAL	1	.	.	33/33
chr1	40329537	40329612	chr6	42350081	42350156	SVid_3487_Het_57p_TRANSLOC;UNBAL	1	.	.	29/29
chr1	40334578	40334653	chr2	146215727	146215802	SVid_2245_Het_57p_INV_TRANSLOC;UNBAL	1	.	.	47/47
chr1	40342137	40342212	chr10	99043238	99043321	SVid_3_Het_57p_TRANSLOC;UNBAL	1	.	.	18/18
chr1	40343776	40343851	chr11	61519817	61519892	SVid_279_Het_57p_INV_TRANSLOC;UNBAL	1	.	.	69/69
chr1	40369719	40369794	chr8	23254413	23254488	SVid_4106_Het_57p_TRANSLOC;UNBAL	1	.	.	14/14
chr1	40403274	40403349	chr15	97921675	97921750	SVid_1224_Het_57p_TRANSLOC;UNBAL	1	.	.	3/3
chr1	40463030	40463105	chr11	112779648	112779723	SVid_280_Het_57p_INV_TRANSLOC;UNBAL	1	.	.	47/47
chr1	40522550	40522625	chr2	160116346	160116421	SVid_2246_Het_57p_TRANSLOC;UNBAL	1	.	.	41/41
chr1	40601427	40601502	chrX	25932937	25933012	SVid_4800_Het_57p_INV_TRANSLOC;UNBAL	1	.	.	28/28
chr1	40645271	40645420	chr5	82190729	82190878	SVid_407_Het_p18_INV_TRANSLOC;UNBAL	1	.	.	3/3
chr1	40663407	40663482	chr5	124714261	124714336	SVid_3212_Het_57p_INV_TRANSLOC;UNBAL	1	.	.	9/9
chr1	40738421	40738496	chr2	76329726	76329801	SVid_286_Het_57p_TRANSLOC;UNBAL	1	.	.	19/19
chr1	40738421	40738496	chr2	117339822	117339897	SVid_287_Het_57p_INV_TRANSLOC;UNBAL	1	.	.	14/14
chr1	40738423	40738498	chr6	87395410	87395485	SVid_3488_Het_57p_TRANSLOC;UNBAL	1	.	.	17/17
chr1	40738424	40738499	chr2	74251872	74251947	SVid_288_Het_57p_INV_TRANSLOC;UNBAL	1	.	.	3/3
chr1	40738424	40738499	chr12	110053558	110053706	SVid_63_Het_57p_TRANSLOC;UNBAL	1	.	.	3/3
chr1	40738435	40738520	chr5	134379054	134379134	SVid_3213_Het_57p_INV_TRANSLOC;UNBAL	1	.	.	36/36
chr1	40755107	40755182	chr8	69883459	69883534	SVid_4107_Het_57p_TRANSLOC;UNBAL	1	.	.	33/33
chr1	40835923	40835998	chr14	60326273	60326348	SVid_119_Het_57p_TRANSLOC;UNBAL	1	.	.	24/24
chr1	40889379	40889454	chr3	89151941	89152016	SVid_2617_Het_57p_TRANSLOC;UNBAL	1	.	.	7/7
chr1	40910185	40910260	chr16	68648833	68648908	SVid_1427_Het_57p_INV_TRANSLOC;UNBAL	1	.	.	53/53
chr1	40915215	40915592	chr6	5382760	5383399	SVid_451_Het_p18_TRANSLOC;BAL	1	.	.	15/15
chr1	40916458	40916607	chr10	17059294	17059443	SVid_5_Het_p18_INV_TRANSLOC;UNBAL	1	.	.	3/3
chr1	40916512	40916670	chr8	39996113	39996384	SVid_526_Het_p18_TRANSLOC;UNBAL	1	.	.	3/3
chr1	40916512	40917088	chr6	5383009	5383399	SVid_554_Het_p25_TRANSLOC;UNBAL	0.8	.	.	4/5
chr1	41079170	41079246	chr2	156474221	156474296	SVid_2248_Het_57p_INV_TRANSLOC;UNBAL	1	.	.	33/33
chr1	41091730	41091879	chr8	43564646	43564795	SVid_638_Het_p25_TRANSLOC;UNBAL	1	.	.	4/4
chr1	41216521	41216596	chr13	38621905	38621985	SVid_808_Het_57p_INV_TRANSLOC;UNBAL	1	.	.	40/40
chr1	41258246	41258321	chr4	155657236	155657311	SVid_2878_Het_57p_INV_TRANSLOC;UNBAL	1	.	.	41/41
chr1	41463682	41463757	chr4	137180869	137180944	SVid_364_Het_57p_INV_TRANSLOC;UNBAL	1	.	.	11/11
chr1	41474573	41474722	chr5	108180478	108180627	SVid_408_Het_p18_INV_TRANSLOC;UNBAL	1	.	.	3/3
chr1	41475809	41475884	chr4	21722527	21722602	SVid_2879_Het_57p_INV_TRANSLOC;UNBAL	1	.	.	58/58
chr1	41977667	41978019	chr5	88167693	88167923	SVid_498_Het_p25_INV_TRANSLOC;UNBAL	1	.	.	4/4
chr1	41977698	41978021	chr5	89203878	89204188	SVid_499_Het_p25_INV_TRANSLOC;UNBAL	1	.	.	5/5
chr1	41977814	41978039	chr13	113723717	113723948	SVid_133_Het_p25_TRANSLOC;UNBAL	1	.	.	3/3
chr1	42020668	42020773	chr17	35107023	35107098	SVid_1639_Het_57p_INV_TRANSLOC;UNBAL	1	.	.	36/36
chr1	42020995	42021070	chr8	25632913	25632988	SVid_572_Het_57p_INV_TRANSLOC;UNBAL	1	.	.	10/10
chr1	42021342	42021417	chr4	125956702	125956777	SVid_365_Het_57p_INV_TRANSLOC;UNBAL	1	.	.	4/4
chr1	42147168	42147243	chr16	91643980	91644055	SVid_1428_Het_57p_TRANSLOC;UNBAL	1	.	.	4/4
chr1	42177134	42177209	chr3	117247789	117247864	SVid_2618_Het_57p_TRANSLOC;UNBAL	1	.	.	8/8
chr1	42201920	42201995	chr7	18903565	18903640	SVid_3768_Het_57p_TRANSLOC;UNBAL	1	.	.	14/14
chr1	42334586	42334661	chr18	80102542	80102617	SVid_1980_Het_57p_INV_TRANSLOC;UNBAL	1	.	.	3/3
chr1	42427189	42427264	chr4	152382906	152382981	SVid_2880_Het_57p_TRANSLOC;UNBAL	1	.	.	4/4
chr1	42427613	42427690	chr5	116453605	116453682	SVid_3214_Het_57p_TRANSLOC;UNBAL	1	.	.	48/48
chr1	42433981	42434056	chr13	80326933	80327008	SVid_810_Het_57p_TRANSLOC;UNBAL	1	.	.	92/92
chr1	42609994	42610069	chr17	83060768	83060843	SVid_1640_Het_57p_INV_TRANSLOC;UNBAL	1	.	.	40/40
chr1	42680957	42681047	chr10	19562930	19563005	SVid_40_Het_57p_TRANSLOC;UNBAL	1	.	.	12/12
chr1	42682986	42683061	chr2	118784787	118784862	SVid_2249_Het_57p_INV_TRANSLOC;UNBAL	1	.	.	24/24
chr1	42710640	42710715	chr5	139703854	139703929	SVid_3215_Het_57p_TRANSLOC;UNBAL	1	.	.	36/36
chr1	42731845	42731920	chr11	77135665	77135740	SVid_281_Het_57p_TRANSLOC;UNBAL	1	.	.	3/3
chr1	42787115	42787190	chr17	46044208	46044283	SVid_1641_Het_57p_INV_TRANSLOC;UNBAL	1	.	.	26/26
chr1	42818265	42818340	chr7	45834079	45834154	SVid_3769_Het_57p_TRANSLOC;UNBAL	1	.	.	11/11
chr1	42934420	42934495	chr6	4797605	4797680	SVid_3489_Het_57p_TRANSLOC;UNBAL	1	.	.	4/4
chr1	42987069	42987144	chr3	4308331	4308406	SVid_2619_Het_57p_TRANSLOC;UNBAL	1	.	.	31/31
chr1	43031389	43031464	chr17	27051686	27051783	SVid_213_Het_57p_TRANSLOC;UNBAL	1	.	.	10/10
chr1	43055649	43055724	chr16	92655913	92655988	SVid_1429_Het_57p_INV_TRANSLOC;UNBAL	1	.	.	6/6
chr1	43164246	43164321	chr2	58324066	58324141	SVid_2250_Het_57p_TRANSLOC;UNBAL	1	.	.	6/6
chr1	43189106	43189353	chr2	87659851	87660228	SVid_338_Het_p25_TRANSLOC;UNBAL	0.888888888888889	.	.	8/9
chr1	43189148	43189361	chr2	87659947	87660188	SVid_272_Het_p18_TRANSLOC;UNBAL	1	.	.	3/3
chr1	43232612	43232687	chr17	26202653	26202728	SVid_1642_Het_57p_TRANSLOC;UNBAL	1	.	.	3/3
chr1	43382658	43382821	chr8	71257373	71257981	SVid_639_Het_p25_INV_TRANSLOC;UNBAL	1	.	.	3/3
chr1	43382658	43382814	chr8	71257674	71257991	SVid_527_Het_p18_INV_TRANSLOC;UNBAL	1	.	.	5/5
chr1	43506926	43507001	chr2	12128203	12128278	SVid_2251_Het_57p_INV_TRANSLOC;UNBAL	1	.	.	18/18
chr1	43627282	43627357	chr10	127531289	127531364	SVid_41_Het_57p_TRANSLOC;UNBAL	1	.	.	4/4
chr1	43692000	43692075	chr8	4205853	4205928	SVid_4111_Het_57p_INV_TRANSLOC;UNBAL	1	.	.	24/24
chr1	43698092	43698167	chr10	93807207	93807282	SVid_42_Het_57p_INV_TRANSLOC;UNBAL	1	.	.	65/65
chr1	43700913	43700988	chrX	127390266	127390341	SVid_4801_Het_57p_TRANSLOC;UNBAL	1	.	.	12/12
chr1	43787044	43787119	chr11	118684550	118684625	SVid_282_Het_57p_TRANSLOC;UNBAL	1	.	.	14/14
chr1	43847968	43848183	chr12	36644256	36644597	SVid_75_Het_p18_TRANSLOC;UNBAL	1	.	.	3/3
chr1	43847968	43848250	chr12	36644214	36644508	SVid_86_Het_p25_TRANSLOC;UNBAL	1	.	.	3/3
chr1	43855464	43855539	chr2	29190924	29190999	SVid_2252_Het_57p_TRANSLOC;UNBAL	1	.	.	18/18
chr1	43862255	43862330	chr6	31309280	31309355	SVid_3490_Het_57p_TRANSLOC;UNBAL	1	.	.	26/26
chr1	43866149	43866298	chr10	33828004	33828153	SVid_4_Het_p25_TRANSLOC;UNBAL	1	.	.	3/3
chr1	43882792	43882867	chr6	117828836	117828918	SVid_3491_Het_57p_TRANSLOC;UNBAL	1	.	.	23/23
chr1	43885271	43885346	chr17	49213964	49214039	SVid_1644_Het_57p_INV_TRANSLOC;UNBAL	1	.	.	50/50
chr1	43910733	43910810	chrX	21161122	21161197	SVid_653_Het_57p_TRANSLOC;UNBAL	1	.	.	11/11
chr1	43927766	43927915	chr16	88835127	88835276	SVid_228_Het_p25_TRANSLOC;UNBAL	1	.	.	3/3
chr1	44049154	44049229	chr4	13983750	13983825	SVid_2882_Het_57p_INV_TRANSLOC;UNBAL	1	.	.	47/47
chr1	44153336	44153411	chr19	9820931	9821006	SVid_2108_Het_57p_TRANSLOC;UNBAL	1	.	.	28/28
chr1	44231275	44231424	chrX	3243803	3243952	SVid_607_Het_p18_TRANSLOC;UNBAL	1	.	.	3/3
chr1	44263782	44263857	chr5	139129130	139129205	SVid_3216_Het_57p_INV_TRANSLOC;UNBAL	1	.	.	26/26
chr1	44290711	44290880	chr14	54547645	54547889	SVid_167_Het_p25_TRANSLOC;UNBAL	1	.	.	3/3
chr1	44312087	44312236	chr9	10029720	10029869	SVid_695_Het_p25_INV_TRANSLOC;UNBAL	1	.	.	3/3
chr1	44351204	44351279	chr6	95865931	95866006	SVid_3492_Het_57p_TRANSLOC;UNBAL	1	.	.	3/3
chr1	44367117	44367290	chr9	111824958	111825115	SVid_572_Het_p18_INV_TRANSLOC;UNBAL	1	.	.	4/4
chr1	44371413	44371488	chr7	102267638	102267713	SVid_3773_Het_57p_TRANSLOC;UNBAL	1	.	.	7/7
chr1	44374971	44375046	chr9	8320398	8320473	SVid_4460_Het_57p_INV_TRANSLOC;UNBAL	1	.	.	4/4
chr1	44381655	44381730	chr4	115378797	115378872	SVid_2883_Het_57p_INV_TRANSLOC;UNBAL	1	.	.	44/44
chr1	44474902	44475152	chr5	49363022	49363367	SVid_409_Het_p18_INV_TRANSLOC;UNBAL	1	.	.	5/5
chr1	44481595	44481670	chr18	87254446	87254521	SVid_1982_Het_57p_INV_TRANSLOC;UNBAL	1	.	.	3/3
chr1	44487903	44487978	chr2	134595718	134595793	SVid_2254_Het_57p_INV_TRANSLOC;UNBAL	1	.	.	5/5
chr1	44511637	44511733	chr2	164398550	164398625	SVid_289_Het_57p_TRANSLOC;UNBAL	1	.	.	6/6
chr1	44550597	44550672	chr7	34745108	34745183	SVid_3774_Het_57p_TRANSLOC;UNBAL	1	.	.	55/55
chr1	44560358	44560507	chrX	67482332	67482481	SVid_734_Het_p25_INV_TRANSLOC;UNBAL	1	.	.	3/3
chr1	44643409	44643484	chr15	78900371	78900448	SVid_1227_Het_57p_INV_TRANSLOC;UNBAL	1	.	.	6/6
chr1	44680623	44680772	chr4	4835902	4836051	SVid_364_Het_p18_INV_TRANSLOC;UNBAL	1	.	.	3/3
chr1	44685463	44685566	chr17	35646698	35646773	SVid_1645_Het_57p_INV_TRANSLOC;UNBAL	1	.	.	19/19
chr1	44757171	44757406	chr15	14216080	14216301	SVid_202_Het_p25_TRANSLOC;UNBAL	1	.	.	4/4
chr1	44819473	44819548	chr17	25806546	25806621	SVid_1646_Het_57p_INV_TRANSLOC;UNBAL	1	.	.	20/20
chr1	44932581	44932656	chr8	74010956	74011031	SVid_4112_Het_57p_TRANSLOC;UNBAL	1	.	.	3/3
chr1	44979410	44979485	chr2	46716838	46716913	SVid_2255_Het_57p_TRANSLOC;UNBAL	1	.	.	46/46
chr1	45016665	45016740	chr9	92072512	92072587	SVid_4461_Het_57p_TRANSLOC;UNBAL	1	.	.	8/8
chr1	45016665	45016740	chr8	83475681	83475756	SVid_4113_Het_57p_INV_TRANSLOC;UNBAL	1	.	.	8/8
chr1	45070301	45070376	chr4	154691046	154691121	SVid_2884_Het_57p_TRANSLOC;UNBAL	1	.	.	10/10
chr1	45165992	45166067	chr9	5934346	5934421	SVid_4462_Het_57p_INV_TRANSLOC;UNBAL	1	.	.	6/6
chr1	45182001	45182081	chr12	106384083	106384168	SVid_604_Het_57p_INV_TRANSLOC;UNBAL	1	.	.	70/70
chr1	45183241	45183390	chr11	103122247	103122396	SVid_33_Het_p18_TRANSLOC;UNBAL	1	.	.	3/3
chr1	45201089	45201164	chr7	144209564	144209639	SVid_3776_Het_57p_INV_TRANSLOC;UNBAL	1	.	.	10/10
chr1	45205207	45205366	chr2	94678124	94678460	SVid_339_Het_p25_TRANSLOC;UNBAL	1	.	.	5/5
chr1	45243022	45243441	chrX	111695369	111695721	SVid_735_Het_p25_INV_TRANSLOC;UNBAL	1	.	.	8/8
chr1	45243034	45243404	chrX	111695379	111695997	SVid_608_Het_p18_INV_TRANSLOC;UNBAL	1	.	.	11/11
chr1	45251346	45251421	chr14	37853020	37853095	SVid_1025_Het_57p_INV_TRANSLOC;UNBAL	1	.	.	8/8
chr1	45507350	45507499	chrX	3276619	3276768	SVid_609_Het_p18_TRANSLOC;UNBAL	1	.	.	3/3
chr1	45509209	45509358	chr4	78897925	78898074	SVid_439_Het_p25_TRANSLOC;UNBAL	1	.	.	3/3
chr1	45616473	45616548	chr14	80578676	80578751	SVid_1026_Het_57p_TRANSLOC;UNBAL	1	.	.	6/6
chr1	45616738	45616813	chr5	107322628	107322703	SVid_3219_Het_57p_INV_TRANSLOC;UNBAL	1	.	.	5/5
chr1	45632853	45632928	chr5	51802460	51802535	SVid_3220_Het_57p_TRANSLOC;UNBAL	1	.	.	27/27
chr1	45847978	45848057	chr4	83315033	83315108	SVid_2885_Het_57p_TRANSLOC;UNBAL	1	.	.	58/58
chr1	45910503	45910578	chr19	56381882	56381957	SVid_2109_Het_57p_INV_TRANSLOC;UNBAL	1	.	.	48/48
chr1	45959377	45959452	chr2	22087933	22088008	SVid_2256_Het_57p_TRANSLOC;UNBAL	1	.	.	15/15
chr1	46075937	46076186	chr3	37481501	37481659	SVid_2620_Het_57p_INV_TRANSLOC;UNBAL	1	.	.	8/8
chr1	46075937	46076173	chr11	33754814	33755055	SVid_283_Het_57p_TRANSLOC;UNBAL	1	.	.	11/11
chr1	46075937	46076213	chr9	4260381	4260462	SVid_4463_Het_57p_INV_TRANSLOC;UNBAL	1	.	.	19/19
chr1	46075943	46076018	chr17	56005868	56005943	SVid_1648_Het_57p_TRANSLOC;UNBAL	1	.	.	4/4
chr1	46075955	46076186	chr2	73012735	73012948	SVid_290_Het_57p_TRANSLOC;UNBAL	1	.	.	40/40
chr1	46076051	46076184	chr13	54190141	54190225	SVid_813_Het_57p_TRANSLOC;UNBAL	0.916666666666667	.	.	11/12
chr1	46076066	46076141	chr6	37199058	37199133	SVid_3496_Het_57p_TRANSLOC;UNBAL	1	.	.	13/13
chr1	46076066	46076186	chr4	122122865	122123025	SVid_2886_Het_57p_TRANSLOC;UNBAL	0.882352941176471	.	.	45/45
chr1	46076066	46076173	chr5	17776728	17776832	SVid_405_Het_57p_TRANSLOC;UNBAL	1	.	.	38/38
chr1	46076067	46076187	chr10	105238224	105238510	SVid_44_Het_57p_INV_TRANSLOC;UNBAL	1	.	.	8/8
chr1	46076067	46076142	chr17	29809110	29809185	SVid_1649_Het_57p_INV_TRANSLOC;UNBAL	1	.	.	5/5
chr1	46076067	46076213	chr4	122122903	122123003	SVid_366_Het_57p_TRANSLOC;UNBAL	1	.	.	28/28
chr1	46076067	46076172	chr4	122455268	122455368	SVid_367_Het_57p_TRANSLOC;UNBAL	1	.	.	19/19
chr1	46076068	46076183	chrX	21680576	21680668	SVid_4803_Het_57p_TRANSLOC;UNBAL	1	.	.	10/10
chr1	46076069	46076144	chr12	17371024	17371099	SVid_606_Het_57p_INV_TRANSLOC;UNBAL	1	.	.	5/5
chr1	46076071	46076186	chr19	51142598	51142823	SVid_2110_Het_57p_TRANSLOC;UNBAL	1	.	.	7/7
chr1	46076072	46076147	chr14	124023893	124023970	SVid_1029_Het_57p_INV_TRANSLOC;UNBAL	1	.	.	4/4
chr1	46076079	46076154	chr15	98814452	98814527	SVid_1230_Het_57p_INV_TRANSLOC;UNBAL	1	.	.	3/3
chr1	46076081	46076156	chr8	119776889	119776964	SVid_4117_Het_57p_INV_TRANSLOC;UNBAL	1	.	.	7/7
chr1	46076084	46076186	chr17	50420102	50420210	SVid_214_Het_57p_TRANSLOC;UNBAL	1	.	.	42/42
chr1	46076100	46076175	chr17	35753584	35753659	SVid_1650_Het_57p_INV_TRANSLOC;UNBAL	1	.	.	7/7
chr1	46076117	46076192	chr8	88968102	88968177	SVid_4118_Het_57p_INV_TRANSLOC;UNBAL	1	.	.	12/12
chr1	46087752	46087832	chr5	8907787	8907862	SVid_3222_Het_57p_INV_TRANSLOC;UNBAL	1	.	.	42/42
chr1	46294571	46294646	chr4	117107354	117107429	SVid_2887_Het_57p_INV_TRANSLOC;UNBAL	1	.	.	5/5
chr1	46309837	46309986	chrX	6716358	6716507	SVid_610_Het_p18_TRANSLOC;UNBAL	1	.	.	3/3
chr1	46310164	46310239	chrX	25022639	25022714	SVid_4806_Het_57p_INV_TRANSLOC;UNBAL	1	.	.	3/3
chr1	46427585	46427660	chr12	108275502	108275580	SVid_608_Het_57p_INV_TRANSLOC;UNBAL	1	.	.	21/21
chr1	46477435	46477510	chr2	26712915	26712990	SVid_2261_Het_57p_TRANSLOC;UNBAL	1	.	.	4/4
chr1	46477435	46477510	chr11	73828430	73828505	SVid_285_Het_57p_TRANSLOC;UNBAL	1	.	.	3/3
chr1	46477435	46477510	chrX	148776094	148776169	SVid_4814_Het_57p_INV_TRANSLOC;UNBAL	1	.	.	4/4
chr1	46477435	46477510	chrX	150071049	150071124	SVid_4815_Het_57p_INV_TRANSLOC;UNBAL	1	.	.	5/5
chr1	46477435	46477510	chr16	82688350	82688425	SVid_1434_Het_57p_TRANSLOC;UNBAL	1	.	.	4/4
chr1	46477435	46477510	chr17	39764393	39764468	SVid_1653_Het_57p_TRANSLOC;UNBAL	1	.	.	4/4
chr1	46477435	46477510	chr5	17098762	17098837	SVid_3223_Het_57p_TRANSLOC;UNBAL	1	.	.	3/3
chr1	46536815	46536890	chr17	24640815	24640890	SVid_1654_Het_57p_TRANSLOC;UNBAL	1	.	.	24/24
chr1	46543237	46543312	chr5	44935167	44935242	SVid_3224_Het_57p_TRANSLOC;UNBAL	1	.	.	3/3
chr1	46543237	46543312	chr4	28619734	28619809	SVid_2888_Het_57p_INV_TRANSLOC;UNBAL	1	.	.	7/7
chr1	46543237	46543312	chr12	115381920	115381995	SVid_609_Het_57p_INV_TRANSLOC;UNBAL	1	.	.	4/4
chr1	46543237	46543312	chr6	141215941	141216016	SVid_3499_Het_57p_TRANSLOC;UNBAL	1	.	.	7/7
chr1	46543237	46543312	chr2	58395037	58395112	SVid_2262_Het_57p_TRANSLOC;UNBAL	1	.	.	6/6
chr1	46591254	46591329	chr4	112502474	112502551	SVid_2889_Het_57p_INV_TRANSLOC;UNBAL	1	.	.	11/11
chr1	46658529	46658604	chr2	9563062	9563141	SVid_2263_Het_57p_INV_TRANSLOC;UNBAL	1	.	.	44/44
chr1	46695380	46695455	chr2	25475981	25476056	SVid_2264_Het_57p_TRANSLOC;UNBAL	1	.	.	17/17
chr1	46853944	46854019	chr6	53573169	53573244	SVid_3501_Het_57p_INV_TRANSLOC;UNBAL	1	.	.	24/24
chr1	47048545	47048642	chr4	99427390	99427465	SVid_2890_Het_57p_INV_TRANSLOC;UNBAL	1	.	.	39/39
chr1	47080845	47080920	chr12	30826550	30826625	SVid_610_Het_57p_INV_TRANSLOC;UNBAL	1	.	.	3/3
chr1	47149386	47149461	chr19	35234110	35234185	SVid_2112_Het_57p_TRANSLOC;UNBAL	1	.	.	3/3
chr1	47181096	47181270	chr12	21575676	21575910	SVid_76_Het_p18_TRANSLOC;UNBAL	1	.	.	3/3
chr1	47192029	47192465	chrX	133359414	133359776	SVid_611_Het_p18_INV_TRANSLOC;UNBAL	1	.	.	9/9
chr1	47192058	47192440	chrX	133359486	133359822	SVid_736_Het_p25_INV_TRANSLOC;UNBAL	1	.	.	11/11
chr1	47217777	47217852	chr3	155045967	155046042	SVid_2625_Het_57p_INV_TRANSLOC;UNBAL	1	.	.	4/4
chr1	47243859	47243934	chr11	79104443	79104518	SVid_288_Het_57p_TRANSLOC;UNBAL	1	.	.	11/11
chr1	47365836	47366173	chr2	34649704	34650041	SVid_2265_Het_57p_INV_TRANSLOC;UNBAL	1	.	.	3/3
chr1	47365836	47366173	chr12	64786506	64786884	SVid_611_Het_57p_TRANSLOC;UNBAL	1	.	.	6/6
chr1	47407826	47407901	chr2	180547043	180547118	SVid_2266_Het_57p_INV_TRANSLOC;UNBAL	1	.	.	3/3
chr1	47560078	47560153	chr12	97950599	97950674	SVid_612_Het_57p_TRANSLOC;UNBAL	1	.	.	4/4
chr1	47581606	47581681	chr10	58726436	58726511	SVid_47_Het_57p_TRANSLOC;UNBAL	1	.	.	4/4
chr1	47718890	47718965	chr15	3942573	3942648	SVid_1233_Het_57p_INV_TRANSLOC;UNBAL	1	.	.	3/3
chr1	47821299	47821484	chr8	4666752	4666901	SVid_528_Het_p18_TRANSLOC;UNBAL	1	.	.	3/3
chr1	47857718	47857793	chr7	138327521	138327599	SVid_3779_Het_57p_INV_TRANSLOC;UNBAL	1	.	.	120/120
chr1	47872885	47872960	chr12	6671299	6671374	SVid_613_Het_57p_INV_TRANSLOC;UNBAL	1	.	.	4/4
chr1	47891706	47891861	chr12	38191550	38191773	SVid_77_Het_p18_INV_TRANSLOC;UNBAL	1	.	.	3/3
chr1	48025687	48025836	chr4	27630906	27631055	SVid_440_Het_p25_TRANSLOC;UNBAL	1	.	.	3/3
chr1	48046035	48046110	chr15	92018788	92018863	SVid_153_Het_57p_INV_TRANSLOC;UNBAL	1	.	.	4/4
chr1	48093943	48094117	chr12	105422455	105422747	SVid_87_Het_p25_TRANSLOC;UNBAL	1	.	.	3/3
chr1	48210592	48210667	chr11	92841912	92841987	SVid_289_Het_57p_TRANSLOC;UNBAL	1	.	.	3/3
chr1	48253889	48253978	chr4	121354268	121354343	SVid_2891_Het_57p_INV_TRANSLOC;UNBAL	1	.	.	48/48
chr1	48351263	48351338	chr9	49169825	49169900	SVid_4472_Het_57p_INV_TRANSLOC;UNBAL	1	.	.	17/17
chr1	48376149	48376247	chr8	70188870	70188945	SVid_4120_Het_57p_TRANSLOC;UNBAL	1	.	.	53/53
chr1	48494799	48494964	chr7	10731165	10731415	SVid_595_Het_p25_TRANSLOC;UNBAL	1	.	.	3/3
chr1	48497950	48498025	chr17	76899018	76899093	SVid_1658_Het_57p_TRANSLOC;UNBAL	1	.	.	6/6
chr1	48529605	48529680	chr16	18353655	18353730	SVid_1435_Het_57p_TRANSLOC;UNBAL	1	.	.	3/3
chr1	48547000	48547075	chr18	27699804	27699879	SVid_1986_Het_57p_INV_TRANSLOC;UNBAL	1	.	.	3/3
chr1	48614223	48614373	chr4	97066378	97066527	SVid_441_Het_p25_TRANSLOC;UNBAL	1	.	.	3/3
chr1	48615330	48615479	chr14	77079640	77079789	SVid_127_Het_p18_TRANSLOC;UNBAL	1	.	.	3/3
chr1	48636990	48637065	chr3	62757532	62757607	SVid_2626_Het_57p_INV_TRANSLOC;UNBAL	1	.	.	3/3
chr1	48669531	48669606	chr9	44764285	44764360	SVid_4473_Het_57p_INV_TRANSLOC;UNBAL	1	.	.	12/12
chr1	48703803	48703952	chr7	33916165	33916314	SVid_596_Het_p25_INV_TRANSLOC;UNBAL	1	.	.	3/3
chr1	48705379	48705454	chr7	6403921	6403996	SVid_3780_Het_57p_INV_TRANSLOC;UNBAL	1	.	.	42/42
chr1	48801653	48801945	chr9	121085725	121086127	SVid_696_Het_p25_INV_TRANSLOC;UNBAL	1	.	.	13/13
chr1	48811147	48811222	chr13	41074242	41074317	SVid_818_Het_57p_INV_TRANSLOC;UNBAL	1	.	.	3/3
chr1	48824881	48824956	chr14	23151691	23151766	SVid_122_Het_57p_TRANSLOC;UNBAL	1	.	.	43/43
chr1	48857993	48858068	chr15	35551904	35551979	SVid_1234_Het_57p_TRANSLOC;UNBAL	1	.	.	36/36
chr1	48915051	48915326	chr2	81550547	81551023	SVid_340_Het_p25_TRANSLOC;UNBAL	1	.	.	6/6
chr1	48915051	48915222	chr15	47384868	47385086	SVid_156_Het_p18_TRANSLOC;UNBAL	1	.	.	5/5
chr1	48921818	48922028	chr13	82478935	82479174	SVid_101_Het_p18_INV_TRANSLOC;UNBAL	1	.	.	4/4
chr1	48964199	48964465	chr5	128531262	128531856	SVid_501_Het_p25_INV_TRANSLOC;BAL	1	.	.	4/4
chr1	49014336	49014411	chr2	94014784	94014859	SVid_2267_Het_57p_INV_TRANSLOC;UNBAL	1	.	.	6/6
chr1	49319443	49319518	chr14	30715756	30715832	SVid_1030_Het_57p_TRANSLOC;UNBAL	1	.	.	67/67
chr1	49344401	49344476	chr14	46755978	46756053	SVid_1031_Het_57p_INV_TRANSLOC;UNBAL	1	.	.	4/4
chr1	49344401	49344476	chr19	25374635	25374710	SVid_2113_Het_57p_TRANSLOC;UNBAL	1	.	.	6/6
chr1	49349616	49349765	chr11	93807450	93807599	SVid_40_Het_p25_INV_TRANSLOC;UNBAL	1	.	.	3/3
chr1	49475277	49475352	chr14	18960953	18961028	SVid_1032_Het_57p_TRANSLOC;UNBAL	1	.	.	3/3
chr1	49586953	49587138	chr3	123517162	123517425	SVid_324_Het_p18_INV_TRANSLOC;UNBAL	1	.	.	4/4
chr1	49588902	49588977	chr13	11170004	11170079	SVid_819_Het_57p_TRANSLOC;UNBAL	1	.	.	6/6
chr1	49616343	49616492	chr6	32894775	32894924	SVid_452_Het_p18_TRANSLOC;UNBAL	1	.	.	3/3
chr1	49701889	49701964	chr10	127531289	127531364	SVid_48_Het_57p_TRANSLOC;UNBAL	1	.	.	3/3
chr1	49725841	49725916	chr14	70322962	70323037	SVid_1033_Het_57p_TRANSLOC;UNBAL	1	.	.	9/9
chr1	49749726	49749801	chr7	43064385	43064460	SVid_3781_Het_57p_TRANSLOC;UNBAL	1	.	.	5/5
chr1	49749726	49749801	chr17	58465508	58465583	SVid_1660_Het_57p_INV_TRANSLOC;UNBAL	1	.	.	13/13
chr1	49749726	49749801	chr9	107125114	107125189	SVid_4474_Het_57p_INV_TRANSLOC;UNBAL	1	.	.	10/10
chr1	49749726	49749801	chr18	26140832	26140907	SVid_1987_Het_57p_TRANSLOC;UNBAL	1	.	.	7/7
chr1	49854044	49854193	chr7	133883887	133884036	SVid_597_Het_p25_INV_TRANSLOC;UNBAL	1	.	.	3/3
chr1	49994816	49994891	chr11	82988405	82988480	SVid_290_Het_57p_TRANSLOC;UNBAL	1	.	.	26/26
chr1	50200267	50200342	chr7	138063161	138063236	SVid_3783_Het_57p_INV_TRANSLOC;UNBAL	1	.	.	4/4
chr1	50276958	50277107	chr5	136238930	136239079	SVid_410_Het_p18_INV_TRANSLOC;UNBAL	1	.	.	3/3
chr1	50440880	50440955	chr2	59484575	59484650	SVid_2269_Het_57p_INV_TRANSLOC;UNBAL	1	.	.	4/4
chr1	50463509	50463584	chr16	10784988	10785063	SVid_1436_Het_57p_TRANSLOC;UNBAL	1	.	.	15/15
chr1	50484250	50484325	chr2	167974407	167974482	SVid_2270_Het_57p_INV_TRANSLOC;UNBAL	1	.	.	6/6
chr1	50529472	50529547	chr5	51688001	51688076	SVid_3225_Het_57p_INV_TRANSLOC;UNBAL	1	.	.	22/22
chr1	50644061	50644136	chr17	77840899	77840974	SVid_1661_Het_57p_TRANSLOC;UNBAL	1	.	.	7/7
chr1	50644061	50644136	chr18	60338210	60338285	SVid_1988_Het_57p_TRANSLOC;UNBAL	1	.	.	11/11
chr1	50644061	50644136	chrX	114608204	114608279	SVid_4816_Het_57p_INV_TRANSLOC;UNBAL	1	.	.	14/14
chr1	50781316	50781391	chr11	102457725	102457800	SVid_34_Het_57p_TRANSLOC;UNBAL	1	.	.	56/56
chr1	50806189	50806377	chr3	30031363	30031521	SVid_325_Het_p18_TRANSLOC;UNBAL	1	.	.	3/3
chr1	50871310	50871385	chr10	98742225	98742300	SVid_49_Het_57p_TRANSLOC;UNBAL	1	.	.	20/20
chr1	51342276	51342351	chr13	54951674	54951749	SVid_820_Het_57p_TRANSLOC;UNBAL	1	.	.	66/66
chr1	51346206	51346355	chr9	112557898	112558047	SVid_697_Het_p25_INV_TRANSLOC;UNBAL	1	.	.	3/3
chr1	51558806	51558881	chrX	97481954	97482029	SVid_4817_Het_57p_TRANSLOC;UNBAL	1	.	.	3/3
chr1	51640726	51641218	chr5	65319413	65319652	SVid_502_Het_p25_INV_TRANSLOC;UNBAL	1	.	.	9/9
chr1	51640808	51641205	chr5	65312994	65313162	SVid_503_Het_p25_INV_TRANSLOC;UNBAL	1	.	.	4/4
chr1	51641197	51641511	chr5	65262607	65262967	SVid_411_Het_p18_INV_TRANSLOC;UNBAL	1	.	.	9/9
chr1	51641197	51641692	chr5	65262594	65263171	SVid_504_Het_p25_INV_TRANSLOC;UNBAL	1	.	.	18/18
chr1	51665533	51665608	chr4	25532494	25532569	SVid_2892_Het_57p_INV_TRANSLOC;UNBAL	1	.	.	3/3
chr1	51682150	51682225	chr2	84693158	84693233	SVid_2271_Het_57p_TRANSLOC;UNBAL	1	.	.	16/16
chr1	51683275	51683434	chr18	85871151	85871340	SVid_231_Het_p18_INV_TRANSLOC;UNBAL	1	.	.	3/3
chr1	51698354	51698542	chr6	28149499	28149685	SVid_555_Het_p25_TRANSLOC;UNBAL	1	.	.	3/3
chr1	51854421	51854496	chr15	33024016	33024091	SVid_1235_Het_57p_INV_TRANSLOC;UNBAL	1	.	.	99/99
chr1	51860817	51860892	chr3	15396737	15396812	SVid_2627_Het_57p_INV_TRANSLOC;UNBAL	1	.	.	8/8
chr1	51900540	51900615	chr15	76698357	76698432	SVid_1236_Het_57p_INV_TRANSLOC;UNBAL	1	.	.	80/80
chr1	51907331	51907406	chr7	48069562	48069637	SVid_3784_Het_57p_TRANSLOC;UNBAL	1	.	.	18/18
chr1	51941039	51941114	chr3	29287734	29287809	SVid_2629_Het_57p_INV_TRANSLOC;UNBAL	1	.	.	12/12
chr1	51943856	51944060	chr9	107595342	107596040	SVid_698_Het_p25_INV_TRANSLOC;BAL	1	.	.	12/12
chr1	51943862	51944036	chr9	107595581	107596072	SVid_574_Het_p18_INV_TRANSLOC;UNBAL	1	.	.	5/5
chr1	51943862	51944058	chr9	107595328	107596011	SVid_573_Het_p18_INV_TRANSLOC;BAL	1	.	.	7/7
chr1	51943883	51944060	chr9	107595080	107595592	SVid_699_Het_p25_INV_TRANSLOC;UNBAL	0.888888888888889	.	.	8/9
chr1	51980734	51980809	chr9	82188992	82189067	SVid_4482_Het_57p_TRANSLOC;UNBAL	1	.	.	22/22
chr1	52006126	52006214	chr4	151164116	151164191	SVid_2893_Het_57p_INV_TRANSLOC;UNBAL	1	.	.	8/8
chr1	52049718	52049793	chr14	28019009	28019084	SVid_1034_Het_57p_INV_TRANSLOC;UNBAL	1	.	.	38/38
chr1	52111212	52111287	chr8	84128231	84128306	SVid_4121_Het_57p_INV_TRANSLOC;UNBAL	1	.	.	15/15
chr1	52143778	52143853	chr7	52522029	52522104	SVid_3785_Het_57p_INV_TRANSLOC;UNBAL	1	.	.	40/40
chr1	52146139	52146214	chr11	51881574	51881649	SVid_291_Het_57p_TRANSLOC;UNBAL	1	.	.	13/13
chr1	52155411	52155486	chr4	37609924	37609999	SVid_2894_Het_57p_TRANSLOC;UNBAL	1	.	.	25/25
chr1	52156159	52156248	chr5	24783355	24783430	SVid_3226_Het_57p_TRANSLOC;UNBAL	1	.	.	95/95
chr1	52238840	52238989	chr3	91755918	91756067	SVid_326_Het_p18_INV_TRANSLOC;UNBAL	1	.	.	3/3
chr1	52405171	52405246	chr10	60825951	60826026	SVid_50_Het_57p_TRANSLOC;UNBAL	1	.	.	13/13
chr1	52413562	52413637	chr16	71476807	71476882	SVid_1438_Het_57p_INV_TRANSLOC;UNBAL	1	.	.	9/9
chr1	52590113	52594113	chr14	59823343	59823418	SVid_1035_Het_57p_INV_TRANSLOC;UNBAL	1	.	.	3/3
chr1	52611835	52612064	chr4	29717598	29717761	SVid_442_Het_p25_INV_TRANSLOC;UNBAL	1	.	.	3/3
chr1	52637230	52637309	chr17	87573078	87573158	SVid_216_Het_57p_INV_TRANSLOC;UNBAL	1	.	.	8/8
chr1	52646058	52646133	chr8	87901198	87901273	SVid_4122_Het_57p_INV_TRANSLOC;UNBAL	1	.	.	19/19
chr1	52665482	52665744	chr14	32087793	32087966	SVid_128_Het_p18_INV_TRANSLOC;UNBAL	1	.	.	3/3
chr1	52665487	52665782	chr14	32087811	32087979	SVid_168_Het_p25_INV_TRANSLOC;UNBAL	1	.	.	4/4
chr1	52678515	52678718	chr18	30808242	30808599	SVid_284_Het_p25_TRANSLOC;UNBAL	1	.	.	4/4
chr1	52680389	52680464	chr7	118244832	118244907	SVid_3786_Het_57p_INV_TRANSLOC;UNBAL	1	.	.	33/33
chr1	52691271	52691346	chr2	27905635	27905710	SVid_2272_Het_57p_TRANSLOC;UNBAL	1	.	.	55/55
chr1	52775066	52775168	chr7	44699623	44699698	SVid_3787_Het_57p_INV_TRANSLOC;UNBAL	1	.	.	47/47
chr1	52812736	52812811	chr19	3944122	3944201	SVid_2115_Het_57p_INV_TRANSLOC;UNBAL	1	.	.	39/39
chr1	52893965	52894119	chr8	86439444	86439664	SVid_640_Het_p25_INV_TRANSLOC;UNBAL	1	.	.	5/5
chr1	52933753	52933902	chr11	49284557	49284706	SVid_41_Het_p25_TRANSLOC;UNBAL	1	.	.	3/3
chr1	52942195	52942270	chr7	99586025	99586104	SVid_3789_Het_57p_INV_TRANSLOC;UNBAL	1	.	.	31/31
chr1	52999539	52999614	chr4	81571315	81571390	SVid_2895_Het_57p_TRANSLOC;UNBAL	1	.	.	3/3
chr1	53117560	53117635	chr4	142877601	142877676	SVid_2896_Het_57p_TRANSLOC;UNBAL	1	.	.	17/17
chr1	53173076	53173151	chr16	32718631	32718706	SVid_1439_Het_57p_TRANSLOC;UNBAL	1	.	.	10/10
chr1	53286731	53286806	chr2	136994716	136994791	SVid_2273_Het_57p_TRANSLOC;UNBAL	1	.	.	3/3
chr1	53368936	53369011	chr18	34932147	34932222	SVid_1989_Het_57p_INV_TRANSLOC;UNBAL	1	.	.	33/33
chr1	53515171	53515246	chr14	17303353	17303428	SVid_1036_Het_57p_INV_TRANSLOC;UNBAL	1	.	.	10/10
chr1	53541174	53541323	chr3	47184513	47184662	SVid_396_Het_p25_TRANSLOC;UNBAL	1	.	.	3/3
chr1	53560847	53560922	chr9	121451640	121451716	SVid_4483_Het_57p_TRANSLOC;UNBAL	1	.	.	6/6
chr1	53619245	53619413	chr5	54967919	54968296	SVid_505_Het_p25_TRANSLOC;UNBAL	1	.	.	4/4
chr1	53619342	53619491	chr18	51717192	51717480	SVid_232_Het_p18_TRANSLOC;UNBAL	1	.	.	3/3
chr1	53657814	53657889	chr6	52934650	52934725	SVid_3505_Het_57p_TRANSLOC;UNBAL	1	.	.	3/3
chr1	53749586	53749661	chr5	136982784	136982859	SVid_3227_Het_57p_INV_TRANSLOC;UNBAL	1	.	.	3/3
chr1	53849480	53849976	chrX	101448389	101448568	SVid_612_Het_p18_INV_TRANSLOC;UNBAL	1	.	.	8/8
chr1	53849959	53850196	chrX	101429734	101429891	SVid_613_Het_p18_INV_TRANSLOC;UNBAL	1	.	.	4/4
chr1	53849959	53850225	chrX	101429736	101429903	SVid_737_Het_p25_INV_TRANSLOC;UNBAL	1	.	.	4/4
chr1	53849959	53850186	chrX	101437244	101437493	SVid_739_Het_p25_INV_TRANSLOC;UNBAL	1	.	.	6/6
chr1	53849959	53850322	chrX	101430494	101430691	SVid_738_Het_p25_INV_TRANSLOC;UNBAL	1	.	.	9/9
chr1	54028899	54028974	chr3	9534931	9535006	SVid_2631_Het_57p_INV_TRANSLOC;UNBAL	1	.	.	3/3
chr1	54105737	54106072	chr15	29331383	29331556	SVid_203_Het_p25_INV_TRANSLOC;UNBAL	1	.	.	4/4
chr1	54197142	54197217	chr11	83441357	83441432	SVid_293_Het_57p_INV_TRANSLOC;UNBAL	1	.	.	76/76
chr1	54316477	54316552	chr5	6035197	6035272	SVid_3228_Het_57p_INV_TRANSLOC;UNBAL	1	.	.	3/3
chr1	54350310	54350385	chr10	118033565	118033640	SVid_52_Het_57p_INV_TRANSLOC;UNBAL	1	.	.	52/52
chr1	54382945	54383020	chr13	57229324	57229399	SVid_822_Het_57p_TRANSLOC;UNBAL	1	.	.	15/15
chr1	54413087	54413276	chr5	50532510	50532729	SVid_506_Het_p25_INV_TRANSLOC;UNBAL	1	.	.	3/3
chr1	54456816	54456891	chr12	84534143	84534218	SVid_614_Het_57p_TRANSLOC;UNBAL	1	.	.	80/80
chr1	54457808	54457883	chr7	122337634	122337709	SVid_3791_Het_57p_INV_TRANSLOC;UNBAL	1	.	.	18/18
chr1	54618983	54619132	chr8	122799812	122799994	SVid_529_Het_p18_TRANSLOC;UNBAL	1	.	.	3/3
chr1	54618983	54619164	chr8	122799817	122800009	SVid_641_Het_p25_TRANSLOC;UNBAL	1	.	.	3/3
chr1	54771154	54771362	chr10	119236359	119236522	SVid_5_Het_p25_INV_TRANSLOC;UNBAL	1	.	.	3/3
chr1	54927082	54927157	chr7	131133678	131133753	SVid_3793_Het_57p_TRANSLOC;UNBAL	1	.	.	5/5
chr1	55011562	55011637	chr12	114964860	114964935	SVid_615_Het_57p_INV_TRANSLOC;UNBAL	1	.	.	3/3
chr1	55025208	55025283	chr9	123184558	123184633	SVid_4484_Het_57p_INV_TRANSLOC;UNBAL	1	.	.	10/10
chr1	55045762	55045946	chr6	124980849	124981069	SVid_556_Het_p25_TRANSLOC;UNBAL	1	.	.	4/4
chr1	55077421	55077496	chr15	103345406	103345481	SVid_1237_Het_57p_INV_TRANSLOC;UNBAL	1	.	.	30/30
chr1	55091715	55092182	chr12	51681400	51681574	SVid_88_Het_p25_TRANSLOC;UNBAL	1	.	.	8/8
chr1	55097472	55097547	chr11	116286815	116287218	SVid_294_Het_57p_TRANSLOC;UNBAL	1	.	.	17/17
chr1	55103408	55103483	chr7	127018916	127018991	SVid_3794_Het_57p_INV_TRANSLOC;UNBAL	1	.	.	24/24
chr1	55162478	55162553	chr7	25243304	25243379	SVid_3795_Het_57p_TRANSLOC;UNBAL	1	.	.	26/26
chr1	55222396	55222545	chr5	20333499	20333648	SVid_412_Het_p18_INV_TRANSLOC;UNBAL	1	.	.	3/3
chr1	55236675	55236750	chr10	80673850	80673925	SVid_53_Het_57p_INV_TRANSLOC;UNBAL	1	.	.	13/13
chr1	55366573	55366745	chr17	37362196	37362498	SVid_211_Het_p18_INV_TRANSLOC;UNBAL	1	.	.	3/3
chr1	55389005	55389080	chr12	39624243	39624318	SVid_616_Het_57p_TRANSLOC;UNBAL	1	.	.	3/3
chr1	55475456	55475531	chr16	27206166	27206241	SVid_1440_Het_57p_TRANSLOC;UNBAL	1	.	.	5/5
chr1	55498773	55498848	chr2	169900014	169900089	SVid_2274_Het_57p_INV_TRANSLOC;UNBAL	1	.	.	15/15
chr1	55518437	55518855	chr5	55952824	55953088	SVid_413_Het_p18_INV_TRANSLOC;UNBAL	1	.	.	5/5
chr1	55570592	55570929	chr19	42112987	42113174	SVid_313_Het_p25_INV_TRANSLOC;UNBAL	1	.	.	5/5
chr1	55570637	55571055	chr19	42112982	42113403	SVid_252_Het_p18_INV_TRANSLOC;UNBAL	1	.	.	3/3
chr1	55598340	55598415	chr3	71864402	71864477	SVid_2632_Het_57p_TRANSLOC;UNBAL	1	.	.	59/59
chr1	55622915	55622990	chr4	55350554	55350629	SVid_2897_Het_57p_TRANSLOC;UNBAL	1	.	.	8/8
chr1	55772988	55773153	chr2	116145540	116145706	SVid_273_Het_p18_INV_TRANSLOC;UNBAL	1	.	.	3/3
chr1	55797169	55797318	chr5	14242311	14242460	SVid_414_Het_p18_TRANSLOC;UNBAL	1	.	.	4/4
chr1	55852505	55852580	chr5	113027973	113028048	SVid_3229_Het_57p_INV_TRANSLOC;UNBAL	1	.	.	21/21
chr1	55926222	55926297	chr18	3965897	3965972	SVid_1990_Het_57p_TRANSLOC;UNBAL	1	.	.	9/9
chr1	55938456	55938727	chr19	60029190	60029595	SVid_314_Het_p25_TRANSLOC;UNBAL	1	.	.	8/8
chr1	55938462	55938734	chr19	60029190	60029396	SVid_253_Het_p18_TRANSLOC;UNBAL	1	.	.	7/7
chr1	55975680	55976345	chrX	105087084	105087277	SVid_614_Het_p18_INV_TRANSLOC;BAL	1	.	.	7/7
chr1	56031784	56032107	chr8	64370973	64371302	SVid_530_Het_p18_TRANSLOC;UNBAL	1	.	.	4/4
chr1	56031792	56031966	chr10	5377049	5377495	SVid_6_Het_p18_INV_TRANSLOC;UNBAL	1	.	.	3/3
chr1	56053930	56054079	chr6	7258932	7259081	SVid_557_Het_p25_INV_TRANSLOC;UNBAL	1	.	.	3/3
chr1	56072860	56072935	chr6	136639816	136639891	SVid_3507_Het_57p_TRANSLOC;UNBAL	1	.	.	4/4
chr1	56091527	56091720	chr2	173469407	173469942	SVid_341_Het_p25_TRANSLOC;UNBAL	1	.	.	6/6
chr1	56098479	56098806	chr2	123591360	123591572	SVid_342_Het_p25_TRANSLOC;UNBAL	1	.	.	10/10
chr1	56098637	56099148	chr2	123591370	123591580	SVid_274_Het_p18_TRANSLOC;UNBAL	1	.	.	10/10
chr1	56099393	56099590	chr19	22442466	22442666	SVid_315_Het_p25_INV_TRANSLOC;UNBAL	1	.	.	4/4
chr1	56099393	56099575	chr13	97130458	97130677	SVid_102_Het_p18_TRANSLOC;UNBAL	1	.	.	4/4
chr1	56099602	56099796	chr13	97135550	97135816	SVid_103_Het_p18_TRANSLOC;UNBAL	1	.	.	5/5
chr1	56106854	56106929	chr7	141972935	141973010	SVid_485_Het_57p_TRANSLOC;UNBAL	1	.	.	3/3
chr1	56165034	56165109	chr6	74088441	74088516	SVid_3508_Het_57p_INV_TRANSLOC;UNBAL	1	.	.	8/8
chr1	56309186	56309466	chr16	10485889	10486051	SVid_175_Het_p18_TRANSLOC;UNBAL	1	.	.	3/3
chr1	56369701	56369799	chr15	85838915	85838990	SVid_1238_Het_57p_TRANSLOC;UNBAL	1	.	.	17/17
chr1	56466941	56467016	chr14	81796829	81796905	SVid_1040_Het_57p_TRANSLOC;UNBAL	1	.	.	5/5
chr1	56466941	56467016	chr3	21007628	21007703	SVid_2633_Het_57p_TRANSLOC;UNBAL	1	.	.	6/6
chr1	56466941	56467016	chr19	12152433	12152508	SVid_2116_Het_57p_TRANSLOC;UNBAL	1	.	.	3/3
chr1	56466941	56467016	chr14	45019570	45019645	SVid_1039_Het_57p_TRANSLOC;UNBAL	1	.	.	6/6
chr1	56646700	56646775	chr5	79354991	79355066	SVid_3230_Het_57p_TRANSLOC;UNBAL	1	.	.	27/27
chr1	56709189	56709338	chr5	132430573	132430722	SVid_507_Het_p25_TRANSLOC;UNBAL	1	.	.	3/3
chr1	56796189	56796264	chr5	7549670	7549747	SVid_3231_Het_57p_INV_TRANSLOC;UNBAL	1	.	.	3/3
chr1	56885348	56885423	chr13	51927039	51927114	SVid_824_Het_57p_TRANSLOC;UNBAL	1	.	.	13/13
chr1	56939305	56939389	chr14	119965243	119965318	SVid_1041_Het_57p_TRANSLOC;UNBAL	1	.	.	98/98
chr1	56978027	56978102	chr12	112127564	112127639	SVid_617_Het_57p_INV_TRANSLOC;UNBAL	1	.	.	21/21
chr1	57068393	57068468	chr7	38047142	38047217	SVid_3797_Het_57p_INV_TRANSLOC;UNBAL	1	.	.	4/4
chr1	57222633	57222895	chr4	71967532	71967729	SVid_443_Het_p25_TRANSLOC;UNBAL	1	.	.	7/7
chr1	57222635	57222887	chr4	71967530	71967702	SVid_365_Het_p18_TRANSLOC;UNBAL	1	.	.	3/3
chr1	57223541	57223621	chr13	118386639	118386714	SVid_91_Het_57p_INV_TRANSLOC;UNBAL	1	.	.	3/3
chr1	57223543	57223619	chr16	32702426	32702501	SVid_1442_Het_57p_TRANSLOC;UNBAL	1	.	.	3/3
chr1	57223543	57223622	chr7	131555265	131555340	SVid_3798_Het_57p_TRANSLOC;UNBAL	1	.	.	3/3
chr1	57223545	57223623	chr5	122912824	122912899	SVid_3233_Het_57p_TRANSLOC;UNBAL	1	.	.	3/3
chr1	57223545	57223622	chr3	107101935	107102010	SVid_337_Het_57p_INV_TRANSLOC;UNBAL	1	.	.	3/3
chr1	57223548	57223624	chr5	118027577	118027652	SVid_406_Het_57p_INV_TRANSLOC;UNBAL	1	.	.	3/3
chr1	57223548	57223624	chr10	81414124	81414199	SVid_4_Het_57p_TRANSLOC;UNBAL	1	.	.	3/3
chr1	57246756	57246905	chr2	166536319	166536468	SVid_343_Het_p25_INV_TRANSLOC;UNBAL	1	.	.	3/3
chr1	57296176	57296268	chr2	161561601	161561676	SVid_293_Het_57p_INV_TRANSLOC;UNBAL	1	.	.	41/41
chr1	57310980	57311173	chr8	111408081	111408543	SVid_531_Het_p18_TRANSLOC;UNBAL	1	.	.	8/8
chr1	57310982	57311173	chr8	111408205	111408571	SVid_642_Het_p25_TRANSLOC;UNBAL	1	.	.	6/6
chr1	57558048	57558123	chr11	120012320	120012395	SVid_296_Het_57p_INV_TRANSLOC;UNBAL	1	.	.	11/11
chr1	57657123	57657198	chr2	23384478	23384553	SVid_2276_Het_57p_INV_TRANSLOC;UNBAL	1	.	.	4/4
chr1	57689072	57689221	chrX	70982728	70982877	SVid_740_Het_p25_INV_TRANSLOC;UNBAL	1	.	.	3/3
chr1	57706915	57706990	chr11	78671129	78671204	SVid_297_Het_57p_INV_TRANSLOC;UNBAL	1	.	.	8/8
chr1	57733409	57733558	chr11	65963873	65964022	SVid_42_Het_p25_INV_TRANSLOC;UNBAL	1	.	.	3/3
chr1	57778720	57778835	chr12	111028108	111028183	SVid_65_Het_57p_INV_TRANSLOC;UNBAL	1	.	.	34/34
chr1	57942774	57942852	chr7	104757274	104757349	SVid_3799_Het_57p_INV_TRANSLOC;UNBAL	1	.	.	6/6
chr1	57948964	57949039	chr2	57725245	57725343	SVid_2277_Het_57p_INV_TRANSLOC;UNBAL	1	.	.	19/19
chr1	58083574	58083649	chrX	66570724	66570799	SVid_4818_Het_57p_TRANSLOC;UNBAL	1	.	.	13/13
chr1	58086730	58086805	chr17	24645519	24645594	SVid_1666_Het_57p_TRANSLOC;UNBAL	1	.	.	42/42
chr1	58088634	58088709	chr14	23712187	23712262	SVid_1042_Het_57p_INV_TRANSLOC;UNBAL	1	.	.	3/3
chr1	58115765	58115840	chr12	8467830	8467905	SVid_618_Het_57p_TRANSLOC;UNBAL	1	.	.	9/9
chr1	58143449	58143682	chr2	166779612	166779761	SVid_275_Het_p18_TRANSLOC;UNBAL	1	.	.	4/4
chr1	58146695	58146770	chr8	69415151	69415226	SVid_4128_Het_57p_TRANSLOC;UNBAL	1	.	.	13/13
chr1	58211202	58211277	chr12	4083358	4083433	SVid_619_Het_57p_TRANSLOC;UNBAL	1	.	.	21/21
chr1	58212106	58212181	chr7	100536333	100536408	SVid_3800_Het_57p_INV_TRANSLOC;UNBAL	1	.	.	22/22
chr1	58330268	58330454	chr18	70543155	70543365	SVid_285_Het_p25_TRANSLOC;UNBAL	1	.	.	3/3
chr1	58357537	58357612	chr15	27630549	27630624	SVid_1240_Het_57p_INV_TRANSLOC;UNBAL	1	.	.	8/8
chr1	58390750	58390909	chr15	79944213	79944437	SVid_157_Het_p18_TRANSLOC;UNBAL	1	.	.	4/4
chr1	58392832	58392907	chr8	80873281	80873356	SVid_4129_Het_57p_TRANSLOC;UNBAL	1	.	.	44/44
chr1	58405684	58405978	chr3	143707501	143708013	SVid_328_Het_p18_INV_TRANSLOC;UNBAL	1	.	.	7/7
chr1	58405712	58406003	chr3	143707486	143707784	SVid_397_Het_p25_INV_TRANSLOC;UNBAL	1	.	.	5/5
chr1	58556097	58556246	chr2	166847569	166847718	SVid_344_Het_p25_INV_TRANSLOC;UNBAL	1	.	.	3/3
chr1	58606323	58606398	chr6	124003198	124003278	SVid_3510_Het_57p_TRANSLOC;UNBAL	1	.	.	3/3
chr1	58642811	58642886	chr3	89660717	89660794	SVid_2635_Het_57p_INV_TRANSLOC;UNBAL	1	.	.	13/13
chr1	58647374	58647449	chr4	132903439	132903514	SVid_2899_Het_57p_INV_TRANSLOC;UNBAL	1	.	.	9/9
chr1	58652088	58652163	chr5	109698445	109698520	SVid_407_Het_57p_INV_TRANSLOC;UNBAL	1	.	.	3/3
chr1	58652088	58652163	chr6	48586147	48586222	SVid_439_Het_57p_TRANSLOC;UNBAL	1	.	.	3/3
chr1	58697132	58697491	chr4	39958081	39958241	SVid_444_Het_p25_INV_TRANSLOC;BAL	1	.	.	4/4
chr1	58697409	58697725	chr13	115896324	115896494	SVid_104_Het_p18_TRANSLOC;UNBAL	1	.	.	5/5
chr1	58711855	58711930	chr2	150955656	150955731	SVid_2278_Het_57p_INV_TRANSLOC;UNBAL	1	.	.	13/13
chr1	58746717	58746798	chr7	63984373	63984448	SVid_3801_Het_57p_INV_TRANSLOC;UNBAL	1	.	.	15/15
chr1	58763292	58763469	chr7	128511253	128511764	SVid_490_Het_p18_INV_TRANSLOC;BAL	1	.	.	9/9
chr1	58770557	58770643	chr5	77013061	77013136	SVid_3234_Het_57p_INV_TRANSLOC;UNBAL	1	.	.	62/62
chr1	58780435	58780510	chr8	126275770	126275848	SVid_574_Het_57p_INV_TRANSLOC;UNBAL	1	.	.	25/25
chr1	58785532	58785607	chr7	27384535	27384610	SVid_3802_Het_57p_TRANSLOC;UNBAL	1	.	.	85/85
chr1	58789436	58789511	chr6	89736865	89736940	SVid_3511_Het_57p_INV_TRANSLOC;UNBAL	1	.	.	3/3
chr1	58796097	58796246	chr11	98383107	98383256	SVid_34_Het_p18_INV_TRANSLOC;UNBAL	1	.	.	3/3
chr1	58838033	58838108	chr7	89383215	89383290	SVid_3803_Het_57p_INV_TRANSLOC;UNBAL	1	.	.	8/8
chr1	59174973	59175048	chr8	104534191	104534266	SVid_4130_Het_57p_TRANSLOC;UNBAL	1	.	.	81/81
chr1	59202172	59202247	chr10	81079980	81080055	SVid_56_Het_57p_TRANSLOC;UNBAL	1	.	.	44/44
chr1	59226320	59226487	chr2	115712111	115712453	SVid_276_Het_p18_TRANSLOC;UNBAL	1	.	.	4/4
chr1	59226325	59226499	chr14	63267541	63267838	SVid_129_Het_p18_TRANSLOC;UNBAL	1	.	.	3/3
chr1	59233878	59233953	chr14	122100349	122100424	SVid_1043_Het_57p_TRANSLOC;UNBAL	1	.	.	8/8
chr1	59304717	59304866	chr5	145000752	145000901	SVid_508_Het_p25_INV_TRANSLOC;UNBAL	1	.	.	3/3
chr1	59337398	59337490	chr5	38517621	38517696	SVid_3235_Het_57p_INV_TRANSLOC;UNBAL	1	.	.	38/38
chr1	59348937	59349012	chr6	125236884	125236959	SVid_3512_Het_57p_TRANSLOC;UNBAL	1	.	.	4/4
chr1	59406174	59406249	chr17	34713615	34713690	SVid_1668_Het_57p_TRANSLOC;UNBAL	1	.	.	4/4
chr1	59468054	59468641	chr4	60433160	60433317	SVid_445_Het_p25_TRANSLOC;BAL	1	.	.	4/4
chr1	59468056	59468131	chr7	87582739	87582814	SVid_3804_Het_57p_TRANSLOC;UNBAL	1	.	.	31/31
chr1	59489076	59489151	chr5	58607463	58607538	SVid_3236_Het_57p_TRANSLOC;UNBAL	1	.	.	60/60
chr1	59512289	59512364	chr15	103258142	103258217	SVid_1242_Het_57p_TRANSLOC;UNBAL	1	.	.	5/5
chr1	59518021	59518096	chr16	92338362	92338437	SVid_1444_Het_57p_INV_TRANSLOC;UNBAL	1	.	.	3/3
chr1	59573890	59573965	chr2	33454136	33454211	SVid_2279_Het_57p_TRANSLOC;UNBAL	1	.	.	3/3
chr1	59598816	59598891	chr9	116127430	116127505	SVid_4486_Het_57p_TRANSLOC;UNBAL	1	.	.	38/38
chr1	59615807	59615882	chr4	124303649	124303733	SVid_2900_Het_57p_INV_TRANSLOC;UNBAL	1	.	.	34/34
chr1	59643505	59643580	chr7	46555420	46555495	SVid_3805_Het_57p_INV_TRANSLOC;UNBAL	1	.	.	110/110
chr1	59729955	59730030	chr5	20706471	20706546	SVid_3237_Het_57p_TRANSLOC;UNBAL	1	.	.	8/8
chr1	59753353	59753869	chr11	97095545	97095697	SVid_35_Het_p18_TRANSLOC;UNBAL	1	.	.	3/3
chr1	59891847	59891922	chr6	62355097	62355172	SVid_3514_Het_57p_INV_TRANSLOC;UNBAL	1	.	.	4/4
chr1	59893475	59893550	chr18	38300232	38300331	SVid_1992_Het_57p_INV_TRANSLOC;UNBAL	1	.	.	49/49
chr1	59899213	59899288	chr5	52135594	52135669	SVid_3238_Het_57p_INV_TRANSLOC;UNBAL	1	.	.	7/7
chr1	59913183	59913258	chr6	86528379	86528457	SVid_440_Het_57p_TRANSLOC;UNBAL	1	.	.	4/4
chr1	60000471	60000546	chr5	88709224	88709299	SVid_3239_Het_57p_TRANSLOC;UNBAL	1	.	.	4/4
chr1	60003633	60003708	chr17	31216315	31216390	SVid_1670_Het_57p_INV_TRANSLOC;UNBAL	1	.	.	4/4
chr1	60025160	60025235	chr6	53153680	53153755	SVid_3515_Het_57p_TRANSLOC;UNBAL	1	.	.	55/55
chr1	60026388	60026463	chr4	123967127	123967202	SVid_2901_Het_57p_TRANSLOC;UNBAL	1	.	.	15/15
chr1	60037752	60037827	chr12	17748118	17748193	SVid_620_Het_57p_TRANSLOC;UNBAL	1	.	.	15/15
chr1	60097466	60097541	chr4	138044681	138044756	SVid_2902_Het_57p_TRANSLOC;UNBAL	1	.	.	19/19
chr1	60100668	60100743	chr5	136982780	136982861	SVid_408_Het_57p_INV_TRANSLOC;UNBAL	1	.	.	4/4
chr1	60176185	60176260	chr2	70781959	70782041	SVid_2280_Het_57p_TRANSLOC;UNBAL	1	.	.	3/3
chr1	60183152	60183227	chr13	104709820	104709895	SVid_826_Het_57p_INV_TRANSLOC;UNBAL	1	.	.	6/6
chr1	60183903	60183978	chr2	163336370	163336445	SVid_2281_Het_57p_TRANSLOC;UNBAL	1	.	.	13/13
chr1	60190999	60191074	chr11	79131893	79131968	SVid_298_Het_57p_TRANSLOC;UNBAL	1	.	.	4/4
chr1	60398097	60398451	chr3	116722385	116722787	SVid_329_Het_p18_TRANSLOC;UNBAL	1	.	.	5/5
chr1	60399585	60399678	chr2	22002939	22004678	SVid_2282_Het_57p_TRANSLOC;UNBAL	1	.	.	15/15
chr1	60399585	60399665	chr7	41172591	41174330	SVid_3806_Het_57p_TRANSLOC;UNBAL	1	.	.	25/25
chr1	60399589	60399664	chr2	82431160	82431235	SVid_2283_Het_57p_TRANSLOC;UNBAL	1	.	.	3/3
chr1	60519881	60519956	chr11	62456978	62457053	SVid_299_Het_57p_TRANSLOC;UNBAL	1	.	.	47/47
chr1	60555486	60555646	chr4	62896435	62896871	SVid_366_Het_p18_INV_TRANSLOC;UNBAL	1	.	.	4/4
chr1	60689432	60689507	chr10	100257814	100257889	SVid_6_Het_57p_TRANSLOC;UNBAL	1	.	.	20/20
chr1	60709128	60709423	chr7	113424091	113424240	SVid_491_Het_p18_INV_TRANSLOC;UNBAL	1	.	.	3/3
chr1	60780224	60780396	chr11	14390124	14390330	SVid_43_Het_p25_TRANSLOC;UNBAL	1	.	.	3/3
chr1	60896166	60896539	chrX	84159826	84160000	SVid_741_Het_p25_INV_TRANSLOC;UNBAL	1	.	.	3/3
chr1	60928295	60928831	chr11	81567661	81567836	SVid_36_Het_p18_INV_TRANSLOC;UNBAL	1	.	.	5/5
chr1	60928530	60928787	chr11	58412298	58412465	SVid_37_Het_p18_TRANSLOC;UNBAL	1	.	.	3/3
chr1	61069126	61069298	chr2	103889839	103890208	SVid_346_Het_p25_TRANSLOC;UNBAL	0.8	.	.	4/5
chr1	61185188	61185394	chr4	23851598	23851752	SVid_446_Het_p25_TRANSLOC;UNBAL	1	.	.	3/3
chr1	61209446	61209521	chr18	28610893	28610968	SVid_1993_Het_57p_INV_TRANSLOC;UNBAL	1	.	.	6/6
chr1	61302398	61302473	chr4	115200673	115200748	SVid_2903_Het_57p_TRANSLOC;UNBAL	1	.	.	10/10
chr1	61302398	61302473	chr2	26763724	26763799	SVid_2284_Het_57p_INV_TRANSLOC;UNBAL	1	.	.	9/9
chr1	61340132	61340281	chr5	94001876	94002025	SVid_509_Het_p25_TRANSLOC;UNBAL	1	.	.	3/3
chr1	61347879	61347958	chr7	29006921	29006996	SVid_3807_Het_57p_TRANSLOC;UNBAL	1	.	.	6/6
chr1	61368561	61368636	chr3	10847300	10847375	SVid_2636_Het_57p_TRANSLOC;UNBAL	1	.	.	3/3
chr1	61399632	61399707	chr4	126117434	126117509	SVid_2904_Het_57p_TRANSLOC;UNBAL	1	.	.	65/65
chr1	61496657	61496732	chr10	42277905	42277980	SVid_7_Het_57p_INV_TRANSLOC;UNBAL	1	.	.	3/3
chr1	61497817	61497892	chr9	66639840	66639915	SVid_4487_Het_57p_TRANSLOC;UNBAL	1	.	.	3/3
chr1	61599035	61599377	chrX	14818029	14818245	SVid_742_Het_p25_TRANSLOC;UNBAL	1	.	.	5/5
chr1	61676098	61676405	chr7	39629116	39629282	SVid_492_Het_p18_TRANSLOC;UNBAL	1	.	.	4/4
chr1	61702626	61703064	chr6	82374544	82374935	SVid_453_Het_p18_TRANSLOC;UNBAL	1	.	.	18/18
chr1	61702628	61702936	chr6	82374300	82374942	SVid_558_Het_p25_TRANSLOC;UNBAL	1	.	.	6/6
chr1	61985896	61986045	chr3	135190830	135190979	SVid_331_Het_p18_INV_TRANSLOC;UNBAL	1	.	.	3/3
chr1	62001059	62001134	chr8	89147922	89147997	SVid_4131_Het_57p_INV_TRANSLOC;UNBAL	1	.	.	37/37
chr1	62015266	62015415	chr12	9572244	9572393	SVid_89_Het_p25_INV_TRANSLOC;UNBAL	1	.	.	3/3
chr1	62090819	62090968	chr5	60414016	60414165	SVid_510_Het_p25_TRANSLOC;UNBAL	1	.	.	3/3
chr1	62189514	62189589	chr5	123132803	123132878	SVid_3240_Het_57p_TRANSLOC;UNBAL	1	.	.	4/4
chr1	62212813	62212888	chr7	28702992	28703067	SVid_493_Het_57p_INV_TRANSLOC;UNBAL	1	.	.	3/3
chr1	62402487	62402675	chr12	27781803	27782027	SVid_78_Het_p18_TRANSLOC;UNBAL	1	.	.	5/5
chr1	62402493	62402642	chr12	27781869	27782018	SVid_90_Het_p25_TRANSLOC;UNBAL	1	.	.	3/3
chr1	62454888	62454963	chr8	92649052	92649127	SVid_4132_Het_57p_TRANSLOC;UNBAL	1	.	.	34/34
chr1	62706749	62706824	chr12	108441314	108441389	SVid_621_Het_57p_TRANSLOC;UNBAL	1	.	.	47/47
chr1	62716653	62716728	chr18	20620209	20620284	SVid_1994_Het_57p_INV_TRANSLOC;UNBAL	1	.	.	32/32
chr1	62748892	62748967	chr6	50539315	50539390	SVid_3516_Het_57p_INV_TRANSLOC;UNBAL	1	.	.	37/37
chr1	62796097	62796172	chr2	113444355	113444430	SVid_2285_Het_57p_TRANSLOC;UNBAL	1	.	.	36/36
chr1	63097314	63097389	chr17	48646556	48646631	SVid_1672_Het_57p_TRANSLOC;UNBAL	1	.	.	7/7
chr1	63116858	63116933	chr16	91598850	91598925	SVid_180_Het_57p_INV_TRANSLOC;UNBAL	1	.	.	40/40
chr1	63264160	63264235	chr5	112959389	112959464	SVid_3241_Het_57p_TRANSLOC;UNBAL	1	.	.	32/32
chr1	63307308	63307383	chr12	47376203	47376278	SVid_622_Het_57p_TRANSLOC;UNBAL	1	.	.	4/4
chr1	63307308	63307383	chr18	16803183	16803258	SVid_1995_Het_57p_INV_TRANSLOC;UNBAL	1	.	.	4/4
chr1	63307308	63307383	chr7	81410625	81410700	SVid_3809_Het_57p_INV_TRANSLOC;UNBAL	1	.	.	4/4
chr1	63329017	63329092	chr12	85825013	85825088	SVid_623_Het_57p_TRANSLOC;UNBAL	1	.	.	22/22
chr1	63340358	63340433	chr4	150676850	150676925	SVid_2906_Het_57p_TRANSLOC;UNBAL	1	.	.	5/5
chr1	63429590	63429665	chr11	116542590	116542665	SVid_300_Het_57p_TRANSLOC;UNBAL	1	.	.	57/57
chr1	63670528	63670619	chr13	5905310	5905385	SVid_92_Het_57p_TRANSLOC;UNBAL	1	.	.	4/4
chr1	63680731	63680806	chr12	87208745	87208820	SVid_624_Het_57p_INV_TRANSLOC;UNBAL	1	.	.	25/25
chr1	63787325	63787400	chr14	70815449	70815524	SVid_1045_Het_57p_INV_TRANSLOC;UNBAL	1	.	.	45/45
chr1	64008612	64008687	chr9	84790417	84790492	SVid_4488_Het_57p_INV_TRANSLOC;UNBAL	1	.	.	8/8
chr1	64120419	64120494	chr5	44101890	44101965	SVid_3242_Het_57p_TRANSLOC;UNBAL	1	.	.	7/7
chr1	64122067	64122142	chr10	80579221	80579296	SVid_57_Het_57p_INV_TRANSLOC;UNBAL	1	.	.	27/27
chr1	64204079	64204154	chr12	111759708	111759783	SVid_626_Het_57p_TRANSLOC;UNBAL	1	.	.	63/63
chr1	64321577	64321652	chr17	50529263	50529338	SVid_217_Het_57p_INV_TRANSLOC;UNBAL	1	.	.	3/3
chr1	64331531	64331606	chr13	57883874	57883949	SVid_93_Het_57p_TRANSLOC;UNBAL	1	.	.	4/4
chr1	64384087	64384162	chr11	79010610	79010685	SVid_301_Het_57p_INV_TRANSLOC;UNBAL	1	.	.	3/3
chr1	64384489	64384564	chr7	126702884	126702959	SVid_3810_Het_57p_TRANSLOC;UNBAL	1	.	.	4/4
chr1	64416903	64416981	chr4	142676270	142676345	SVid_2907_Het_57p_TRANSLOC;UNBAL	1	.	.	3/3
chr1	64416903	64416981	chr17	29406117	29406192	SVid_1674_Het_57p_TRANSLOC;UNBAL	1	.	.	6/6
chr1	64505961	64506036	chr7	140988349	140988424	SVid_3811_Het_57p_TRANSLOC;UNBAL	1	.	.	8/8
chr1	64506003	64506078	chr18	67780070	67780145	SVid_1996_Het_57p_INV_TRANSLOC;UNBAL	1	.	.	5/5
chr1	64532937	64533012	chr9	112372127	112372202	SVid_4489_Het_57p_TRANSLOC;UNBAL	1	.	.	36/36
chr1	64742595	64742670	chr7	44850536	44850611	SVid_3812_Het_57p_INV_TRANSLOC;UNBAL	1	.	.	24/24
chr1	64777101	64777176	chr13	56118486	56118561	SVid_827_Het_57p_INV_TRANSLOC;UNBAL	1	.	.	4/4
chr1	64798430	64799221	chr12	113391495	113391570	SVid_627_Het_57p_INV_TRANSLOC;UNBAL	1	.	.	40/40
chr1	64856525	64856600	chr6	7197374	7197449	SVid_441_Het_57p_TRANSLOC;UNBAL	1	.	.	3/3
chr1	64942852	64942927	chr7	133123624	133123699	SVid_3813_Het_57p_TRANSLOC;UNBAL	1	.	.	10/10
chr1	64958273	64958348	chr11	78121923	78121998	SVid_302_Het_57p_TRANSLOC;UNBAL	1	.	.	12/12
chr1	64967061	64967257	chr8	30130865	30131382	SVid_532_Het_p18_TRANSLOC;BAL	1	.	.	11/11
chr1	64967068	64967292	chr8	30130865	30131451	SVid_643_Het_p25_TRANSLOC;BAL	1	.	.	10/10
chr1	64967081	64967283	chr8	36555514	36556174	SVid_644_Het_p25_TRANSLOC;BAL	1	.	.	7/7
chr1	64967101	64967283	chr8	36556014	36556236	SVid_645_Het_p25_TRANSLOC;UNBAL	0.833333333333333	.	.	5/6
chr1	64969483	64969558	chr2	35650597	35650672	SVid_2288_Het_57p_TRANSLOC;UNBAL	1	.	.	12/12
chr1	64994048	64994123	chr17	69106958	69107033	SVid_1675_Het_57p_TRANSLOC;UNBAL	1	.	.	19/19
chr1	65125448	65125602	chr8	81025019	81025215	SVid_646_Het_p25_INV_TRANSLOC;UNBAL	1	.	.	4/4
chr1	65127634	65127865	chr8	81025330	81025674	SVid_647_Het_p25_INV_TRANSLOC;UNBAL	1	.	.	5/5
chr1	65271627	65271776	chr4	8787999	8788148	SVid_447_Het_p25_TRANSLOC;UNBAL	1	.	.	3/3
chr1	65277685	65277760	chr8	4656556	4656633	SVid_4134_Het_57p_TRANSLOC;UNBAL	1	.	.	8/8
chr1	65277829	65277904	chr2	27717708	27717783	SVid_2289_Het_57p_INV_TRANSLOC;UNBAL	1	.	.	13/13
chr1	65488625	65488700	chr15	49045193	49045268	SVid_1243_Het_57p_INV_TRANSLOC;UNBAL	1	.	.	17/17
chr1	65524002	65524077	chr16	58728687	58728762	SVid_1446_Het_57p_INV_TRANSLOC;UNBAL	1	.	.	21/21
chr1	65528499	65528574	chrX	58728209	58728284	SVid_4820_Het_57p_INV_TRANSLOC;UNBAL	1	.	.	4/4
chr1	65529728	65529803	chr10	80547640	80547715	SVid_58_Het_57p_INV_TRANSLOC;UNBAL	1	.	.	4/4
chr1	65539618	65539775	chrX	113645019	113645310	SVid_743_Het_p25_INV_TRANSLOC;UNBAL	0.8	.	.	4/5
chr1	65549990	65550065	chr18	76648320	76648395	SVid_1997_Het_57p_INV_TRANSLOC;UNBAL	1	.	.	49/49
chr1	65607785	65607860	chr4	57097366	57097441	SVid_2908_Het_57p_INV_TRANSLOC;UNBAL	1	.	.	24/24
chr1	65719897	65720046	chr4	17207500	17207649	SVid_367_Het_p18_INV_TRANSLOC;UNBAL	1	.	.	3/3
chr1	65762366	65762441	chrX	26395452	26395527	SVid_4821_Het_57p_TRANSLOC;UNBAL	1	.	.	16/16
chr1	65972607	65972684	chr19	47997537	47997612	SVid_2117_Het_57p_TRANSLOC;UNBAL	1	.	.	56/56
chr1	65988058	65988133	chr3	98919348	98919423	SVid_2637_Het_57p_INV_TRANSLOC;UNBAL	1	.	.	5/5
chr1	66015103	66015178	chr6	101786988	101787063	SVid_3517_Het_57p_TRANSLOC;UNBAL	1	.	.	3/3
chr1	66016640	66016715	chrX	107075342	107075417	SVid_4823_Het_57p_TRANSLOC;UNBAL	1	.	.	3/3
chr1	66024519	66024706	chr2	130137900	130138167	SVid_347_Het_p25_TRANSLOC;UNBAL	0.8	.	.	4/5
chr1	66039201	66039276	chr10	62583132	62583207	SVid_59_Het_57p_TRANSLOC;UNBAL	1	.	.	43/43
chr1	66097391	66097466	chr15	15213637	15213712	SVid_1244_Het_57p_INV_TRANSLOC;UNBAL	1	.	.	7/7
chr1	66097391	66097466	chr17	37787620	37787695	SVid_1679_Het_57p_INV_TRANSLOC;UNBAL	1	.	.	4/4
chr1	66097391	66097466	chr11	11446515	11446590	SVid_303_Het_57p_INV_TRANSLOC;UNBAL	1	.	.	4/4
chr1	66097391	66097466	chr14	122808470	122808545	SVid_1047_Het_57p_TRANSLOC;UNBAL	1	.	.	4/4
chr1	66097391	66097466	chr10	73555670	73555745	SVid_60_Het_57p_TRANSLOC;UNBAL	1	.	.	4/4
chr1	66097391	66097466	chr11	49534679	49534754	SVid_304_Het_57p_INV_TRANSLOC;UNBAL	1	.	.	3/3
chr1	66097391	66097466	chrX	20208852	20208930	SVid_4824_Het_57p_TRANSLOC;UNBAL	1	.	.	3/3
chr1	66175065	66175140	chr14	60909342	60909435	SVid_1048_Het_57p_INV_TRANSLOC;UNBAL	1	.	.	29/29
chr1	66579729	66579804	chr19	3904739	3904814	SVid_2118_Het_57p_INV_TRANSLOC;UNBAL	1	.	.	13/13
chr1	66580618	66580694	chr5	133471873	133471948	SVid_3243_Het_57p_TRANSLOC;UNBAL	1	.	.	6/6
chr1	66580618	66580693	chrX	143975758	143975833	SVid_4825_Het_57p_INV_TRANSLOC;UNBAL	1	.	.	8/8
chr1	66580618	66580694	chr15	35994593	35994668	SVid_1245_Het_57p_TRANSLOC;UNBAL	1	.	.	5/5
chr1	66661384	66661459	chr17	55975476	55975551	SVid_1680_Het_57p_TRANSLOC;UNBAL	1	.	.	3/3
chr1	66816651	66816726	chr12	107717339	107717416	SVid_628_Het_57p_INV_TRANSLOC;UNBAL	1	.	.	13/13
chr1	66863704	66863782	chr2	150909053	150909128	SVid_2291_Het_57p_INV_TRANSLOC;UNBAL	1	.	.	39/39
chr1	66866948	66867023	chr4	154993864	154993939	SVid_2909_Het_57p_INV_TRANSLOC;UNBAL	1	.	.	17/17
chr1	66929890	66929965	chr2	172142564	172142639	SVid_2292_Het_57p_INV_TRANSLOC;UNBAL	1	.	.	17/17
chr1	67060662	67060752	chr13	51790509	51790584	SVid_828_Het_57p_TRANSLOC;UNBAL	1	.	.	35/35
chr1	67071260	67071335	chr4	130001248	130001323	SVid_2910_Het_57p_TRANSLOC;UNBAL	1	.	.	5/5
chr1	67094311	67094482	chr18	74199717	74200046	SVid_286_Het_p25_TRANSLOC;UNBAL	1	.	.	4/4
chr1	67107833	67107992	chrX	78420212	78420364	SVid_616_Het_p18_INV_TRANSLOC;UNBAL	1	.	.	3/3
chr1	67279093	67279168	chr16	95276493	95276568	SVid_181_Het_57p_TRANSLOC;UNBAL	1	.	.	6/6
chr1	67608952	67609136	chr4	136770152	136770609	SVid_368_Het_p18_TRANSLOC;BAL	1	.	.	4/4
chr1	67692701	67692776	chr2	49618132	49618207	SVid_2293_Het_57p_INV_TRANSLOC;UNBAL	1	.	.	115/115
chr1	67696224	67696299	chr8	13353898	13353973	SVid_4136_Het_57p_TRANSLOC;UNBAL	1	.	.	13/13
chr1	67718845	67718920	chr19	42423578	42423653	SVid_2119_Het_57p_INV_TRANSLOC;UNBAL	1	.	.	20/20
chr1	67828281	67828356	chr10	29532582	29532657	SVid_61_Het_57p_TRANSLOC;UNBAL	1	.	.	5/5
chr1	67887338	67887413	chr8	111896635	111896710	SVid_4137_Het_57p_INV_TRANSLOC;UNBAL	1	.	.	12/12
chr1	67975626	67975701	chr17	65374613	65374688	SVid_1681_Het_57p_INV_TRANSLOC;UNBAL	1	.	.	6/6
chr1	68017128	68017203	chr6	82734789	82734864	SVid_3518_Het_57p_TRANSLOC;UNBAL	1	.	.	103/103
chr1	68064843	68064992	chr16	87227551	87227700	SVid_176_Het_p18_INV_TRANSLOC;UNBAL	1	.	.	3/3
chr1	68126554	68126717	chr9	68548134	68548608	SVid_575_Het_p18_INV_TRANSLOC;UNBAL	1	.	.	9/9
chr1	68126554	68126710	chr9	68548134	68548479	SVid_700_Het_p25_INV_TRANSLOC;UNBAL	1	.	.	4/4
chr1	68150001	68150076	chr11	69404980	69405055	SVid_306_Het_57p_TRANSLOC;UNBAL	1	.	.	4/4
chr1	68151130	68151303	chr10	112975967	112976123	SVid_7_Het_p18_TRANSLOC;UNBAL	1	.	.	3/3
chr1	68427040	68427189	chr7	122542619	122542768	SVid_598_Het_p25_TRANSLOC;UNBAL	1	.	.	3/3
chr1	68427249	68427438	chr2	123211452	123211646	SVid_348_Het_p25_TRANSLOC;UNBAL	1	.	.	3/3
chr1	68564297	68564446	chr4	125130553	125130702	SVid_369_Het_p18_INV_TRANSLOC;UNBAL	1	.	.	3/3
chr1	68625278	68625441	chrX	120942259	120942447	SVid_744_Het_p25_TRANSLOC;UNBAL	1	.	.	4/4
chr1	68706312	68706387	chr9	88531210	88531285	SVid_603_Het_57p_TRANSLOC;UNBAL	1	.	.	20/20
chr1	68789135	68789284	chr10	72433995	72434144	SVid_8_Het_p18_INV_TRANSLOC;UNBAL	1	.	.	3/3
chr1	68808620	68808869	chr6	68128639	68128802	SVid_454_Het_p18_INV_TRANSLOC;UNBAL	1	.	.	5/5
chr1	68808667	68808844	chrX	38649441	38649618	SVid_617_Het_p18_INV_TRANSLOC;UNBAL	0.857142857142857	.	.	6/7
chr1	68893952	68894355	chrX	80741383	80741536	SVid_618_Het_p18_INV_TRANSLOC;UNBAL	1	.	.	3/3
chr1	68982207	68982356	chr16	63402960	63403109	SVid_229_Het_p25_TRANSLOC;UNBAL	1	.	.	3/3
chr1	69064908	69064983	chr2	38673879	38673954	SVid_2295_Het_57p_TRANSLOC;UNBAL	1	.	.	44/44
chr1	69144273	69144350	chr2	92203391	92203466	SVid_295_Het_57p_INV_TRANSLOC;UNBAL	1	.	.	44/44
chr1	69163839	69163914	chrX	11381561	11381636	SVid_4833_Het_57p_TRANSLOC;UNBAL	1	.	.	16/16
chr1	69197003	69197078	chr4	106638507	106638582	SVid_2911_Het_57p_TRANSLOC;UNBAL	1	.	.	3/3
chr1	69238239	69238512	chrX	75391599	75392013	SVid_745_Het_p25_INV_TRANSLOC;UNBAL	1	.	.	6/6
chr1	69324531	69324680	chr10	42503677	42503826	SVid_6_Het_p25_INV_TRANSLOC;UNBAL	1	.	.	3/3
chr1	69582610	69582759	chr16	62980922	62981071	SVid_177_Het_p18_TRANSLOC;UNBAL	1	.	.	3/3
chr1	69833215	69833290	chr19	10866692	10866767	SVid_2120_Het_57p_INV_TRANSLOC;UNBAL	1	.	.	3/3
chr1	69889649	69889724	chr2	145004113	145004188	SVid_2297_Het_57p_TRANSLOC;UNBAL	1	.	.	3/3
chr1	69917146	69917221	chr2	89509044	89509119	SVid_2298_Het_57p_INV_TRANSLOC;UNBAL	1	.	.	14/14
chr1	69930201	69930276	chr12	19213747	19213822	SVid_629_Het_57p_TRANSLOC;UNBAL	1	.	.	3/3
chr1	69930201	69930276	chr12	22705636	22705711	SVid_634_Het_57p_INV_TRANSLOC;UNBAL	1	.	.	5/5
chr1	69930201	69930276	chr12	21035205	21035280	SVid_632_Het_57p_TRANSLOC;UNBAL	1	.	.	6/6
chr1	69930201	69930276	chr12	21734843	21734918	SVid_633_Het_57p_INV_TRANSLOC;UNBAL	1	.	.	5/5
chr1	69930201	69930276	chr12	20656597	20656672	SVid_631_Het_57p_TRANSLOC;UNBAL	1	.	.	5/5
chr1	69930201	69930276	chr12	19653604	19653679	SVid_630_Het_57p_TRANSLOC;UNBAL	1	.	.	6/6
chr1	69930201	69930276	chr12	24051562	24051637	SVid_635_Het_57p_INV_TRANSLOC;UNBAL	1	.	.	7/7
chr1	69956185	69956334	chr2	64069505	64069654	SVid_349_Het_p25_TRANSLOC;UNBAL	1	.	.	3/3
chr1	69983086	69983161	chr5	118445746	118445821	SVid_3244_Het_57p_TRANSLOC;UNBAL	1	.	.	17/17
chr1	70452717	70452931	chr18	14657453	14658138	SVid_287_Het_p25_TRANSLOC;BAL	1	.	.	5/5
chr1	70452743	70452931	chr18	14657896	14658165	SVid_288_Het_p25_TRANSLOC;UNBAL	1	.	.	4/4
chr1	70598821	70598970	chr12	113715999	113716148	SVid_79_Het_p18_INV_TRANSLOC;UNBAL	1	.	.	3/3
chr1	70698636	70698711	chr2	152393612	152393687	SVid_2299_Het_57p_TRANSLOC;UNBAL	1	.	.	37/37
chr1	70791242	70791391	chr12	100083133	100083282	SVid_91_Het_p25_INV_TRANSLOC;UNBAL	1	.	.	4/4
chr1	70816438	70816513	chr9	77682169	77682244	SVid_4491_Het_57p_TRANSLOC;UNBAL	1	.	.	3/3
chr1	70989225	70989300	chr14	92391626	92391701	SVid_127_Het_57p_INV_TRANSLOC;UNBAL	1	.	.	32/32
chr1	71574692	71574767	chr2	111889512	111889587	SVid_2300_Het_57p_TRANSLOC;UNBAL	1	.	.	51/51
chr1	71644505	71644580	chr7	44601609	44601705	SVid_3815_Het_57p_INV_TRANSLOC;UNBAL	1	.	.	4/4
chr1	71744379	71744457	chr19	5923453	5923528	SVid_2121_Het_57p_INV_TRANSLOC;UNBAL	1	.	.	45/45
chr1	72011241	72011316	chr14	76507093	76507168	SVid_1050_Het_57p_INV_TRANSLOC;UNBAL	1	.	.	7/7
chr1	72030578	72030653	chr13	59133705	59133780	SVid_831_Het_57p_INV_TRANSLOC;UNBAL	1	.	.	13/13
chr1	72118735	72118884	chr14	39545826	39545975	SVid_170_Het_p25_INV_TRANSLOC;UNBAL	1	.	.	3/3
chr1	72222540	72222615	chr5	114018562	114018637	SVid_3245_Het_57p_TRANSLOC;UNBAL	1	.	.	14/14
chr1	72233283	72233358	chr2	18685599	18685674	SVid_2301_Het_57p_TRANSLOC;UNBAL	1	.	.	11/11
chr1	72233283	72233358	chrX	150221208	150221283	SVid_4834_Het_57p_INV_TRANSLOC;UNBAL	1	.	.	14/14
chr1	72248079	72248154	chr10	61711437	61711512	SVid_62_Het_57p_TRANSLOC;UNBAL	1	.	.	51/51
chr1	72299945	72300038	chr15	96383951	96384026	SVid_159_Het_57p_TRANSLOC;UNBAL	1	.	.	23/23
chr1	72342251	72342400	chr13	23006065	23006214	SVid_105_Het_p18_INV_TRANSLOC;UNBAL	1	.	.	3/3
chr1	72374510	72374585	chr4	32356515	32356590	SVid_2912_Het_57p_INV_TRANSLOC;UNBAL	1	.	.	15/15
chr1	72436379	72436454	chr10	61012482	61012557	SVid_63_Het_57p_TRANSLOC;UNBAL	1	.	.	3/3
chr1	72537700	72537780	chr10	60374041	60374120	SVid_64_Het_57p_TRANSLOC;UNBAL	1	.	.	66/66
chr1	72604507	72604582	chr11	82399621	82399696	SVid_308_Het_57p_TRANSLOC;UNBAL	1	.	.	8/8
chr1	72607646	72607721	chr11	96007006	96007081	SVid_309_Het_57p_TRANSLOC;UNBAL	1	.	.	25/25
chr1	72612405	72612480	chr8	87842532	87842607	SVid_4138_Het_57p_INV_TRANSLOC;UNBAL	1	.	.	12/12
chr1	72626941	72627016	chr4	44671448	44671523	SVid_2913_Het_57p_INV_TRANSLOC;UNBAL	1	.	.	16/16
chr1	72653581	72653656	chr14	25782261	25782336	SVid_1051_Het_57p_TRANSLOC;UNBAL	1	.	.	5/5
chr1	72765182	72765257	chr15	72065470	72065545	SVid_1246_Het_57p_INV_TRANSLOC;UNBAL	1	.	.	6/6
chr1	72781756	72781831	chr13	21982575	21982650	SVid_833_Het_57p_INV_TRANSLOC;UNBAL	1	.	.	3/3
chr1	72803532	72803607	chr4	142506343	142506418	SVid_2914_Het_57p_TRANSLOC;UNBAL	1	.	.	26/26
chr1	72823767	72823842	chr12	112124490	112124565	SVid_636_Het_57p_INV_TRANSLOC;UNBAL	1	.	.	51/51
chr1	72823819	72823894	chr10	39291338	39291413	SVid_65_Het_57p_TRANSLOC;UNBAL	1	.	.	39/39
chr1	72824847	72824923	chr12	33248203	33248278	SVid_637_Het_57p_INV_TRANSLOC;UNBAL	1	.	.	27/27
chr1	72825895	72825970	chr7	48743054	48743129	SVid_3816_Het_57p_INV_TRANSLOC;UNBAL	1	.	.	19/19
chr1	72828282	72828357	chr5	133989102	133989177	SVid_3246_Het_57p_INV_TRANSLOC;UNBAL	1	.	.	28/28
chr1	72850369	72850444	chr4	152598130	152598205	SVid_2915_Het_57p_INV_TRANSLOC;UNBAL	1	.	.	9/9
chr1	72868837	72868912	chr7	144576714	144576789	SVid_3817_Het_57p_INV_TRANSLOC;UNBAL	1	.	.	38/38
chr1	72946557	72946632	chr7	141580987	141581062	SVid_3818_Het_57p_INV_TRANSLOC;UNBAL	1	.	.	6/6
chr1	72946557	72946632	chr11	97745837	97745912	SVid_310_Het_57p_INV_TRANSLOC;UNBAL	1	.	.	4/4
chr1	73003724	73003799	chr19	41097980	41098059	SVid_2122_Het_57p_INV_TRANSLOC;UNBAL	1	.	.	44/44
chr1	73055673	73055748	chr4	107345695	107345770	SVid_2916_Het_57p_INV_TRANSLOC;UNBAL	1	.	.	35/35
chr1	73119957	73120032	chr9	66513225	66513300	SVid_4492_Het_57p_TRANSLOC;UNBAL	1	.	.	22/22
chr1	73301848	73301923	chr3	158896175	158896250	SVid_338_Het_57p_TRANSLOC;UNBAL	1	.	.	8/8
chr1	73409389	73409464	chr5	145517228	145517303	SVid_3247_Het_57p_TRANSLOC;UNBAL	1	.	.	8/8
chr1	73409389	73409464	chr17	16066630	16066705	SVid_1686_Het_57p_INV_TRANSLOC;UNBAL	1	.	.	11/11
chr1	73409389	73409464	chrX	97501053	97501128	SVid_4836_Het_57p_INV_TRANSLOC;UNBAL	1	.	.	8/8
chr1	73424665	73424814	chr19	23067489	23067638	SVid_254_Het_p18_INV_TRANSLOC;UNBAL	1	.	.	3/3
chr1	73588642	73588717	chr3	88238690	88238765	SVid_2638_Het_57p_INV_TRANSLOC;UNBAL	1	.	.	5/5
chr1	73615117	73615201	chr2	144104605	144104776	SVid_2302_Het_57p_TRANSLOC;UNBAL	1	.	.	80/80
chr1	73634439	73634514	chr9	16264455	16264530	SVid_4493_Het_57p_INV_TRANSLOC;UNBAL	1	.	.	5/5
chr1	73720281	73720356	chr2	168473648	168473745	SVid_2303_Het_57p_INV_TRANSLOC;UNBAL	1	.	.	66/66
chr1	73748438	73748513	chr10	84761873	84761948	SVid_66_Het_57p_TRANSLOC;UNBAL	1	.	.	6/6
chr1	73903961	73904036	chr7	129921190	129921265	SVid_3819_Het_57p_TRANSLOC;UNBAL	1	.	.	44/44
chr1	73910621	73910696	chrX	150346850	150346925	SVid_4837_Het_57p_INV_TRANSLOC;UNBAL	1	.	.	16/16
chr1	73914108	73914183	chr8	17528224	17528299	SVid_4139_Het_57p_INV_TRANSLOC;UNBAL	1	.	.	16/16
chr1	73925570	73925645	chr2	38357521	38357596	SVid_2304_Het_57p_INV_TRANSLOC;UNBAL	1	.	.	20/20
chr1	73927975	73928050	chr12	83784293	83784368	SVid_638_Het_57p_INV_TRANSLOC;UNBAL	1	.	.	26/26
chr1	73942138	73942213	chr5	33725438	33725513	SVid_3248_Het_57p_TRANSLOC;UNBAL	1	.	.	6/6
chr1	73944234	73944322	chr2	11479680	11479755	SVid_2305_Het_57p_INV_TRANSLOC;UNBAL	1	.	.	62/62
chr1	73945042	73945191	chr5	141301531	141301680	SVid_512_Het_p25_INV_TRANSLOC;UNBAL	1	.	.	3/3
chr1	73950843	73950918	chr7	27653563	27653638	SVid_3820_Het_57p_INV_TRANSLOC;UNBAL	1	.	.	12/12
chr1	73971623	73971698	chr17	56806691	56806766	SVid_1688_Het_57p_INV_TRANSLOC;UNBAL	1	.	.	9/9
chr1	73971845	73971920	chr5	134464733	134464808	SVid_3249_Het_57p_TRANSLOC;UNBAL	1	.	.	37/37
chr1	73981537	73981612	chr2	31810519	31810594	SVid_2306_Het_57p_INV_TRANSLOC;UNBAL	1	.	.	61/61
chr1	73995827	73995902	chr11	49587950	49588025	SVid_311_Het_57p_TRANSLOC;UNBAL	1	.	.	4/4
chr1	73995827	73995902	chr11	52189343	52189418	SVid_312_Het_57p_INV_TRANSLOC;UNBAL	1	.	.	8/8
chr1	74000467	74000542	chr12	117256243	117256318	SVid_639_Het_57p_TRANSLOC;UNBAL	1	.	.	24/24
chr1	74002648	74002723	chr2	173613678	173613757	SVid_2307_Het_57p_TRANSLOC;UNBAL	1	.	.	17/17
chr1	74014948	74015024	chr18	84088333	84088408	SVid_1999_Het_57p_TRANSLOC;UNBAL	1	.	.	7/7
chr1	74017778	74017853	chr7	94372367	94372442	SVid_3822_Het_57p_TRANSLOC;UNBAL	1	.	.	3/3
chr1	74017778	74017853	chr8	69383584	69383659	SVid_4140_Het_57p_INV_TRANSLOC;UNBAL	1	.	.	3/3
chr1	74017778	74017853	chr7	37165291	37165366	SVid_3821_Het_57p_INV_TRANSLOC;UNBAL	1	.	.	3/3
chr1	74062253	74062328	chr4	117414891	117414966	SVid_2917_Het_57p_INV_TRANSLOC;UNBAL	1	.	.	4/4
chr1	74066057	74066132	chr2	62007949	62008024	SVid_2308_Het_57p_TRANSLOC;UNBAL	1	.	.	29/29
chr1	74068932	74069007	chr11	82550853	82550928	SVid_313_Het_57p_TRANSLOC;UNBAL	1	.	.	14/14
chr1	74092214	74092289	chr4	133567945	133568025	SVid_2918_Het_57p_TRANSLOC;UNBAL	1	.	.	34/34
chr1	74095331	74095406	chr2	167588423	167588498	SVid_2309_Het_57p_TRANSLOC;UNBAL	1	.	.	13/13
chr1	74096225	74096300	chr2	33728951	33729026	SVid_2310_Het_57p_TRANSLOC;UNBAL	1	.	.	56/56
chr1	74099564	74099639	chr18	65745241	65745317	SVid_2000_Het_57p_INV_TRANSLOC;UNBAL	1	.	.	30/30
chr1	74116137	74116212	chr19	4081912	4081988	SVid_2123_Het_57p_INV_TRANSLOC;UNBAL	1	.	.	45/45
chr1	74121162	74121237	chr5	123131647	123131725	SVid_3250_Het_57p_TRANSLOC;UNBAL	1	.	.	90/90
chr1	74122801	74122876	chr17	84296461	84296536	SVid_1689_Het_57p_TRANSLOC;UNBAL	1	.	.	47/47
chr1	74130687	74130762	chr5	36358765	36358840	SVid_3251_Het_57p_TRANSLOC;UNBAL	1	.	.	37/37
chr1	74160061	74160136	chr5	111402207	111402282	SVid_3252_Het_57p_INV_TRANSLOC;UNBAL	1	.	.	8/8
chr1	74173868	74174017	chr18	65344567	65344847	SVid_289_Het_p25_TRANSLOC;UNBAL	1	.	.	3/3
chr1	74216871	74216946	chr5	123933011	123933086	SVid_3253_Het_57p_TRANSLOC;UNBAL	1	.	.	40/40
chr1	74279453	74279529	chr13	52910098	52910173	SVid_835_Het_57p_INV_TRANSLOC;UNBAL	1	.	.	20/20
chr1	74318351	74318507	chr6	119894008	119894199	SVid_559_Het_p25_INV_TRANSLOC;UNBAL	1	.	.	3/3
chr1	74342968	74343043	chr5	137821756	137821831	SVid_3254_Het_57p_INV_TRANSLOC;UNBAL	1	.	.	26/26
chr1	74344182	74344257	chr5	143880883	143880958	SVid_3255_Het_57p_INV_TRANSLOC;UNBAL	1	.	.	51/51
chr1	74372691	74372766	chr15	78850247	78850361	SVid_1247_Het_57p_INV_TRANSLOC;UNBAL	1	.	.	8/8
chr1	74374931	74375006	chr15	10439707	10439782	SVid_1248_Het_57p_INV_TRANSLOC;UNBAL	1	.	.	38/38
chr1	74382970	74383045	chr7	141340332	141340407	SVid_3824_Het_57p_INV_TRANSLOC;UNBAL	1	.	.	12/12
chr1	74386672	74386747	chr18	24710819	24710894	SVid_2001_Het_57p_INV_TRANSLOC;UNBAL	1	.	.	35/35
chr1	74400026	74400103	chr11	70318150	70318227	SVid_314_Het_57p_TRANSLOC;UNBAL	1	.	.	19/19
chr1	74404940	74405016	chr19	60584091	60584166	SVid_269_Het_57p_INV_TRANSLOC;UNBAL	1	.	.	12/12
chr1	74404942	74405017	chr16	81593205	81593283	SVid_1448_Het_57p_TRANSLOC;UNBAL	1	.	.	4/4
chr1	74404942	74405017	chr15	81991182	81991257	SVid_1249_Het_57p_INV_TRANSLOC;UNBAL	1	.	.	3/3
chr1	74404946	74405021	chr16	15619430	15619505	SVid_183_Het_57p_INV_TRANSLOC;UNBAL	1	.	.	3/3
chr1	74435529	74435925	chr2	113894396	113894850	SVid_350_Het_p25_TRANSLOC;UNBAL	1	.	.	6/6
chr1	74435548	74435799	chr2	113894517	113894823	SVid_277_Het_p18_TRANSLOC;UNBAL	1	.	.	6/6
chr1	74436654	74437151	chr2	113894837	113895283	SVid_351_Het_p25_TRANSLOC;UNBAL	1	.	.	9/9
chr1	74436882	74437134	chr2	113894864	113895184	SVid_278_Het_p18_TRANSLOC;UNBAL	1	.	.	4/4
chr1	74475692	74475767	chr5	111274419	111274494	SVid_3256_Het_57p_TRANSLOC;UNBAL	1	.	.	6/6
chr1	74479236	74479311	chr5	142956865	142956940	SVid_3257_Het_57p_TRANSLOC;UNBAL	1	.	.	26/26
chr1	74551897	74552046	chr8	116024249	116024398	SVid_533_Het_p18_TRANSLOC;UNBAL	1	.	.	3/3
chr1	74572539	74572688	chr9	101867808	101867957	SVid_701_Het_p25_INV_TRANSLOC;UNBAL	1	.	.	3/3
chr1	74579923	74579998	chrX	99046213	99046288	SVid_4838_Het_57p_INV_TRANSLOC;UNBAL	1	.	.	11/11
chr1	74620224	74620299	chr19	46022721	46022796	SVid_2125_Het_57p_INV_TRANSLOC;UNBAL	1	.	.	6/6
chr1	74630671	74630746	chr19	10866692	10866767	SVid_2126_Het_57p_TRANSLOC;UNBAL	1	.	.	3/3
chr1	74650544	74650619	chr10	72008558	72008633	SVid_68_Het_57p_TRANSLOC;UNBAL	1	.	.	5/5
chr1	74650544	74650619	chr7	15731142	15731217	SVid_3825_Het_57p_TRANSLOC;UNBAL	1	.	.	5/5
chr1	74650544	74650619	chr4	100656056	100656131	SVid_2919_Het_57p_INV_TRANSLOC;UNBAL	1	.	.	3/3
chr1	74666962	74667037	chr5	3522057	3522132	SVid_3258_Het_57p_TRANSLOC;UNBAL	1	.	.	30/30
chr1	74711196	74711271	chr6	48438498	48438573	SVid_3520_Het_57p_TRANSLOC;UNBAL	1	.	.	9/9
chr1	74743189	74743264	chr15	88829627	88829708	SVid_1250_Het_57p_TRANSLOC;UNBAL	1	.	.	22/22
chr1	74771067	74771142	chr18	37437087	37437162	SVid_2002_Het_57p_INV_TRANSLOC;UNBAL	1	.	.	13/13
chr1	74783973	74784048	chr17	33825089	33825164	SVid_1690_Het_57p_TRANSLOC;UNBAL	1	.	.	3/3
chr1	74797916	74797991	chr2	148864783	148864858	SVid_297_Het_57p_INV_TRANSLOC;UNBAL	1	.	.	3/3
chr1	74816229	74816304	chr8	13373328	13373403	SVid_4141_Het_57p_INV_TRANSLOC;UNBAL	1	.	.	27/27
chr1	74851390	74851465	chr10	81071625	81071707	SVid_69_Het_57p_INV_TRANSLOC;UNBAL	1	.	.	32/32
chr1	74855892	74855967	chr6	52841954	52842030	SVid_442_Het_57p_INV_TRANSLOC;UNBAL	1	.	.	24/24
chr1	74857845	74857920	chr14	24401843	24401918	SVid_1053_Het_57p_TRANSLOC;UNBAL	1	.	.	58/58
chr1	74866729	74866804	chr13	54655914	54655989	SVid_837_Het_57p_INV_TRANSLOC;UNBAL	1	.	.	8/8
chr1	74885393	74885468	chr11	61023472	61023547	SVid_315_Het_57p_TRANSLOC;UNBAL	1	.	.	8/8
chr1	74888904	74888981	chr13	70331316	70331391	SVid_838_Het_57p_INV_TRANSLOC;UNBAL	1	.	.	3/3
chr1	74902572	74902647	chr6	18029666	18029755	SVid_3521_Het_57p_TRANSLOC;UNBAL	1	.	.	27/27
chr1	74948087	74948162	chr18	83902735	83902810	SVid_2003_Het_57p_INV_TRANSLOC;UNBAL	1	.	.	23/23
chr1	74950753	74950828	chr15	84816212	84816287	SVid_1251_Het_57p_TRANSLOC;UNBAL	1	.	.	15/15
chr1	74953118	74953193	chr9	68690228	68690303	SVid_4494_Het_57p_INV_TRANSLOC;UNBAL	1	.	.	11/11
chr1	74982973	74983144	chr5	7814466	7815005	SVid_513_Het_p25_TRANSLOC;BAL	1	.	.	6/6
chr1	74982987	74983214	chr5	7814773	7815085	SVid_415_Het_p18_TRANSLOC;UNBAL	1	.	.	4/4
chr1	75050295	75050370	chr19	7247104	7247179	SVid_2127_Het_57p_INV_TRANSLOC;UNBAL	1	.	.	3/3
chr1	75126278	75126353	chr15	50529801	50529876	SVid_1252_Het_57p_INV_TRANSLOC;UNBAL	1	.	.	21/21
chr1	75137093	75137168	chr9	109393094	109393169	SVid_4495_Het_57p_INV_TRANSLOC;UNBAL	1	.	.	46/46
chr1	75170594	75170669	chr15	73887313	73887393	SVid_1253_Het_57p_TRANSLOC;UNBAL	1	.	.	83/83
chr1	75181213	75181288	chr7	45794791	45794873	SVid_498_Het_57p_INV_TRANSLOC;UNBAL	1	.	.	21/21
chr1	75185195	75185270	chr5	139842069	139842144	SVid_3259_Het_57p_TRANSLOC;UNBAL	1	.	.	6/6
chr1	75185867	75185942	chr11	32957156	32957231	SVid_317_Het_57p_TRANSLOC;UNBAL	1	.	.	15/15
chr1	75205352	75205436	chr4	141477886	141477961	SVid_2920_Het_57p_INV_TRANSLOC;UNBAL	1	.	.	39/39
chr1	75215773	75215848	chr5	111534932	111535007	SVid_3260_Het_57p_INV_TRANSLOC;UNBAL	1	.	.	27/27
chr1	75216842	75216917	chr8	120519670	120519745	SVid_4142_Het_57p_INV_TRANSLOC;UNBAL	1	.	.	21/21
chr1	75226606	75226686	chr6	104372200	104372275	SVid_3522_Het_57p_INV_TRANSLOC;UNBAL	1	.	.	23/23
chr1	75244773	75244848	chr11	45669982	45670057	SVid_318_Het_57p_TRANSLOC;UNBAL	1	.	.	4/4
chr1	75246974	75247049	chr9	109101954	109102029	SVid_4496_Het_57p_TRANSLOC;UNBAL	1	.	.	39/39
chr1	75248205	75248280	chr19	4136390	4136465	SVid_2128_Het_57p_INV_TRANSLOC;UNBAL	1	.	.	3/3
chr1	75248205	75248280	chr19	49140352	49140427	SVid_2129_Het_57p_INV_TRANSLOC;UNBAL	1	.	.	3/3
chr1	75252241	75252316	chr12	33372965	33373040	SVid_640_Het_57p_INV_TRANSLOC;UNBAL	1	.	.	24/24
chr1	75253329	75253404	chr10	128889459	128889534	SVid_70_Het_57p_INV_TRANSLOC;UNBAL	1	.	.	5/5
chr1	75256592	75256668	chr16	68587991	68588066	SVid_1449_Het_57p_INV_TRANSLOC;UNBAL	1	.	.	3/3
chr1	75261418	75261493	chr19	58618205	58618280	SVid_2130_Het_57p_INV_TRANSLOC;UNBAL	1	.	.	22/22
chr1	75269687	75269762	chr3	121965796	121965871	SVid_2640_Het_57p_INV_TRANSLOC;UNBAL	1	.	.	6/6
chr1	75297511	75297586	chr2	119008584	119008659	SVid_2312_Het_57p_INV_TRANSLOC;UNBAL	1	.	.	17/17
chr1	75313895	75313970	chr17	67929900	67929975	SVid_1692_Het_57p_TRANSLOC;UNBAL	1	.	.	30/30
chr1	75314901	75314976	chr2	153165147	153165222	SVid_2313_Het_57p_INV_TRANSLOC;UNBAL	1	.	.	12/12
chr1	75317859	75317934	chr2	29585428	29585503	SVid_2314_Het_57p_TRANSLOC;UNBAL	1	.	.	20/20
chr1	75333305	75333454	chr11	40262877	40263026	SVid_44_Het_p25_TRANSLOC;UNBAL	1	.	.	3/3
chr1	75338512	75338587	chr4	154019975	154020050	SVid_2921_Het_57p_INV_TRANSLOC;UNBAL	1	.	.	5/5
chr1	75364386	75364463	chr14	24771769	24771844	SVid_1055_Het_57p_INV_TRANSLOC;UNBAL	1	.	.	19/19
chr1	75369336	75369411	chrX	124217548	124217623	SVid_4839_Het_57p_TRANSLOC;UNBAL	1	.	.	22/22
chr1	75369336	75369411	chrX	126228207	126228283	SVid_4840_Het_57p_INV_TRANSLOC;UNBAL	1	.	.	35/35
chr1	75371768	75371843	chr16	34879723	34879798	SVid_1450_Het_57p_INV_TRANSLOC;UNBAL	1	.	.	6/6
chr1	75374925	75375000	chr11	115887336	115887411	SVid_35_Het_57p_INV_TRANSLOC;UNBAL	1	.	.	6/6
chr1	75386466	75386541	chr10	122898201	122898276	SVid_71_Het_57p_INV_TRANSLOC;UNBAL	1	.	.	8/8
chr1	75388466	75388553	chr16	18589039	18589114	SVid_1451_Het_57p_INV_TRANSLOC;UNBAL	1	.	.	75/75
chr1	75406856	75406933	chr16	37472069	37472144	SVid_1452_Het_57p_INV_TRANSLOC;UNBAL	1	.	.	21/21
chr1	75432914	75432989	chr13	56159225	56159300	SVid_840_Het_57p_TRANSLOC;UNBAL	1	.	.	17/17
chr1	75433582	75433662	chr2	131726635	131726710	SVid_2315_Het_57p_INV_TRANSLOC;UNBAL	1	.	.	44/44
chr1	75445040	75445118	chr8	111704705	111704780	SVid_4143_Het_57p_TRANSLOC;UNBAL	1	.	.	11/11
chr1	75446435	75446510	chr14	40902900	40902975	SVid_1056_Het_57p_INV_TRANSLOC;UNBAL	1	.	.	29/29
chr1	75447071	75447146	chr4	42767557	42767632	SVid_2923_Het_57p_INV_TRANSLOC;UNBAL	1	.	.	24/24
chr1	75450765	75450840	chr7	65315377	65315452	SVid_3827_Het_57p_INV_TRANSLOC;UNBAL	1	.	.	43/43
chr1	75452071	75452146	chr5	140615033	140615108	SVid_3261_Het_57p_TRANSLOC;UNBAL	1	.	.	17/17
chr1	75452073	75452148	chr2	86634446	86634521	SVid_2316_Het_57p_INV_TRANSLOC;UNBAL	1	.	.	16/16
chr1	75460630	75462708	chr8	122281377	122281452	SVid_4144_Het_57p_TRANSLOC;UNBAL	1	.	.	3/3
chr1	75460697	75462187	chr13	109117649	109117724	SVid_841_Het_57p_TRANSLOC;UNBAL	1	.	.	4/4
chr1	75460735	75462216	chr2	13554299	13554374	SVid_2317_Het_57p_INV_TRANSLOC;UNBAL	1	.	.	3/3
chr1	75460807	75462020	chr4	142883855	142883930	SVid_2924_Het_57p_INV_TRANSLOC;UNBAL	1	.	.	9/9
chr1	75460818	75461280	chr6	143908730	143908814	SVid_443_Het_57p_INV_TRANSLOC;UNBAL	1	.	.	5/5
chr1	75461483	75461563	chr8	95705302	95705377	SVid_575_Het_57p_INV_TRANSLOC;UNBAL	1	.	.	3/3
chr1	75461947	75462091	chr14	62818744	62818821	SVid_1057_Het_57p_INV_TRANSLOC;UNBAL	1	.	.	16/16
chr1	75461950	75462025	chr11	79492891	79492966	SVid_36_Het_57p_INV_TRANSLOC;UNBAL	1	.	.	3/3
chr1	75462241	75462316	chr4	152558352	152558427	SVid_369_Het_57p_TRANSLOC;UNBAL	1	.	.	3/3
chr1	75462875	75462950	chr9	70988054	70988813	SVid_4497_Het_57p_INV_TRANSLOC;UNBAL	1	.	.	3/3
chr1	75462875	75462950	chr4	102494053	102494840	SVid_2925_Het_57p_INV_TRANSLOC;UNBAL	1	.	.	3/3
chr1	75487822	75487926	chr11	75768482	75768557	SVid_319_Het_57p_INV_TRANSLOC;UNBAL	1	.	.	8/8
chr1	75489251	75489326	chr19	5690483	5690558	SVid_2131_Het_57p_TRANSLOC;UNBAL	1	.	.	22/22
chr1	75491045	75491120	chr3	90852718	90852793	SVid_2641_Het_57p_TRANSLOC;UNBAL	1	.	.	12/12
chr1	75494667	75494742	chr18	12514933	12515008	SVid_2004_Het_57p_TRANSLOC;UNBAL	1	.	.	46/46
chr1	75508081	75508159	chr11	70367381	70367456	SVid_320_Het_57p_INV_TRANSLOC;UNBAL	1	.	.	37/37
chr1	75531633	75531708	chr11	32918189	32918264	SVid_321_Het_57p_TRANSLOC;UNBAL	1	.	.	4/4
chr1	75546307	75546382	chr13	68096036	68096111	SVid_842_Het_57p_INV_TRANSLOC;UNBAL	1	.	.	5/5
chr1	75546307	75546382	chrX	40371953	40372028	SVid_4843_Het_57p_TRANSLOC;UNBAL	1	.	.	3/3
chr1	75546718	75546796	chr10	4686808	4686910	SVid_8_Het_57p_INV_TRANSLOC;UNBAL	1	.	.	23/23
chr1	75552169	75552244	chr14	54179127	54179202	SVid_1058_Het_57p_INV_TRANSLOC;UNBAL	1	.	.	27/27
chr1	75552523	75552598	chr8	70588393	70588482	SVid_4145_Het_57p_TRANSLOC;UNBAL	1	.	.	6/6
chr1	75655432	75655507	chr6	51858260	51858335	SVid_3526_Het_57p_TRANSLOC;UNBAL	1	.	.	28/28
chr1	75662268	75662549	chr14	35199590	35199742	SVid_171_Het_p25_TRANSLOC;UNBAL	1	.	.	4/4
chr1	75705991	75706140	chr8	52653330	52653479	SVid_534_Het_p18_TRANSLOC;UNBAL	1	.	.	3/3
chr1	75714662	75714737	chr16	65048895	65048970	SVid_1453_Het_57p_INV_TRANSLOC;UNBAL	1	.	.	3/3
chr1	75859403	75859552	chr10	71249535	71249684	SVid_9_Het_p18_TRANSLOC;UNBAL	1	.	.	3/3
chr1	75906882	75906957	chr8	118315243	118315318	SVid_4146_Het_57p_INV_TRANSLOC;UNBAL	1	.	.	33/33
chr1	75977543	75977692	chr10	104900024	104900173	SVid_7_Het_p25_TRANSLOC;UNBAL	1	.	.	3/3
chr1	76186068	76186143	chr9	78106611	78106686	SVid_4499_Het_57p_TRANSLOC;UNBAL	1	.	.	43/43
chr1	76335727	76335802	chr4	129754605	129754680	SVid_370_Het_57p_INV_TRANSLOC;UNBAL	1	.	.	12/12
chr1	76468844	76468919	chr2	152626999	152627074	SVid_2318_Het_57p_TRANSLOC;UNBAL	1	.	.	39/39
chr1	76623374	76623449	chr8	56145992	56146067	SVid_4147_Het_57p_INV_TRANSLOC;UNBAL	1	.	.	3/3
chr1	77017935	77018010	chr5	137302000	137302075	SVid_3263_Het_57p_TRANSLOC;UNBAL	1	.	.	6/6
chr1	77514729	77514804	chr5	135909553	135909628	SVid_3264_Het_57p_INV_TRANSLOC;UNBAL	1	.	.	8/8
chr1	77519248	77519483	chr15	100044346	100044538	SVid_158_Het_p18_INV_TRANSLOC;UNBAL	1	.	.	4/4
chr1	77519308	77519476	chr15	100044364	100044531	SVid_205_Het_p25_INV_TRANSLOC;UNBAL	1	.	.	3/3
chr1	77613590	77613739	chr6	69988767	69988916	SVid_560_Het_p25_INV_TRANSLOC;UNBAL	1	.	.	4/4
chr1	77667764	77667987	chr11	26779811	26780471	SVid_38_Het_p18_TRANSLOC;BAL	1	.	.	10/10
chr1	77685229	77685433	chr4	70149445	70149638	SVid_370_Het_p18_INV_TRANSLOC;UNBAL	1	.	.	4/4
chr1	77854589	77854664	chr10	128138824	128138901	SVid_72_Het_57p_INV_TRANSLOC;UNBAL	1	.	.	11/11
chr1	78186794	78186869	chr16	38264176	38264251	SVid_1454_Het_57p_TRANSLOC;UNBAL	1	.	.	54/54
chr1	78193573	78193648	chr10	97114730	97114805	SVid_73_Het_57p_TRANSLOC;UNBAL	1	.	.	4/4
chr1	78195174	78195249	chr4	82308984	82309059	SVid_2926_Het_57p_TRANSLOC;UNBAL	1	.	.	25/25
chr1	78205676	78205751	chr11	100261462	100261537	SVid_322_Het_57p_TRANSLOC;UNBAL	1	.	.	29/29
chr1	78208903	78208978	chr2	37440200	37440275	SVid_2319_Het_57p_INV_TRANSLOC;UNBAL	1	.	.	3/3
chr1	78215825	78215900	chr2	168929566	168929641	SVid_2320_Het_57p_TRANSLOC;UNBAL	1	.	.	40/40
chr1	78217456	78217531	chr6	72234876	72234951	SVid_3527_Het_57p_TRANSLOC;UNBAL	1	.	.	47/47
chr1	78247113	78247282	chr14	88339927	88340108	SVid_172_Het_p25_INV_TRANSLOC;UNBAL	1	.	.	3/3
chr1	78256710	78256785	chr13	84281283	84281358	SVid_844_Het_57p_INV_TRANSLOC;UNBAL	1	.	.	4/4
chr1	78256710	78256785	chr12	85357088	85357163	SVid_641_Het_57p_TRANSLOC;UNBAL	1	.	.	4/4
chr1	78347435	78347510	chr3	78971146	78971221	SVid_2642_Het_57p_INV_TRANSLOC;UNBAL	1	.	.	42/42
chr1	78410749	78410824	chr14	112356882	112356957	SVid_1059_Het_57p_TRANSLOC;UNBAL	1	.	.	17/17
chr1	78429014	78429092	chr5	116157997	116158072	SVid_3265_Het_57p_INV_TRANSLOC;UNBAL	1	.	.	3/3
chr1	78566606	78566681	chr11	120745725	120745800	SVid_323_Het_57p_INV_TRANSLOC;UNBAL	1	.	.	3/3
chr1	78616539	78616615	chr4	35360770	35360853	SVid_2927_Het_57p_INV_TRANSLOC;UNBAL	1	.	.	3/3
chr1	78640724	78640803	chr19	32967002	32967077	SVid_2133_Het_57p_TRANSLOC;UNBAL	1	.	.	8/8
chr1	78718053	78718128	chr14	66086098	66086217	SVid_1060_Het_57p_INV_TRANSLOC;UNBAL	1	.	.	24/24
chr1	78780702	78780777	chr19	56033756	56033831	SVid_270_Het_57p_TRANSLOC;UNBAL	1	.	.	3/3
chr1	78822986	78823377	chr6	40409345	40409618	SVid_561_Het_p25_INV_TRANSLOC;UNBAL	1	.	.	4/4
chr1	78823011	78823387	chr6	40411606	40411772	SVid_562_Het_p25_INV_TRANSLOC;UNBAL	1	.	.	8/8
chr1	78823110	78823395	chr6	40411606	40411771	SVid_455_Het_p18_INV_TRANSLOC;UNBAL	1	.	.	4/4
chr1	78823525	78824043	chr6	40409143	40409567	SVid_456_Het_p18_INV_TRANSLOC;UNBAL	1	.	.	6/6
chr1	78966795	78966870	chr14	79646921	79646996	SVid_1061_Het_57p_INV_TRANSLOC;UNBAL	1	.	.	42/42
chr1	79048743	79048818	chr3	95427709	95427784	SVid_2644_Het_57p_TRANSLOC;UNBAL	1	.	.	7/7
chr1	79048743	79048824	chr3	95357012	95357087	SVid_2643_Het_57p_INV_TRANSLOC;UNBAL	1	.	.	8/8
chr1	79149639	79149816	chr6	133869310	133869497	SVid_457_Het_p18_INV_TRANSLOC;UNBAL	1	.	.	4/4
chr1	79155258	79155333	chr8	105901982	105902057	SVid_4166_Het_57p_TRANSLOC;UNBAL	1	.	.	7/7
chr1	79209932	79210007	chr4	125956702	125956777	SVid_371_Het_57p_INV_TRANSLOC;UNBAL	1	.	.	3/3
chr1	79273582	79273799	chr4	25108177	25108339	SVid_449_Het_p25_TRANSLOC;UNBAL	1	.	.	7/7
chr1	79273618	79273767	chr14	39553211	39553376	SVid_173_Het_p25_INV_TRANSLOC;UNBAL	1	.	.	3/3
chr1	79279969	79280046	chrX	58728209	58728284	SVid_4844_Het_57p_TRANSLOC;UNBAL	1	.	.	6/6
chr1	79334200	79334349	chr3	8896567	8896716	SVid_332_Het_p18_INV_TRANSLOC;UNBAL	1	.	.	3/3
chr1	79340041	79340190	chr7	143259290	143259439	SVid_493_Het_p18_TRANSLOC;UNBAL	1	.	.	3/3
chr1	79340375	79340651	chr3	116163815	116164251	SVid_333_Het_p18_INV_TRANSLOC;UNBAL	0.875	.	.	7/8
chr1	79340410	79340651	chr3	116163912	116164251	SVid_400_Het_p25_INV_TRANSLOC;UNBAL	1	.	.	7/7
chr1	79376785	79376953	chr16	63198729	63199014	SVid_178_Het_p18_TRANSLOC;UNBAL	1	.	.	4/4
chr1	79408543	79408890	chr16	56544494	56544648	SVid_179_Het_p18_TRANSLOC;UNBAL	1	.	.	3/3
chr1	79495196	79495294	chr3	108839566	108839641	SVid_2645_Het_57p_INV_TRANSLOC;UNBAL	1	.	.	54/54
chr1	79506826	79506901	chr18	68720969	68721077	SVid_2005_Het_57p_TRANSLOC;UNBAL	1	.	.	10/10
chr1	79604050	79604125	chr12	116535486	116535561	SVid_642_Het_57p_TRANSLOC;UNBAL	1	.	.	9/9
chr1	79625779	79625856	chr14	100113379	100113454	SVid_1062_Het_57p_TRANSLOC;UNBAL	1	.	.	35/35
chr1	79675564	79675639	chr11	113618886	113618961	SVid_325_Het_57p_INV_TRANSLOC;UNBAL	1	.	.	6/6
chr1	79685763	79686198	chr11	97781361	97781589	SVid_45_Het_p25_INV_TRANSLOC;UNBAL	1	.	.	17/17
chr1	79685862	79686209	chr11	97781361	97781585	SVid_39_Het_p18_INV_TRANSLOC;UNBAL	1	.	.	11/11
chr1	79686190	79686860	chr11	97778035	97778299	SVid_46_Het_p25_INV_TRANSLOC;UNBAL	1	.	.	13/13
chr1	79858586	79858661	chr9	21036479	21036562	SVid_4500_Het_57p_TRANSLOC;UNBAL	1	.	.	33/33
chr1	79875472	79875621	chr7	46342481	46342630	SVid_599_Het_p25_TRANSLOC;UNBAL	1	.	.	3/3
chr1	79993830	79994458	chr2	43014075	43014323	SVid_279_Het_p18_TRANSLOC;UNBAL	1	.	.	5/5
chr1	79994215	79994469	chr2	43014148	43014318	SVid_353_Het_p25_TRANSLOC;UNBAL	1	.	.	3/3
chr1	80007816	80008076	chr6	98331151	98331305	SVid_458_Het_p18_INV_TRANSLOC;UNBAL	1	.	.	4/4
chr1	80007833	80008081	chr6	98331127	98331305	SVid_563_Het_p25_INV_TRANSLOC;UNBAL	1	.	.	5/5
chr1	80009343	80009418	chr11	115048538	115048613	SVid_329_Het_57p_TRANSLOC;UNBAL	1	.	.	10/10
chr1	80106574	80106649	chr17	8185684	8185761	SVid_1699_Het_57p_TRANSLOC;UNBAL	1	.	.	15/15
chr1	80139320	80139501	chr9	100187035	100187426	SVid_577_Het_p18_TRANSLOC;UNBAL	1	.	.	3/3
chr1	80139328	80139544	chr9	100187342	100187513	SVid_703_Het_p25_TRANSLOC;UNBAL	1	.	.	4/4
chr1	80140040	80140396	chr7	52119609	52119873	SVid_494_Het_p18_INV_TRANSLOC;UNBAL	1	.	.	4/4
chr1	80140106	80140368	chr16	97223590	97223816	SVid_230_Het_p25_TRANSLOC;UNBAL	1	.	.	3/3
chr1	80140179	80140407	chr7	52119432	52119797	SVid_600_Het_p25_INV_TRANSLOC;UNBAL	1	.	.	3/3
chr1	80174432	80174507	chr15	99814869	99814944	SVid_1254_Het_57p_TRANSLOC;UNBAL	1	.	.	22/22
chr1	80193935	80194010	chr10	95487857	95487932	SVid_74_Het_57p_TRANSLOC;UNBAL	1	.	.	10/10
chr1	80211947	80212022	chr15	79789138	79789213	SVid_1255_Het_57p_INV_TRANSLOC;UNBAL	1	.	.	18/18
chr1	80216815	80216890	chr7	98905618	98905693	SVid_3830_Het_57p_INV_TRANSLOC;UNBAL	1	.	.	43/43
chr1	80230402	80230478	chr14	12260466	12260541	SVid_130_Het_57p_TRANSLOC;UNBAL	1	.	.	11/11
chr1	80383255	80383330	chr6	93831622	93831697	SVid_3529_Het_57p_TRANSLOC;UNBAL	1	.	.	48/48
chr1	80655036	80655115	chr5	125133123	125133198	SVid_3266_Het_57p_TRANSLOC;UNBAL	1	.	.	7/7
chr1	80809884	80810033	chr12	95212992	95213142	SVid_81_Het_p18_TRANSLOC;UNBAL	1	.	.	3/3
chr1	81098929	81099078	chr11	25433161	25433310	SVid_40_Het_p18_INV_TRANSLOC;UNBAL	1	.	.	3/3
chr1	81154780	81154855	chr5	142957320	142957395	SVid_3267_Het_57p_TRANSLOC;UNBAL	1	.	.	18/18
chr1	81277269	81277492	chr3	112307026	112307417	SVid_334_Het_p18_INV_TRANSLOC;UNBAL	1	.	.	8/8
chr1	81277311	81277485	chr3	112307105	112307427	SVid_401_Het_p25_INV_TRANSLOC;UNBAL	1	.	.	5/5
chr1	81409475	81409624	chr2	136347536	136347685	SVid_280_Het_p18_INV_TRANSLOC;UNBAL	1	.	.	3/3
chr1	81419900	81419979	chr4	118089092	118089167	SVid_372_Het_57p_INV_TRANSLOC;UNBAL	1	.	.	17/17
chr1	81445636	81445711	chr5	82200352	82200427	SVid_3269_Het_57p_INV_TRANSLOC;UNBAL	1	.	.	5/5
chr1	81445636	81445711	chr5	82180384	82180459	SVid_3268_Het_57p_TRANSLOC;UNBAL	1	.	.	4/4
chr1	81445744	81445819	chr3	116661483	116661558	SVid_2646_Het_57p_INV_TRANSLOC;UNBAL	1	.	.	16/16
chr1	81622037	81622187	chr9	46474861	46475223	SVid_704_Het_p25_INV_TRANSLOC;UNBAL	1	.	.	3/3
chr1	81849534	81849609	chr9	12704256	12704331	SVid_4507_Het_57p_TRANSLOC;UNBAL	1	.	.	5/5
chr1	81964721	81964796	chr7	130527917	130527992	SVid_3831_Het_57p_INV_TRANSLOC;UNBAL	1	.	.	23/23
chr1	81967738	81967889	chr6	110981724	110981873	SVid_459_Het_p18_INV_TRANSLOC;UNBAL	1	.	.	3/3
chr1	82163607	82163756	chr4	70107124	70107273	SVid_450_Het_p25_INV_TRANSLOC;UNBAL	1	.	.	3/3
chr1	82165479	82165554	chr7	34477714	34477796	SVid_3832_Het_57p_INV_TRANSLOC;UNBAL	1	.	.	12/12
chr1	82216370	82216445	chr16	78969606	78969681	SVid_1455_Het_57p_INV_TRANSLOC;UNBAL	1	.	.	3/3
chr1	82288812	82288887	chr4	107776127	107776202	SVid_2929_Het_57p_INV_TRANSLOC;UNBAL	1	.	.	8/8
chr1	82289294	82289369	chr9	76969584	76969659	SVid_4508_Het_57p_TRANSLOC;UNBAL	1	.	.	8/8
chr1	82290764	82290839	chr3	127282765	127282840	SVid_2647_Het_57p_INV_TRANSLOC;UNBAL	1	.	.	15/15
chr1	82290852	82290927	chr11	119729997	119730074	SVid_330_Het_57p_TRANSLOC;UNBAL	1	.	.	25/25
chr1	82292548	82292627	chr10	119455753	119455828	SVid_75_Het_57p_TRANSLOC;UNBAL	1	.	.	4/4
chr1	82294461	82294536	chr3	24968905	24968980	SVid_2648_Het_57p_INV_TRANSLOC;UNBAL	1	.	.	3/3
chr1	82294461	82294536	chr8	62162705	62162780	SVid_4167_Het_57p_INV_TRANSLOC;UNBAL	1	.	.	4/4
chr1	82294461	82294536	chr18	56223709	56223784	SVid_2006_Het_57p_TRANSLOC;UNBAL	1	.	.	4/4
chr1	82294461	82294536	chr11	41111715	41111790	SVid_331_Het_57p_INV_TRANSLOC;UNBAL	1	.	.	4/4
chr1	82294461	82294536	chr5	17608992	17609067	SVid_3270_Het_57p_TRANSLOC;UNBAL	1	.	.	3/3
chr1	82429851	82429926	chr17	83822089	83822164	SVid_1702_Het_57p_TRANSLOC;UNBAL	1	.	.	3/3
chr1	82439179	82439254	chr13	98930769	98930844	SVid_846_Het_57p_INV_TRANSLOC;UNBAL	1	.	.	90/90
chr1	82462007	82462082	chr8	126806997	126807072	SVid_4168_Het_57p_INV_TRANSLOC;UNBAL	1	.	.	45/45
chr1	82500890	82500965	chr18	56706773	56706848	SVid_2008_Het_57p_INV_TRANSLOC;UNBAL	1	.	.	14/14
chr1	82502730	82502805	chr7	98101359	98101434	SVid_3833_Het_57p_TRANSLOC;UNBAL	1	.	.	3/3
chr1	82513577	82513652	chr11	51967282	51967357	SVid_332_Het_57p_INV_TRANSLOC;UNBAL	1	.	.	37/37
chr1	82610525	82610600	chr10	49908846	49908924	SVid_76_Het_57p_TRANSLOC;UNBAL	1	.	.	3/3
chr1	82654389	82654538	chr7	85530624	85530773	SVid_601_Het_p25_TRANSLOC;UNBAL	1	.	.	3/3
chr1	82703537	82703612	chr10	58571380	58571455	SVid_77_Het_57p_INV_TRANSLOC;UNBAL	1	.	.	25/25
chr1	82705182	82705257	chr11	117908189	117908264	SVid_333_Het_57p_TRANSLOC;UNBAL	1	.	.	4/4
chr1	82785270	82785346	chr11	75536903	75536978	SVid_334_Het_57p_INV_TRANSLOC;UNBAL	1	.	.	15/15
chr1	82786947	82787022	chr11	78347546	78347621	SVid_335_Het_57p_INV_TRANSLOC;UNBAL	1	.	.	79/79
chr1	82917073	82917148	chr13	8784842	8784917	SVid_847_Het_57p_TRANSLOC;UNBAL	1	.	.	3/3
chr1	82942589	82942664	chrX	116489349	116489424	SVid_4845_Het_57p_INV_TRANSLOC;UNBAL	1	.	.	4/4
chr1	83120644	83120721	chr15	79194184	79194259	SVid_1257_Het_57p_INV_TRANSLOC;UNBAL	1	.	.	14/14
chr1	83227217	83227292	chr5	37057487	37057562	SVid_3271_Het_57p_TRANSLOC;UNBAL	1	.	.	23/23
chr1	83320096	83320171	chr15	62210515	62210590	SVid_1258_Het_57p_INV_TRANSLOC;UNBAL	1	.	.	25/25
chr1	83462833	83462984	chr7	93225952	93226110	SVid_495_Het_p18_INV_TRANSLOC;UNBAL	1	.	.	3/3
chr1	83515351	83515426	chr12	24561778	24561853	SVid_643_Het_57p_TRANSLOC;UNBAL	1	.	.	3/3
chr1	83572666	83572741	chr10	118374831	118374906	SVid_78_Het_57p_TRANSLOC;UNBAL	1	.	.	19/19
chr1	83886332	83886481	chr10	53614735	53614884	SVid_11_Het_p18_TRANSLOC;UNBAL	1	.	.	3/3
chr1	83911509	83911584	chr3	112739771	112739846	SVid_2649_Het_57p_TRANSLOC;UNBAL	1	.	.	6/6
chr1	83911509	83911584	chr6	7394539	7394614	SVid_3531_Het_57p_INV_TRANSLOC;UNBAL	1	.	.	4/4
chr1	83933884	83933959	chr11	83425235	83425310	SVid_336_Het_57p_INV_TRANSLOC;UNBAL	1	.	.	6/6
chr1	83938904	83939139	chr2	86742585	86742734	SVid_281_Het_p18_TRANSLOC;UNBAL	1	.	.	4/4
chr1	83988671	83988746	chr9	58157133	58157208	SVid_4513_Het_57p_TRANSLOC;UNBAL	1	.	.	3/3
chr1	84213665	84213740	chr6	21985598	21985673	SVid_3532_Het_57p_INV_TRANSLOC;UNBAL	1	.	.	62/62
chr1	84222472	84222547	chr10	105506948	105507023	SVid_79_Het_57p_TRANSLOC;UNBAL	1	.	.	13/13
chr1	84263940	84264153	chr6	75119509	75119924	SVid_564_Het_p25_TRANSLOC;UNBAL	1	.	.	9/9
chr1	84263985	84264146	chr6	75119586	75119827	SVid_460_Het_p18_TRANSLOC;UNBAL	1	.	.	3/3
chr1	84282111	84282260	chr2	113236957	113237106	SVid_354_Het_p25_INV_TRANSLOC;UNBAL	1	.	.	3/3
chr1	84379482	84379640	chr3	41899971	41900161	SVid_402_Het_p25_INV_TRANSLOC;UNBAL	1	.	.	3/3
chr1	84451977	84452214	chr13	82734219	82734543	SVid_106_Het_p18_INV_TRANSLOC;UNBAL	1	.	.	3/3
chr1	84602047	84602122	chr14	54439594	54439669	SVid_1063_Het_57p_INV_TRANSLOC;UNBAL	1	.	.	3/3
chr1	84751700	84752127	chr8	39491929	39492437	SVid_535_Het_p18_TRANSLOC;UNBAL	1	.	.	15/15
chr1	84754299	84754570	chr8	39492198	39492420	SVid_648_Het_p25_TRANSLOC;UNBAL	0.8	.	.	4/5
chr1	84800016	84800091	chr11	88346019	88346094	SVid_338_Het_57p_TRANSLOC;UNBAL	1	.	.	3/3
chr1	84831839	84831914	chr15	46821151	46821226	SVid_1259_Het_57p_TRANSLOC;UNBAL	1	.	.	3/3
chr1	84919515	84919623	chr9	56726618	56726706	SVid_4514_Het_57p_TRANSLOC;UNBAL	1	.	.	100/100
chr1	85701643	85701718	chr13	57329912	57329987	SVid_849_Het_57p_TRANSLOC;UNBAL	1	.	.	30/30
chr1	85754075	85754150	chr14	67440149	67440224	SVid_1064_Het_57p_TRANSLOC;UNBAL	1	.	.	48/48
chr1	85759591	85759678	chr11	84525501	84525578	SVid_353_Het_57p_INV_TRANSLOC;UNBAL	1	.	.	5/5
chr1	85766602	85766677	chr15	25671145	25671228	SVid_1262_Het_57p_TRANSLOC;UNBAL	1	.	.	16/16
chr1	85825952	85826027	chr3	85771469	85771544	SVid_2658_Het_57p_INV_TRANSLOC;UNBAL	1	.	.	15/15
chr1	85851231	85851306	chr10	68541586	68541661	SVid_80_Het_57p_INV_TRANSLOC;UNBAL	1	.	.	7/7
chr1	85864532	85864622	chr2	73012827	73012964	SVid_299_Het_57p_TRANSLOC;UNBAL	1	.	.	49/49
chr1	85864533	85864633	chr11	33754777	33755087	SVid_354_Het_57p_TRANSLOC;UNBAL	1	.	.	21/21
chr1	85864534	85864635	chr4	72027933	72028175	SVid_373_Het_57p_TRANSLOC;UNBAL	1	.	.	50/50
chr1	85864536	85864621	chr5	114852113	114852188	SVid_410_Het_57p_TRANSLOC;UNBAL	1	.	.	6/6
chr1	85864537	85864621	chr3	37481514	37481659	SVid_2660_Het_57p_INV_TRANSLOC;UNBAL	1	.	.	8/8
chr1	85864537	85864612	chr5	136932953	136933028	SVid_411_Het_57p_INV_TRANSLOC;UNBAL	1	.	.	3/3
chr1	85864540	85864628	chr17	24666007	24666083	SVid_221_Het_57p_INV_TRANSLOC;UNBAL	1	.	.	13/13
chr1	85864540	85864622	chr5	17776747	17776822	SVid_3277_Het_57p_INV_TRANSLOC;UNBAL	1	.	.	12/12
chr1	85864546	85864621	chr16	61056408	61056483	SVid_1459_Het_57p_TRANSLOC;UNBAL	1	.	.	5/5
chr1	85864546	85864621	chr19	51142728	51142803	SVid_2134_Het_57p_TRANSLOC;UNBAL	1	.	.	3/3
chr1	85864547	85864637	chrX	116287124	116287417	SVid_654_Het_57p_TRANSLOC;UNBAL	1	.	.	18/18
chr1	85864548	85864637	chr4	45346519	45346604	SVid_374_Het_57p_TRANSLOC;UNBAL	1	.	.	8/8
chr1	85864548	85864623	chr14	34709564	34709639	SVid_1066_Het_57p_INV_TRANSLOC;UNBAL	1	.	.	10/10
chr1	85864549	85864624	chr4	122122937	122123012	SVid_375_Het_57p_TRANSLOC;UNBAL	1	.	.	13/13
chr1	85864549	85864624	chr4	122455302	122455377	SVid_376_Het_57p_TRANSLOC;UNBAL	1	.	.	13/13
chr1	85864552	85864627	chr8	87273161	87273236	SVid_4175_Het_57p_TRANSLOC;UNBAL	1	.	.	31/31
chr1	85866072	85866147	chr9	70137875	70137950	SVid_4521_Het_57p_TRANSLOC;UNBAL	1	.	.	13/13
chr1	85894606	85894681	chr7	16392334	16392413	SVid_3839_Het_57p_INV_TRANSLOC;UNBAL	1	.	.	10/10
chr1	85896345	85896420	chr7	4513919	4513994	SVid_3840_Het_57p_TRANSLOC;UNBAL	1	.	.	4/4
chr1	85898139	85898214	chr13	92496444	92496519	SVid_853_Het_57p_INV_TRANSLOC;UNBAL	1	.	.	14/14
chr1	85918102	85918177	chr6	99481281	99481356	SVid_3538_Het_57p_INV_TRANSLOC;UNBAL	1	.	.	21/21
chr1	85971193	85971270	chr5	13751487	13751562	SVid_3278_Het_57p_TRANSLOC;UNBAL	1	.	.	4/4
chr1	85971194	85971270	chr2	47725059	47725134	SVid_2335_Het_57p_TRANSLOC;UNBAL	1	.	.	5/5
chr1	85971194	85971270	chr4	37688606	37688681	SVid_2932_Het_57p_INV_TRANSLOC;UNBAL	1	.	.	3/3
chr1	85971194	85971270	chr3	56609135	56609210	SVid_2661_Het_57p_TRANSLOC;UNBAL	1	.	.	5/5
chr1	85971195	85971312	chr7	77358252	77358327	SVid_3841_Het_57p_INV_TRANSLOC;UNBAL	1	.	.	3/3
chr1	85974495	85974570	chr13	25824462	25824537	SVid_854_Het_57p_TRANSLOC;UNBAL	1	.	.	3/3
chr1	85996991	85997066	chr8	120288726	120288801	SVid_4176_Het_57p_TRANSLOC;UNBAL	1	.	.	18/18
chr1	85997717	85997792	chr3	159699710	159699785	SVid_2662_Het_57p_TRANSLOC;UNBAL	1	.	.	8/8
chr1	86004432	86004510	chr9	46429308	46429383	SVid_4522_Het_57p_TRANSLOC;UNBAL	1	.	.	5/5
chr1	86004433	86004509	chr7	24532830	24532905	SVid_502_Het_57p_INV_TRANSLOC;UNBAL	1	.	.	5/5
chr1	86004434	86004515	chr4	62400630	62400705	SVid_377_Het_57p_INV_TRANSLOC;UNBAL	1	.	.	3/3
chr1	86004435	86004521	chr8	33935301	33935376	SVid_576_Het_57p_INV_TRANSLOC;UNBAL	1	.	.	3/3
chr1	86004436	86004530	chr12	79052148	79052223	SVid_67_Het_57p_INV_TRANSLOC;UNBAL	1	.	.	3/3
chr1	86004443	86004524	chr7	144465735	144465810	SVid_3842_Het_57p_TRANSLOC;UNBAL	1	.	.	3/3
chr1	86022568	86022643	chr10	80058285	80058360	SVid_81_Het_57p_TRANSLOC;UNBAL	1	.	.	5/5
chr1	86044541	86044616	chr8	120437221	120437299	SVid_4177_Het_57p_INV_TRANSLOC;UNBAL	1	.	.	32/32
chr1	86049513	86049669	chr7	35562219	35562472	SVid_497_Het_p18_INV_TRANSLOC;UNBAL	1	.	.	8/8
chr1	86049516	86049676	chr7	35562227	35562848	SVid_602_Het_p25_INV_TRANSLOC;UNBAL	1	.	.	4/4
chr1	86184769	86184844	chr3	78569055	78569130	SVid_2663_Het_57p_INV_TRANSLOC;UNBAL	1	.	.	5/5
chr1	86216410	86216490	chr4	99933850	99933925	SVid_2933_Het_57p_INV_TRANSLOC;UNBAL	1	.	.	18/18
chr1	86274916	86274991	chr11	53184812	53184905	SVid_357_Het_57p_INV_TRANSLOC;UNBAL	1	.	.	14/14
chr1	86281524	86281599	chr5	128754076	128754151	SVid_3279_Het_57p_TRANSLOC;UNBAL	1	.	.	16/16
chr1	86336902	86336977	chr10	25088038	25088113	SVid_82_Het_57p_TRANSLOC;UNBAL	1	.	.	27/27
chr1	86350494	86350702	chr4	156087648	156088278	SVid_372_Het_p18_TRANSLOC;BAL	1	.	.	18/18
[truncated: 35,621 more rows]
