# Supplementary material for: DIS3 mutations enhance AID-driven translocations during B-cell activation, promoting transformation to multiple myeloma
Source: Nat Commun. 2026 Mar 14;17:3976. doi: 10.1038/s41467-026-70386-3 (PMC13133341; doi:10.1038/s41467-026-70386-3)
Supplement: Supplementary file 6 — Supplementary Data S4 [file 41467_2026_70386_MOESM6_ESM.txt]

chr1	3213748	3213823	chr15	90253007	90253082	SVid_457_WT_10p_INV_TRANSLOC;UNBAL	1	.	.	3/3
chr1	3522806	3522881	chr2	17571239	17571314	SVid_785_WT_10p_TRANSLOC;UNBAL	1	.	.	3/3
chr1	3556802	3556877	chr9	71317609	71317684	SVid_1613_WT_10p_TRANSLOC;UNBAL	1	.	.	3/3
chr1	3612589	3612741	chr8	31633115	31633328	SVid_439_WT_p7_INV_TRANSLOC;UNBAL	1	.	.	3/3
chr1	3824524	3824679	chr4	76499943	76500092	SVid_303_WT_p7_TRANSLOC;UNBAL	1	.	.	3/3
chr1	3887424	3887573	chr6	119964478	119964627	SVid_383_WT_p7_TRANSLOC;UNBAL	1	.	.	3/3
chr1	3994902	3994977	chr11	5955566	5955641	SVid_88_WT_10p_INV_TRANSLOC;UNBAL	1	.	.	3/3
chr1	4104372	4104447	chr2	81718121	81718196	SVid_786_WT_10p_INV_TRANSLOC;UNBAL	1	.	.	3/3
chr1	4219340	4219489	chr13	12183278	12183427	SVid_87_WT_p7_TRANSLOC;UNBAL	1	.	.	3/3
chr1	4266078	4266227	chr14	102872214	102872363	SVid_114_WT_p7_INV_TRANSLOC;UNBAL	1	.	.	3/3
chr1	4317194	4317269	chr4	55410015	55410090	SVid_1023_WT_10p_INV_TRANSLOC;UNBAL	1	.	.	3/3
chr1	4531323	4531399	chr13	54919296	54919371	SVid_312_WT_10p_TRANSLOC;UNBAL	1	.	.	7/7
chr1	4557166	4557350	chr4	139341670	139342118	SVid_304_WT_p7_TRANSLOC;UNBAL	1	.	.	5/5
chr1	4608772	4608847	chrX	40807100	40807175	SVid_1705_WT_10p_INV_TRANSLOC;UNBAL	1	.	.	4/4
chr1	4943714	4944202	chr4	115628540	115628912	SVid_305_WT_p7_INV_TRANSLOC;UNBAL	1	.	.	6/6
chr1	4993245	4993320	chr11	41757220	41757295	SVid_89_WT_10p_TRANSLOC;UNBAL	1	.	.	4/4
chr1	5217431	5217506	chr8	61549138	61549213	SVid_1542_WT_10p_TRANSLOC;UNBAL	1	.	.	4/4
chr1	5242863	5242938	chr6	88507450	88507525	SVid_1240_WT_10p_TRANSLOC;UNBAL	1	.	.	4/4
chr1	5247195	5247270	chr13	99835982	99836057	SVid_313_WT_10p_INV_TRANSLOC;UNBAL	1	.	.	3/3
chr1	5298463	5298538	chr13	55606941	55607016	SVid_314_WT_10p_INV_TRANSLOC;UNBAL	1	.	.	3/3
chr1	5722404	5722479	chr11	46406983	46407058	SVid_90_WT_10p_INV_TRANSLOC;UNBAL	1	.	.	3/3
chr1	5767393	5767552	chr10	25010254	25010491	SVid_0_WT_p7_INV_TRANSLOC;UNBAL	1	.	.	3/3
chr1	5828029	5828214	chr8	22134626	22135062	SVid_440_WT_p7_INV_TRANSLOC;UNBAL	1	.	.	5/5
chr1	6161616	6161977	chr2	81993326	81993476	SVid_235_WT_p7_TRANSLOC;UNBAL	1	.	.	3/3
chr1	6254695	6255023	chr11	46723195	46723379	SVid_30_WT_p7_TRANSLOC;UNBAL	1	.	.	3/3
chr1	6675657	6675732	chr17	36373566	36373641	SVid_585_WT_10p_TRANSLOC;UNBAL	1	.	.	4/4
chr1	6773838	6773913	chr6	65915318	65915393	SVid_1241_WT_10p_INV_TRANSLOC;UNBAL	1	.	.	3/3
chr1	6971425	6971500	chr3	152793155	152793230	SVid_926_WT_10p_INV_TRANSLOC;UNBAL	1	.	.	4/4
chr1	6986836	6986911	chr5	117458238	117458313	SVid_1137_WT_10p_INV_TRANSLOC;UNBAL	1	.	.	4/4
chr1	7355057	7355132	chr13	50386549	50386624	SVid_315_WT_10p_TRANSLOC;UNBAL	1	.	.	3/3
chr1	7398615	7398690	chr12	101040496	101040571	SVid_9_WT_10p_TRANSLOC;UNBAL	1	.	.	3/3
chr1	7558299	7558535	chr12	114928899	114929215	SVid_53_WT_p7_TRANSLOC;UNBAL	1	.	.	3/3
chr1	7605278	7605455	chr18	14657890	14658439	SVid_191_WT_p7_INV_TRANSLOC;UNBAL	1	.	.	4/4
chr1	7606964	7607121	chr18	9059078	9059518	SVid_192_WT_p7_TRANSLOC;UNBAL	1	.	.	3/3
chr1	7611496	7611571	chr3	3053046	3053121	SVid_927_WT_10p_TRANSLOC;UNBAL	1	.	.	3/3
chr1	7612112	7612266	chr10	14609870	14610019	SVid_1_WT_p7_INV_TRANSLOC;UNBAL	1	.	.	3/3
chr1	7629466	7629619	chr16	22832725	22832876	SVid_148_WT_p7_INV_TRANSLOC;UNBAL	1	.	.	3/3
chr1	7629685	7630081	chr9	37311947	37312115	SVid_478_WT_p7_TRANSLOC;UNBAL	1	.	.	5/5
chr1	7629694	7630067	chr18	57490231	57490440	SVid_193_WT_p7_TRANSLOC;UNBAL	1	.	.	6/6
chr1	7639305	7639658	chr10	23501041	23501192	SVid_2_WT_p7_TRANSLOC;UNBAL	1	.	.	3/3
chr1	7651426	7651846	chr2	82422267	82422421	SVid_236_WT_p7_TRANSLOC;UNBAL	1	.	.	6/6
chr1	7655018	7655195	chr7	28681298	28681452	SVid_421_WT_p7_INV_TRANSLOC;UNBAL	1	.	.	3/3
chr1	7680081	7680156	chr5	64110891	64110966	SVid_1138_WT_10p_TRANSLOC;UNBAL	1	.	.	3/3
chr1	7786511	7786586	chr3	66538531	66538606	SVid_928_WT_10p_INV_TRANSLOC;UNBAL	1	.	.	4/4
chr1	7846309	7846384	chr12	100284218	100284293	SVid_230_WT_10p_TRANSLOC;UNBAL	1	.	.	5/5
chr1	8029867	8030523	chr18	70890300	70890660	SVid_194_WT_p7_INV_TRANSLOC;UNBAL	1	.	.	3/3
chr1	8073977	8074052	chr3	39211778	39211853	SVid_929_WT_10p_INV_TRANSLOC;UNBAL	1	.	.	4/4
chr1	8260194	8260269	chr3	13201218	13201293	SVid_57_WT_10p_TRANSLOC;UNBAL	1	.	.	3/3
chr1	8262594	8262669	chr14	34996499	34996574	SVid_389_WT_10p_INV_TRANSLOC;UNBAL	1	.	.	4/4
chr1	8272228	8272377	chr18	37364212	37364361	SVid_195_WT_p7_INV_TRANSLOC;UNBAL	1	.	.	3/3
chr1	8410903	8411121	chr3	104241838	104242125	SVid_270_WT_p7_INV_TRANSLOC;UNBAL	1	.	.	16/16
chr1	8442549	8442698	chr15	67733159	67733308	SVid_135_WT_p7_TRANSLOC;UNBAL	1	.	.	3/3
chr1	8590599	8590914	chr8	65591270	65591419	SVid_441_WT_p7_TRANSLOC;UNBAL	1	.	.	3/3
chr1	8793808	8793957	chrX	168397011	168397160	SVid_500_WT_p7_INV_TRANSLOC;UNBAL	1	.	.	3/3
chr1	8811005	8811080	chr14	56387499	56387574	SVid_390_WT_10p_INV_TRANSLOC;UNBAL	1	.	.	3/3
chr1	8874253	8874328	chr2	124889691	124889766	SVid_788_WT_10p_INV_TRANSLOC;UNBAL	1	.	.	3/3
chr1	8906424	8906499	chr12	95300059	95300134	SVid_231_WT_10p_INV_TRANSLOC;UNBAL	1	.	.	3/3
chr1	9038716	9038906	chr14	37669433	37669587	SVid_115_WT_p7_TRANSLOC;UNBAL	1	.	.	4/4
chr1	9039045	9039196	chrX	46873850	46874006	SVid_501_WT_p7_INV_TRANSLOC;UNBAL	1	.	.	3/3
chr1	9077059	9077208	chr5	73262995	73263144	SVid_348_WT_p7_TRANSLOC;UNBAL	1	.	.	3/3
chr1	9211294	9211675	chrX	82538229	82538432	SVid_502_WT_p7_INV_TRANSLOC;UNBAL	1	.	.	4/4
chr1	9240126	9240285	chr19	44204495	44204895	SVid_216_WT_p7_INV_TRANSLOC;UNBAL	1	.	.	6/6
chr1	9337526	9337601	chr15	100691931	100692006	SVid_458_WT_10p_INV_TRANSLOC;UNBAL	1	.	.	3/3
chr1	9527743	9528074	chr3	102352008	102352290	SVid_271_WT_p7_INV_TRANSLOC;UNBAL	1	.	.	13/13
chr1	9584717	9584792	chr3	154271402	154271477	SVid_930_WT_10p_TRANSLOC;UNBAL	1	.	.	3/3
chr1	9649621	9649696	chr14	54427197	54427272	SVid_391_WT_10p_INV_TRANSLOC;UNBAL	1	.	.	3/3
chr1	9847518	9847593	chr7	39597810	39597885	SVid_1341_WT_10p_INV_TRANSLOC;UNBAL	1	.	.	7/7
chr1	9891261	9891336	chr2	167207634	167207709	SVid_789_WT_10p_INV_TRANSLOC;UNBAL	1	.	.	4/4
chr1	9895464	9895539	chr11	114664947	114665022	SVid_91_WT_10p_INV_TRANSLOC;UNBAL	1	.	.	3/3
chr1	9952444	9952519	chr11	55053524	55053599	SVid_4_WT_10p_TRANSLOC;UNBAL	1	.	.	6/6
chr1	10014844	10014919	chr7	122898798	122898873	SVid_1342_WT_10p_TRANSLOC;UNBAL	1	.	.	3/3
chr1	10086814	10086889	chr14	49312012	49312087	SVid_393_WT_10p_TRANSLOC;UNBAL	1	.	.	5/5
chr1	10261086	10261161	chr8	125491555	125491630	SVid_1543_WT_10p_INV_TRANSLOC;UNBAL	1	.	.	4/4
chr1	10480084	10480159	chr12	104175221	104175296	SVid_232_WT_10p_INV_TRANSLOC;UNBAL	1	.	.	3/3
chr1	10608358	10608433	chr12	98449282	98449357	SVid_233_WT_10p_INV_TRANSLOC;UNBAL	1	.	.	6/6
chr1	10645628	10645967	chr3	23916378	23916544	SVid_272_WT_p7_INV_TRANSLOC;UNBAL	1	.	.	3/3
chr1	11287798	11288024	chr13	76636419	76636626	SVid_88_WT_p7_TRANSLOC;UNBAL	1	.	.	3/3
chr1	11647469	11647793	chr16	85317341	85317515	SVid_149_WT_p7_TRANSLOC;UNBAL	1	.	.	3/3
chr1	11669439	11669514	chr18	17666286	17666361	SVid_685_WT_10p_TRANSLOC;UNBAL	1	.	.	3/3
chr1	11674174	11674330	chr3	60036578	60036775	SVid_273_WT_p7_INV_TRANSLOC;UNBAL	1	.	.	3/3
chr1	11708000	11708256	chr4	138363007	138363659	SVid_307_WT_p7_INV_TRANSLOC;BAL	1	.	.	9/9
chr1	11708000	11708256	chr4	138362907	138363516	SVid_306_WT_p7_INV_TRANSLOC;BAL	1	.	.	9/9
chr1	11916814	11917094	chr16	29076052	29076220	SVid_150_WT_p7_TRANSLOC;UNBAL	1	.	.	4/4
chr1	12103618	12103693	chr3	51192227	51192302	SVid_931_WT_10p_TRANSLOC;UNBAL	1	.	.	3/3
chr1	12106319	12106394	chr7	79558149	79558224	SVid_1344_WT_10p_INV_TRANSLOC;UNBAL	1	.	.	5/5
chr1	12294885	12294960	chr11	109775243	109775318	SVid_92_WT_10p_INV_TRANSLOC;UNBAL	1	.	.	3/3
chr1	12373762	12373837	chr8	4032617	4032692	SVid_1544_WT_10p_TRANSLOC;UNBAL	1	.	.	4/4
chr1	12414397	12414472	chr19	46900601	46900676	SVid_740_WT_10p_INV_TRANSLOC;UNBAL	1	.	.	3/3
chr1	12596918	12596993	chr8	22576651	22576726	SVid_1545_WT_10p_TRANSLOC;UNBAL	1	.	.	3/3
chr1	12635212	12635376	chr2	91195758	91196316	SVid_237_WT_p7_INV_TRANSLOC;BAL	1	.	.	4/4
chr1	12635221	12635388	chr2	91195565	91195955	SVid_238_WT_p7_INV_TRANSLOC;UNBAL	1	.	.	3/3
chr1	12731105	12731180	chr13	93631794	93631869	SVid_316_WT_10p_TRANSLOC;UNBAL	1	.	.	3/3
chr1	12753779	12753854	chr5	120429615	120429690	SVid_1140_WT_10p_INV_TRANSLOC;UNBAL	1	.	.	4/4
chr1	12762940	12763107	chr2	122244047	122244325	SVid_239_WT_p7_TRANSLOC;UNBAL	1	.	.	3/3
chr1	12831894	12831969	chr11	3291845	3291920	SVid_93_WT_10p_TRANSLOC;UNBAL	1	.	.	3/3
chr1	13006589	13006738	chrX	25336038	25336187	SVid_503_WT_p7_INV_TRANSLOC;UNBAL	1	.	.	3/3
chr1	13019972	13020047	chr2	74756183	74756258	SVid_790_WT_10p_INV_TRANSLOC;UNBAL	1	.	.	3/3
chr1	13103677	13103752	chr6	16849389	16849464	SVid_1242_WT_10p_INV_TRANSLOC;UNBAL	1	.	.	3/3
chr1	13116549	13116624	chr9	118999058	118999133	SVid_1614_WT_10p_INV_TRANSLOC;UNBAL	1	.	.	3/3
chr1	13135509	13135584	chr16	31612390	31612465	SVid_519_WT_10p_INV_TRANSLOC;UNBAL	1	.	.	4/4
chr1	13156323	13156646	chr15	89338182	89338372	SVid_136_WT_p7_TRANSLOC;UNBAL	1	.	.	3/3
chr1	13195472	13195547	chr7	73884670	73884745	SVid_1346_WT_10p_TRANSLOC;UNBAL	1	.	.	4/4
chr1	13240121	13240372	chr9	12128358	12128534	SVid_479_WT_p7_INV_TRANSLOC;UNBAL	1	.	.	3/3
chr1	13298911	13298986	chr6	83150229	83150304	SVid_1243_WT_10p_TRANSLOC;UNBAL	1	.	.	3/3
chr1	13336528	13336603	chr7	140639456	140639531	SVid_1347_WT_10p_TRANSLOC;UNBAL	1	.	.	3/3
chr1	13467552	13467627	chr11	62591244	62591319	SVid_94_WT_10p_INV_TRANSLOC;UNBAL	1	.	.	3/3
chr1	13777829	13778279	chr16	13301514	13301675	SVid_151_WT_p7_INV_TRANSLOC;UNBAL	1	.	.	4/4
chr1	13834603	13834678	chr5	34271069	34271144	SVid_1141_WT_10p_TRANSLOC;UNBAL	1	.	.	3/3
chr1	14237972	14238047	chr9	113199244	113199319	SVid_1615_WT_10p_TRANSLOC;UNBAL	1	.	.	3/3
chr1	14533843	14533918	chr19	44703636	44703711	SVid_741_WT_10p_INV_TRANSLOC;UNBAL	1	.	.	4/4
chr1	14580285	14580360	chr2	126890017	126890092	SVid_791_WT_10p_TRANSLOC;UNBAL	1	.	.	3/3
chr1	14670627	14670843	chr17	21243323	21243496	SVid_173_WT_p7_TRANSLOC;UNBAL	1	.	.	3/3
chr1	14713934	14714009	chr5	115111690	115111765	SVid_1142_WT_10p_TRANSLOC;UNBAL	1	.	.	4/4
chr1	14804492	14804567	chr11	83001074	83001160	SVid_95_WT_10p_INV_TRANSLOC;UNBAL	1	.	.	63/63
chr1	14815076	14815225	chr8	41953499	41953769	SVid_442_WT_p7_TRANSLOC;UNBAL	1	.	.	6/6
chr1	14860427	14860502	chr6	13133066	13133141	SVid_1244_WT_10p_INV_TRANSLOC;UNBAL	1	.	.	5/5
chr1	15083540	15083713	chr6	136296745	136296970	SVid_384_WT_p7_TRANSLOC;UNBAL	1	.	.	5/5
chr1	15289499	15289574	chr7	65877150	65877225	SVid_1349_WT_10p_INV_TRANSLOC;UNBAL	1	.	.	4/4
chr1	15540464	15540613	chr7	85918458	85918607	SVid_422_WT_p7_INV_TRANSLOC;UNBAL	1	.	.	3/3
chr1	15606703	15606852	chr15	20355472	20355662	SVid_137_WT_p7_TRANSLOC;UNBAL	1	.	.	3/3
chr1	15606718	15606996	chr10	52009471	52009625	SVid_3_WT_p7_TRANSLOC;UNBAL	1	.	.	4/4
chr1	15689716	15690063	chr6	62035286	62035459	SVid_385_WT_p7_INV_TRANSLOC;UNBAL	1	.	.	3/3
chr1	15709084	15709159	chr11	101478499	101478574	SVid_96_WT_10p_TRANSLOC;UNBAL	1	.	.	3/3
chr1	16019250	16019325	chr7	13043072	13043147	SVid_1350_WT_10p_INV_TRANSLOC;UNBAL	1	.	.	3/3
chr1	16159660	16159735	chr5	94165243	94165318	SVid_1143_WT_10p_INV_TRANSLOC;UNBAL	1	.	.	3/3
chr1	16260926	16261001	chr18	13349739	13349814	SVid_686_WT_10p_INV_TRANSLOC;UNBAL	1	.	.	3/3
chr1	16447560	16447635	chr7	73437210	73437285	SVid_1351_WT_10p_INV_TRANSLOC;UNBAL	1	.	.	4/4
chr1	16494181	16494256	chr2	120597503	120597578	SVid_792_WT_10p_INV_TRANSLOC;UNBAL	1	.	.	4/4
chr1	16548843	16548918	chr4	141015515	141015590	SVid_1024_WT_10p_INV_TRANSLOC;UNBAL	1	.	.	3/3
chr1	16704018	16704093	chr7	82317366	82317441	SVid_1352_WT_10p_TRANSLOC;UNBAL	1	.	.	4/4
chr1	16704252	16704741	chr16	8190270	8190529	SVid_152_WT_p7_INV_TRANSLOC;UNBAL	0.875	.	.	7/8
chr1	16713727	16713878	chr6	54382657	54382899	SVid_386_WT_p7_TRANSLOC;UNBAL	1	.	.	3/3
chr1	16806641	16806790	chr9	25346502	25346651	SVid_480_WT_p7_TRANSLOC;UNBAL	1	.	.	3/3
chr1	17058267	17058342	chr16	42367866	42367941	SVid_520_WT_10p_TRANSLOC;UNBAL	1	.	.	4/4
chr1	17063919	17064068	chr12	88063760	88063909	SVid_54_WT_p7_TRANSLOC;UNBAL	1	.	.	3/3
chr1	17389759	17389834	chr7	30919799	30919874	SVid_1354_WT_10p_INV_TRANSLOC;UNBAL	1	.	.	3/3
chr1	17540512	17540587	chr14	65093714	65093789	SVid_394_WT_10p_TRANSLOC;UNBAL	1	.	.	4/4
chr1	18127436	18127511	chr15	66712799	66712874	SVid_459_WT_10p_INV_TRANSLOC;UNBAL	1	.	.	6/6
chr1	18157678	18157833	chr11	46097977	46098189	SVid_31_WT_p7_TRANSLOC;UNBAL	1	.	.	3/3
chr1	18199398	18199473	chr4	41568806	41568881	SVid_1025_WT_10p_TRANSLOC;UNBAL	1	.	.	3/3
chr1	18252759	18252910	chr3	124852225	124852388	SVid_274_WT_p7_INV_TRANSLOC;UNBAL	1	.	.	3/3
chr1	18437641	18437790	chr16	83155573	83155722	SVid_153_WT_p7_TRANSLOC;UNBAL	1	.	.	3/3
chr1	18537701	18537922	chr15	68303750	68303905	SVid_138_WT_p7_INV_TRANSLOC;UNBAL	1	.	.	3/3
chr1	18645304	18645453	chr8	50358330	50358479	SVid_443_WT_p7_INV_TRANSLOC;UNBAL	1	.	.	3/3
chr1	19190708	19190783	chrX	103730090	103730165	SVid_1706_WT_10p_INV_TRANSLOC;UNBAL	1	.	.	3/3
chr1	19202623	19202838	chr9	93911165	93911387	SVid_481_WT_p7_TRANSLOC;UNBAL	1	.	.	3/3
chr1	19202842	19203115	chr15	103655549	103655730	SVid_139_WT_p7_INV_TRANSLOC;UNBAL	1	.	.	4/4
chr1	19404893	19405047	chr17	22482347	22482553	SVid_174_WT_p7_TRANSLOC;UNBAL	1	.	.	3/3
chr1	19672560	19672635	chr6	141780263	141780338	SVid_1245_WT_10p_INV_TRANSLOC;UNBAL	1	.	.	5/5
chr1	19799379	19799773	chr12	30759043	30759287	SVid_55_WT_p7_TRANSLOC;UNBAL	1	.	.	4/4
chr1	20324073	20324222	chr3	7356928	7357077	SVid_275_WT_p7_INV_TRANSLOC;UNBAL	1	.	.	3/3
chr1	20379952	20380101	chr12	95927492	95927641	SVid_56_WT_p7_TRANSLOC;UNBAL	1	.	.	3/3
chr1	20453543	20453618	chr7	137899937	137900012	SVid_1356_WT_10p_TRANSLOC;UNBAL	1	.	.	4/4
chr1	20985182	20985257	chr8	113652197	113652272	SVid_1546_WT_10p_TRANSLOC;UNBAL	1	.	.	3/3
chr1	20990453	20990528	chr7	65486738	65486813	SVid_1359_WT_10p_TRANSLOC;UNBAL	1	.	.	3/3
chr1	21010979	21011059	chr12	95268916	95268991	SVid_234_WT_10p_TRANSLOC;UNBAL	1	.	.	7/7
chr1	21048836	21048911	chr15	89072385	89072460	SVid_460_WT_10p_TRANSLOC;UNBAL	1	.	.	5/5
chr1	21113109	21113184	chr10	51798752	51798827	SVid_2_WT_10p_INV_TRANSLOC;UNBAL	1	.	.	3/3
chr1	21332318	21332393	chr11	55372867	55372942	SVid_97_WT_10p_TRANSLOC;UNBAL	1	.	.	3/3
chr1	21339166	21339469	chr10	55906273	55906457	SVid_4_WT_p7_INV_TRANSLOC;UNBAL	1	.	.	3/3
chr1	21339395	21339544	chrX	46448530	46448740	SVid_504_WT_p7_INV_TRANSLOC;UNBAL	1	.	.	3/3
chr1	21341173	21341322	chr16	95665978	95666127	SVid_154_WT_p7_INV_TRANSLOC;UNBAL	1	.	.	3/3
chr1	21357294	21357582	chr17	35482986	35483135	SVid_175_WT_p7_TRANSLOC;UNBAL	1	.	.	3/3
chr1	21578849	21579266	chr9	10552146	10552428	SVid_482_WT_p7_TRANSLOC;UNBAL	1	.	.	5/5
chr1	21596413	21596488	chr6	87716070	87716145	SVid_1246_WT_10p_TRANSLOC;UNBAL	1	.	.	7/7
chr1	21796894	21796969	chr6	143197175	143197250	SVid_1247_WT_10p_TRANSLOC;UNBAL	1	.	.	3/3
chr1	22381183	22381427	chr9	31927975	31928137	SVid_483_WT_p7_TRANSLOC;UNBAL	1	.	.	3/3
chr1	22750724	22750799	chr11	32195030	32195117	SVid_98_WT_10p_INV_TRANSLOC;UNBAL	1	.	.	3/3
chr1	22791044	22791119	chr2	102766736	102766811	SVid_795_WT_10p_INV_TRANSLOC;UNBAL	1	.	.	3/3
chr1	22803443	22803518	chr11	99360953	99361048	SVid_99_WT_10p_INV_TRANSLOC;UNBAL	1	.	.	5/5
chr1	22838277	22838475	chr7	57798305	57798703	SVid_423_WT_p7_INV_TRANSLOC;UNBAL	1	.	.	5/5
chr1	22984042	22986564	chr7	26345425	26347114	SVid_1362_WT_10p_INV_TRANSLOC;BAL	1	.	.	4/4
chr1	23138125	23138200	chr3	153255291	153255366	SVid_933_WT_10p_TRANSLOC;UNBAL	1	.	.	3/3
chr1	23645706	23646092	chr6	94972928	94973533	SVid_388_WT_p7_TRANSLOC;BAL	1	.	.	8/8
chr1	23645880	23646092	chr6	94973198	94973551	SVid_389_WT_p7_TRANSLOC;UNBAL	1	.	.	7/7
chr1	23665729	23665881	chrX	132157555	132157812	SVid_505_WT_p7_TRANSLOC;UNBAL	1	.	.	4/4
chr1	23709617	23709787	chr3	33654263	33654423	SVid_276_WT_p7_INV_TRANSLOC;UNBAL	1	.	.	3/3
chr1	23709684	23709851	chr19	15781711	15781873	SVid_217_WT_p7_INV_TRANSLOC;UNBAL	1	.	.	3/3
chr1	23712553	23712802	chr4	10848847	10849085	SVid_308_WT_p7_INV_TRANSLOC;UNBAL	1	.	.	5/5
chr1	23712554	23712814	chr12	28536694	28536851	SVid_57_WT_p7_TRANSLOC;UNBAL	1	.	.	4/4
chr1	23714262	23714411	chr10	32192451	32192606	SVid_5_WT_p7_INV_TRANSLOC;UNBAL	1	.	.	3/3
chr1	23762197	23762272	chr9	103721117	103721192	SVid_1617_WT_10p_TRANSLOC;UNBAL	1	.	.	3/3
chr1	23782431	23782685	chr17	55310487	55310773	SVid_176_WT_p7_TRANSLOC;UNBAL	1	.	.	5/5
chr1	23782510	23782663	chr6	128967820	128968127	SVid_390_WT_p7_INV_TRANSLOC;UNBAL	1	.	.	3/3
chr1	23786306	23786462	chr17	27375742	27376083	SVid_177_WT_p7_INV_TRANSLOC;UNBAL	1	.	.	4/4
chr1	23800047	23800122	chr7	129325510	129325585	SVid_1363_WT_10p_INV_TRANSLOC;UNBAL	1	.	.	3/3
chr1	24128347	24128422	chr15	12660541	12660616	SVid_461_WT_10p_INV_TRANSLOC;UNBAL	1	.	.	3/3
chr1	24158987	24159261	chr13	10896170	10896321	SVid_89_WT_p7_TRANSLOC;UNBAL	1	.	.	3/3
chr1	24159024	24159214	chr10	6571049	6571237	SVid_6_WT_p7_TRANSLOC;UNBAL	1	.	.	3/3
chr1	24301428	24301503	chr8	95303929	95304004	SVid_1547_WT_10p_INV_TRANSLOC;UNBAL	1	.	.	4/4
chr1	24358564	24358642	chr4	74515981	74516056	SVid_1026_WT_10p_INV_TRANSLOC;UNBAL	1	.	.	4/4
chr1	24574435	24574510	chr10	112933254	112933329	SVid_3_WT_10p_TRANSLOC;UNBAL	1	.	.	3/3
chr1	24618901	24619050	chr17	82130241	82130390	SVid_178_WT_p7_INV_TRANSLOC;UNBAL	1	.	.	3/3
chr1	24675965	24676040	chr16	31626495	31626570	SVid_521_WT_10p_INV_TRANSLOC;UNBAL	1	.	.	3/3
chr1	24712076	24712225	chr3	147419167	147419316	SVid_277_WT_p7_INV_TRANSLOC;UNBAL	1	.	.	3/3
chr1	24799429	24799504	chr2	64258507	64258582	SVid_796_WT_10p_TRANSLOC;UNBAL	1	.	.	6/6
chr1	24820948	24821251	chr17	18844780	18845102	SVid_179_WT_p7_TRANSLOC;UNBAL	0.875	.	.	7/8
chr1	25004815	25005008	chr4	123567355	123567509	SVid_309_WT_p7_INV_TRANSLOC;UNBAL	1	.	.	3/3
chr1	25004827	25005007	chrX	11151293	11151550	SVid_506_WT_p7_INV_TRANSLOC;UNBAL	1	.	.	3/3
chr1	25369687	25370046	chr14	100993331	100993516	SVid_116_WT_p7_INV_TRANSLOC;UNBAL	1	.	.	6/6
chr1	25391906	25392159	chrX	76711211	76711869	SVid_507_WT_p7_INV_TRANSLOC;BAL	1	.	.	4/4
chr1	25510277	25510352	chr6	22095183	22095258	SVid_1248_WT_10p_TRANSLOC;UNBAL	1	.	.	3/3
chr1	25555007	25555156	chr3	42207420	42207569	SVid_278_WT_p7_TRANSLOC;UNBAL	1	.	.	3/3
chr1	26072812	26072961	chr2	61980909	61981058	SVid_240_WT_p7_TRANSLOC;UNBAL	1	.	.	3/3
chr1	26144303	26144378	chr8	92126660	92126735	SVid_1548_WT_10p_INV_TRANSLOC;UNBAL	1	.	.	3/3
chr1	26407686	26407761	chr3	3152676	3152751	SVid_934_WT_10p_INV_TRANSLOC;UNBAL	1	.	.	3/3
chr1	26414124	26414337	chr6	6896263	6896556	SVid_391_WT_p7_INV_TRANSLOC;UNBAL	1	.	.	7/7
chr1	26615575	26615724	chr8	124474471	124474643	SVid_444_WT_p7_INV_TRANSLOC;UNBAL	1	.	.	3/3
chr1	26775953	26776028	chr19	59583275	59583350	SVid_742_WT_10p_TRANSLOC;UNBAL	1	.	.	3/3
chr1	26899446	26899521	chr13	49726767	49726842	SVid_317_WT_10p_INV_TRANSLOC;UNBAL	1	.	.	3/3
chr1	27132453	27132528	chr13	41519462	41519537	SVid_318_WT_10p_TRANSLOC;UNBAL	1	.	.	3/3
chr1	27307748	27307997	chr9	95370414	95370691	SVid_485_WT_p7_TRANSLOC;UNBAL	1	.	.	3/3
chr1	27367027	27367191	chr17	42655113	42655427	SVid_180_WT_p7_TRANSLOC;UNBAL	1	.	.	5/5
chr1	27559488	27559565	chr4	63818244	63818319	SVid_1027_WT_10p_TRANSLOC;UNBAL	1	.	.	3/3
chr1	27982215	27982364	chr3	23902775	23902924	SVid_280_WT_p7_INV_TRANSLOC;UNBAL	1	.	.	3/3
chr1	28033194	28033356	chr2	39936719	39936888	SVid_241_WT_p7_INV_TRANSLOC;UNBAL	1	.	.	3/3
chr1	28287862	28288120	chr17	54450650	54450857	SVid_181_WT_p7_INV_TRANSLOC;UNBAL	1	.	.	6/6
chr1	28620491	28620663	chr8	81923260	81923505	SVid_445_WT_p7_INV_TRANSLOC;UNBAL	1	.	.	3/3
chr1	28652344	28652419	chr13	85614444	85614519	SVid_319_WT_10p_INV_TRANSLOC;UNBAL	1	.	.	3/3
chr1	28674257	28674758	chr18	26666898	26667161	SVid_197_WT_p7_INV_TRANSLOC;UNBAL	1	.	.	6/6
chr1	28709543	28709618	chr8	21861399	21861474	SVid_1549_WT_10p_TRANSLOC;UNBAL	1	.	.	3/3
chr1	28786602	28786677	chr2	25160168	25160243	SVid_45_WT_10p_TRANSLOC;UNBAL	1	.	.	4/4
chr1	28891006	28891081	chr8	95516753	95516828	SVid_1550_WT_10p_TRANSLOC;UNBAL	1	.	.	3/3
chr1	28955251	28955405	chr8	124690001	124690438	SVid_446_WT_p7_TRANSLOC;UNBAL	1	.	.	4/4
chr1	29524668	29524743	chr19	21904614	21904689	SVid_743_WT_10p_TRANSLOC;UNBAL	1	.	.	3/3
chr1	29526401	29526658	chr13	68872853	68873028	SVid_90_WT_p7_INV_TRANSLOC;UNBAL	1	.	.	4/4
chr1	29599284	29599359	chr10	56364457	56364532	SVid_4_WT_10p_INV_TRANSLOC;UNBAL	1	.	.	3/3
chr1	29690617	29690692	chr2	164412703	164412778	SVid_797_WT_10p_INV_TRANSLOC;UNBAL	1	.	.	3/3
chr1	29700576	29700795	chr8	35264538	35264789	SVid_447_WT_p7_TRANSLOC;UNBAL	1	.	.	3/3
chr1	29865014	29865089	chr19	48196508	48196583	SVid_744_WT_10p_INV_TRANSLOC;UNBAL	1	.	.	11/11
chr1	29891344	29891503	chr8	82737493	82737654	SVid_448_WT_p7_INV_TRANSLOC;UNBAL	1	.	.	4/4
chr1	29918323	29918398	chr9	5657298	5657373	SVid_1619_WT_10p_TRANSLOC;UNBAL	1	.	.	4/4
chr1	29942460	29942535	chr16	32388571	32388646	SVid_522_WT_10p_INV_TRANSLOC;UNBAL	1	.	.	4/4
chr1	30912015	30912323	chr12	73080230	73080464	SVid_59_WT_p7_TRANSLOC;UNBAL	1	.	.	3/3
chr1	30913017	30913171	chr11	37367153	37367472	SVid_32_WT_p7_INV_TRANSLOC;UNBAL	1	.	.	3/3
chr1	30913017	30913171	chr5	144230889	144231283	SVid_349_WT_p7_TRANSLOC;UNBAL	1	.	.	5/5
chr1	30926655	30926730	chr18	34325561	34325636	SVid_687_WT_10p_TRANSLOC;UNBAL	1	.	.	3/3
chr1	30941600	30941784	chr3	7843654	7843911	SVid_281_WT_p7_INV_TRANSLOC;UNBAL	1	.	.	3/3
chr1	31132469	31132544	chr7	108947896	108947971	SVid_1364_WT_10p_TRANSLOC;UNBAL	1	.	.	3/3
chr1	31150612	31150687	chr6	112473273	112473348	SVid_1249_WT_10p_INV_TRANSLOC;UNBAL	1	.	.	5/5
chr1	31151647	31151883	chr4	83643466	83643706	SVid_310_WT_p7_TRANSLOC;UNBAL	1	.	.	4/4
chr1	31266073	31266148	chr9	111570016	111570091	SVid_1620_WT_10p_INV_TRANSLOC;UNBAL	1	.	.	4/4
chr1	31532182	31532257	chr2	49757680	49757755	SVid_798_WT_10p_TRANSLOC;UNBAL	1	.	.	4/4
chr1	32101526	32101675	chr12	8387849	8387998	SVid_60_WT_p7_TRANSLOC;UNBAL	1	.	.	3/3
chr1	32400436	32400813	chr4	30336113	30336482	SVid_311_WT_p7_INV_TRANSLOC;UNBAL	1	.	.	4/4
chr1	32758987	32759062	chr4	106746490	106746565	SVid_1028_WT_10p_TRANSLOC;UNBAL	1	.	.	3/3
chr1	32880527	32880602	chr10	53684159	53684234	SVid_5_WT_10p_INV_TRANSLOC;UNBAL	1	.	.	3/3
chr1	32941327	32941402	chr5	73570833	73570908	SVid_1145_WT_10p_TRANSLOC;UNBAL	1	.	.	4/4
chr1	33019679	33019861	chr12	64703801	64704227	SVid_61_WT_p7_INV_TRANSLOC;UNBAL	1	.	.	8/8
chr1	33099455	33099753	chr16	74790852	74791006	SVid_156_WT_p7_INV_TRANSLOC;UNBAL	1	.	.	5/5
chr1	33196875	33197222	chr5	11458439	11458664	SVid_350_WT_p7_INV_TRANSLOC;UNBAL	1	.	.	4/4
chr1	33297815	33297890	chr5	112977986	112978061	SVid_1146_WT_10p_TRANSLOC;UNBAL	1	.	.	6/6
chr1	33387579	33387654	chr2	8326092	8326167	SVid_799_WT_10p_TRANSLOC;UNBAL	1	.	.	4/4
chr1	33409744	33409933	chrX	163566977	163567126	SVid_508_WT_p7_TRANSLOC;UNBAL	1	.	.	7/7
chr1	33540140	33540299	chr12	44161059	44161221	SVid_62_WT_p7_TRANSLOC;UNBAL	1	.	.	4/4
chr1	33655206	33655281	chr10	43886030	43886105	SVid_6_WT_10p_TRANSLOC;UNBAL	1	.	.	3/3
chr1	33729567	33729642	chr14	104774629	104774704	SVid_395_WT_10p_TRANSLOC;UNBAL	1	.	.	3/3
chr1	33757507	33757584	chr5	150059636	150059711	SVid_1147_WT_10p_INV_TRANSLOC;UNBAL	1	.	.	3/3
chr1	33767380	33767455	chrX	12599206	12599281	SVid_1707_WT_10p_TRANSLOC;UNBAL	1	.	.	3/3
chr1	33785673	33785748	chr2	155661615	155661690	SVid_800_WT_10p_TRANSLOC;UNBAL	1	.	.	5/5
chr1	33838275	33838350	chr12	97795929	97796008	SVid_235_WT_10p_INV_TRANSLOC;UNBAL	1	.	.	3/3
chr1	33941344	33941419	chr9	56536133	56536208	SVid_1621_WT_10p_INV_TRANSLOC;UNBAL	1	.	.	3/3
chr1	33999982	34000057	chrX	24130753	24130828	SVid_1708_WT_10p_INV_TRANSLOC;UNBAL	1	.	.	3/3
chr1	34103677	34103752	chr2	31610975	31611050	SVid_801_WT_10p_INV_TRANSLOC;UNBAL	1	.	.	3/3
chr1	34192410	34192485	chr7	133770629	133770704	SVid_1366_WT_10p_INV_TRANSLOC;UNBAL	1	.	.	3/3
chr1	34195075	34195150	chr7	7001462	7001537	SVid_1367_WT_10p_INV_TRANSLOC;UNBAL	1	.	.	65/65
chr1	34388794	34388943	chr2	111776782	111776931	SVid_242_WT_p7_INV_TRANSLOC;UNBAL	1	.	.	3/3
chr1	34388910	34388985	chr11	67103169	67103244	SVid_100_WT_10p_TRANSLOC;UNBAL	1	.	.	3/3
chr1	34423842	34424079	chr8	99005443	99005601	SVid_449_WT_p7_INV_TRANSLOC;UNBAL	1	.	.	3/3
chr1	34555082	34555157	chr16	13330699	13330774	SVid_523_WT_10p_INV_TRANSLOC;UNBAL	1	.	.	3/3
chr1	34584248	34584323	chr17	84500547	84500622	SVid_588_WT_10p_INV_TRANSLOC;UNBAL	1	.	.	3/3
chr1	34671847	34671922	chr10	116949398	116949473	SVid_7_WT_10p_INV_TRANSLOC;UNBAL	1	.	.	5/5
chr1	34815293	34815368	chr18	76896670	76896745	SVid_689_WT_10p_INV_TRANSLOC;UNBAL	1	.	.	3/3
chr1	34831474	34831549	chr14	25047212	25047287	SVid_396_WT_10p_INV_TRANSLOC;UNBAL	1	.	.	5/5
chr1	34848844	34848919	chr15	95495381	95495456	SVid_462_WT_10p_INV_TRANSLOC;UNBAL	1	.	.	5/5
chr1	34860621	34860696	chr2	64689906	64689981	SVid_802_WT_10p_INV_TRANSLOC;UNBAL	1	.	.	7/7
chr1	34876747	34876822	chr9	77825464	77825539	SVid_1622_WT_10p_INV_TRANSLOC;UNBAL	1	.	.	3/3
chr1	34932082	34932157	chr4	128806425	128806500	SVid_1029_WT_10p_INV_TRANSLOC;UNBAL	1	.	.	5/5
chr1	34957852	34957927	chr13	63778562	63778637	SVid_320_WT_10p_INV_TRANSLOC;UNBAL	1	.	.	3/3
chr1	34963143	34963218	chr8	78423051	78423126	SVid_1551_WT_10p_INV_TRANSLOC;UNBAL	1	.	.	3/3
chr1	34980215	34980290	chr14	53341572	53341647	SVid_397_WT_10p_TRANSLOC;UNBAL	1	.	.	4/4
chr1	35206851	35206926	chr6	112839455	112839530	SVid_1250_WT_10p_INV_TRANSLOC;UNBAL	1	.	.	3/3
chr1	35332128	35332203	chr6	34899167	34899242	SVid_1251_WT_10p_TRANSLOC;UNBAL	1	.	.	4/4
chr1	35687620	35687695	chr4	8163589	8163664	SVid_1030_WT_10p_TRANSLOC;UNBAL	1	.	.	3/3
chr1	35710994	35711069	chr14	102061519	102061594	SVid_398_WT_10p_TRANSLOC;UNBAL	1	.	.	3/3
chr1	35788524	35788738	chr19	22394191	22394622	SVid_218_WT_p7_INV_TRANSLOC;UNBAL	0.9	.	.	9/10
chr1	35860310	35860385	chr13	91695718	91695793	SVid_321_WT_10p_INV_TRANSLOC;UNBAL	1	.	.	50/50
chr1	35865165	35865240	chr5	133451753	133451828	SVid_1148_WT_10p_INV_TRANSLOC;UNBAL	1	.	.	3/3
chr1	35881354	35881429	chr10	110465308	110465383	SVid_8_WT_10p_INV_TRANSLOC;UNBAL	1	.	.	4/4
chr1	35899084	35899409	chr5	129887876	129888535	SVid_351_WT_p7_INV_TRANSLOC;BAL	1	.	.	4/4
chr1	35899141	35899419	chr5	129887754	129888036	SVid_352_WT_p7_INV_TRANSLOC;UNBAL	0.875	.	.	7/8
chr1	35988786	35988945	chr18	67341478	67341780	SVid_198_WT_p7_TRANSLOC;UNBAL	0.8	.	.	4/5
chr1	35988796	35988957	chr5	92996794	92997062	SVid_353_WT_p7_TRANSLOC;UNBAL	1	.	.	5/5
chr1	36027147	36027222	chr10	78471967	78472042	SVid_9_WT_10p_TRANSLOC;UNBAL	1	.	.	3/3
chr1	36076701	36076776	chr9	102658968	102659043	SVid_1623_WT_10p_TRANSLOC;UNBAL	1	.	.	3/3
chr1	36104387	36104462	chr8	104064764	104064839	SVid_1552_WT_10p_TRANSLOC;UNBAL	1	.	.	3/3
chr1	36121106	36121181	chr7	68731939	68732014	SVid_1368_WT_10p_INV_TRANSLOC;UNBAL	1	.	.	3/3
chr1	36158638	36158716	chr4	124775333	124775408	SVid_1031_WT_10p_TRANSLOC;UNBAL	1	.	.	3/3
chr1	36246532	36246607	chr9	114835308	114835383	SVid_1624_WT_10p_INV_TRANSLOC;UNBAL	1	.	.	5/5
chr1	36297055	36297130	chr7	112716361	112716436	SVid_1369_WT_10p_TRANSLOC;UNBAL	1	.	.	24/24
chr1	36409149	36409224	chr17	24525753	24525828	SVid_589_WT_10p_INV_TRANSLOC;UNBAL	1	.	.	3/3
chr1	36551666	36551741	chr9	20623167	20623242	SVid_1625_WT_10p_INV_TRANSLOC;UNBAL	1	.	.	3/3
chr1	36579195	36579270	chr15	96020267	96020342	SVid_463_WT_10p_INV_TRANSLOC;UNBAL	1	.	.	3/3
chr1	36635429	36635504	chr6	50019853	50019928	SVid_1252_WT_10p_INV_TRANSLOC;UNBAL	1	.	.	3/3
chr1	36668229	36668378	chr19	32093018	32093167	SVid_219_WT_p7_TRANSLOC;UNBAL	1	.	.	3/3
chr1	36691532	36691836	chr12	24741187	24741593	SVid_63_WT_p7_TRANSLOC;UNBAL	0.9	.	.	9/10
chr1	36691678	36692388	chr12	24741403	24741581	SVid_64_WT_p7_TRANSLOC;UNBAL	0.8	.	.	4/5
chr1	36693256	36693415	chr12	24741567	24741843	SVid_65_WT_p7_TRANSLOC;UNBAL	1	.	.	4/4
chr1	36888891	36888966	chr9	66491857	66491932	SVid_1626_WT_10p_INV_TRANSLOC;UNBAL	1	.	.	3/3
chr1	36919931	36920006	chr12	78949279	78949354	SVid_236_WT_10p_TRANSLOC;UNBAL	1	.	.	3/3
chr1	36939512	36939587	chr2	30957896	30957971	SVid_803_WT_10p_TRANSLOC;UNBAL	1	.	.	3/3
chr1	36980885	36980960	chr7	145263246	145263321	SVid_1370_WT_10p_TRANSLOC;UNBAL	1	.	.	3/3
chr1	37141634	37141709	chr17	29761561	29761636	SVid_590_WT_10p_INV_TRANSLOC;UNBAL	1	.	.	5/5
chr1	37151065	37151140	chr11	87641430	87641505	SVid_101_WT_10p_INV_TRANSLOC;UNBAL	1	.	.	4/4
chr1	37177063	37177138	chr15	34080142	34080217	SVid_464_WT_10p_INV_TRANSLOC;UNBAL	1	.	.	4/4
chr1	37177092	37177167	chr16	16195196	16195271	SVid_525_WT_10p_TRANSLOC;UNBAL	1	.	.	4/4
chr1	37240964	37241039	chr6	147981025	147981100	SVid_1253_WT_10p_TRANSLOC;UNBAL	1	.	.	4/4
chr1	37278901	37279092	chr13	17579509	17579796	SVid_91_WT_p7_INV_TRANSLOC;UNBAL	1	.	.	4/4
chr1	37283377	37283563	chr10	82477313	82477513	SVid_7_WT_p7_INV_TRANSLOC;UNBAL	1	.	.	3/3
chr1	37351268	37351343	chr3	76842688	76842763	SVid_935_WT_10p_INV_TRANSLOC;UNBAL	1	.	.	4/4
chr1	37503562	37503637	chr5	125239504	125239579	SVid_1149_WT_10p_TRANSLOC;UNBAL	1	.	.	3/3
chr1	37572223	37572298	chr10	61040351	61040426	SVid_10_WT_10p_INV_TRANSLOC;UNBAL	1	.	.	5/5
chr1	37614513	37614588	chr3	146107290	146107365	SVid_936_WT_10p_INV_TRANSLOC;UNBAL	1	.	.	4/4
chr1	37696424	37696499	chr7	34119864	34119939	SVid_1371_WT_10p_TRANSLOC;UNBAL	1	.	.	4/4
chr1	37798033	37798108	chr11	79645205	79645280	SVid_102_WT_10p_TRANSLOC;UNBAL	1	.	.	4/4
chr1	37818181	37818330	chr17	81889036	81889185	SVid_182_WT_p7_TRANSLOC;UNBAL	1	.	.	4/4
chr1	37964441	37964516	chr8	19110118	19110193	SVid_1553_WT_10p_INV_TRANSLOC;UNBAL	1	.	.	3/3
chr1	37965827	37965902	chrX	52179507	52179582	SVid_1709_WT_10p_INV_TRANSLOC;UNBAL	1	.	.	3/3
chr1	37977434	37977509	chr2	59646958	59647033	SVid_804_WT_10p_TRANSLOC;UNBAL	1	.	.	33/33
chr1	38184002	38184091	chr10	3656466	3656541	SVid_11_WT_10p_TRANSLOC;UNBAL	1	.	.	6/6
chr1	38202132	38202207	chr13	36665179	36665254	SVid_13_WT_10p_TRANSLOC;UNBAL	1	.	.	4/4
chr1	38202132	38202207	chrX	18507155	18507230	SVid_132_WT_10p_TRANSLOC;UNBAL	1	.	.	7/7
chr1	38225756	38225946	chr8	124474452	124474643	SVid_450_WT_p7_TRANSLOC;UNBAL	1	.	.	3/3
chr1	38330629	38330704	chr6	83042912	83042987	SVid_1254_WT_10p_TRANSLOC;UNBAL	1	.	.	3/3
chr1	38674349	38674424	chr12	102936452	102936527	SVid_237_WT_10p_TRANSLOC;UNBAL	1	.	.	3/3
chr1	38676044	38676119	chr3	65350757	65350832	SVid_937_WT_10p_INV_TRANSLOC;UNBAL	1	.	.	5/5
chr1	38734083	38734158	chr18	35604670	35604745	SVid_690_WT_10p_INV_TRANSLOC;UNBAL	1	.	.	3/3
chr1	38813716	38813791	chrX	162724107	162724182	SVid_1710_WT_10p_TRANSLOC;UNBAL	1	.	.	3/3
chr1	38853397	38853472	chrX	68786004	68786079	SVid_1711_WT_10p_TRANSLOC;UNBAL	1	.	.	3/3
chr1	38887274	38887349	chr15	12029982	12030057	SVid_465_WT_10p_TRANSLOC;UNBAL	1	.	.	4/4
chr1	38891563	38891638	chr10	85608222	85608297	SVid_12_WT_10p_INV_TRANSLOC;UNBAL	1	.	.	3/3
chr1	38965331	38965406	chr7	75261013	75261088	SVid_1375_WT_10p_INV_TRANSLOC;UNBAL	1	.	.	5/5
chr1	38988897	38988972	chr13	61700533	61700608	SVid_323_WT_10p_TRANSLOC;UNBAL	1	.	.	4/4
chr1	39071587	39071662	chr4	48138538	48138613	SVid_1033_WT_10p_TRANSLOC;UNBAL	1	.	.	3/3
chr1	39141192	39141267	chr14	24662080	24662155	SVid_399_WT_10p_TRANSLOC;UNBAL	1	.	.	4/4
chr1	39188920	39188995	chr4	151934434	151934509	SVid_1034_WT_10p_INV_TRANSLOC;UNBAL	1	.	.	3/3
chr1	39208596	39208671	chr8	117942499	117942574	SVid_1554_WT_10p_INV_TRANSLOC;UNBAL	1	.	.	3/3
chr1	39219689	39219764	chr15	84905012	84905087	SVid_466_WT_10p_INV_TRANSLOC;UNBAL	1	.	.	3/3
chr1	39278221	39278296	chr4	150999798	150999873	SVid_1035_WT_10p_INV_TRANSLOC;UNBAL	1	.	.	3/3
chr1	39286334	39286409	chr12	83754055	83754132	SVid_238_WT_10p_INV_TRANSLOC;UNBAL	1	.	.	4/4
chr1	39370025	39370259	chr5	136789550	136790173	SVid_354_WT_p7_TRANSLOC;BAL	1	.	.	9/9
chr1	39423625	39423700	chr11	115896235	115896310	SVid_103_WT_10p_TRANSLOC;UNBAL	1	.	.	3/3
chr1	39437961	39438036	chr6	92221575	92221650	SVid_1255_WT_10p_INV_TRANSLOC;UNBAL	1	.	.	7/7
chr1	39456793	39456868	chr17	23328909	23328984	SVid_592_WT_10p_INV_TRANSLOC;UNBAL	1	.	.	5/5
chr1	39624508	39624583	chr2	3722286	3722361	SVid_805_WT_10p_INV_TRANSLOC;UNBAL	1	.	.	3/3
chr1	39713954	39714029	chr15	38590217	38590292	SVid_467_WT_10p_TRANSLOC;UNBAL	1	.	.	7/7
chr1	39747940	39748094	chr12	69088867	69089316	SVid_66_WT_p7_INV_TRANSLOC;UNBAL	1	.	.	3/3
chr1	39752610	39752685	chr18	82488109	82488184	SVid_691_WT_10p_INV_TRANSLOC;UNBAL	1	.	.	3/3
chr1	39767729	39767804	chr6	147869341	147869416	SVid_1256_WT_10p_TRANSLOC;UNBAL	1	.	.	4/4
chr1	39806759	39806834	chr2	168785112	168785187	SVid_806_WT_10p_TRANSLOC;UNBAL	1	.	.	4/4
chr1	39839063	39839138	chr12	13319713	13319788	SVid_239_WT_10p_TRANSLOC;UNBAL	1	.	.	4/4
chr1	39848298	39848373	chr12	84262450	84262525	SVid_240_WT_10p_INV_TRANSLOC;UNBAL	1	.	.	3/3
chr1	39851331	39851406	chr12	36300147	36300222	SVid_241_WT_10p_INV_TRANSLOC;UNBAL	1	.	.	3/3
chr1	39903104	39903179	chr17	51224707	51224782	SVid_593_WT_10p_INV_TRANSLOC;UNBAL	1	.	.	3/3
chr1	39967270	39967423	chr5	60692778	60693068	SVid_355_WT_p7_TRANSLOC;UNBAL	1	.	.	3/3
chr1	39968521	39968596	chr17	6124753	6124828	SVid_594_WT_10p_TRANSLOC;UNBAL	1	.	.	3/3
chr1	40001049	40001124	chr18	38148251	38148326	SVid_692_WT_10p_INV_TRANSLOC;UNBAL	1	.	.	4/4
chr1	40167291	40167366	chr2	29199475	29199550	SVid_807_WT_10p_TRANSLOC;UNBAL	1	.	.	3/3
chr1	40324471	40324546	chr16	8781785	8781860	SVid_526_WT_10p_INV_TRANSLOC;UNBAL	1	.	.	3/3
chr1	40600498	40600573	chr3	124560662	124560737	SVid_938_WT_10p_INV_TRANSLOC;UNBAL	1	.	.	3/3
chr1	40705366	40705441	chr2	66145776	66145851	SVid_808_WT_10p_TRANSLOC;UNBAL	1	.	.	3/3
chr1	40738424	40738515	chr3	69237775	69237858	SVid_58_WT_10p_TRANSLOC;UNBAL	1	.	.	3/3
chr1	40738425	40738500	chr7	20719833	20719908	SVid_1377_WT_10p_INV_TRANSLOC;UNBAL	1	.	.	3/3
chr1	40738437	40738512	chr4	33972750	33972825	SVid_63_WT_10p_TRANSLOC;UNBAL	1	.	.	3/3
chr1	40889415	40889490	chr6	121424706	121424781	SVid_1257_WT_10p_INV_TRANSLOC;UNBAL	1	.	.	3/3
chr1	40901904	40901979	chr18	37646337	37646412	SVid_693_WT_10p_TRANSLOC;UNBAL	1	.	.	3/3
chr1	40915192	40915580	chr10	123080052	123080365	SVid_8_WT_p7_TRANSLOC;UNBAL	0.875	.	.	7/8
chr1	40915201	40915591	chr6	5382760	5383380	SVid_392_WT_p7_TRANSLOC;BAL	1	.	.	15/15
chr1	40915215	40915580	chr10	123080400	123080876	SVid_9_WT_p7_TRANSLOC;UNBAL	1	.	.	3/3
chr1	40916710	40916867	chr6	5382797	5382948	SVid_393_WT_p7_TRANSLOC;UNBAL	1	.	.	3/3
chr1	40931712	40931787	chr2	30163424	30163499	SVid_809_WT_10p_INV_TRANSLOC;UNBAL	1	.	.	3/3
chr1	41362482	41362557	chr13	115420382	115420457	SVid_324_WT_10p_INV_TRANSLOC;UNBAL	1	.	.	3/3
chr1	41462813	41462962	chrX	121309907	121310245	SVid_509_WT_p7_INV_TRANSLOC;UNBAL	1	.	.	3/3
chr1	41493163	41493329	chr5	68093180	68093420	SVid_356_WT_p7_TRANSLOC;UNBAL	1	.	.	5/5
chr1	41977703	41977959	chr13	113723746	113723925	SVid_92_WT_p7_TRANSLOC;UNBAL	1	.	.	4/4
chr1	42446246	42446321	chr3	101978901	101978976	SVid_939_WT_10p_TRANSLOC;UNBAL	1	.	.	4/4
chr1	42477741	42477816	chr5	9368982	9369057	SVid_1151_WT_10p_INV_TRANSLOC;UNBAL	1	.	.	3/3
chr1	42494031	42494106	chr6	80801883	80801958	SVid_70_WT_10p_INV_TRANSLOC;UNBAL	1	.	.	3/3
chr1	42532402	42532477	chr6	112284876	112284951	SVid_1258_WT_10p_TRANSLOC;UNBAL	1	.	.	6/6
chr1	42635607	42635682	chr4	116671005	116671080	SVid_1036_WT_10p_INV_TRANSLOC;UNBAL	1	.	.	3/3
chr1	42739518	42739593	chr14	26447139	26447214	SVid_400_WT_10p_TRANSLOC;UNBAL	1	.	.	3/3
chr1	42739540	42739615	chr8	62209740	62209815	SVid_1555_WT_10p_INV_TRANSLOC;UNBAL	1	.	.	3/3
chr1	43142895	43142970	chr17	56279890	56279965	SVid_595_WT_10p_INV_TRANSLOC;UNBAL	1	.	.	3/3
chr1	43189103	43189377	chr2	87659996	87660265	SVid_243_WT_p7_TRANSLOC;UNBAL	1	.	.	3/3
chr1	43371615	43371764	chr16	54857536	54857685	SVid_157_WT_p7_INV_TRANSLOC;UNBAL	1	.	.	3/3
chr1	43586791	43586866	chr11	52608225	52608300	SVid_104_WT_10p_INV_TRANSLOC;UNBAL	1	.	.	3/3
chr1	43785709	43785784	chr6	121162365	121162440	SVid_1259_WT_10p_INV_TRANSLOC;UNBAL	1	.	.	3/3
chr1	43829481	43829556	chr10	117681796	117681871	SVid_13_WT_10p_TRANSLOC;UNBAL	1	.	.	3/3
chr1	43841796	43841957	chr11	88747895	88748212	SVid_33_WT_p7_INV_TRANSLOC;UNBAL	1	.	.	3/3
chr1	43847968	43848124	chr12	36644144	36644600	SVid_67_WT_p7_TRANSLOC;UNBAL	1	.	.	3/3
chr1	43938554	43938629	chrX	12825630	12825705	SVid_1712_WT_10p_TRANSLOC;UNBAL	1	.	.	3/3
chr1	44070230	44070305	chr14	67861548	67861623	SVid_401_WT_10p_TRANSLOC;UNBAL	1	.	.	4/4
chr1	44474879	44475141	chr5	49363022	49363474	SVid_357_WT_p7_INV_TRANSLOC;UNBAL	1	.	.	6/6
chr1	44552427	44552502	chr9	74442370	74442445	SVid_1627_WT_10p_INV_TRANSLOC;UNBAL	1	.	.	3/3
chr1	45126837	45126986	chr2	120407799	120407948	SVid_244_WT_p7_INV_TRANSLOC;UNBAL	1	.	.	3/3
chr1	45242995	45243405	chrX	111695387	111695781	SVid_510_WT_p7_INV_TRANSLOC;UNBAL	1	.	.	14/14
chr1	45421023	45421098	chr11	33685338	33685413	SVid_105_WT_10p_TRANSLOC;UNBAL	1	.	.	4/4
chr1	45510920	45510995	chr11	103742118	103742193	SVid_106_WT_10p_INV_TRANSLOC;UNBAL	1	.	.	3/3
chr1	45557161	45557336	chr9	99772722	99773062	SVid_486_WT_p7_TRANSLOC;UNBAL	1	.	.	4/4
chr1	45584880	45584955	chr3	108588987	108589062	SVid_940_WT_10p_INV_TRANSLOC;UNBAL	1	.	.	5/5
chr1	46171143	46171292	chrX	121389957	121390106	SVid_511_WT_p7_INV_TRANSLOC;UNBAL	1	.	.	3/3
chr1	46312998	46313082	chr19	27398989	27399064	SVid_746_WT_10p_TRANSLOC;UNBAL	1	.	.	3/3
chr1	46409112	46409187	chr18	53293013	53293088	SVid_696_WT_10p_INV_TRANSLOC;UNBAL	1	.	.	4/4
chr1	46414094	46414169	chr16	55023287	55023362	SVid_528_WT_10p_TRANSLOC;UNBAL	1	.	.	3/3
chr1	46478114	46478189	chr11	113027659	113027734	SVid_108_WT_10p_INV_TRANSLOC;UNBAL	1	.	.	3/3
chr1	46568958	46569165	chr17	54495824	54496085	SVid_183_WT_p7_INV_TRANSLOC;UNBAL	1	.	.	5/5
chr1	46882860	46883032	chr13	37815279	37815871	SVid_93_WT_p7_TRANSLOC;BAL	1	.	.	4/4
chr1	47192029	47192444	chrX	133359502	133359829	SVid_512_WT_p7_INV_TRANSLOC;UNBAL	1	.	.	11/11
chr1	47228507	47228582	chr7	34113814	34113889	SVid_1380_WT_10p_INV_TRANSLOC;UNBAL	1	.	.	3/3
chr1	47348557	47348632	chr14	57875142	57875217	SVid_18_WT_10p_TRANSLOC;UNBAL	1	.	.	4/4
chr1	47871765	47871840	chr2	14559590	14559665	SVid_46_WT_10p_INV_TRANSLOC;UNBAL	1	.	.	3/3
chr1	47883240	47883389	chrX	106401665	106401814	SVid_513_WT_p7_INV_TRANSLOC;UNBAL	1	.	.	3/3
chr1	48540416	48540491	chr4	34798014	34798089	SVid_1037_WT_10p_TRANSLOC;UNBAL	1	.	.	4/4
chr1	48670748	48670823	chr15	38704678	38704753	SVid_468_WT_10p_TRANSLOC;UNBAL	1	.	.	4/4
chr1	48915039	48915222	chr15	47384838	47385182	SVid_140_WT_p7_TRANSLOC;UNBAL	1	.	.	3/3
chr1	48915056	48915370	chr2	81550795	81551024	SVid_245_WT_p7_TRANSLOC;UNBAL	1	.	.	10/10
chr1	49153142	49153291	chr14	106942567	106942716	SVid_117_WT_p7_TRANSLOC;UNBAL	1	.	.	3/3
chr1	49270306	49270381	chr18	52223129	52223204	SVid_697_WT_10p_TRANSLOC;UNBAL	1	.	.	3/3
chr1	49457353	49457428	chr14	49035844	49035919	SVid_402_WT_10p_INV_TRANSLOC;UNBAL	1	.	.	3/3
chr1	49607304	49607379	chr12	100525919	100525994	SVid_242_WT_10p_TRANSLOC;UNBAL	1	.	.	5/5
chr1	51168939	51169162	chr5	87112047	87112282	SVid_358_WT_p7_TRANSLOC;UNBAL	1	.	.	3/3
chr1	51169324	51169796	chr18	10687260	10687433	SVid_199_WT_p7_INV_TRANSLOC;UNBAL	1	.	.	4/4
chr1	51195672	51195747	chr12	15801411	15801500	SVid_243_WT_10p_INV_TRANSLOC;UNBAL	1	.	.	4/4
chr1	51320535	51320684	chr9	49429854	49430003	SVid_487_WT_p7_INV_TRANSLOC;UNBAL	1	.	.	3/3
chr1	51334163	51334238	chr7	96619641	96619716	SVid_1381_WT_10p_INV_TRANSLOC;UNBAL	1	.	.	3/3
chr1	51344377	51344452	chr6	29724772	29724847	SVid_1260_WT_10p_TRANSLOC;UNBAL	1	.	.	3/3
chr1	51391597	51391672	chr10	60243565	60243640	SVid_14_WT_10p_TRANSLOC;UNBAL	1	.	.	3/3
chr1	51463190	51463265	chr8	46057414	46057489	SVid_1556_WT_10p_TRANSLOC;UNBAL	1	.	.	3/3
chr1	51540710	51540785	chr6	131282823	131282898	SVid_1261_WT_10p_TRANSLOC;UNBAL	1	.	.	3/3
chr1	51623182	51623257	chr4	142658470	142658545	SVid_1038_WT_10p_INV_TRANSLOC;UNBAL	1	.	.	3/3
chr1	51640865	51641203	chr5	65319403	65319652	SVid_359_WT_p7_INV_TRANSLOC;UNBAL	1	.	.	7/7
chr1	51641197	51641606	chr5	65262594	65262928	SVid_360_WT_p7_INV_TRANSLOC;UNBAL	1	.	.	12/12
chr1	51646935	51647010	chr17	57029142	57029217	SVid_596_WT_10p_INV_TRANSLOC;UNBAL	1	.	.	5/5
chr1	51708080	51708383	chr8	65911477	65911631	SVid_451_WT_p7_TRANSLOC;UNBAL	1	.	.	4/4
chr1	51750320	51750395	chr18	84192437	84192512	SVid_698_WT_10p_INV_TRANSLOC;UNBAL	1	.	.	4/4
chr1	51791714	51791789	chr11	20421470	20421545	SVid_109_WT_10p_TRANSLOC;UNBAL	1	.	.	3/3
chr1	51792771	51792846	chr11	58112022	58112097	SVid_110_WT_10p_INV_TRANSLOC;UNBAL	1	.	.	8/8
chr1	51943881	51944061	chr9	107595127	107595581	SVid_488_WT_p7_INV_TRANSLOC;UNBAL	0.8	.	.	4/5
chr1	52019092	52019265	chr10	126787138	126787294	SVid_10_WT_p7_INV_TRANSLOC;UNBAL	1	.	.	3/3
chr1	52092291	52092366	chr5	75285791	75285866	SVid_1153_WT_10p_INV_TRANSLOC;UNBAL	1	.	.	3/3
chr1	52095891	52095966	chr19	5406952	5407027	SVid_747_WT_10p_INV_TRANSLOC;UNBAL	1	.	.	3/3
chr1	52154618	52154693	chr15	74656650	74656725	SVid_469_WT_10p_INV_TRANSLOC;UNBAL	1	.	.	5/5
chr1	52309364	52309439	chr5	96707356	96707431	SVid_1154_WT_10p_INV_TRANSLOC;UNBAL	1	.	.	3/3
chr1	52334936	52335011	chr19	44120506	44120851	SVid_748_WT_10p_INV_TRANSLOC;UNBAL	1	.	.	3/3
chr1	52476152	52476227	chr12	6198931	6199006	SVid_244_WT_10p_INV_TRANSLOC;UNBAL	1	.	.	3/3
chr1	52658207	52658282	chr7	133388151	133388226	SVid_1383_WT_10p_INV_TRANSLOC;UNBAL	1	.	.	5/5
chr1	52661298	52661373	chr11	4729945	4730020	SVid_111_WT_10p_TRANSLOC;UNBAL	1	.	.	3/3
chr1	52727361	52727436	chr15	4988451	4988526	SVid_470_WT_10p_INV_TRANSLOC;UNBAL	1	.	.	3/3
chr1	52923352	52923427	chr10	130339647	130339722	SVid_15_WT_10p_INV_TRANSLOC;UNBAL	1	.	.	3/3
chr1	53055324	53055399	chr15	27538322	27538397	SVid_471_WT_10p_INV_TRANSLOC;UNBAL	1	.	.	3/3
chr1	53213130	53213279	chr4	120643335	120643484	SVid_312_WT_p7_INV_TRANSLOC;UNBAL	1	.	.	3/3
chr1	53537749	53537824	chr4	11522292	11522367	SVid_1039_WT_10p_TRANSLOC;UNBAL	1	.	.	5/5
chr1	53572238	53572313	chr13	114218805	114218880	SVid_325_WT_10p_INV_TRANSLOC;UNBAL	1	.	.	5/5
chr1	53619338	53619491	chr18	51717191	51717377	SVid_200_WT_p7_TRANSLOC;UNBAL	1	.	.	3/3
chr1	53672440	53672589	chr9	6413266	6413415	SVid_489_WT_p7_TRANSLOC;UNBAL	1	.	.	3/3
chr1	53722218	53722293	chr11	79163119	79163194	SVid_112_WT_10p_INV_TRANSLOC;UNBAL	1	.	.	4/4
chr1	53789729	53789804	chr6	135330208	135330283	SVid_1262_WT_10p_INV_TRANSLOC;UNBAL	1	.	.	3/3
chr1	53849647	53849975	chrX	101448196	101448579	SVid_514_WT_p7_INV_TRANSLOC;UNBAL	1	.	.	5/5
chr1	53862961	53863036	chr12	117257593	117257668	SVid_245_WT_10p_TRANSLOC;UNBAL	1	.	.	3/3
chr1	53890754	53890829	chrX	80087585	80087660	SVid_1714_WT_10p_TRANSLOC;UNBAL	1	.	.	3/3
chr1	54092637	54092712	chr9	10179954	10180029	SVid_1629_WT_10p_INV_TRANSLOC;UNBAL	1	.	.	3/3
chr1	54093766	54094113	chr6	78042900	78043052	SVid_394_WT_p7_TRANSLOC;UNBAL	1	.	.	3/3
chr1	54134505	54134592	chr8	88940254	88940329	SVid_1557_WT_10p_INV_TRANSLOC;UNBAL	1	.	.	6/6
chr1	54146403	54146478	chr14	66751992	66752067	SVid_403_WT_10p_INV_TRANSLOC;UNBAL	1	.	.	3/3
chr1	54148491	54148566	chr6	29916715	29916790	SVid_1263_WT_10p_TRANSLOC;UNBAL	1	.	.	3/3
chr1	54168400	54168475	chr14	70535846	70535921	SVid_404_WT_10p_TRANSLOC;UNBAL	1	.	.	4/4
chr1	54577987	54578203	chr10	34293274	34293430	SVid_11_WT_p7_INV_TRANSLOC;UNBAL	1	.	.	3/3
chr1	54654763	54654838	chr18	58446601	58446676	SVid_699_WT_10p_INV_TRANSLOC;UNBAL	1	.	.	3/3
chr1	54750265	54750340	chr7	112400084	112400159	SVid_1384_WT_10p_INV_TRANSLOC;UNBAL	1	.	.	4/4
chr1	54856138	54856213	chr4	131356624	131356699	SVid_1040_WT_10p_TRANSLOC;UNBAL	1	.	.	3/3
chr1	54968472	54968547	chr5	148616698	148616773	SVid_1155_WT_10p_INV_TRANSLOC;UNBAL	1	.	.	3/3
chr1	55489861	55489936	chr17	26508579	26508654	SVid_597_WT_10p_TRANSLOC;UNBAL	1	.	.	3/3
chr1	55638911	55638986	chr4	139519080	139519155	SVid_1041_WT_10p_INV_TRANSLOC;UNBAL	1	.	.	5/5
chr1	55658116	55658191	chr18	65988038	65988113	SVid_700_WT_10p_TRANSLOC;UNBAL	1	.	.	3/3
chr1	55938494	55938749	chr19	60029196	60029622	SVid_220_WT_p7_TRANSLOC;UNBAL	1	.	.	8/8
chr1	55975732	55976305	chrX	105087066	105087277	SVid_515_WT_p7_INV_TRANSLOC;BAL	1	.	.	7/7
chr1	55985539	55985614	chr9	43801908	43801983	SVid_1630_WT_10p_TRANSLOC;UNBAL	1	.	.	5/5
chr1	56098472	56098816	chr2	123591358	123591559	SVid_247_WT_p7_TRANSLOC;UNBAL	1	.	.	3/3
chr1	56099366	56099552	chr13	97130412	97130662	SVid_94_WT_p7_TRANSLOC;UNBAL	1	.	.	4/4
chr1	56099618	56099796	chr13	97135355	97135803	SVid_95_WT_p7_TRANSLOC;UNBAL	1	.	.	5/5
chr1	56157596	56157671	chr5	119010727	119010802	SVid_1156_WT_10p_INV_TRANSLOC;UNBAL	1	.	.	4/4
chr1	56376268	56376417	chr6	96454448	96454597	SVid_395_WT_p7_TRANSLOC;UNBAL	1	.	.	3/3
chr1	56553054	56553203	chr13	104957009	104957158	SVid_96_WT_p7_INV_TRANSLOC;UNBAL	1	.	.	3/3
chr1	56842776	56842851	chr17	47862210	47862285	SVid_599_WT_10p_INV_TRANSLOC;UNBAL	1	.	.	3/3
chr1	56919824	56919899	chr16	85491551	85491626	SVid_529_WT_10p_TRANSLOC;UNBAL	1	.	.	3/3
chr1	56935503	56935652	chr5	92310662	92310935	SVid_361_WT_p7_TRANSLOC;UNBAL	1	.	.	3/3
chr1	57222631	57222910	chr4	71967516	71967721	SVid_313_WT_p7_TRANSLOC;UNBAL	0.8	.	.	4/5
chr1	57223547	57223625	chr2	166996578	166996653	SVid_47_WT_10p_INV_TRANSLOC;UNBAL	1	.	.	11/11
chr1	57249458	57249533	chr11	40686858	40686933	SVid_114_WT_10p_TRANSLOC;UNBAL	1	.	.	5/5
chr1	57328114	57328189	chr2	135090926	135091001	SVid_811_WT_10p_TRANSLOC;UNBAL	1	.	.	5/5
chr1	57380557	57380632	chr13	50060888	50060963	SVid_326_WT_10p_INV_TRANSLOC;UNBAL	1	.	.	4/4
chr1	57415142	57415241	chr7	46884346	46885135	SVid_1385_WT_10p_INV_TRANSLOC;UNBAL	1	.	.	4/4
chr1	57521730	57521888	chr6	129988313	129988526	SVid_396_WT_p7_INV_TRANSLOC;UNBAL	1	.	.	3/3
chr1	57604087	57604162	chr14	107259622	107259697	SVid_405_WT_10p_INV_TRANSLOC;UNBAL	1	.	.	4/4
chr1	57758197	57758272	chr7	3228686	3228761	SVid_1386_WT_10p_INV_TRANSLOC;UNBAL	1	.	.	5/5
chr1	57925786	57925861	chr3	123359963	123360038	SVid_942_WT_10p_TRANSLOC;UNBAL	1	.	.	4/4
chr1	58077064	58077139	chr17	72682519	72682594	SVid_600_WT_10p_INV_TRANSLOC;UNBAL	1	.	.	4/4
chr1	58084486	58084561	chr15	74194945	74195034	SVid_472_WT_10p_INV_TRANSLOC;UNBAL	1	.	.	5/5
chr1	58114284	58114359	chr3	60910027	60910102	SVid_943_WT_10p_TRANSLOC;UNBAL	1	.	.	3/3
chr1	58128881	58128956	chr8	90651212	90651287	SVid_1558_WT_10p_INV_TRANSLOC;UNBAL	1	.	.	4/4
chr1	58142289	58142364	chr6	121085192	121085267	SVid_1264_WT_10p_INV_TRANSLOC;UNBAL	1	.	.	3/3
chr1	58270512	58270587	chr11	97179811	97179886	SVid_115_WT_10p_INV_TRANSLOC;UNBAL	1	.	.	6/6
chr1	58333383	58333458	chr2	70724436	70724511	SVid_812_WT_10p_TRANSLOC;UNBAL	1	.	.	3/3
chr1	58336144	58336219	chr2	70724430	70724511	SVid_48_WT_10p_TRANSLOC;UNBAL	1	.	.	3/3
chr1	58405675	58406010	chr3	143707486	143707806	SVid_283_WT_p7_INV_TRANSLOC;UNBAL	0.916666666666667	.	.	11/12
chr1	58463716	58463791	chr17	30204511	30204586	SVid_601_WT_10p_INV_TRANSLOC;UNBAL	1	.	.	3/3
chr1	58697342	58697695	chr6	31002134	31002312	SVid_397_WT_p7_INV_TRANSLOC;UNBAL	0.875	.	.	7/8
chr1	58730577	58730726	chr12	28642883	28643067	SVid_68_WT_p7_TRANSLOC;UNBAL	1	.	.	3/3
chr1	58961382	58961457	chr14	22704226	22704301	SVid_406_WT_10p_INV_TRANSLOC;UNBAL	1	.	.	3/3
chr1	59173345	59173420	chr13	98652430	98652505	SVid_329_WT_10p_INV_TRANSLOC;UNBAL	1	.	.	4/4
chr1	59173375	59173894	chr6	112532516	112532677	SVid_398_WT_p7_TRANSLOC;UNBAL	1	.	.	3/3
chr1	59185633	59185710	chr10	98594479	98594554	SVid_16_WT_10p_TRANSLOC;UNBAL	1	.	.	4/4
chr1	59215543	59215618	chr2	10805120	10805195	SVid_815_WT_10p_INV_TRANSLOC;UNBAL	1	.	.	3/3
chr1	59220425	59220500	chr16	17995864	17995939	SVid_530_WT_10p_TRANSLOC;UNBAL	1	.	.	3/3
chr1	59230431	59230506	chr2	103334251	103334326	SVid_816_WT_10p_INV_TRANSLOC;UNBAL	1	.	.	3/3
chr1	59249638	59249713	chr4	123514561	123514636	SVid_1043_WT_10p_INV_TRANSLOC;UNBAL	1	.	.	3/3
chr1	59392925	59393000	chr4	43991111	43991186	SVid_1044_WT_10p_TRANSLOC;UNBAL	1	.	.	4/4
chr1	59448479	59448554	chr4	44399266	44399341	SVid_1045_WT_10p_INV_TRANSLOC;UNBAL	1	.	.	5/5
chr1	59613144	59613219	chr2	30190135	30190210	SVid_817_WT_10p_INV_TRANSLOC;UNBAL	1	.	.	4/4
chr1	59738983	59739058	chr9	59536126	59536201	SVid_1631_WT_10p_TRANSLOC;UNBAL	1	.	.	4/4
chr1	59861362	59861437	chr10	119762361	119762436	SVid_17_WT_10p_INV_TRANSLOC;UNBAL	1	.	.	4/4
chr1	59973908	59973983	chr14	70184795	70184870	SVid_407_WT_10p_INV_TRANSLOC;UNBAL	1	.	.	4/4
chr1	60049753	60049828	chr6	43885570	43885645	SVid_1265_WT_10p_TRANSLOC;UNBAL	1	.	.	3/3
chr1	60056844	60056919	chr11	121553500	121553575	SVid_116_WT_10p_TRANSLOC;UNBAL	1	.	.	3/3
chr1	60094286	60094361	chr4	133430359	133430434	SVid_1046_WT_10p_INV_TRANSLOC;UNBAL	1	.	.	4/4
chr1	60132333	60132408	chr9	123344621	123344696	SVid_1632_WT_10p_TRANSLOC;UNBAL	1	.	.	3/3
chr1	60164889	60164964	chr14	9179513	9179588	SVid_408_WT_10p_TRANSLOC;UNBAL	1	.	.	4/4
chr1	60577078	60577153	chr6	142697155	142697230	SVid_1266_WT_10p_TRANSLOC;UNBAL	1	.	.	4/4
chr1	60719136	60719211	chr9	20549971	20550059	SVid_1633_WT_10p_TRANSLOC;UNBAL	1	.	.	4/4
chr1	60820165	60820240	chr6	37451626	37451701	SVid_1267_WT_10p_INV_TRANSLOC;UNBAL	1	.	.	3/3
chr1	60852174	60852249	chr5	147160201	147160276	SVid_1157_WT_10p_TRANSLOC;UNBAL	1	.	.	4/4
chr1	61158680	61158755	chr16	90285290	90285367	SVid_531_WT_10p_INV_TRANSLOC;UNBAL	1	.	.	6/6
chr1	61185093	61185431	chr4	23851593	23851752	SVid_314_WT_p7_TRANSLOC;UNBAL	1	.	.	8/8
chr1	61185272	61185431	chr7	125464607	125464758	SVid_424_WT_p7_INV_TRANSLOC;UNBAL	1	.	.	3/3
chr1	61233305	61233380	chr11	44187944	44188019	SVid_117_WT_10p_INV_TRANSLOC;UNBAL	1	.	.	3/3
chr1	61295879	61295954	chr8	99884362	99884437	SVid_1559_WT_10p_TRANSLOC;UNBAL	1	.	.	4/4
chr1	61483103	61483178	chr7	103277063	103277138	SVid_1390_WT_10p_INV_TRANSLOC;UNBAL	1	.	.	3/3
chr1	61599032	61599421	chrX	14817834	14818231	SVid_516_WT_p7_TRANSLOC;UNBAL	1	.	.	4/4
chr1	61677042	61677221	chr15	48932760	48932922	SVid_141_WT_p7_TRANSLOC;UNBAL	1	.	.	6/6
chr1	61702626	61703064	chr6	82374290	82374935	SVid_399_WT_p7_TRANSLOC;UNBAL	1	.	.	16/16
chr1	62057307	62057384	chr13	107387175	107387250	SVid_330_WT_10p_INV_TRANSLOC;UNBAL	1	.	.	3/3
chr1	62210642	62210717	chr8	35176150	35176225	SVid_1560_WT_10p_INV_TRANSLOC;UNBAL	1	.	.	4/4
chr1	62262123	62262198	chr2	81855922	81855997	SVid_818_WT_10p_TRANSLOC;UNBAL	1	.	.	6/6
chr1	62315101	62315176	chrX	56386783	56386858	SVid_1715_WT_10p_TRANSLOC;UNBAL	1	.	.	3/3
chr1	62402430	62402653	chr12	27781813	27782205	SVid_69_WT_p7_TRANSLOC;UNBAL	1	.	.	3/3
chr1	62422531	62422606	chr3	32138394	32138469	SVid_947_WT_10p_INV_TRANSLOC;UNBAL	1	.	.	4/4
chr1	62760288	62760363	chr5	46451382	46451457	SVid_1158_WT_10p_INV_TRANSLOC;UNBAL	1	.	.	3/3
chr1	62904481	62904556	chr10	75942472	75942547	SVid_18_WT_10p_INV_TRANSLOC;UNBAL	1	.	.	4/4
chr1	62942722	62942797	chr18	36381386	36381461	SVid_701_WT_10p_TRANSLOC;UNBAL	1	.	.	3/3
chr1	63094773	63094848	chr11	35102877	35102952	SVid_118_WT_10p_INV_TRANSLOC;UNBAL	1	.	.	4/4
chr1	63181790	63181865	chr11	83584486	83584561	SVid_119_WT_10p_INV_TRANSLOC;UNBAL	1	.	.	3/3
chr1	63189169	63189244	chr15	66149749	66149824	SVid_474_WT_10p_TRANSLOC;UNBAL	1	.	.	3/3
chr1	63311869	63311944	chr12	62574370	62574445	SVid_246_WT_10p_TRANSLOC;UNBAL	1	.	.	3/3
chr1	63330807	63330882	chr4	64012875	64012950	SVid_1047_WT_10p_INV_TRANSLOC;UNBAL	1	.	.	3/3
chr1	63399972	63400158	chr16	6560275	6560511	SVid_159_WT_p7_TRANSLOC;UNBAL	1	.	.	3/3
chr1	63442780	63442855	chr5	149269995	149270070	SVid_1159_WT_10p_TRANSLOC;UNBAL	1	.	.	4/4
chr1	63481064	63481142	chr7	78849817	78849892	SVid_1391_WT_10p_INV_TRANSLOC;UNBAL	1	.	.	4/4
chr1	63573592	63573667	chr11	13616414	13616489	SVid_120_WT_10p_INV_TRANSLOC;UNBAL	1	.	.	3/3
chr1	63652979	63653128	chr16	44900318	44900467	SVid_160_WT_p7_INV_TRANSLOC;UNBAL	1	.	.	3/3
chr1	63866944	63867019	chr12	51869807	51869882	SVid_247_WT_10p_TRANSLOC;UNBAL	1	.	.	4/4
chr1	63912565	63912640	chr16	22653694	22653769	SVid_532_WT_10p_TRANSLOC;UNBAL	1	.	.	5/5
chr1	64079737	64079812	chr7	29616093	29616168	SVid_1392_WT_10p_TRANSLOC;UNBAL	1	.	.	3/3
chr1	64220294	64220369	chr2	156737749	156737824	SVid_819_WT_10p_INV_TRANSLOC;UNBAL	1	.	.	5/5
chr1	64288949	64289024	chr19	28928098	28928173	SVid_749_WT_10p_INV_TRANSLOC;UNBAL	1	.	.	3/3
chr1	64416601	64416676	chr13	31783034	31783109	SVid_331_WT_10p_TRANSLOC;UNBAL	1	.	.	3/3
chr1	64734755	64734830	chr4	16077276	16077351	SVid_1048_WT_10p_TRANSLOC;UNBAL	1	.	.	4/4
chr1	64767968	64768043	chr11	74853697	74853772	SVid_121_WT_10p_TRANSLOC;UNBAL	1	.	.	3/3
chr1	64820999	64821074	chr10	78043081	78043156	SVid_19_WT_10p_TRANSLOC;UNBAL	1	.	.	3/3
chr1	64839749	64839824	chr4	151542263	151544042	SVid_1049_WT_10p_INV_TRANSLOC;UNBAL	1	.	.	3/3
chr1	64850094	64850169	chr5	29596814	29596889	SVid_1161_WT_10p_TRANSLOC;UNBAL	1	.	.	3/3
chr1	64944798	64944873	chr9	97443691	97443766	SVid_1634_WT_10p_INV_TRANSLOC;UNBAL	1	.	.	3/3
chr1	64967066	64967250	chr8	30131142	30131368	SVid_452_WT_p7_TRANSLOC;UNBAL	1	.	.	4/4
chr1	65044549	65044624	chr8	47061012	47061087	SVid_1561_WT_10p_TRANSLOC;UNBAL	1	.	.	5/5
chr1	65125443	65125611	chr8	81024892	81025182	SVid_453_WT_p7_INV_TRANSLOC;UNBAL	1	.	.	3/3
chr1	65127647	65127868	chr8	81025302	81025652	SVid_454_WT_p7_INV_TRANSLOC;UNBAL	1	.	.	5/5
chr1	65285438	65285513	chr6	36812278	36812353	SVid_1268_WT_10p_INV_TRANSLOC;UNBAL	1	.	.	4/4
chr1	65452852	65452927	chr18	7305145	7305220	SVid_702_WT_10p_INV_TRANSLOC;UNBAL	1	.	.	3/3
chr1	65488426	65488501	chr13	56370597	56370672	SVid_332_WT_10p_TRANSLOC;UNBAL	1	.	.	3/3
chr1	65539630	65539782	chrX	113644725	113645002	SVid_517_WT_p7_INV_TRANSLOC;UNBAL	1	.	.	3/3
chr1	65556558	65556633	chr10	81327422	81327497	SVid_20_WT_10p_TRANSLOC;UNBAL	1	.	.	34/34
chr1	66017642	66017806	chr2	130137795	130138111	SVid_249_WT_p7_TRANSLOC;UNBAL	1	.	.	3/3
chr1	66024537	66024702	chr2	130137852	130138105	SVid_250_WT_p7_TRANSLOC;UNBAL	1	.	.	3/3
chr1	66425968	66426043	chr14	62384198	62384273	SVid_409_WT_10p_TRANSLOC;UNBAL	1	.	.	3/3
chr1	66529048	66529123	chr16	37677476	37677551	SVid_533_WT_10p_INV_TRANSLOC;UNBAL	1	.	.	3/3
chr1	67608947	67609107	chr4	136770448	136770651	SVid_315_WT_p7_TRANSLOC;UNBAL	1	.	.	3/3
chr1	67614554	67614703	chr5	109924233	109924382	SVid_362_WT_p7_INV_TRANSLOC;UNBAL	1	.	.	3/3
chr1	67730255	67730404	chr14	109926514	109926663	SVid_118_WT_p7_INV_TRANSLOC;UNBAL	1	.	.	3/3
chr1	68112581	68112770	chr11	31247624	31247833	SVid_34_WT_p7_INV_TRANSLOC;UNBAL	1	.	.	3/3
chr1	68169388	68169463	chr12	113232958	113233033	SVid_248_WT_10p_TRANSLOC;UNBAL	1	.	.	4/4
chr1	68222826	68222980	chr6	77328305	77328459	SVid_400_WT_p7_TRANSLOC;UNBAL	1	.	.	3/3
chr1	68370496	68370929	chr10	23789420	23789603	SVid_12_WT_p7_TRANSLOC;UNBAL	1	.	.	3/3
chr1	68675806	68676083	chr18	64714437	64714591	SVid_201_WT_p7_TRANSLOC;UNBAL	1	.	.	4/4
chr1	68758070	68758294	chr12	64149238	64149574	SVid_70_WT_p7_INV_TRANSLOC;UNBAL	0.875	.	.	7/8
chr1	68758133	68758319	chr13	6714098	6714405	SVid_97_WT_p7_TRANSLOC;UNBAL	0.8	.	.	4/5
chr1	68808495	68808886	chrX	38649455	38649604	SVid_518_WT_p7_INV_TRANSLOC;UNBAL	1	.	.	3/3
chr1	69238248	69238432	chrX	75391769	75391971	SVid_519_WT_p7_INV_TRANSLOC;UNBAL	1	.	.	3/3
chr1	69346984	69347059	chr4	83149185	83149260	SVid_1050_WT_10p_TRANSLOC;UNBAL	1	.	.	4/4
chr1	69802631	69802780	chr16	70775570	70775719	SVid_161_WT_p7_INV_TRANSLOC;UNBAL	1	.	.	3/3
chr1	69875335	69875484	chr8	124473150	124473308	SVid_455_WT_p7_TRANSLOC;UNBAL	1	.	.	3/3
chr1	70452657	70452932	chr18	14657692	14658170	SVid_203_WT_p7_TRANSLOC;BAL	1	.	.	7/7
chr1	70452657	70452932	chr18	14657444	14658136	SVid_202_WT_p7_TRANSLOC;BAL	1	.	.	7/7
chr1	71414844	71414919	chr4	31299891	31299966	SVid_1051_WT_10p_TRANSLOC;UNBAL	1	.	.	4/4
chr1	71476452	71476527	chr7	37786483	37786558	SVid_1395_WT_10p_TRANSLOC;UNBAL	1	.	.	3/3
chr1	71550575	71550650	chr3	90576938	90577013	SVid_948_WT_10p_INV_TRANSLOC;UNBAL	1	.	.	3/3
chr1	71562936	71563011	chr10	60290091	60290166	SVid_21_WT_10p_TRANSLOC;UNBAL	1	.	.	4/4
chr1	71572990	71573065	chr17	57009589	57009664	SVid_603_WT_10p_TRANSLOC;UNBAL	1	.	.	3/3
chr1	71851470	71851545	chr9	122602085	122602160	SVid_1635_WT_10p_TRANSLOC;UNBAL	1	.	.	4/4
chr1	71953885	71953960	chr7	140120850	140120925	SVid_1397_WT_10p_TRANSLOC;UNBAL	1	.	.	3/3
chr1	72029709	72029784	chr10	80667363	80667438	SVid_22_WT_10p_INV_TRANSLOC;UNBAL	1	.	.	33/33
chr1	72069735	72069810	chr18	60775781	60775856	SVid_703_WT_10p_INV_TRANSLOC;UNBAL	1	.	.	3/3
chr1	72074860	72074935	chr16	24092766	24092841	SVid_534_WT_10p_INV_TRANSLOC;UNBAL	1	.	.	4/4
chr1	72219641	72219716	chr6	55634093	55634168	SVid_1269_WT_10p_TRANSLOC;UNBAL	1	.	.	3/3
chr1	72293732	72293807	chr10	24825663	24825738	SVid_23_WT_10p_INV_TRANSLOC;UNBAL	1	.	.	3/3
chr1	72402513	72402588	chr15	83973256	83973331	SVid_475_WT_10p_TRANSLOC;UNBAL	1	.	.	3/3
chr1	72422584	72422659	chr4	109238554	109238629	SVid_1052_WT_10p_TRANSLOC;UNBAL	1	.	.	3/3
chr1	72470748	72470823	chr3	30716933	30717008	SVid_949_WT_10p_INV_TRANSLOC;UNBAL	1	.	.	6/6
chr1	72487007	72487082	chr13	6577417	6577492	SVid_333_WT_10p_INV_TRANSLOC;UNBAL	1	.	.	3/3
chr1	72632381	72632456	chr19	60258169	60258244	SVid_750_WT_10p_TRANSLOC;UNBAL	1	.	.	6/6
chr1	72696942	72697017	chr14	124047533	124047608	SVid_410_WT_10p_INV_TRANSLOC;UNBAL	1	.	.	4/4
chr1	72823335	72823410	chr6	42981696	42981771	SVid_1270_WT_10p_INV_TRANSLOC;UNBAL	1	.	.	4/4
chr1	72857332	72857407	chr7	121435472	121435547	SVid_1398_WT_10p_INV_TRANSLOC;UNBAL	1	.	.	7/7
chr1	72869779	72869854	chr7	54857276	54857351	SVid_1399_WT_10p_TRANSLOC;UNBAL	1	.	.	3/3
chr1	72938404	72938479	chr10	22839224	22839299	SVid_24_WT_10p_INV_TRANSLOC;UNBAL	1	.	.	4/4
chr1	73008566	73008641	chr4	98700241	98700316	SVid_1053_WT_10p_TRANSLOC;UNBAL	1	.	.	3/3
chr1	73036162	73036237	chr10	78431862	78431937	SVid_25_WT_10p_TRANSLOC;UNBAL	1	.	.	3/3
chr1	73037580	73037655	chr13	68751742	68751817	SVid_334_WT_10p_TRANSLOC;UNBAL	1	.	.	5/5
chr1	73270350	73270425	chr2	91510423	91510498	SVid_820_WT_10p_INV_TRANSLOC;UNBAL	1	.	.	3/3
chr1	73334137	73334212	chr11	119122346	119122421	SVid_122_WT_10p_INV_TRANSLOC;UNBAL	1	.	.	3/3
chr1	73433963	73434038	chr7	104486730	104486805	SVid_1401_WT_10p_TRANSLOC;UNBAL	1	.	.	3/3
chr1	73458032	73458107	chr5	148138548	148138623	SVid_1162_WT_10p_TRANSLOC;UNBAL	1	.	.	3/3
chr1	73527551	73527626	chr3	108235005	108235080	SVid_950_WT_10p_TRANSLOC;UNBAL	1	.	.	3/3
chr1	73566033	73566108	chr16	63203330	63203405	SVid_535_WT_10p_TRANSLOC;UNBAL	1	.	.	4/4
chr1	73659861	73659936	chr3	51278486	51278561	SVid_951_WT_10p_TRANSLOC;UNBAL	1	.	.	4/4
chr1	73790294	73790369	chr4	125324393	125324468	SVid_65_WT_10p_INV_TRANSLOC;UNBAL	1	.	.	3/3
chr1	73907982	73908057	chr5	133019853	133019928	SVid_1163_WT_10p_TRANSLOC;UNBAL	1	.	.	4/4
chr1	73936565	73936640	chr4	43661357	43661432	SVid_1054_WT_10p_TRANSLOC;UNBAL	1	.	.	4/4
chr1	73946106	73946181	chr4	53225167	53225242	SVid_1055_WT_10p_TRANSLOC;UNBAL	1	.	.	5/5
chr1	73968284	73968359	chr19	47691317	47691392	SVid_751_WT_10p_TRANSLOC;UNBAL	1	.	.	3/3
chr1	74040923	74040998	chr13	60730225	60730300	SVid_335_WT_10p_TRANSLOC;UNBAL	1	.	.	3/3
chr1	74051482	74051557	chr7	44249901	44249976	SVid_1402_WT_10p_TRANSLOC;UNBAL	1	.	.	3/3
chr1	74073693	74073768	chr7	15800825	15800900	SVid_1403_WT_10p_INV_TRANSLOC;UNBAL	1	.	.	3/3
chr1	74078454	74078529	chr11	60517465	60517540	SVid_123_WT_10p_INV_TRANSLOC;UNBAL	1	.	.	6/6
chr1	74283198	74283273	chr5	30794597	30794672	SVid_1164_WT_10p_INV_TRANSLOC;UNBAL	1	.	.	3/3
chr1	74372928	74373003	chr12	67503869	67503944	SVid_249_WT_10p_INV_TRANSLOC;UNBAL	1	.	.	3/3
chr1	74379759	74379834	chr11	49247912	49247988	SVid_124_WT_10p_TRANSLOC;UNBAL	1	.	.	5/5
chr1	74435506	74435925	chr2	113894560	113894787	SVid_251_WT_p7_TRANSLOC;UNBAL	1	.	.	7/7
chr1	74436324	74436399	chr18	85238314	85238389	SVid_704_WT_10p_INV_TRANSLOC;UNBAL	1	.	.	4/4
chr1	74436870	74437153	chr2	113894837	113895356	SVid_252_WT_p7_TRANSLOC;UNBAL	1	.	.	13/13
chr1	74456347	74456432	chr11	75683052	75683127	SVid_125_WT_10p_TRANSLOC;UNBAL	1	.	.	4/4
chr1	74491037	74491112	chr8	22870626	22870701	SVid_1563_WT_10p_INV_TRANSLOC;UNBAL	1	.	.	3/3
chr1	74509599	74509674	chr14	14241612	14241687	SVid_412_WT_10p_INV_TRANSLOC;UNBAL	1	.	.	5/5
chr1	74529430	74529505	chr5	109738150	109738225	SVid_1165_WT_10p_INV_TRANSLOC;UNBAL	1	.	.	3/3
chr1	74549909	74549984	chr3	33873209	33873284	SVid_952_WT_10p_TRANSLOC;UNBAL	1	.	.	3/3
chr1	74560520	74560595	chr11	51411308	51411383	SVid_126_WT_10p_INV_TRANSLOC;UNBAL	1	.	.	3/3
chr1	74617100	74617175	chr2	24202793	24202868	SVid_821_WT_10p_TRANSLOC;UNBAL	1	.	.	5/5
chr1	74651221	74651372	chr17	29343240	29343464	SVid_184_WT_p7_TRANSLOC;UNBAL	1	.	.	4/4
chr1	74703520	74703595	chr13	100647023	100647098	SVid_337_WT_10p_TRANSLOC;UNBAL	1	.	.	3/3
chr1	74734509	74734584	chr6	76742267	76742344	SVid_1271_WT_10p_TRANSLOC;UNBAL	1	.	.	3/3
chr1	74800550	74800625	chr3	96874033	96874108	SVid_953_WT_10p_TRANSLOC;UNBAL	1	.	.	3/3
chr1	74809409	74809484	chr5	3682670	3682745	SVid_1166_WT_10p_INV_TRANSLOC;UNBAL	1	.	.	4/4
chr1	74909590	74909665	chr10	80611266	80611341	SVid_26_WT_10p_TRANSLOC;UNBAL	1	.	.	6/6
chr1	74931336	74931411	chr13	52030482	52030557	SVid_338_WT_10p_TRANSLOC;UNBAL	1	.	.	3/3
chr1	74957104	74957179	chr4	139581738	139581813	SVid_1056_WT_10p_TRANSLOC;UNBAL	1	.	.	4/4
chr1	74982955	74983214	chr5	7814296	7814994	SVid_363_WT_p7_TRANSLOC;BAL	1	.	.	8/8
chr1	74982955	74983214	chr5	7814699	7815005	SVid_364_WT_p7_TRANSLOC;UNBAL	0.875	.	.	7/8
chr1	75048721	75048796	chr4	128721747	128721822	SVid_1057_WT_10p_INV_TRANSLOC;UNBAL	1	.	.	3/3
chr1	75054349	75054424	chr13	40401896	40401971	SVid_339_WT_10p_TRANSLOC;UNBAL	1	.	.	7/7
chr1	75163309	75163384	chr3	28026688	28026763	SVid_954_WT_10p_INV_TRANSLOC;UNBAL	1	.	.	3/3
chr1	75282464	75282539	chr4	40650674	40650749	SVid_1058_WT_10p_INV_TRANSLOC;UNBAL	1	.	.	3/3
chr1	75474667	75474742	chr11	105330695	105330770	SVid_127_WT_10p_TRANSLOC;UNBAL	1	.	.	3/3
chr1	75518039	75518114	chr14	52428438	52428515	SVid_413_WT_10p_TRANSLOC;UNBAL	1	.	.	4/4
chr1	75546564	75546639	chr4	9642824	9642899	SVid_1059_WT_10p_TRANSLOC;UNBAL	1	.	.	3/3
chr1	75569240	75569315	chr5	99242664	99242739	SVid_1167_WT_10p_INV_TRANSLOC;UNBAL	1	.	.	3/3
chr1	75573462	75573611	chr18	18071932	18072081	SVid_204_WT_p7_INV_TRANSLOC;UNBAL	1	.	.	3/3
chr1	75669872	75669947	chr6	88348761	88348836	SVid_1272_WT_10p_INV_TRANSLOC;UNBAL	1	.	.	3/3
chr1	75672279	75672354	chr15	66110384	66110459	SVid_476_WT_10p_INV_TRANSLOC;UNBAL	1	.	.	5/5
chr1	75715599	75715674	chr16	64919073	64919148	SVid_536_WT_10p_INV_TRANSLOC;UNBAL	1	.	.	4/4
chr1	75825401	75825476	chr5	121735917	121735992	SVid_1168_WT_10p_INV_TRANSLOC;UNBAL	1	.	.	3/3
chr1	75828718	75828793	chr12	100559767	100559842	SVid_250_WT_10p_INV_TRANSLOC;UNBAL	1	.	.	4/4
chr1	75853056	75853131	chr17	13906522	13906597	SVid_605_WT_10p_TRANSLOC;UNBAL	1	.	.	3/3
chr1	75868146	75868221	chr5	73332198	73332273	SVid_1169_WT_10p_INV_TRANSLOC;UNBAL	1	.	.	3/3
chr1	75872454	75872608	chr6	53999001	53999248	SVid_401_WT_p7_TRANSLOC;UNBAL	1	.	.	4/4
chr1	76005371	76005575	chr14	89296233	89296596	SVid_119_WT_p7_INV_TRANSLOC;UNBAL	1	.	.	3/3
chr1	76099286	76099361	chr6	124850001	124850078	SVid_1273_WT_10p_INV_TRANSLOC;UNBAL	1	.	.	4/4
chr1	76799688	76799763	chr13	7044689	7044764	SVid_340_WT_10p_TRANSLOC;UNBAL	1	.	.	3/3
chr1	76980729	76980804	chr9	83749093	83749168	SVid_1636_WT_10p_TRANSLOC;UNBAL	1	.	.	4/4
chr1	77341150	77341225	chr7	121108983	121109058	SVid_1404_WT_10p_INV_TRANSLOC;UNBAL	1	.	.	3/3
chr1	77361685	77361760	chr9	77961146	77961221	SVid_1637_WT_10p_TRANSLOC;UNBAL	1	.	.	3/3
chr1	77369920	77369995	chr2	131700381	131700456	SVid_822_WT_10p_TRANSLOC;UNBAL	1	.	.	4/4
chr1	77419366	77419441	chr4	44888681	44888756	SVid_1060_WT_10p_TRANSLOC;UNBAL	1	.	.	4/4
chr1	77437863	77437938	chr2	6223042	6223117	SVid_823_WT_10p_TRANSLOC;UNBAL	1	.	.	3/3
chr1	77485280	77485355	chr3	24399643	24399718	SVid_955_WT_10p_TRANSLOC;UNBAL	1	.	.	3/3
chr1	77590774	77590849	chr8	94847961	94848036	SVid_1564_WT_10p_INV_TRANSLOC;UNBAL	1	.	.	3/3
chr1	77667802	77668049	chr11	26779748	26780399	SVid_35_WT_p7_TRANSLOC;BAL	1	.	.	8/8
chr1	78080544	78080766	chrX	78230960	78231156	SVid_520_WT_p7_TRANSLOC;UNBAL	1	.	.	6/6
chr1	78143359	78143434	chr3	97232660	97232735	SVid_957_WT_10p_TRANSLOC;UNBAL	1	.	.	8/8
chr1	78324681	78324830	chr13	63558901	63559050	SVid_98_WT_p7_INV_TRANSLOC;UNBAL	1	.	.	3/3
chr1	78362254	78362329	chr8	91784059	91784134	SVid_1565_WT_10p_TRANSLOC;UNBAL	1	.	.	5/5
chr1	78522380	78522455	chr5	35613663	35613738	SVid_1170_WT_10p_TRANSLOC;UNBAL	1	.	.	3/3
chr1	78525094	78525169	chr9	52817007	52817082	SVid_1638_WT_10p_TRANSLOC;UNBAL	1	.	.	3/3
chr1	78587312	78587461	chr5	47535511	47535660	SVid_365_WT_p7_INV_TRANSLOC;UNBAL	1	.	.	3/3
chr1	78722189	78722339	chr5	86530380	86530722	SVid_366_WT_p7_INV_TRANSLOC;UNBAL	1	.	.	3/3
chr1	78803830	78803905	chr5	142941114	142941189	SVid_1171_WT_10p_INV_TRANSLOC;UNBAL	1	.	.	4/4
chr1	78822950	78823399	chr6	40409201	40409620	SVid_402_WT_p7_INV_TRANSLOC;UNBAL	1	.	.	6/6
chr1	78823532	78824027	chr6	40409138	40409352	SVid_403_WT_p7_INV_TRANSLOC;UNBAL	1	.	.	3/3
chr1	78923460	78923535	chr12	100023707	100023782	SVid_251_WT_10p_TRANSLOC;UNBAL	1	.	.	4/4
chr1	79137844	79137998	chr18	76364017	76364171	SVid_205_WT_p7_TRANSLOC;UNBAL	1	.	.	3/3
chr1	79273371	79273774	chr4	25108177	25108342	SVid_316_WT_p7_TRANSLOC;UNBAL	1	.	.	3/3
chr1	79340375	79340627	chr3	116163854	116164251	SVid_286_WT_p7_INV_TRANSLOC;UNBAL	1	.	.	9/9
chr1	79399980	79400055	chr11	81706231	81706306	SVid_128_WT_10p_INV_TRANSLOC;UNBAL	1	.	.	4/4
chr1	79408538	79408850	chr16	56544494	56544648	SVid_162_WT_p7_TRANSLOC;UNBAL	1	.	.	3/3
chr1	79418295	79418370	chr14	49320657	49320732	SVid_414_WT_10p_INV_TRANSLOC;UNBAL	1	.	.	3/3
chr1	79630022	79630097	chr3	108455269	108455344	SVid_958_WT_10p_TRANSLOC;UNBAL	1	.	.	3/3
chr1	79640588	79640663	chr6	71278106	71278181	SVid_1274_WT_10p_INV_TRANSLOC;UNBAL	1	.	.	3/3
chr1	79654708	79654857	chr14	49370712	49370861	SVid_120_WT_p7_TRANSLOC;UNBAL	1	.	.	3/3
chr1	79685761	79686214	chr11	97781346	97781582	SVid_36_WT_p7_INV_TRANSLOC;UNBAL	1	.	.	8/8
chr1	79687400	79687475	chr13	102421599	102421674	SVid_341_WT_10p_INV_TRANSLOC;UNBAL	1	.	.	3/3
chr1	79709141	79709216	chr11	67013112	67013187	SVid_129_WT_10p_TRANSLOC;UNBAL	1	.	.	4/4
chr1	79711495	79711570	chr2	131146163	131146238	SVid_824_WT_10p_INV_TRANSLOC;UNBAL	1	.	.	3/3
chr1	79804818	79804893	chr2	172979994	172980069	SVid_825_WT_10p_INV_TRANSLOC;UNBAL	1	.	.	3/3
chr1	79845285	79845360	chr5	139034398	139034473	SVid_1172_WT_10p_TRANSLOC;UNBAL	1	.	.	3/3
chr1	79870731	79870806	chr7	30273483	30273558	SVid_1406_WT_10p_INV_TRANSLOC;UNBAL	1	.	.	4/4
chr1	80007833	80008067	chr6	98331110	98331305	SVid_404_WT_p7_INV_TRANSLOC;UNBAL	1	.	.	3/3
chr1	80015872	80015947	chr2	157892002	157892077	SVid_826_WT_10p_INV_TRANSLOC;UNBAL	1	.	.	3/3
chr1	80019687	80019836	chr13	89461459	89461608	SVid_99_WT_p7_TRANSLOC;UNBAL	1	.	.	3/3
chr1	80086570	80086719	chrX	113643418	113643582	SVid_521_WT_p7_INV_TRANSLOC;UNBAL	1	.	.	3/3
chr1	80739050	80739125	chr14	118507019	118507094	SVid_415_WT_10p_TRANSLOC;UNBAL	1	.	.	3/3
chr1	81277251	81277492	chr3	112307169	112307440	SVid_287_WT_p7_INV_TRANSLOC;UNBAL	1	.	.	13/13
chr1	81320560	81320635	chr11	74917531	74917606	SVid_130_WT_10p_INV_TRANSLOC;UNBAL	1	.	.	3/3
chr1	81480567	81480642	chr4	140235365	140235440	SVid_1061_WT_10p_INV_TRANSLOC;UNBAL	1	.	.	3/3
chr1	81547654	81547803	chr5	5262904	5263053	SVid_367_WT_p7_TRANSLOC;UNBAL	1	.	.	3/3
chr1	81652909	81652984	chr15	86964516	86964591	SVid_477_WT_10p_TRANSLOC;UNBAL	1	.	.	3/3
chr1	81691914	81692139	chr13	3307949	3308501	SVid_100_WT_p7_INV_TRANSLOC;UNBAL	1	.	.	4/4
chr1	82174286	82174361	chr5	77706172	77706247	SVid_1173_WT_10p_TRANSLOC;UNBAL	1	.	.	3/3
chr1	82300834	82300909	chr3	103545793	103545868	SVid_959_WT_10p_TRANSLOC;UNBAL	1	.	.	3/3
chr1	82434045	82434120	chr13	15789210	15789285	SVid_342_WT_10p_TRANSLOC;UNBAL	1	.	.	3/3
chr1	82537003	82537078	chr3	88262741	88262816	SVid_960_WT_10p_INV_TRANSLOC;UNBAL	1	.	.	7/7
chr1	82560886	82560961	chr3	124652212	124652287	SVid_961_WT_10p_TRANSLOC;UNBAL	1	.	.	4/4
chr1	82765406	82765484	chr5	76842513	76842588	SVid_1174_WT_10p_INV_TRANSLOC;UNBAL	1	.	.	4/4
chr1	82926455	82926530	chr8	122368760	122368835	SVid_1566_WT_10p_INV_TRANSLOC;UNBAL	1	.	.	3/3
chr1	82935542	82935617	chr12	104415625	104415700	SVid_252_WT_10p_INV_TRANSLOC;UNBAL	1	.	.	3/3
chr1	83151667	83151742	chr17	17426550	17426625	SVid_606_WT_10p_INV_TRANSLOC;UNBAL	1	.	.	4/4
chr1	83265443	83265518	chr4	153638256	153638331	SVid_1062_WT_10p_INV_TRANSLOC;UNBAL	1	.	.	3/3
chr1	83301828	83301903	chr5	30009531	30009606	SVid_1175_WT_10p_TRANSLOC;UNBAL	1	.	.	3/3
chr1	83375446	83375630	chr4	80087486	80087770	SVid_317_WT_p7_TRANSLOC;UNBAL	1	.	.	3/3
chr1	83484630	83484705	chrX	46324253	46324328	SVid_133_WT_10p_INV_TRANSLOC;UNBAL	1	.	.	4/4
chr1	83528952	83529027	chr2	162585070	162585145	SVid_827_WT_10p_INV_TRANSLOC;UNBAL	1	.	.	4/4
chr1	83759559	83759708	chr11	17454595	17454744	SVid_37_WT_p7_TRANSLOC;UNBAL	1	.	.	3/3
chr1	84086392	84086467	chr11	32734641	32734716	SVid_131_WT_10p_TRANSLOC;UNBAL	1	.	.	4/4
chr1	84096729	84096804	chr10	84116359	84116434	SVid_28_WT_10p_TRANSLOC;UNBAL	1	.	.	6/6
chr1	84099873	84099948	chr15	97737995	97738070	SVid_478_WT_10p_TRANSLOC;UNBAL	1	.	.	3/3
chr1	84394372	84394447	chr13	8423338	8423413	SVid_343_WT_10p_INV_TRANSLOC;UNBAL	1	.	.	3/3
chr1	84523322	84523397	chr11	16906642	16906717	SVid_132_WT_10p_TRANSLOC;UNBAL	1	.	.	3/3
chr1	84531128	84531203	chr9	27259317	27259392	SVid_1639_WT_10p_TRANSLOC;UNBAL	1	.	.	3/3
chr1	84577942	84578017	chr13	51101508	51101583	SVid_344_WT_10p_TRANSLOC;UNBAL	1	.	.	3/3
chr1	84582965	84583040	chr3	78960823	78960898	SVid_962_WT_10p_TRANSLOC;UNBAL	1	.	.	3/3
chr1	84593144	84593219	chr10	84219595	84219670	SVid_29_WT_10p_INV_TRANSLOC;UNBAL	1	.	.	4/4
chr1	84631948	84632023	chr10	60527221	60527296	SVid_30_WT_10p_INV_TRANSLOC;UNBAL	1	.	.	3/3
chr1	84714395	84714470	chr11	58142898	58142973	SVid_133_WT_10p_INV_TRANSLOC;UNBAL	1	.	.	5/5
chr1	84751896	84752100	chr8	39491912	39492393	SVid_456_WT_p7_TRANSLOC;UNBAL	1	.	.	7/7
chr1	84929938	84930013	chr2	101615854	101615929	SVid_828_WT_10p_TRANSLOC;UNBAL	1	.	.	3/3
chr1	84931409	84931484	chr5	38423850	38423925	SVid_1176_WT_10p_INV_TRANSLOC;UNBAL	1	.	.	5/5
chr1	85864559	85864634	chr7	141992662	141992737	SVid_1413_WT_10p_TRANSLOC;UNBAL	1	.	.	10/10
chr1	85906490	85906565	chr9	118620531	118620606	SVid_1642_WT_10p_INV_TRANSLOC;UNBAL	1	.	.	3/3
chr1	85920739	85920814	chr19	46487997	46488072	SVid_752_WT_10p_TRANSLOC;UNBAL	1	.	.	4/4
chr1	85950683	85950758	chr11	3436552	3436627	SVid_136_WT_10p_INV_TRANSLOC;UNBAL	1	.	.	4/4
chr1	86193835	86193910	chr18	46497387	46497462	SVid_705_WT_10p_TRANSLOC;UNBAL	1	.	.	5/5
chr1	86261919	86261994	chr5	33755914	33755989	SVid_1178_WT_10p_INV_TRANSLOC;UNBAL	1	.	.	3/3
chr1	86299015	86299090	chr2	59840583	59840658	SVid_829_WT_10p_TRANSLOC;UNBAL	1	.	.	3/3
chr1	86350495	86350699	chr4	156087611	156088259	SVid_320_WT_p7_TRANSLOC;BAL	1	.	.	14/14
chr1	86350500	86350699	chr4	156088003	156088417	SVid_321_WT_p7_TRANSLOC;UNBAL	0.928571428571429	.	.	13/14
chr1	86442842	86442917	chr11	65012822	65012897	SVid_137_WT_10p_INV_TRANSLOC;UNBAL	1	.	.	3/3
chr1	86465877	86465952	chr17	45892105	45892180	SVid_609_WT_10p_TRANSLOC;UNBAL	1	.	.	3/3
chr1	86546749	86546824	chr19	27325392	27325467	SVid_753_WT_10p_INV_TRANSLOC;UNBAL	1	.	.	3/3
chr1	86940566	86940723	chr18	8657735	8657941	SVid_206_WT_p7_INV_TRANSLOC;UNBAL	1	.	.	3/3
chr1	86953589	86953664	chr14	64436199	64436274	SVid_417_WT_10p_TRANSLOC;UNBAL	1	.	.	5/5
chr1	86972462	86972537	chr12	11628737	11628812	SVid_254_WT_10p_TRANSLOC;UNBAL	1	.	.	4/4
chr1	87159007	87159082	chr5	35002259	35002334	SVid_1179_WT_10p_TRANSLOC;UNBAL	1	.	.	3/3
chr1	87159867	87159942	chr5	110040674	110040749	SVid_1180_WT_10p_TRANSLOC;UNBAL	1	.	.	3/3
chr1	87168519	87168594	chr5	134160625	134160700	SVid_1181_WT_10p_INV_TRANSLOC;UNBAL	1	.	.	4/4
chr1	87168618	87168741	chr17	12937287	12937362	SVid_611_WT_10p_TRANSLOC;UNBAL	1	.	.	47/47
chr1	87198874	87198949	chr12	111167591	111167666	SVid_255_WT_10p_INV_TRANSLOC;UNBAL	1	.	.	4/4
chr1	87205381	87205456	chr6	7181582	7181657	SVid_1275_WT_10p_TRANSLOC;UNBAL	1	.	.	3/3
chr1	87206542	87206617	chr10	79653479	79653554	SVid_31_WT_10p_TRANSLOC;UNBAL	1	.	.	5/5
chr1	87286278	87286353	chr11	81980152	81980227	SVid_138_WT_10p_TRANSLOC;UNBAL	1	.	.	3/3
chr1	87286278	87286353	chr13	84073526	84073601	SVid_348_WT_10p_TRANSLOC;UNBAL	1	.	.	3/3
chr1	87297844	87297919	chr9	57246279	57246354	SVid_1643_WT_10p_TRANSLOC;UNBAL	1	.	.	3/3
chr1	87340030	87340105	chr10	83546299	83546374	SVid_32_WT_10p_INV_TRANSLOC;UNBAL	1	.	.	4/4
chr1	87686797	87686872	chr2	91494958	91495033	SVid_830_WT_10p_INV_TRANSLOC;UNBAL	1	.	.	3/3
chr1	87702557	87702632	chr13	96699174	96699249	SVid_349_WT_10p_TRANSLOC;UNBAL	1	.	.	3/3
chr1	87715826	87715901	chr14	118047159	118047234	SVid_418_WT_10p_INV_TRANSLOC;UNBAL	1	.	.	6/6
chr1	87747282	87747476	chr18	6554076	6554471	SVid_207_WT_p7_TRANSLOC;UNBAL	1	.	.	6/6
chr1	87765990	87766065	chr15	21330520	21330595	SVid_479_WT_10p_INV_TRANSLOC;UNBAL	1	.	.	6/6
chr1	87798521	87798596	chr11	13224262	13224337	SVid_139_WT_10p_TRANSLOC;UNBAL	1	.	.	3/3
chr1	87933198	87933273	chr10	68614748	68614823	SVid_33_WT_10p_TRANSLOC;UNBAL	1	.	.	3/3
chr1	87962111	87962186	chr15	62092204	62092279	SVid_480_WT_10p_INV_TRANSLOC;UNBAL	1	.	.	3/3
chr1	87999080	87999155	chr10	99063143	99063218	SVid_34_WT_10p_INV_TRANSLOC;UNBAL	1	.	.	3/3
chr1	88028719	88028941	chr13	35279256	35279645	SVid_101_WT_p7_INV_TRANSLOC;UNBAL	1	.	.	7/7
chr1	88028925	88029153	chr13	97468667	97468816	SVid_102_WT_p7_TRANSLOC;UNBAL	1	.	.	5/5
chr1	88044662	88048965	chr5	133049815	133049890	SVid_1182_WT_10p_INV_TRANSLOC;UNBAL	1	.	.	3/3
chr1	88071799	88071874	chr12	105403595	105403670	SVid_256_WT_10p_INV_TRANSLOC;UNBAL	1	.	.	4/4
chr1	88330783	88330858	chr9	94677253	94677328	SVid_1653_WT_10p_TRANSLOC;UNBAL	1	.	.	3/3
chr1	88346659	88346734	chr11	115903557	115903632	SVid_145_WT_10p_INV_TRANSLOC;UNBAL	1	.	.	3/3
chr1	88399412	88399487	chr4	99536342	99536417	SVid_1069_WT_10p_TRANSLOC;UNBAL	1	.	.	4/4
chr1	88430200	88430275	chr18	76811237	76811312	SVid_710_WT_10p_INV_TRANSLOC;UNBAL	1	.	.	4/4
chr1	88437181	88437256	chr9	111594450	111594525	SVid_1654_WT_10p_TRANSLOC;UNBAL	1	.	.	4/4
chr1	88449179	88449254	chr10	55708385	55708460	SVid_0_WT_10p_INV_TRANSLOC;UNBAL	1	.	.	3/3
chr1	88452131	88452206	chr9	17973949	17974024	SVid_126_WT_10p_INV_TRANSLOC;UNBAL	1	.	.	4/4
chr1	88520182	88520257	chr2	25317664	25317739	SVid_837_WT_10p_INV_TRANSLOC;UNBAL	1	.	.	6/6
chr1	88525634	88525709	chr8	68701540	68701615	SVid_1571_WT_10p_TRANSLOC;UNBAL	1	.	.	3/3
chr1	88585933	88586008	chr2	10245036	10245111	SVid_838_WT_10p_TRANSLOC;UNBAL	1	.	.	3/3
chr1	88625572	88625647	chr6	58503480	58503555	SVid_1277_WT_10p_TRANSLOC;UNBAL	1	.	.	3/3
chr1	88886655	88886730	chr10	79566138	79566213	SVid_38_WT_10p_INV_TRANSLOC;UNBAL	1	.	.	5/5
chr1	89044174	89044249	chr4	151560723	151560798	SVid_1070_WT_10p_TRANSLOC;UNBAL	1	.	.	6/6
chr1	89048311	89048386	chr8	16540207	16540282	SVid_1572_WT_10p_INV_TRANSLOC;UNBAL	1	.	.	6/6
chr1	89146354	89146429	chr5	20922907	20922982	SVid_1189_WT_10p_INV_TRANSLOC;UNBAL	1	.	.	3/3
chr1	89167521	89167596	chr4	137026980	137027055	SVid_1071_WT_10p_INV_TRANSLOC;UNBAL	1	.	.	3/3
chr1	89175641	89175716	chr6	121381270	121381345	SVid_1278_WT_10p_INV_TRANSLOC;UNBAL	1	.	.	4/4
chr1	89227324	89227399	chr3	88570283	88570358	SVid_972_WT_10p_INV_TRANSLOC;UNBAL	1	.	.	3/3
chr1	89378991	89379066	chr10	18866855	18866930	SVid_39_WT_10p_INV_TRANSLOC;UNBAL	1	.	.	3/3
chr1	89392368	89392443	chr12	8517339	8517414	SVid_261_WT_10p_INV_TRANSLOC;UNBAL	1	.	.	4/4
chr1	89443933	89444008	chr12	3401349	3401424	SVid_262_WT_10p_TRANSLOC;UNBAL	1	.	.	3/3
chr1	89472076	89472151	chr5	107013149	107013224	SVid_1190_WT_10p_TRANSLOC;UNBAL	1	.	.	3/3
chr1	89562645	89562720	chr14	25654209	25654284	SVid_419_WT_10p_INV_TRANSLOC;UNBAL	1	.	.	3/3
chr1	89577249	89577324	chr11	97523107	97523182	SVid_146_WT_10p_TRANSLOC;UNBAL	1	.	.	4/4
chr1	89617232	89617307	chr16	24194920	24194995	SVid_540_WT_10p_INV_TRANSLOC;UNBAL	1	.	.	3/3
chr1	89625500	89625575	chr2	93997087	93997162	SVid_839_WT_10p_TRANSLOC;UNBAL	1	.	.	3/3
chr1	89673800	89673875	chr2	133674904	133674979	SVid_840_WT_10p_INV_TRANSLOC;UNBAL	1	.	.	3/3
chr1	89760612	89760687	chr7	35440033	35440108	SVid_1427_WT_10p_TRANSLOC;UNBAL	1	.	.	3/3
chr1	89762428	89762503	chr12	110185440	110185515	SVid_263_WT_10p_TRANSLOC;UNBAL	1	.	.	6/6
chr1	89874190	89874265	chr18	11435990	11436065	SVid_711_WT_10p_TRANSLOC;UNBAL	1	.	.	5/5
chr1	89885829	89885904	chr5	52908820	52908895	SVid_1191_WT_10p_TRANSLOC;UNBAL	1	.	.	3/3
chr1	89987683	89987758	chr4	43657937	43658012	SVid_1072_WT_10p_TRANSLOC;UNBAL	1	.	.	4/4
chr1	90013656	90013731	chr4	149073517	149073592	SVid_1073_WT_10p_INV_TRANSLOC;UNBAL	1	.	.	4/4
chr1	90146958	90147033	chr6	35998592	35998667	SVid_1279_WT_10p_INV_TRANSLOC;UNBAL	1	.	.	3/3
chr1	90237752	90237827	chr3	3158891	3158966	SVid_973_WT_10p_TRANSLOC;UNBAL	1	.	.	4/4
chr1	90335129	90335204	chr2	178610959	178611034	SVid_841_WT_10p_TRANSLOC;UNBAL	1	.	.	4/4
chr1	90472552	90472631	chr17	24689402	24689477	SVid_633_WT_10p_TRANSLOC;UNBAL	1	.	.	4/4
chr1	90702642	90702717	chr10	109589716	109589791	SVid_1_WT_10p_TRANSLOC;UNBAL	1	.	.	4/4
chr1	90786862	90787011	chr15	52750164	52750313	SVid_142_WT_p7_TRANSLOC;UNBAL	1	.	.	3/3
chr1	90806523	90806598	chr3	86046775	86046850	SVid_974_WT_10p_INV_TRANSLOC;UNBAL	1	.	.	5/5
chr1	90862605	90862680	chr13	80100614	80100689	SVid_354_WT_10p_INV_TRANSLOC;UNBAL	1	.	.	3/3
chr1	90908174	90908249	chr11	22827245	22827320	SVid_147_WT_10p_INV_TRANSLOC;UNBAL	1	.	.	3/3
chr1	90962929	90963004	chr4	115946863	115946938	SVid_1075_WT_10p_TRANSLOC;UNBAL	1	.	.	3/3
chr1	91050250	91050325	chr7	42858629	42858704	SVid_1429_WT_10p_TRANSLOC;UNBAL	1	.	.	3/3
chr1	91168697	91168782	chr12	76817401	76817476	SVid_264_WT_10p_TRANSLOC;UNBAL	1	.	.	4/4
chr1	91204484	91204559	chr16	35596250	35596325	SVid_541_WT_10p_TRANSLOC;UNBAL	1	.	.	3/3
chr1	91212939	91213014	chr2	36379622	36379697	SVid_842_WT_10p_INV_TRANSLOC;UNBAL	1	.	.	3/3
chr1	91245399	91245474	chr17	87918440	87918515	SVid_634_WT_10p_TRANSLOC;UNBAL	1	.	.	6/6
chr1	91313106	91313181	chr3	10102591	10102666	SVid_975_WT_10p_INV_TRANSLOC;UNBAL	1	.	.	3/3
chr1	91479928	91480003	chr11	46737398	46737473	SVid_148_WT_10p_TRANSLOC;UNBAL	1	.	.	3/3
chr1	91481326	91481401	chr15	35442655	35442730	SVid_484_WT_10p_TRANSLOC;UNBAL	1	.	.	4/4
chr1	91485998	91486073	chr14	26315137	26315212	SVid_420_WT_10p_INV_TRANSLOC;UNBAL	1	.	.	3/3
chr1	91523053	91523128	chr15	87899551	87899626	SVid_485_WT_10p_TRANSLOC;UNBAL	1	.	.	3/3
chr1	91529847	91529922	chr7	3262024	3262099	SVid_1430_WT_10p_INV_TRANSLOC;UNBAL	1	.	.	3/3
chr1	91714244	91714320	chr7	36091948	36092023	SVid_1432_WT_10p_INV_TRANSLOC;UNBAL	1	.	.	4/4
chr1	91746716	91746791	chr11	88446525	88446600	SVid_149_WT_10p_INV_TRANSLOC;UNBAL	1	.	.	6/6
chr1	91837015	91837090	chr2	80637232	80637307	SVid_844_WT_10p_TRANSLOC;UNBAL	1	.	.	3/3
chr1	91840580	91840655	chr15	58717182	58717257	SVid_486_WT_10p_TRANSLOC;UNBAL	1	.	.	3/3
chr1	91847025	91847100	chr2	125727788	125727863	SVid_845_WT_10p_TRANSLOC;UNBAL	1	.	.	4/4
chr1	91847377	91847452	chr5	113107057	113107132	SVid_1192_WT_10p_TRANSLOC;UNBAL	1	.	.	3/3
chr1	91882756	91882831	chr13	54309099	54309174	SVid_355_WT_10p_TRANSLOC;UNBAL	1	.	.	3/3
chr1	92168954	92169029	chr12	17004696	17004771	SVid_265_WT_10p_TRANSLOC;UNBAL	1	.	.	3/3
chr1	92214507	92214582	chr6	114227600	114227675	SVid_1280_WT_10p_INV_TRANSLOC;UNBAL	1	.	.	7/7
chr1	92347361	92347436	chr3	105042524	105042599	SVid_976_WT_10p_INV_TRANSLOC;UNBAL	1	.	.	3/3
chr1	92389805	92389880	chr11	113647312	113647387	SVid_150_WT_10p_TRANSLOC;UNBAL	1	.	.	5/5
chr1	92419509	92419584	chr18	43732119	43732194	SVid_712_WT_10p_INV_TRANSLOC;UNBAL	1	.	.	3/3
chr1	92552526	92552601	chr11	42337773	42337848	SVid_151_WT_10p_INV_TRANSLOC;UNBAL	1	.	.	13/13
chr1	92552526	92552601	chr2	41866027	41866102	SVid_847_WT_10p_INV_TRANSLOC;UNBAL	1	.	.	9/9
chr1	92552526	92552601	chr2	39954833	39954908	SVid_846_WT_10p_TRANSLOC;UNBAL	1	.	.	8/8
chr1	92552526	92552601	chr7	94486784	94486859	SVid_1433_WT_10p_INV_TRANSLOC;UNBAL	1	.	.	7/7
chr1	92552526	92552601	chr3	21281669	21281744	SVid_977_WT_10p_TRANSLOC;UNBAL	1	.	.	11/11
chr1	92609969	92610044	chr10	66988785	66988860	SVid_40_WT_10p_INV_TRANSLOC;UNBAL	1	.	.	3/3
chr1	92638125	92638200	chr11	74462467	74462542	SVid_152_WT_10p_TRANSLOC;UNBAL	1	.	.	3/3
chr1	92892163	92892238	chr3	136214924	136214999	SVid_978_WT_10p_INV_TRANSLOC;UNBAL	1	.	.	4/4
chr1	92984556	92984631	chr18	25467180	25467255	SVid_713_WT_10p_TRANSLOC;UNBAL	1	.	.	3/3
chr1	92993911	92993986	chr4	107741978	107742053	SVid_1076_WT_10p_TRANSLOC;UNBAL	1	.	.	3/3
chr1	93028800	93028875	chr4	5786082	5786157	SVid_1077_WT_10p_TRANSLOC;UNBAL	1	.	.	4/4
chr1	93032105	93032180	chr11	63960423	63960498	SVid_153_WT_10p_TRANSLOC;UNBAL	1	.	.	4/4
chr1	93055004	93055079	chr3	13214515	13214590	SVid_979_WT_10p_TRANSLOC;UNBAL	1	.	.	13/13
chr1	93135801	93135876	chr14	101607488	101607563	SVid_422_WT_10p_TRANSLOC;UNBAL	1	.	.	3/3
chr1	93188248	93188323	chr11	100501853	100501928	SVid_154_WT_10p_TRANSLOC;UNBAL	1	.	.	4/4
chr1	93280587	93280662	chrX	37148524	37148599	SVid_1724_WT_10p_TRANSLOC;UNBAL	1	.	.	4/4
chr1	93321729	93321804	chr18	54159192	54159267	SVid_714_WT_10p_TRANSLOC;UNBAL	1	.	.	3/3
chr1	93343359	93343434	chr7	118540429	118540504	SVid_1436_WT_10p_INV_TRANSLOC;UNBAL	1	.	.	3/3
chr1	93546919	93546994	chr2	72297958	72298033	SVid_848_WT_10p_TRANSLOC;UNBAL	1	.	.	3/3
chr1	93791165	93791240	chr19	46978323	46978398	SVid_39_WT_10p_TRANSLOC;UNBAL	1	.	.	3/3
chr1	93802691	93802766	chr14	111788565	111788640	SVid_423_WT_10p_INV_TRANSLOC;UNBAL	1	.	.	5/5
chr1	93813505	93813580	chr19	8591145	8591220	SVid_754_WT_10p_TRANSLOC;UNBAL	1	.	.	5/5
chr1	93847425	93847502	chr11	21231138	21231213	SVid_155_WT_10p_TRANSLOC;UNBAL	1	.	.	3/3
chr1	93895956	93896159	chr10	115238543	115238857	SVid_15_WT_p7_INV_TRANSLOC;UNBAL	1	.	.	4/4
chr1	93989855	93989930	chr12	101758383	101758458	SVid_266_WT_10p_TRANSLOC;UNBAL	1	.	.	4/4
chr1	94134112	94134187	chr8	43784290	43784365	SVid_1573_WT_10p_INV_TRANSLOC;UNBAL	1	.	.	3/3
chr1	95556428	95556503	chr17	40166811	40166920	SVid_636_WT_10p_INV_TRANSLOC;UNBAL	1	.	.	3/3
chr1	95597764	95597839	chr15	70877037	70877112	SVid_487_WT_10p_TRANSLOC;UNBAL	1	.	.	3/3
chr1	95695249	95695484	chr13	60072954	60073473	SVid_104_WT_p7_INV_TRANSLOC;BAL	1	.	.	12/12
chr1	95695262	95695484	chr3	150464062	150464671	SVid_289_WT_p7_INV_TRANSLOC;BAL	1	.	.	11/11
chr1	95945392	95945467	chr10	104648121	104648196	SVid_41_WT_10p_INV_TRANSLOC;UNBAL	1	.	.	5/5
chr1	96438462	96438537	chr17	64228763	64228838	SVid_637_WT_10p_INV_TRANSLOC;UNBAL	1	.	.	3/3
chr1	96807261	96807336	chr3	39358587	39358662	SVid_983_WT_10p_TRANSLOC;UNBAL	1	.	.	3/3
chr1	96808900	96808975	chr15	53243925	53244000	SVid_488_WT_10p_INV_TRANSLOC;UNBAL	1	.	.	5/5
chr1	96916355	96916430	chr14	84738148	84738223	SVid_425_WT_10p_TRANSLOC;UNBAL	1	.	.	3/3
chr1	97027835	97027910	chr16	36718316	36718391	SVid_544_WT_10p_INV_TRANSLOC;UNBAL	1	.	.	4/4
chr1	97079862	97080011	chr12	87112591	87112740	SVid_73_WT_p7_TRANSLOC;UNBAL	1	.	.	3/3
chr1	97219695	97219770	chr14	6978871	6978946	SVid_19_WT_10p_INV_TRANSLOC;UNBAL	1	.	.	5/5
chr1	97354259	97354334	chr14	39709599	39709674	SVid_426_WT_10p_TRANSLOC;UNBAL	1	.	.	3/3
chr1	97453359	97453434	chr18	87236317	87236392	SVid_715_WT_10p_TRANSLOC;UNBAL	1	.	.	4/4
chr1	97711748	97711823	chr7	75759691	75759766	SVid_1439_WT_10p_TRANSLOC;UNBAL	1	.	.	4/4
chr1	98380619	98380694	chr7	53860978	53861053	SVid_1440_WT_10p_INV_TRANSLOC;UNBAL	1	.	.	4/4
chr1	98450227	98450302	chr2	34881971	34882046	SVid_852_WT_10p_TRANSLOC;UNBAL	1	.	.	3/3
chr1	98662098	98662173	chr19	42778166	42778241	SVid_755_WT_10p_INV_TRANSLOC;UNBAL	1	.	.	3/3
chr1	98802840	98802915	chr17	57498524	57498599	SVid_638_WT_10p_TRANSLOC;UNBAL	1	.	.	3/3
chr1	98899799	98899983	chr5	40420165	40420465	SVid_369_WT_p7_TRANSLOC;UNBAL	1	.	.	6/6
chr1	99110889	99110964	chr4	3535931	3536006	SVid_1078_WT_10p_INV_TRANSLOC;UNBAL	1	.	.	3/3
chr1	99353984	99354211	chr2	146983152	146983492	SVid_255_WT_p7_INV_TRANSLOC;UNBAL	1	.	.	10/10
chr1	99561914	99562066	chr8	73130168	73130475	SVid_458_WT_p7_TRANSLOC;UNBAL	1	.	.	3/3
chr1	99589065	99589214	chr14	17053815	17053994	SVid_121_WT_p7_TRANSLOC;UNBAL	1	.	.	3/3
chr1	99782092	99782167	chr3	140123919	140123994	SVid_984_WT_10p_INV_TRANSLOC;UNBAL	1	.	.	3/3
chr1	99983574	99983723	chr3	130721876	130722025	SVid_290_WT_p7_INV_TRANSLOC;UNBAL	1	.	.	3/3
chr1	100051209	100051284	chr5	45697709	45697784	SVid_1193_WT_10p_INV_TRANSLOC;UNBAL	1	.	.	5/5
chr1	100285833	100285908	chr7	3041760	3041835	SVid_1441_WT_10p_TRANSLOC;UNBAL	1	.	.	3/3
chr1	100554811	100554960	chr8	95537186	95537335	SVid_459_WT_p7_INV_TRANSLOC;UNBAL	1	.	.	3/3
chr1	101130682	101130757	chr3	87791290	87791365	SVid_60_WT_10p_TRANSLOC;UNBAL	1	.	.	3/3
chr1	101287062	101287241	chr15	65883731	65883890	SVid_143_WT_p7_INV_TRANSLOC;UNBAL	0.8	.	.	4/5
chr1	101346347	101346422	chr10	57459560	57459635	SVid_42_WT_10p_INV_TRANSLOC;UNBAL	1	.	.	3/3
chr1	101536146	101536295	chr5	51163706	51164043	SVid_370_WT_p7_TRANSLOC;UNBAL	1	.	.	4/4
chr1	101562460	101562609	chr4	49043051	49043200	SVid_325_WT_p7_INV_TRANSLOC;UNBAL	1	.	.	3/3
chr1	101579176	101579325	chr9	106507404	106507581	SVid_494_WT_p7_TRANSLOC;UNBAL	1	.	.	3/3
chr1	101579193	101579343	chr18	46630701	46630857	SVid_208_WT_p7_TRANSLOC;UNBAL	1	.	.	4/4
chr1	101631774	101631923	chr2	149125403	149125552	SVid_256_WT_p7_TRANSLOC;UNBAL	1	.	.	3/3
chr1	101648450	101648632	chr18	39192101	39192360	SVid_209_WT_p7_INV_TRANSLOC;UNBAL	1	.	.	3/3
chr1	102061291	102061440	chr7	55778777	55778926	SVid_426_WT_p7_TRANSLOC;UNBAL	1	.	.	3/3
chr1	102307524	102307599	chr4	24290869	24290944	SVid_1079_WT_10p_INV_TRANSLOC;UNBAL	1	.	.	3/3
chr1	102746614	102746763	chr5	4572665	4572814	SVid_371_WT_p7_TRANSLOC;UNBAL	1	.	.	3/3
chr1	103077629	103077704	chr6	69977843	69977918	SVid_1282_WT_10p_TRANSLOC;UNBAL	1	.	.	3/3
chr1	103187321	103187470	chr11	74803071	74803220	SVid_41_WT_p7_INV_TRANSLOC;UNBAL	1	.	.	3/3
chr1	103430760	103430835	chr5	100718752	100718827	SVid_1195_WT_10p_INV_TRANSLOC;UNBAL	1	.	.	3/3
chr1	103543016	103543091	chr17	25836980	25837055	SVid_641_WT_10p_INV_TRANSLOC;UNBAL	1	.	.	6/6
chr1	103752021	103752096	chr17	60571701	60571777	SVid_642_WT_10p_INV_TRANSLOC;UNBAL	1	.	.	3/3
chr1	104207492	104207646	chr19	15526583	15526924	SVid_221_WT_p7_TRANSLOC;UNBAL	1	.	.	6/6
chr1	104278005	104278080	chr6	131151204	131151279	SVid_1283_WT_10p_INV_TRANSLOC;UNBAL	1	.	.	3/3
chr1	104581434	104581603	chr17	41263456	41263663	SVid_185_WT_p7_TRANSLOC;UNBAL	1	.	.	3/3
chr1	104658336	104658487	chr14	61269146	61269311	SVid_122_WT_p7_INV_TRANSLOC;UNBAL	1	.	.	3/3
chr1	104833333	104833502	chr9	62769867	62770016	SVid_495_WT_p7_TRANSLOC;UNBAL	1	.	.	3/3
chr1	104925968	104926043	chr10	81313420	81313495	SVid_43_WT_10p_TRANSLOC;UNBAL	1	.	.	3/3
chr1	105000089	105000164	chr14	104750419	104750494	SVid_427_WT_10p_INV_TRANSLOC;UNBAL	1	.	.	3/3
chr1	105005282	105005357	chr3	27162386	27162461	SVid_986_WT_10p_INV_TRANSLOC;UNBAL	1	.	.	3/3
chr1	105038781	105038856	chr12	75454630	75454705	SVid_267_WT_10p_INV_TRANSLOC;UNBAL	1	.	.	4/4
chr1	105040669	105040871	chr19	20756329	20756671	SVid_222_WT_p7_TRANSLOC;UNBAL	1	.	.	9/9
chr1	105079499	105079700	chr5	90819166	90819320	SVid_372_WT_p7_INV_TRANSLOC;UNBAL	1	.	.	3/3
chr1	105153490	105153565	chr4	107723625	107723700	SVid_1080_WT_10p_INV_TRANSLOC;UNBAL	1	.	.	3/3
chr1	105373121	105373196	chr7	115164944	115165019	SVid_1442_WT_10p_TRANSLOC;UNBAL	1	.	.	3/3
chr1	105390382	105390556	chr7	87699128	87699467	SVid_427_WT_p7_INV_TRANSLOC;UNBAL	1	.	.	3/3
chr1	105461466	105461541	chr15	11786122	11786197	SVid_489_WT_10p_TRANSLOC;UNBAL	1	.	.	5/5
chr1	105503491	105503566	chr14	27199854	27199929	SVid_428_WT_10p_INV_TRANSLOC;UNBAL	1	.	.	3/3
chr1	105575713	105575788	chr6	75706273	75706348	SVid_1284_WT_10p_TRANSLOC;UNBAL	1	.	.	3/3
chr1	105609810	105610007	chr6	82564109	82564400	SVid_407_WT_p7_TRANSLOC;UNBAL	0.8	.	.	4/5
chr1	105733170	105733245	chr3	107826173	107826248	SVid_987_WT_10p_TRANSLOC;UNBAL	1	.	.	3/3
chr1	105768679	105768754	chr2	26680521	26680596	SVid_854_WT_10p_TRANSLOC;UNBAL	1	.	.	4/4
chr1	105831973	105832048	chr5	139134600	139134675	SVid_1196_WT_10p_TRANSLOC;UNBAL	1	.	.	3/3
chr1	105849998	105850073	chr2	178827938	178828013	SVid_855_WT_10p_INV_TRANSLOC;UNBAL	1	.	.	4/4
chr1	105943319	105943468	chr7	119220383	119220532	SVid_428_WT_p7_TRANSLOC;UNBAL	1	.	.	3/3
chr1	105970942	105971017	chr7	72979313	72979388	SVid_1444_WT_10p_INV_TRANSLOC;UNBAL	1	.	.	3/3
chr1	105999939	106000014	chr13	54833724	54833799	SVid_359_WT_10p_TRANSLOC;UNBAL	1	.	.	3/3
chr1	106014581	106014662	chr7	115371574	115371649	SVid_1445_WT_10p_TRANSLOC;UNBAL	1	.	.	3/3
chr1	106064852	106064927	chr12	92355849	92355924	SVid_268_WT_10p_TRANSLOC;UNBAL	1	.	.	3/3
chr1	106544691	106544766	chr2	130981458	130981533	SVid_856_WT_10p_INV_TRANSLOC;UNBAL	1	.	.	3/3
chr1	106563578	106563653	chr10	68108262	68108337	SVid_44_WT_10p_INV_TRANSLOC;UNBAL	1	.	.	3/3
chr1	106574653	106574728	chr4	110124407	110124484	SVid_1081_WT_10p_TRANSLOC;UNBAL	1	.	.	3/3
chr1	106727020	106727095	chr12	69568815	69568890	SVid_269_WT_10p_TRANSLOC;UNBAL	1	.	.	5/5
chr1	107015549	107015698	chr8	55704620	55704769	SVid_460_WT_p7_INV_TRANSLOC;UNBAL	1	.	.	3/3
chr1	107119941	107120016	chr4	46334580	46334655	SVid_1082_WT_10p_INV_TRANSLOC;UNBAL	1	.	.	4/4
chr1	107249860	107249935	chr13	9011769	9011844	SVid_360_WT_10p_INV_TRANSLOC;UNBAL	1	.	.	4/4
chr1	107426035	107426184	chrX	80419142	80419291	SVid_522_WT_p7_TRANSLOC;UNBAL	1	.	.	3/3
chr1	107476427	107476502	chr11	73152823	73152898	SVid_156_WT_10p_INV_TRANSLOC;UNBAL	1	.	.	3/3
chr1	107565621	107565696	chr14	57016786	57016861	SVid_429_WT_10p_TRANSLOC;UNBAL	1	.	.	3/3
chr1	107573694	107574138	chr5	132118937	132119103	SVid_373_WT_p7_TRANSLOC;UNBAL	1	.	.	3/3
chr1	107682317	107682466	chr17	91543025	91543174	SVid_186_WT_p7_INV_TRANSLOC;UNBAL	1	.	.	3/3
chr1	107819000	107819075	chr7	83556066	83556141	SVid_1447_WT_10p_TRANSLOC;UNBAL	1	.	.	3/3
chr1	107924701	107924850	chrX	154165150	154165299	SVid_523_WT_p7_TRANSLOC;UNBAL	1	.	.	3/3
chr1	108240075	108240150	chr6	51605153	51605228	SVid_1285_WT_10p_INV_TRANSLOC;UNBAL	1	.	.	4/4
chr1	108739536	108739702	chr19	12835433	12835766	SVid_223_WT_p7_INV_TRANSLOC;UNBAL	1	.	.	3/3
chr1	109028662	109028737	chr4	126430974	126431049	SVid_1083_WT_10p_INV_TRANSLOC;UNBAL	1	.	.	5/5
chr1	109245050	109245125	chr10	61481958	61482033	SVid_45_WT_10p_TRANSLOC;UNBAL	1	.	.	4/4
chr1	109253524	109253599	chr7	65216760	65216835	SVid_1448_WT_10p_TRANSLOC;UNBAL	1	.	.	3/3
chr1	109304497	109304576	chr5	53115717	53115792	SVid_1197_WT_10p_INV_TRANSLOC;UNBAL	1	.	.	4/4
chr1	109376086	109376161	chr11	9503791	9503866	SVid_157_WT_10p_TRANSLOC;UNBAL	1	.	.	4/4
chr1	109424110	109424259	chr7	4964987	4965287	SVid_429_WT_p7_INV_TRANSLOC;UNBAL	1	.	.	5/5
chr1	109427114	109427189	chr15	73036755	73036830	SVid_490_WT_10p_INV_TRANSLOC;UNBAL	1	.	.	4/4
chr1	109878231	109878402	chr19	60409344	60409632	SVid_224_WT_p7_INV_TRANSLOC;UNBAL	1	.	.	3/3
chr1	110105718	110105793	chr11	72644570	72644645	SVid_158_WT_10p_INV_TRANSLOC;UNBAL	1	.	.	3/3
chr1	110261380	110261455	chr6	94503876	94503951	SVid_1286_WT_10p_TRANSLOC;UNBAL	1	.	.	3/3
chr1	110406952	110407027	chr6	81116794	81116869	SVid_1287_WT_10p_TRANSLOC;UNBAL	1	.	.	3/3
chr1	110541516	110541929	chr4	113109102	113109334	SVid_326_WT_p7_TRANSLOC;UNBAL	1	.	.	3/3
chr1	110701832	110701996	chr18	63398415	63398713	SVid_210_WT_p7_TRANSLOC;UNBAL	1	.	.	4/4
chr1	110744947	110745022	chr13	80032834	80032909	SVid_361_WT_10p_INV_TRANSLOC;UNBAL	1	.	.	3/3
chr1	110819129	110819278	chr17	41948314	41948463	SVid_187_WT_p7_INV_TRANSLOC;UNBAL	1	.	.	3/3
chr1	111000844	111000998	chr3	116722925	116723166	SVid_291_WT_p7_INV_TRANSLOC;UNBAL	1	.	.	3/3
chr1	111050667	111050742	chr5	89619664	89619739	SVid_1198_WT_10p_INV_TRANSLOC;UNBAL	1	.	.	3/3
chr1	111581253	111581328	chr11	35395525	35395600	SVid_159_WT_10p_TRANSLOC;UNBAL	1	.	.	5/5
chr1	111951254	111951329	chr11	35966521	35966596	SVid_160_WT_10p_TRANSLOC;UNBAL	1	.	.	3/3
chr1	112153451	112153623	chr4	14632893	14633155	SVid_327_WT_p7_TRANSLOC;UNBAL	1	.	.	3/3
chr1	112333585	112333660	chr3	106849145	106849220	SVid_988_WT_10p_TRANSLOC;UNBAL	1	.	.	4/4
chr1	112433295	112433370	chr2	157339056	157339131	SVid_857_WT_10p_INV_TRANSLOC;UNBAL	1	.	.	3/3
chr1	112444364	112444531	chrX	86404729	86404882	SVid_524_WT_p7_TRANSLOC;UNBAL	1	.	.	4/4
chr1	112444473	112444630	chr11	29295835	29296213	SVid_42_WT_p7_TRANSLOC;UNBAL	1	.	.	3/3
chr1	112456222	112456297	chrX	63365481	63365556	SVid_1725_WT_10p_INV_TRANSLOC;UNBAL	1	.	.	3/3
chr1	112500785	112500860	chr3	30902416	30902491	SVid_989_WT_10p_INV_TRANSLOC;UNBAL	1	.	.	3/3
chr1	112827054	112827129	chr16	32337845	32337920	SVid_546_WT_10p_TRANSLOC;UNBAL	1	.	.	3/3
chr1	112925914	112926063	chr13	3347821	3347970	SVid_106_WT_p7_INV_TRANSLOC;UNBAL	1	.	.	3/3
chr1	112956639	112956714	chr17	50062677	50062752	SVid_644_WT_10p_TRANSLOC;UNBAL	1	.	.	6/6
chr1	113016225	113016394	chr5	106761848	106762017	SVid_374_WT_p7_INV_TRANSLOC;UNBAL	1	.	.	3/3
chr1	113116031	113116106	chr14	9457687	9457762	SVid_20_WT_10p_INV_TRANSLOC;UNBAL	1	.	.	4/4
chr1	113450409	113450484	chr7	84219524	84219599	SVid_1449_WT_10p_TRANSLOC;UNBAL	1	.	.	3/3
chr1	113525632	113525781	chr3	132255239	132255388	SVid_292_WT_p7_TRANSLOC;UNBAL	1	.	.	3/3
chr1	113605928	113606102	chr14	46168448	46168656	SVid_123_WT_p7_INV_TRANSLOC;UNBAL	1	.	.	3/3
chr1	113656571	113656646	chr15	47070943	47071018	SVid_491_WT_10p_TRANSLOC;UNBAL	1	.	.	4/4
chr1	113696523	113696690	chr6	136730995	136731157	SVid_408_WT_p7_INV_TRANSLOC;UNBAL	1	.	.	3/3
chr1	113731236	113731311	chr11	114026580	114026655	SVid_161_WT_10p_TRANSLOC;UNBAL	1	.	.	3/3
chr1	113744781	113744957	chr9	115379174	115379443	SVid_496_WT_p7_TRANSLOC;UNBAL	1	.	.	3/3
chr1	113810267	113810645	chrX	119671286	119671705	SVid_525_WT_p7_TRANSLOC;UNBAL	1	.	.	5/5
chr1	113904151	113904226	chr14	77023468	77023543	SVid_430_WT_10p_INV_TRANSLOC;UNBAL	1	.	.	3/3
chr1	114038027	114038102	chr10	105570306	105570381	SVid_46_WT_10p_TRANSLOC;UNBAL	1	.	.	3/3
chr1	114183381	114183530	chr16	7107739	7107961	SVid_164_WT_p7_TRANSLOC;UNBAL	1	.	.	4/4
chr1	114211571	114211727	chr6	128968205	128968415	SVid_409_WT_p7_TRANSLOC;UNBAL	1	.	.	4/4
chr1	114294341	114294490	chr7	6683357	6683506	SVid_431_WT_p7_TRANSLOC;UNBAL	1	.	.	3/3
chr1	114321270	114321345	chr7	37273269	37273344	SVid_1450_WT_10p_INV_TRANSLOC;UNBAL	1	.	.	4/4
chr1	114770678	114770864	chr6	14458175	14458414	SVid_410_WT_p7_TRANSLOC;UNBAL	1	.	.	5/5
chr1	114802545	114802795	chr7	125586911	125587074	SVid_432_WT_p7_TRANSLOC;UNBAL	1	.	.	3/3
chr1	115039215	115039509	chr5	18121274	18121429	SVid_375_WT_p7_TRANSLOC;UNBAL	1	.	.	4/4
chr1	115243642	115244003	chr11	6531711	6531937	SVid_43_WT_p7_TRANSLOC;UNBAL	1	.	.	4/4
chr1	115551304	115551379	chr2	169656709	169656784	SVid_858_WT_10p_TRANSLOC;UNBAL	1	.	.	6/6
chr1	115660386	115660461	chr12	5151371	5151446	SVid_270_WT_10p_INV_TRANSLOC;UNBAL	1	.	.	4/4
chr1	116159114	116159263	chr5	148029407	148029556	SVid_376_WT_p7_TRANSLOC;UNBAL	1	.	.	3/3
chr1	116212127	116212276	chr2	67207360	67207509	SVid_258_WT_p7_TRANSLOC;UNBAL	1	.	.	3/3
chr1	116363717	116363866	chr8	124609777	124610241	SVid_461_WT_p7_INV_TRANSLOC;UNBAL	1	.	.	4/4
chr1	116423399	116423474	chr9	120484340	120484415	SVid_1661_WT_10p_INV_TRANSLOC;UNBAL	1	.	.	3/3
chr1	116536345	116536421	chr19	42700936	42701011	SVid_757_WT_10p_INV_TRANSLOC;UNBAL	1	.	.	4/4
chr1	116584580	116584729	chr16	16387214	16387363	SVid_165_WT_p7_INV_TRANSLOC;UNBAL	1	.	.	3/3
chr1	116710881	116710956	chr7	59434021	59437838	SVid_1451_WT_10p_INV_TRANSLOC;UNBAL	1	.	.	3/3
chr1	116828394	116828469	chr5	79279038	79279113	SVid_1199_WT_10p_INV_TRANSLOC;UNBAL	1	.	.	4/4
chr1	116929775	116929924	chr12	14394564	14394713	SVid_74_WT_p7_TRANSLOC;UNBAL	1	.	.	3/3
chr1	117029857	117030006	chr14	47749036	47749185	SVid_124_WT_p7_INV_TRANSLOC;UNBAL	1	.	.	3/3
chr1	117089321	117089758	chr13	106558548	106559212	SVid_107_WT_p7_INV_TRANSLOC;BAL	1	.	.	21/21
chr1	117405289	117405364	chr5	101204834	101204909	SVid_1200_WT_10p_INV_TRANSLOC;UNBAL	1	.	.	5/5
chr1	117486820	117486895	chr14	50917215	50917290	SVid_431_WT_10p_TRANSLOC;UNBAL	1	.	.	3/3
chr1	117632698	117632773	chr6	52067617	52067692	SVid_1288_WT_10p_INV_TRANSLOC;UNBAL	1	.	.	5/5
chr1	117683328	117683403	chr10	63001857	63001932	SVid_47_WT_10p_INV_TRANSLOC;UNBAL	1	.	.	5/5
chr1	117919339	117919494	chr10	108559800	108560244	SVid_16_WT_p7_INV_TRANSLOC;UNBAL	1	.	.	3/3
chr1	118106873	118106948	chr11	97346640	97346715	SVid_163_WT_10p_TRANSLOC;UNBAL	1	.	.	3/3
chr1	118275035	118275393	chrX	100865070	100865290	SVid_526_WT_p7_INV_TRANSLOC;UNBAL	1	.	.	3/3
chr1	118370601	118370676	chr4	43574931	43575006	SVid_1084_WT_10p_INV_TRANSLOC;UNBAL	1	.	.	3/3
chr1	118442595	118442670	chr15	22764824	22764899	SVid_492_WT_10p_INV_TRANSLOC;UNBAL	1	.	.	3/3
chr1	118501246	118501321	chr2	151956339	151956414	SVid_859_WT_10p_INV_TRANSLOC;UNBAL	1	.	.	5/5
chr1	118636873	118636948	chr10	39547985	39548060	SVid_48_WT_10p_INV_TRANSLOC;UNBAL	1	.	.	5/5
chr1	118808849	118808924	chr16	37161635	37161710	SVid_547_WT_10p_INV_TRANSLOC;UNBAL	1	.	.	3/3
chr1	118831790	118831865	chr10	17838842	17838917	SVid_49_WT_10p_INV_TRANSLOC;UNBAL	1	.	.	5/5
chr1	118843226	118843301	chr14	29694343	29694418	SVid_432_WT_10p_TRANSLOC;UNBAL	1	.	.	5/5
chr1	118846135	118846210	chr10	38907154	38907229	SVid_50_WT_10p_TRANSLOC;UNBAL	1	.	.	5/5
chr1	119031712	119031787	chr2	163929639	163929714	SVid_860_WT_10p_TRANSLOC;UNBAL	1	.	.	3/3
chr1	119085044	119085119	chr19	29267718	29267793	SVid_758_WT_10p_INV_TRANSLOC;UNBAL	1	.	.	3/3
chr1	119101778	119101959	chr10	80247561	80247636	SVid_51_WT_10p_TRANSLOC;UNBAL	1	.	.	5/5
chr1	119108485	119108560	chr17	47282652	47282727	SVid_646_WT_10p_TRANSLOC;UNBAL	1	.	.	3/3
chr1	119153633	119153782	chr14	8478988	8479137	SVid_125_WT_p7_INV_TRANSLOC;UNBAL	1	.	.	3/3
chr1	119251566	119251641	chr6	128493697	128493772	SVid_1289_WT_10p_TRANSLOC;UNBAL	1	.	.	4/4
chr1	119467997	119468072	chr15	59542186	59542261	SVid_493_WT_10p_INV_TRANSLOC;UNBAL	1	.	.	3/3
chr1	119478008	119478083	chr5	32217282	32217357	SVid_1201_WT_10p_INV_TRANSLOC;UNBAL	1	.	.	5/5
chr1	119563720	119563795	chr6	85164984	85165059	SVid_1290_WT_10p_INV_TRANSLOC;UNBAL	1	.	.	3/3
chr1	119669857	119669932	chr8	67959078	67959153	SVid_1574_WT_10p_INV_TRANSLOC;UNBAL	1	.	.	4/4
chr1	119703729	119704081	chr16	91842983	91843648	SVid_167_WT_p7_INV_TRANSLOC;BAL	1	.	.	9/9
chr1	119825776	119825851	chr6	128124189	128124264	SVid_1291_WT_10p_INV_TRANSLOC;UNBAL	1	.	.	3/3
chr1	119845669	119845818	chr12	56576643	56576792	SVid_75_WT_p7_TRANSLOC;UNBAL	1	.	.	3/3
chr1	120109330	120109405	chr11	54199474	54199549	SVid_164_WT_10p_INV_TRANSLOC;UNBAL	1	.	.	3/3
chr1	120227342	120227417	chr8	78835949	78836024	SVid_1575_WT_10p_INV_TRANSLOC;UNBAL	1	.	.	5/5
chr1	120350619	120350694	chr11	87597988	87598063	SVid_165_WT_10p_INV_TRANSLOC;UNBAL	1	.	.	3/3
chr1	120353908	120353983	chr11	72440186	72440261	SVid_166_WT_10p_INV_TRANSLOC;UNBAL	1	.	.	3/3
chr1	120396913	120396988	chr10	85566217	85566292	SVid_52_WT_10p_TRANSLOC;UNBAL	1	.	.	4/4
chr1	120596128	120596203	chr15	12335056	12335131	SVid_494_WT_10p_INV_TRANSLOC;UNBAL	1	.	.	4/4
chr1	120744007	120744082	chr4	53456925	53457000	SVid_1085_WT_10p_TRANSLOC;UNBAL	1	.	.	3/3
chr1	120770307	120770382	chr13	109978869	109978944	SVid_362_WT_10p_INV_TRANSLOC;UNBAL	1	.	.	3/3
chr1	120873780	120873855	chr11	6680425	6680500	SVid_167_WT_10p_TRANSLOC;UNBAL	1	.	.	3/3
chr1	120888999	120889076	chr6	46460635	46460710	SVid_72_WT_10p_TRANSLOC;UNBAL	1	.	.	3/3
chr1	120994067	120994246	chr4	36892710	36892958	SVid_328_WT_p7_TRANSLOC;UNBAL	1	.	.	3/3
chr1	121035826	121036013	chr11	65766596	65766816	SVid_44_WT_p7_INV_TRANSLOC;UNBAL	1	.	.	3/3
chr1	121103897	121104046	chr4	82128251	82128400	SVid_329_WT_p7_INV_TRANSLOC;UNBAL	1	.	.	3/3
chr1	121507534	121507609	chr10	67342873	67342948	SVid_53_WT_10p_TRANSLOC;UNBAL	1	.	.	6/6
chr1	121522278	121522353	chr11	24210482	24210557	SVid_168_WT_10p_TRANSLOC;UNBAL	1	.	.	3/3
chr1	121632902	121632977	chr2	35325756	35325831	SVid_863_WT_10p_TRANSLOC;UNBAL	1	.	.	3/3
chr1	121697769	121697844	chr5	57114324	57114399	SVid_1202_WT_10p_TRANSLOC;UNBAL	1	.	.	3/3
chr1	121804698	121804847	chr4	120965263	120965412	SVid_330_WT_p7_INV_TRANSLOC;UNBAL	1	.	.	3/3
chr1	121865056	121865131	chr5	106679392	106679467	SVid_1203_WT_10p_INV_TRANSLOC;UNBAL	1	.	.	3/3
chr1	121922307	121922456	chr15	24699543	24699692	SVid_144_WT_p7_INV_TRANSLOC;UNBAL	1	.	.	3/3
chr1	122102062	122102398	chr8	62876060	62876263	SVid_462_WT_p7_TRANSLOC;UNBAL	1	.	.	3/3
chr1	122956190	122956339	chr2	138996432	138996581	SVid_259_WT_p7_INV_TRANSLOC;UNBAL	1	.	.	3/3
chr1	123120641	123120716	chr19	11959586	11959661	SVid_760_WT_10p_TRANSLOC;UNBAL	1	.	.	3/3
chr1	123293976	123294158	chr18	8776210	8776411	SVid_211_WT_p7_TRANSLOC;UNBAL	1	.	.	4/4
chr1	123346494	123346569	chr17	26853151	26853226	SVid_648_WT_10p_INV_TRANSLOC;UNBAL	1	.	.	4/4
chr1	123674206	123674484	chr4	15680143	15680552	SVid_331_WT_p7_INV_TRANSLOC;UNBAL	1	.	.	9/9
chr1	123892153	123892405	chr4	16545418	16545586	SVid_332_WT_p7_INV_TRANSLOC;UNBAL	1	.	.	3/3
chr1	124108373	124108522	chr6	90206996	90207145	SVid_411_WT_p7_TRANSLOC;UNBAL	1	.	.	3/3
chr1	124441186	124441261	chr14	57517193	57517268	SVid_433_WT_10p_TRANSLOC;UNBAL	1	.	.	3/3
chr1	124664813	124665029	chr6	104362158	104362625	SVid_412_WT_p7_INV_TRANSLOC;UNBAL	1	.	.	3/3
chr1	124767287	124767436	chr3	115409138	115409287	SVid_294_WT_p7_INV_TRANSLOC;UNBAL	1	.	.	3/3
chr1	124867075	124867150	chr12	79780755	79780830	SVid_272_WT_10p_TRANSLOC;UNBAL	1	.	.	4/4
chr1	124963106	124963380	chr16	85129802	85130077	SVid_168_WT_p7_TRANSLOC;UNBAL	1	.	.	8/8
chr1	125365538	125365613	chr13	101097814	101097889	SVid_364_WT_10p_INV_TRANSLOC;UNBAL	1	.	.	3/3
chr1	125556207	125556282	chr5	75275420	75275495	SVid_1204_WT_10p_INV_TRANSLOC;UNBAL	1	.	.	4/4
chr1	125621718	125621793	chr8	87803219	87803294	SVid_1577_WT_10p_TRANSLOC;UNBAL	1	.	.	5/5
chr1	125707541	125707616	chr12	69627955	69628030	SVid_273_WT_10p_INV_TRANSLOC;UNBAL	1	.	.	3/3
chr1	125855563	125855638	chr2	72259102	72259177	SVid_865_WT_10p_INV_TRANSLOC;UNBAL	1	.	.	3/3
chr1	125954054	125954223	chr4	8410526	8410707	SVid_333_WT_p7_INV_TRANSLOC;UNBAL	1	.	.	3/3
chr1	125964116	125964392	chr6	25215023	25215367	SVid_413_WT_p7_TRANSLOC;UNBAL	1	.	.	5/5
chr1	125977895	125978044	chr18	19695047	19695197	SVid_212_WT_p7_INV_TRANSLOC;UNBAL	1	.	.	3/3
chr1	126101990	126102065	chr15	97098846	97098921	SVid_495_WT_10p_TRANSLOC;UNBAL	1	.	.	5/5
chr1	126208764	126208839	chr7	24088511	24088586	SVid_1457_WT_10p_TRANSLOC;UNBAL	1	.	.	3/3
chr1	126424076	126424240	chr2	100011613	100012183	SVid_260_WT_p7_TRANSLOC;UNBAL	1	.	.	3/3
chr1	126593132	126593207	chr4	121195515	121195590	SVid_1086_WT_10p_INV_TRANSLOC;UNBAL	1	.	.	3/3
chr1	126678786	126678861	chr9	54958158	54958233	SVid_1662_WT_10p_INV_TRANSLOC;UNBAL	1	.	.	7/7
chr1	126938175	126938324	chr3	36243599	36243748	SVid_295_WT_p7_INV_TRANSLOC;UNBAL	1	.	.	3/3
chr1	127090715	127090864	chr10	68276147	68276296	SVid_17_WT_p7_INV_TRANSLOC;UNBAL	1	.	.	3/3
chr1	127167222	127167398	chr13	114810330	114810490	SVid_108_WT_p7_TRANSLOC;UNBAL	1	.	.	3/3
chr1	127167441	127167837	chr12	38074636	38074800	SVid_76_WT_p7_INV_TRANSLOC;UNBAL	1	.	.	4/4
chr1	127167470	127167851	chr15	50129248	50129458	SVid_145_WT_p7_INV_TRANSLOC;UNBAL	1	.	.	5/5
chr1	127315320	127315395	chr19	61091107	61091182	SVid_761_WT_10p_INV_TRANSLOC;UNBAL	1	.	.	5/5
chr1	127327885	127327960	chr2	145396167	145396242	SVid_866_WT_10p_TRANSLOC;UNBAL	1	.	.	4/4
chr1	127353573	127353648	chr2	72116811	72116886	SVid_867_WT_10p_INV_TRANSLOC;UNBAL	1	.	.	5/5
chr1	127463035	127463110	chr2	5041888	5041963	SVid_868_WT_10p_INV_TRANSLOC;UNBAL	1	.	.	4/4
chr1	127565141	127565316	chr11	99292547	99293056	SVid_45_WT_p7_INV_TRANSLOC;UNBAL	1	.	.	6/6
chr1	127590994	127591179	chr6	144263845	144264086	SVid_414_WT_p7_INV_TRANSLOC;UNBAL	1	.	.	3/3
chr1	127635339	127635414	chr7	40225671	40225746	SVid_1458_WT_10p_TRANSLOC;UNBAL	1	.	.	3/3
chr1	127838634	127838709	chr12	78010247	78010322	SVid_274_WT_10p_TRANSLOC;UNBAL	1	.	.	3/3
chr1	128029392	128029467	chr7	35008992	35009067	SVid_1460_WT_10p_TRANSLOC;UNBAL	1	.	.	4/4
chr1	128075942	128076017	chr4	33109684	33109759	SVid_1087_WT_10p_INV_TRANSLOC;UNBAL	1	.	.	4/4
chr1	128191062	128191137	chr18	60696886	60696961	SVid_717_WT_10p_TRANSLOC;UNBAL	1	.	.	6/6
chr1	128329006	128329081	chr9	6304890	6304965	SVid_1663_WT_10p_INV_TRANSLOC;UNBAL	1	.	.	3/3
chr1	128466129	128466473	chrX	82269074	82269301	SVid_527_WT_p7_TRANSLOC;UNBAL	1	.	.	4/4
chr1	128642041	128642116	chr13	92282564	92282639	SVid_365_WT_10p_INV_TRANSLOC;UNBAL	1	.	.	4/4
chr1	128743138	128743213	chr8	90154611	90154686	SVid_1578_WT_10p_TRANSLOC;UNBAL	1	.	.	3/3
chr1	128744637	128745024	chrX	125106444	125106609	SVid_528_WT_p7_INV_TRANSLOC;UNBAL	1	.	.	4/4
chr1	128854269	128854344	chr9	21338334	21338409	SVid_1664_WT_10p_INV_TRANSLOC;UNBAL	1	.	.	5/5
chr1	128930306	128930381	chr8	115056478	115056553	SVid_1579_WT_10p_TRANSLOC;UNBAL	1	.	.	3/3
chr1	129134782	129134857	chr12	17103663	17103738	SVid_275_WT_10p_INV_TRANSLOC;UNBAL	1	.	.	3/3
chr1	129442019	129442183	chr17	8124393	8124597	SVid_188_WT_p7_INV_TRANSLOC;UNBAL	1	.	.	3/3
chr1	129460023	129460293	chr3	50104610	50105033	SVid_296_WT_p7_INV_TRANSLOC;UNBAL	1	.	.	19/19
chr1	129715748	129715823	chr11	88906075	88906150	SVid_170_WT_10p_INV_TRANSLOC;UNBAL	1	.	.	3/3
chr1	129740767	129740842	chr2	135935326	135935401	SVid_869_WT_10p_TRANSLOC;UNBAL	1	.	.	3/3
chr1	130628671	130628746	chr7	7522882	7522957	SVid_1462_WT_10p_INV_TRANSLOC;UNBAL	1	.	.	3/3
chr1	130682366	130682441	chr4	149630767	149630842	SVid_1088_WT_10p_INV_TRANSLOC;UNBAL	1	.	.	5/5
chr1	130734416	130734491	chr11	87610585	87610660	SVid_171_WT_10p_INV_TRANSLOC;UNBAL	1	.	.	3/3
chr1	130865989	130866064	chr2	31597283	31597358	SVid_870_WT_10p_TRANSLOC;UNBAL	1	.	.	3/3
chr1	130908530	130908605	chr14	102241480	102241555	SVid_434_WT_10p_TRANSLOC;UNBAL	1	.	.	3/3
chr1	130930688	130930763	chr9	121051317	121051392	SVid_1665_WT_10p_TRANSLOC;UNBAL	1	.	.	3/3
chr1	130956869	130957018	chr12	90815687	90815836	SVid_77_WT_p7_TRANSLOC;UNBAL	1	.	.	3/3
chr1	130993013	130993088	chr4	132458650	132458725	SVid_1089_WT_10p_INV_TRANSLOC;UNBAL	1	.	.	8/8
chr1	131024028	131024103	chr2	178250610	178250685	SVid_871_WT_10p_INV_TRANSLOC;UNBAL	1	.	.	4/4
chr1	131117035	131117110	chr4	115924126	115924201	SVid_1090_WT_10p_INV_TRANSLOC;UNBAL	1	.	.	3/3
chr1	131137689	131137764	chr5	77907049	77907124	SVid_1205_WT_10p_INV_TRANSLOC;UNBAL	1	.	.	3/3
chr1	131145226	131145301	chr12	68805647	68805722	SVid_276_WT_10p_INV_TRANSLOC;UNBAL	1	.	.	3/3
chr1	131358391	131358466	chr11	53228058	53228133	SVid_172_WT_10p_INV_TRANSLOC;UNBAL	1	.	.	6/6
chr1	131424787	131424862	chr13	51138186	51138261	SVid_366_WT_10p_INV_TRANSLOC;UNBAL	1	.	.	4/4
chr1	131460393	131460468	chr4	139854741	139854816	SVid_1091_WT_10p_TRANSLOC;UNBAL	1	.	.	5/5
chr1	131553619	131553694	chr15	102037114	102037189	SVid_496_WT_10p_TRANSLOC;UNBAL	1	.	.	4/4
chr1	131642966	131643229	chr2	126952197	126952612	SVid_261_WT_p7_TRANSLOC;UNBAL	1	.	.	5/5
chr1	131652531	131652606	chr17	49012927	49013239	SVid_650_WT_10p_TRANSLOC;UNBAL	1	.	.	3/3
chr1	131721382	131721457	chr5	138686012	138686087	SVid_1206_WT_10p_TRANSLOC;UNBAL	1	.	.	3/3
chr1	131767274	131767349	chrX	117627032	117627107	SVid_1729_WT_10p_TRANSLOC;UNBAL	1	.	.	4/4
chr1	131862687	131862762	chr15	23781614	23781689	SVid_497_WT_10p_TRANSLOC;UNBAL	1	.	.	3/3
chr1	131900523	131900598	chr6	4493625	4493700	SVid_1294_WT_10p_INV_TRANSLOC;UNBAL	1	.	.	6/6
chr1	131925318	131925467	chr3	38252193	38252342	SVid_297_WT_p7_TRANSLOC;UNBAL	1	.	.	3/3
chr1	131935174	131935504	chr12	57787220	57787641	SVid_78_WT_p7_INV_TRANSLOC;UNBAL	1	.	.	9/9
chr1	131935801	131936324	chr12	57786949	57787216	SVid_79_WT_p7_INV_TRANSLOC;UNBAL	1	.	.	12/12
chr1	131936029	131936104	chr8	85847135	85847210	SVid_1580_WT_10p_TRANSLOC;UNBAL	1	.	.	3/3
chr1	132056735	132056810	chr4	150308677	150308752	SVid_1092_WT_10p_INV_TRANSLOC;UNBAL	1	.	.	5/5
chr1	132068717	132068792	chr3	145632413	145632488	SVid_990_WT_10p_TRANSLOC;UNBAL	1	.	.	4/4
chr1	132085085	132085160	chr12	57419864	57419939	SVid_277_WT_10p_INV_TRANSLOC;UNBAL	1	.	.	3/3
chr1	132142483	132142558	chr8	94447321	94447396	SVid_1581_WT_10p_INV_TRANSLOC;UNBAL	1	.	.	7/7
chr1	132354853	132354928	chr6	125113167	125113242	SVid_1295_WT_10p_INV_TRANSLOC;UNBAL	1	.	.	4/4
chr1	132470453	132470625	chrX	9656435	9657279	SVid_529_WT_p7_INV_TRANSLOC;UNBAL	1	.	.	3/3
chr1	132470799	132471084	chrX	9654259	9654587	SVid_530_WT_p7_INV_TRANSLOC;UNBAL	1	.	.	3/3
chr1	132538165	132538240	chr12	105632556	105632631	SVid_278_WT_10p_TRANSLOC;UNBAL	1	.	.	3/3
chr1	132628623	132628698	chr6	120780100	120780175	SVid_1296_WT_10p_TRANSLOC;UNBAL	1	.	.	4/4
chr1	132639232	132639307	chr7	79736900	79736975	SVid_1463_WT_10p_INV_TRANSLOC;UNBAL	1	.	.	3/3
chr1	132678022	132678097	chr9	98925947	98926022	SVid_1666_WT_10p_INV_TRANSLOC;UNBAL	1	.	.	4/4
chr1	132787453	132787528	chr10	75641751	75641826	SVid_2_WT_10p_INV_TRANSLOC;UNBAL	1	.	.	5/5
chr1	132824804	132824879	chr3	104580623	104580698	SVid_991_WT_10p_INV_TRANSLOC;UNBAL	1	.	.	5/5
chr1	132845661	132845736	chr7	113128109	113128184	SVid_1465_WT_10p_INV_TRANSLOC;UNBAL	1	.	.	3/3
chr1	132882173	132882248	chr6	42968544	42968619	SVid_1297_WT_10p_TRANSLOC;UNBAL	1	.	.	4/4
chr1	132886801	132886876	chr5	9107929	9108004	SVid_1207_WT_10p_TRANSLOC;UNBAL	1	.	.	3/3
chr1	132903797	132903872	chr8	77189605	77189680	SVid_1582_WT_10p_INV_TRANSLOC;UNBAL	1	.	.	5/5
chr1	132911009	132911084	chr15	36276503	36276578	SVid_499_WT_10p_INV_TRANSLOC;UNBAL	1	.	.	3/3
chr1	132916636	132916711	chr7	28859688	28859763	SVid_1466_WT_10p_INV_TRANSLOC;UNBAL	1	.	.	7/7
chr1	132926094	132926169	chr11	95948898	95948973	SVid_174_WT_10p_TRANSLOC;UNBAL	1	.	.	3/3
chr1	132941499	132941574	chr15	97791199	97791274	SVid_500_WT_10p_INV_TRANSLOC;UNBAL	1	.	.	3/3
chr1	132964706	132964781	chr3	51657228	51657303	SVid_992_WT_10p_TRANSLOC;UNBAL	1	.	.	3/3
chr1	133142163	133142238	chr16	75754238	75754313	SVid_549_WT_10p_TRANSLOC;UNBAL	1	.	.	3/3
chr1	133154586	133154661	chr3	89678649	89678724	SVid_993_WT_10p_INV_TRANSLOC;UNBAL	1	.	.	3/3
chr1	133167680	133167755	chr10	116937915	116937990	SVid_54_WT_10p_TRANSLOC;UNBAL	1	.	.	3/3
chr1	133195755	133195830	chr8	124522319	124522394	SVid_1583_WT_10p_INV_TRANSLOC;UNBAL	1	.	.	5/5
chr1	133332373	133332448	chr14	21845008	21845093	SVid_22_WT_10p_TRANSLOC;UNBAL	1	.	.	3/3
chr1	133377300	133377375	chr7	16714678	16714753	SVid_1467_WT_10p_TRANSLOC;UNBAL	1	.	.	3/3
chr1	133413357	133413432	chr16	33194537	33194612	SVid_550_WT_10p_TRANSLOC;UNBAL	1	.	.	3/3
chr1	133476932	133477007	chr2	131073168	131073243	SVid_872_WT_10p_INV_TRANSLOC;UNBAL	1	.	.	6/6
chr1	133501089	133501164	chr5	139978744	139978819	SVid_1208_WT_10p_INV_TRANSLOC;UNBAL	1	.	.	5/5
chr1	133623206	133623281	chr7	19702095	19702170	SVid_1468_WT_10p_INV_TRANSLOC;UNBAL	1	.	.	3/3
chr1	133624589	133624664	chr6	54102391	54102466	SVid_1298_WT_10p_INV_TRANSLOC;UNBAL	1	.	.	4/4
chr1	133749457	133749532	chr10	85581908	85581983	SVid_55_WT_10p_INV_TRANSLOC;UNBAL	1	.	.	3/3
chr1	133787513	133787593	chr9	56678059	56678134	SVid_1667_WT_10p_TRANSLOC;UNBAL	1	.	.	3/3
chr1	133811914	133811989	chr18	19894458	19894533	SVid_719_WT_10p_INV_TRANSLOC;UNBAL	1	.	.	3/3
chr1	133903829	133903904	chr9	43237160	43237235	SVid_1668_WT_10p_TRANSLOC;UNBAL	1	.	.	3/3
chr1	133977854	133977929	chr2	126382599	126382674	SVid_873_WT_10p_INV_TRANSLOC;UNBAL	1	.	.	3/3
chr1	133988021	133988096	chr12	58545975	58546050	SVid_279_WT_10p_TRANSLOC;UNBAL	1	.	.	3/3
chr1	134025872	134025947	chr18	66010287	66010362	SVid_720_WT_10p_INV_TRANSLOC;UNBAL	1	.	.	3/3
chr1	134035104	134035179	chr7	126118308	126118383	SVid_1470_WT_10p_TRANSLOC;UNBAL	1	.	.	4/4
chr1	134079555	134079630	chr4	106173071	106173146	SVid_1093_WT_10p_INV_TRANSLOC;UNBAL	1	.	.	3/3
chr1	134080621	134080696	chr8	83792250	83792325	SVid_1584_WT_10p_TRANSLOC;UNBAL	1	.	.	3/3
chr1	134163651	134163726	chr6	54290865	54290940	SVid_1299_WT_10p_INV_TRANSLOC;UNBAL	1	.	.	7/7
chr1	134328606	134328681	chr4	126580984	126581059	SVid_1094_WT_10p_INV_TRANSLOC;UNBAL	1	.	.	3/3
chr1	134417652	134417727	chr2	28701260	28701335	SVid_875_WT_10p_INV_TRANSLOC;UNBAL	1	.	.	3/3
chr1	134441817	134441892	chr7	4106208	4106283	SVid_1472_WT_10p_INV_TRANSLOC;UNBAL	1	.	.	5/5
chr1	134468362	134468437	chr17	14091915	14091990	SVid_652_WT_10p_INV_TRANSLOC;UNBAL	1	.	.	5/5
chr1	134495880	134495955	chr10	21563852	21563927	SVid_56_WT_10p_INV_TRANSLOC;UNBAL	1	.	.	3/3
chr1	134551124	134551199	chr8	11191209	11191284	SVid_1585_WT_10p_INV_TRANSLOC;UNBAL	1	.	.	3/3
chr1	134681382	134681457	chr13	11839877	11839952	SVid_367_WT_10p_TRANSLOC;UNBAL	1	.	.	5/5
chr1	134749753	134749902	chr2	72706568	72706717	SVid_262_WT_p7_TRANSLOC;UNBAL	1	.	.	3/3
chr1	134760313	134760388	chr5	20926346	20926421	SVid_1209_WT_10p_INV_TRANSLOC;UNBAL	1	.	.	5/5
chr1	134837488	134837563	chr7	127014807	127014882	SVid_1473_WT_10p_INV_TRANSLOC;UNBAL	1	.	.	3/3
chr1	135014011	135014086	chr5	147227090	147227165	SVid_1210_WT_10p_TRANSLOC;UNBAL	1	.	.	7/7
chr1	135019815	135019890	chr16	35794213	35794288	SVid_552_WT_10p_TRANSLOC;UNBAL	1	.	.	3/3
chr1	135043824	135043899	chr10	125372281	125372356	SVid_57_WT_10p_INV_TRANSLOC;UNBAL	1	.	.	3/3
chr1	135051076	135051151	chr5	134392374	134392449	SVid_1211_WT_10p_INV_TRANSLOC;UNBAL	1	.	.	3/3
chr1	135053221	135053296	chr2	131261460	131261535	SVid_876_WT_10p_TRANSLOC;UNBAL	1	.	.	4/4
chr1	135095155	135095230	chr7	101889167	101889242	SVid_1474_WT_10p_INV_TRANSLOC;UNBAL	1	.	.	3/3
chr1	135262267	135262342	chr2	118988399	118988474	SVid_877_WT_10p_TRANSLOC;UNBAL	1	.	.	3/3
chr1	135325026	135325101	chr9	102191827	102191902	SVid_1669_WT_10p_INV_TRANSLOC;UNBAL	1	.	.	3/3
chr1	135455263	135455341	chr10	79906687	79906762	SVid_58_WT_10p_TRANSLOC;UNBAL	1	.	.	3/3
chr1	135506024	135506099	chr3	122447729	122447804	SVid_994_WT_10p_TRANSLOC;UNBAL	1	.	.	3/3
chr1	135553686	135553761	chr5	52410167	52410242	SVid_1212_WT_10p_TRANSLOC;UNBAL	1	.	.	3/3
chr1	135579116	135579191	chr18	10722939	10723014	SVid_721_WT_10p_TRANSLOC;UNBAL	1	.	.	3/3
chr1	135593183	135593258	chr3	104867223	104867298	SVid_995_WT_10p_TRANSLOC;UNBAL	1	.	.	7/7
chr1	135599711	135599789	chr6	127347475	127348385	SVid_1300_WT_10p_TRANSLOC;UNBAL	1	.	.	50/50
chr1	135609773	135609848	chr9	41309332	41309407	SVid_1670_WT_10p_TRANSLOC;UNBAL	1	.	.	4/4
chr1	135761342	135761417	chr14	121182997	121183072	SVid_435_WT_10p_INV_TRANSLOC;UNBAL	1	.	.	5/5
chr1	135786128	135786277	chr4	17264366	17264517	SVid_334_WT_p7_TRANSLOC;UNBAL	1	.	.	4/4
chr1	135789164	135789239	chr11	54163699	54163774	SVid_175_WT_10p_INV_TRANSLOC;UNBAL	1	.	.	3/3
chr1	135808213	135808288	chr10	25142714	25142789	SVid_59_WT_10p_INV_TRANSLOC;UNBAL	1	.	.	4/4
chr1	135818882	135818957	chr6	124691066	124691141	SVid_1301_WT_10p_INV_TRANSLOC;UNBAL	1	.	.	3/3
chr1	135832856	135832931	chr16	3977963	3978038	SVid_553_WT_10p_INV_TRANSLOC;UNBAL	1	.	.	5/5
chr1	135859704	135859779	chr13	68325055	68329886	SVid_368_WT_10p_TRANSLOC;UNBAL	1	.	.	3/3
chr1	135861089	135861164	chr3	101100248	101100323	SVid_996_WT_10p_INV_TRANSLOC;UNBAL	1	.	.	4/4
chr1	135960608	135960683	chr14	62676953	62677028	SVid_436_WT_10p_TRANSLOC;UNBAL	1	.	.	3/3
chr1	136034505	136034580	chr4	133673124	133673199	SVid_1095_WT_10p_TRANSLOC;UNBAL	1	.	.	3/3
chr1	136043275	136043350	chr11	112116371	112116446	SVid_176_WT_10p_TRANSLOC;UNBAL	1	.	.	3/3
chr1	136092729	136092804	chr11	119033121	119033196	SVid_177_WT_10p_INV_TRANSLOC;UNBAL	1	.	.	7/7
chr1	136107133	136107208	chr7	144964292	144964367	SVid_1475_WT_10p_TRANSLOC;UNBAL	1	.	.	4/4
chr1	136113975	136114050	chr3	135484975	135485050	SVid_997_WT_10p_TRANSLOC;UNBAL	1	.	.	3/3
chr1	136129033	136129108	chr11	82243541	82243616	SVid_178_WT_10p_TRANSLOC;UNBAL	1	.	.	3/3
chr1	136175342	136175417	chr11	56723163	56723238	SVid_179_WT_10p_INV_TRANSLOC;UNBAL	1	.	.	3/3
chr1	136358249	136358423	chr4	133988408	133988582	SVid_335_WT_p7_TRANSLOC;UNBAL	0.8	.	.	4/5
chr1	136448927	136449002	chr12	74608537	74608612	SVid_280_WT_10p_INV_TRANSLOC;UNBAL	1	.	.	3/3
chr1	136487097	136487172	chr14	41082802	41082877	SVid_437_WT_10p_TRANSLOC;UNBAL	1	.	.	3/3
chr1	136595427	136595502	chr17	25798399	25798474	SVid_653_WT_10p_TRANSLOC;UNBAL	1	.	.	5/5
chr1	136626668	136626743	chr2	26133187	26133262	SVid_879_WT_10p_TRANSLOC;UNBAL	1	.	.	3/3
chr1	136961012	136961087	chr13	67635882	67635957	SVid_371_WT_10p_INV_TRANSLOC;UNBAL	1	.	.	4/4
chr1	136984093	136984168	chr15	55003492	55003567	SVid_501_WT_10p_INV_TRANSLOC;UNBAL	1	.	.	3/3
chr1	137098884	137098959	chr6	17409808	17409883	SVid_1302_WT_10p_INV_TRANSLOC;UNBAL	1	.	.	3/3
chr1	137366197	137366272	chr12	102097535	102097610	SVid_281_WT_10p_INV_TRANSLOC;UNBAL	1	.	.	3/3
chr1	137442508	137442583	chrX	12411016	12411091	SVid_1730_WT_10p_TRANSLOC;UNBAL	1	.	.	3/3
chr1	137579303	137579452	chr6	130063588	130063942	SVid_415_WT_p7_INV_TRANSLOC;UNBAL	1	.	.	3/3
chr1	137705345	137705420	chr4	62491443	62491518	SVid_1096_WT_10p_INV_TRANSLOC;UNBAL	1	.	.	3/3
chr1	137946480	137946555	chr17	55187728	55187803	SVid_654_WT_10p_TRANSLOC;UNBAL	1	.	.	6/6
chr1	138206732	138206807	chr9	46608033	46608108	SVid_1671_WT_10p_TRANSLOC;UNBAL	1	.	.	4/4
chr1	138292116	138292191	chr8	124886831	124886906	SVid_1586_WT_10p_INV_TRANSLOC;UNBAL	1	.	.	5/5
chr1	138348130	138348205	chr2	7683108	7683183	SVid_880_WT_10p_INV_TRANSLOC;UNBAL	1	.	.	4/4
chr1	138591749	138591824	chr13	58726851	58726926	SVid_372_WT_10p_INV_TRANSLOC;UNBAL	1	.	.	3/3
chr1	138919287	138919362	chr8	47383530	47383605	SVid_1587_WT_10p_TRANSLOC;UNBAL	1	.	.	3/3
chr1	138962796	138962871	chr17	8176894	8176969	SVid_655_WT_10p_INV_TRANSLOC;UNBAL	1	.	.	3/3
chr1	139071176	139071251	chr2	153601738	153601813	SVid_881_WT_10p_TRANSLOC;UNBAL	1	.	.	3/3
chr1	139184498	139184573	chr2	132774146	132774221	SVid_882_WT_10p_TRANSLOC;UNBAL	1	.	.	3/3
chr1	139412075	139412150	chr16	32987656	32987731	SVid_555_WT_10p_TRANSLOC;UNBAL	1	.	.	4/4
chr1	139546246	139546477	chr14	49758137	49758499	SVid_126_WT_p7_INV_TRANSLOC;UNBAL	1	.	.	5/5
chr1	139655277	139655352	chr11	60897978	60898053	SVid_181_WT_10p_INV_TRANSLOC;UNBAL	1	.	.	3/3
chr1	139716557	139716967	chr7	64637301	64637696	SVid_433_WT_p7_INV_TRANSLOC;UNBAL	1	.	.	11/11
chr1	140151367	140151516	chr19	15522712	15522861	SVid_225_WT_p7_INV_TRANSLOC;UNBAL	1	.	.	3/3
chr1	140691458	140691533	chr8	113207856	113207931	SVid_1588_WT_10p_TRANSLOC;UNBAL	1	.	.	3/3
chr1	140792635	140792710	chr3	132045447	132045522	SVid_999_WT_10p_INV_TRANSLOC;UNBAL	1	.	.	4/4
chr1	140930901	140930976	chr3	32264006	32264081	SVid_1000_WT_10p_INV_TRANSLOC;UNBAL	1	.	.	4/4
chr1	141116408	141116483	chr12	54512327	54512402	SVid_282_WT_10p_TRANSLOC;UNBAL	1	.	.	4/4
chr1	141416164	141416239	chr12	49777793	49777868	SVid_283_WT_10p_INV_TRANSLOC;UNBAL	1	.	.	4/4
chr1	141545479	141545554	chr17	67287315	67287390	SVid_656_WT_10p_TRANSLOC;UNBAL	1	.	.	3/3
chr1	141648875	141649024	chr13	76636485	76636634	SVid_109_WT_p7_TRANSLOC;UNBAL	1	.	.	3/3
chr1	142255383	142255458	chrX	5651992	5652067	SVid_1731_WT_10p_TRANSLOC;UNBAL	1	.	.	3/3
chr1	143153532	143153607	chr16	94071071	94071146	SVid_556_WT_10p_INV_TRANSLOC;UNBAL	1	.	.	5/5
chr1	143485379	143485454	chr16	38820325	38820400	SVid_557_WT_10p_TRANSLOC;UNBAL	1	.	.	3/3
chr1	143511817	143511989	chr14	88140771	88141142	SVid_127_WT_p7_TRANSLOC;UNBAL	1	.	.	3/3
chr1	143587908	143588175	chr8	101581412	101581672	SVid_463_WT_p7_TRANSLOC;UNBAL	1	.	.	3/3
chr1	143953203	143953278	chr18	60595216	60595291	SVid_722_WT_10p_TRANSLOC;UNBAL	1	.	.	5/5
chr1	144184228	144184303	chr18	75649805	75649880	SVid_723_WT_10p_TRANSLOC;UNBAL	1	.	.	3/3
chr1	144252598	144252777	chr13	108416524	108416678	SVid_110_WT_p7_INV_TRANSLOC;UNBAL	1	.	.	3/3
chr1	144255279	144255470	chr19	43559152	43559376	SVid_226_WT_p7_TRANSLOC;UNBAL	1	.	.	3/3
chr1	144269078	144269153	chr10	85513679	85513754	SVid_60_WT_10p_TRANSLOC;UNBAL	1	.	.	3/3
chr1	144334500	144334575	chr16	60820467	60820542	SVid_558_WT_10p_TRANSLOC;UNBAL	1	.	.	3/3
chr1	144674717	144674871	chr5	54934271	54934587	SVid_377_WT_p7_INV_TRANSLOC;UNBAL	1	.	.	4/4
chr1	144880685	144880760	chr8	123520491	123520566	SVid_1589_WT_10p_INV_TRANSLOC;UNBAL	1	.	.	4/4
chr1	144946711	144946786	chr14	10052546	10052621	SVid_439_WT_10p_TRANSLOC;UNBAL	1	.	.	5/5
chr1	145035894	145036052	chr8	42612802	42613196	SVid_464_WT_p7_INV_TRANSLOC;UNBAL	1	.	.	5/5
chr1	145469891	145470056	chr19	20445440	20445705	SVid_227_WT_p7_INV_TRANSLOC;UNBAL	1	.	.	5/5
chr1	145790521	145790670	chr10	27770259	27770408	SVid_18_WT_p7_INV_TRANSLOC;UNBAL	1	.	.	3/3
chr1	145876209	145876364	chr18	15092396	15092676	SVid_213_WT_p7_TRANSLOC;UNBAL	1	.	.	5/5
chr1	146836313	146836462	chr8	101511031	101511180	SVid_465_WT_p7_INV_TRANSLOC;UNBAL	1	.	.	3/3
chr1	146998452	146998527	chr10	41232705	41232780	SVid_61_WT_10p_INV_TRANSLOC;UNBAL	1	.	.	3/3
chr1	147264043	147264192	chr4	70895759	70895908	SVid_336_WT_p7_TRANSLOC;UNBAL	1	.	.	3/3
chr1	147507008	147507083	chr6	127069122	127069197	SVid_1303_WT_10p_TRANSLOC;UNBAL	1	.	.	3/3
chr1	147724877	147724952	chr3	57622872	57622947	SVid_1002_WT_10p_INV_TRANSLOC;UNBAL	1	.	.	3/3
chr1	147817198	147817273	chr15	57181534	57181609	SVid_502_WT_10p_TRANSLOC;UNBAL	1	.	.	3/3
chr1	147871122	147871197	chr10	40598214	40598289	SVid_62_WT_10p_TRANSLOC;UNBAL	1	.	.	4/4
chr1	148275271	148275456	chr12	19264524	19264694	SVid_81_WT_p7_INV_TRANSLOC;UNBAL	1	.	.	4/4
chr1	148691588	148691663	chr15	102534956	102535031	SVid_25_WT_10p_INV_TRANSLOC;UNBAL	1	.	.	4/4
chr1	148723030	148723245	chr16	93647056	93647286	SVid_169_WT_p7_TRANSLOC;UNBAL	1	.	.	5/5
chr1	148841314	148841389	chr7	12370283	12370358	SVid_1476_WT_10p_INV_TRANSLOC;UNBAL	1	.	.	5/5
chr1	148898274	148898349	chr13	83071129	83071204	SVid_373_WT_10p_INV_TRANSLOC;UNBAL	1	.	.	3/3
chr1	149311593	149311668	chr2	34488459	34488534	SVid_883_WT_10p_TRANSLOC;UNBAL	1	.	.	3/3
chr1	149415766	149415841	chr12	69026516	69026591	SVid_11_WT_10p_TRANSLOC;UNBAL	1	.	.	3/3
chr1	149547039	149547188	chr3	95528191	95528340	SVid_298_WT_p7_TRANSLOC;UNBAL	1	.	.	3/3
chr1	149810335	149810410	chr17	32197603	32197678	SVid_658_WT_10p_TRANSLOC;UNBAL	1	.	.	3/3
chr1	149929489	149929638	chr12	112007263	112007412	SVid_82_WT_p7_INV_TRANSLOC;UNBAL	1	.	.	3/3
chr1	150158635	150158813	chr8	41761105	41761282	SVid_466_WT_p7_TRANSLOC;UNBAL	1	.	.	5/5
chr1	150232421	150232578	chr12	42917294	42917669	SVid_83_WT_p7_TRANSLOC;UNBAL	1	.	.	3/3
chr1	150270341	150270537	chr10	10963677	10964350	SVid_19_WT_p7_TRANSLOC;BAL	1	.	.	14/14
chr1	150356107	150356322	chr3	50351629	50351831	SVid_299_WT_p7_TRANSLOC;UNBAL	1	.	.	5/5
chr1	150497231	150497306	chr6	107944146	107944221	SVid_1304_WT_10p_INV_TRANSLOC;UNBAL	1	.	.	5/5
chr1	150587709	150587784	chrX	58022787	58022862	SVid_1732_WT_10p_TRANSLOC;UNBAL	1	.	.	5/5
chr1	150696622	150696697	chr10	57656779	57656854	SVid_63_WT_10p_TRANSLOC;UNBAL	1	.	.	3/3
chr1	150720124	150720199	chr18	17852853	17852928	SVid_724_WT_10p_TRANSLOC;UNBAL	1	.	.	3/3
chr1	150822846	150822921	chr8	114353490	114353565	SVid_1590_WT_10p_TRANSLOC;UNBAL	1	.	.	3/3
chr1	150971808	150971883	chr13	67715584	67715659	SVid_374_WT_10p_TRANSLOC;UNBAL	1	.	.	27/27
chr1	151083836	151083911	chrX	129797717	129797792	SVid_1733_WT_10p_TRANSLOC;UNBAL	1	.	.	3/3
chr1	151142588	151142663	chr12	27142205	27142280	SVid_284_WT_10p_INV_TRANSLOC;UNBAL	1	.	.	3/3
chr1	151383248	151383323	chr14	26543002	26543077	SVid_440_WT_10p_TRANSLOC;UNBAL	1	.	.	3/3
chr1	151478132	151478207	chr11	24748312	24748387	SVid_184_WT_10p_TRANSLOC;UNBAL	1	.	.	3/3
chr1	151660035	151660110	chr8	122285430	122285505	SVid_1591_WT_10p_TRANSLOC;UNBAL	1	.	.	3/3
chr1	151705205	151705280	chr15	33859755	33859830	SVid_503_WT_10p_INV_TRANSLOC;UNBAL	1	.	.	3/3
chr1	151749735	151749810	chr2	140211998	140212073	SVid_884_WT_10p_TRANSLOC;UNBAL	1	.	.	3/3
chr1	151761984	151762059	chr13	3848039	3848114	SVid_375_WT_10p_TRANSLOC;UNBAL	1	.	.	3/3
chr1	151763040	151763115	chr19	37570107	37570182	SVid_764_WT_10p_INV_TRANSLOC;UNBAL	1	.	.	3/3
chr1	151770576	151770651	chr2	35832365	35832440	SVid_885_WT_10p_TRANSLOC;UNBAL	1	.	.	3/3
chr1	151954325	151954400	chr19	41338443	41338518	SVid_765_WT_10p_INV_TRANSLOC;UNBAL	1	.	.	7/7
chr1	152037264	152037339	chr3	9923072	9923189	SVid_1003_WT_10p_TRANSLOC;UNBAL	1	.	.	4/4
chr1	152162403	152162478	chr7	127262576	127262651	SVid_1478_WT_10p_INV_TRANSLOC;UNBAL	1	.	.	3/3
chr1	152183230	152183307	chr15	83731084	83731159	SVid_504_WT_10p_INV_TRANSLOC;UNBAL	1	.	.	3/3
chr1	152374003	152374078	chr6	51451793	51451868	SVid_1305_WT_10p_TRANSLOC;UNBAL	1	.	.	3/3
chr1	152540309	152540384	chr11	78174095	78174170	SVid_185_WT_10p_TRANSLOC;UNBAL	1	.	.	3/3
chr1	152555236	152555311	chr4	143113008	143113083	SVid_1097_WT_10p_TRANSLOC;UNBAL	1	.	.	4/4
chr1	152671723	152671798	chr17	57567123	57567198	SVid_659_WT_10p_INV_TRANSLOC;UNBAL	1	.	.	3/3
chr1	152673693	152673824	chr6	84066759	84066834	SVid_1306_WT_10p_INV_TRANSLOC;UNBAL	1	.	.	3/3
chr1	152810257	152810332	chr8	122290732	122290811	SVid_1592_WT_10p_TRANSLOC;UNBAL	1	.	.	62/62
chr1	152824960	152825035	chr4	49905040	49905115	SVid_1098_WT_10p_TRANSLOC;UNBAL	1	.	.	3/3
chr1	152842983	152843058	chr8	86267152	86267227	SVid_1593_WT_10p_TRANSLOC;UNBAL	1	.	.	3/3
chr1	152925555	152925719	chr4	101605225	101605572	SVid_337_WT_p7_TRANSLOC;UNBAL	1	.	.	3/3
chr1	153003252	153003327	chr12	78898814	78898889	SVid_285_WT_10p_INV_TRANSLOC;UNBAL	1	.	.	4/4
chr1	153087527	153087602	chr13	77903076	77903151	SVid_376_WT_10p_TRANSLOC;UNBAL	1	.	.	3/3
chr1	153100911	153100986	chr7	120418902	120418977	SVid_1480_WT_10p_TRANSLOC;UNBAL	1	.	.	4/4
chr1	153125827	153125902	chr10	75159909	75159984	SVid_64_WT_10p_TRANSLOC;UNBAL	1	.	.	3/3
chr1	153169489	153169564	chr11	28114975	28115050	SVid_186_WT_10p_INV_TRANSLOC;UNBAL	1	.	.	3/3
chr1	153184011	153184086	chr19	22980159	22980234	SVid_766_WT_10p_INV_TRANSLOC;UNBAL	1	.	.	3/3
chr1	153363695	153363788	chr6	141205170	141205245	SVid_1307_WT_10p_INV_TRANSLOC;UNBAL	1	.	.	3/3
chr1	153414727	153414802	chr9	110912428	110912503	SVid_1673_WT_10p_TRANSLOC;UNBAL	1	.	.	3/3
chr1	153440742	153440817	chr12	103375609	103375684	SVid_286_WT_10p_INV_TRANSLOC;UNBAL	1	.	.	4/4
chr1	153546895	153546970	chr6	93168128	93168203	SVid_1308_WT_10p_INV_TRANSLOC;UNBAL	1	.	.	6/6
chr1	153656888	153656963	chr8	88029749	88029824	SVid_1594_WT_10p_TRANSLOC;UNBAL	1	.	.	3/3
chr1	153663404	153663479	chr7	33812562	33812637	SVid_1481_WT_10p_TRANSLOC;UNBAL	1	.	.	3/3
chr1	153719439	153719514	chr7	92714161	92714236	SVid_1482_WT_10p_TRANSLOC;UNBAL	1	.	.	4/4
chr1	153747043	153747118	chr16	82812959	82813034	SVid_559_WT_10p_TRANSLOC;UNBAL	1	.	.	4/4
chr1	153977940	153978015	chr6	50458997	50459072	SVid_1309_WT_10p_TRANSLOC;UNBAL	1	.	.	4/4
chr1	153985843	153985918	chr3	131610726	131610801	SVid_61_WT_10p_INV_TRANSLOC;UNBAL	1	.	.	3/3
chr1	153998931	153999006	chr8	77386941	77387016	SVid_124_WT_10p_INV_TRANSLOC;UNBAL	1	.	.	3/3
chr1	154190925	154191000	chr7	80652657	80652732	SVid_1483_WT_10p_INV_TRANSLOC;UNBAL	1	.	.	3/3
chr1	154333482	154333557	chr17	35512152	35512227	SVid_660_WT_10p_TRANSLOC;UNBAL	1	.	.	3/3
chr1	154452807	154452882	chr15	10570602	10570677	SVid_505_WT_10p_TRANSLOC;UNBAL	1	.	.	3/3
chr1	154480977	154481052	chr4	119744311	119744386	SVid_1099_WT_10p_INV_TRANSLOC;UNBAL	1	.	.	5/5
chr1	154507708	154507783	chr5	137545435	137545510	SVid_1213_WT_10p_TRANSLOC;UNBAL	1	.	.	4/4
chr1	154826219	154826294	chr8	45719139	45719214	SVid_1595_WT_10p_TRANSLOC;UNBAL	1	.	.	4/4
chr1	154842923	154842998	chr6	113506333	113506408	SVid_1310_WT_10p_INV_TRANSLOC;UNBAL	1	.	.	3/3
chr1	154845479	154845554	chr6	50488897	50488972	SVid_1311_WT_10p_INV_TRANSLOC;UNBAL	1	.	.	4/4
chr1	154883850	154883925	chr6	33027157	33027232	SVid_1312_WT_10p_INV_TRANSLOC;UNBAL	1	.	.	5/5
chr1	154907028	154907103	chr2	101610301	101610376	SVid_886_WT_10p_TRANSLOC;UNBAL	1	.	.	4/4
chr1	155010079	155010154	chr7	24483972	24484047	SVid_1484_WT_10p_INV_TRANSLOC;UNBAL	1	.	.	3/3
chr1	155106990	155107065	chr3	155185651	155185726	SVid_1004_WT_10p_TRANSLOC;UNBAL	1	.	.	3/3
chr1	155165771	155165846	chr16	90887184	90887259	SVid_560_WT_10p_TRANSLOC;UNBAL	1	.	.	3/3
chr1	155227927	155228002	chr12	26326098	26326173	SVid_288_WT_10p_TRANSLOC;UNBAL	1	.	.	3/3
chr1	155252279	155252354	chr2	24185535	24185610	SVid_887_WT_10p_TRANSLOC;UNBAL	1	.	.	4/4
chr1	155258343	155258418	chr5	34533365	34533440	SVid_1214_WT_10p_INV_TRANSLOC;UNBAL	1	.	.	3/3
chr1	155349240	155349315	chr3	32559500	32559575	SVid_1005_WT_10p_TRANSLOC;UNBAL	1	.	.	4/4
chr1	155387627	155387702	chr7	96427259	96427334	SVid_1486_WT_10p_TRANSLOC;UNBAL	1	.	.	5/5
chr1	155450674	155450749	chr2	172751936	172752011	SVid_888_WT_10p_INV_TRANSLOC;UNBAL	1	.	.	4/4
chr1	155482770	155482845	chr13	54096950	54097025	SVid_377_WT_10p_INV_TRANSLOC;UNBAL	1	.	.	3/3
chr1	156054721	156054796	chr11	67885916	67885991	SVid_187_WT_10p_TRANSLOC;UNBAL	1	.	.	3/3
chr1	156100631	156100801	chr8	31062258	31062679	SVid_467_WT_p7_TRANSLOC;UNBAL	1	.	.	4/4
chr1	156169817	156170023	chr10	70644584	70644659	SVid_65_WT_10p_INV_TRANSLOC;UNBAL	1	.	.	3/3
chr1	156236614	156236689	chr9	56857456	56857531	SVid_1675_WT_10p_INV_TRANSLOC;UNBAL	1	.	.	3/3
chr1	156253232	156253455	chr16	28775846	28776095	SVid_170_WT_p7_INV_TRANSLOC;UNBAL	1	.	.	5/5
chr1	156254518	156254593	chr5	72782910	72782985	SVid_1215_WT_10p_INV_TRANSLOC;UNBAL	1	.	.	7/7
chr1	156260360	156260435	chr8	110970217	110970292	SVid_1596_WT_10p_TRANSLOC;UNBAL	1	.	.	6/6
chr1	156297623	156297772	chr12	3631952	3632101	SVid_84_WT_p7_INV_TRANSLOC;UNBAL	1	.	.	3/3
chr1	156307542	156307617	chr12	53778384	53778459	SVid_290_WT_10p_TRANSLOC;UNBAL	1	.	.	3/3
chr1	156314749	156314824	chr7	80161493	80161568	SVid_1487_WT_10p_INV_TRANSLOC;UNBAL	1	.	.	3/3
chr1	156319579	156319654	chr2	31707382	31707457	SVid_53_WT_10p_TRANSLOC;UNBAL	1	.	.	4/4
chr1	156328126	156328201	chr11	121676201	121676276	SVid_188_WT_10p_TRANSLOC;UNBAL	1	.	.	3/3
chr1	156346835	156346910	chr9	41095418	41095493	SVid_1676_WT_10p_INV_TRANSLOC;UNBAL	1	.	.	4/4
chr1	156391494	156391579	chr10	94434453	94434528	SVid_66_WT_10p_TRANSLOC;UNBAL	1	.	.	5/5
chr1	156492534	156492609	chr14	36481122	36481197	SVid_441_WT_10p_TRANSLOC;UNBAL	1	.	.	3/3
chr1	156512851	156512926	chr10	125688408	125688483	SVid_67_WT_10p_TRANSLOC;UNBAL	1	.	.	3/3
chr1	156785667	156785742	chr17	5223133	5223208	SVid_661_WT_10p_INV_TRANSLOC;UNBAL	1	.	.	3/3
chr1	156788914	156788989	chr9	44718753	44718828	SVid_1677_WT_10p_INV_TRANSLOC;UNBAL	1	.	.	3/3
chr1	156796910	156796985	chr4	101162089	101162164	SVid_1100_WT_10p_TRANSLOC;UNBAL	1	.	.	3/3
chr1	156934912	156935068	chr7	115197465	115197665	SVid_434_WT_p7_INV_TRANSLOC;UNBAL	1	.	.	3/3
chr1	157045812	157045887	chr4	128543740	128543815	SVid_1101_WT_10p_INV_TRANSLOC;UNBAL	1	.	.	4/4
chr1	157166746	157166821	chr16	31035143	31035218	SVid_561_WT_10p_INV_TRANSLOC;UNBAL	1	.	.	5/5
chr1	157447385	157447460	chr16	54236448	54236523	SVid_562_WT_10p_TRANSLOC;UNBAL	1	.	.	3/3
chr1	157476018	157476097	chr3	134100173	134100248	SVid_1006_WT_10p_INV_TRANSLOC;UNBAL	1	.	.	3/3
chr1	157641824	157642297	chr4	35258259	35258412	SVid_338_WT_p7_INV_TRANSLOC;UNBAL	1	.	.	7/7
chr1	157741955	157742030	chr8	108688624	108688699	SVid_1597_WT_10p_INV_TRANSLOC;UNBAL	1	.	.	3/3
chr1	158271343	158271497	chr10	105039890	105040090	SVid_20_WT_p7_INV_TRANSLOC;UNBAL	1	.	.	3/3
chr1	158759683	158759758	chr8	25035834	25035909	SVid_1598_WT_10p_TRANSLOC;UNBAL	1	.	.	3/3
chr1	159147149	159147298	chr4	118834475	118834624	SVid_339_WT_p7_INV_TRANSLOC;UNBAL	1	.	.	3/3
chr1	159402800	159402954	chr8	69032820	69033122	SVid_468_WT_p7_INV_TRANSLOC;UNBAL	1	.	.	3/3
chr1	159411311	159411386	chr3	108386608	108386683	SVid_1007_WT_10p_TRANSLOC;UNBAL	1	.	.	5/5
chr1	159473892	159474041	chr5	54085427	54085576	SVid_378_WT_p7_TRANSLOC;UNBAL	1	.	.	3/3
chr1	159613373	159613448	chr6	88207377	88207452	SVid_1314_WT_10p_TRANSLOC;UNBAL	1	.	.	3/3
chr1	159636705	159636780	chr3	124281496	124281571	SVid_1008_WT_10p_TRANSLOC;UNBAL	1	.	.	4/4
chr1	159694484	159694633	chr19	25061809	25061958	SVid_228_WT_p7_TRANSLOC;UNBAL	1	.	.	4/4
chr1	159714320	159714488	chr3	145198043	145198238	SVid_300_WT_p7_TRANSLOC;UNBAL	1	.	.	4/4
chr1	159844167	159844246	chr9	121610702	121610777	SVid_1678_WT_10p_TRANSLOC;UNBAL	1	.	.	4/4
chr1	159909933	159910008	chr10	9951165	9951240	SVid_68_WT_10p_TRANSLOC;UNBAL	1	.	.	3/3
chr1	160053003	160053078	chr5	141419282	141419357	SVid_1216_WT_10p_TRANSLOC;UNBAL	1	.	.	4/4
chr1	160227147	160227530	chr4	109832180	109832340	SVid_340_WT_p7_INV_TRANSLOC;UNBAL	1	.	.	4/4
chr1	160277036	160277344	chr19	25824020	25824211	SVid_229_WT_p7_INV_TRANSLOC;UNBAL	1	.	.	4/4
chr1	160335231	160335306	chr19	56866389	56866464	SVid_767_WT_10p_INV_TRANSLOC;UNBAL	1	.	.	3/3
chr1	160400879	160400954	chr7	15956632	15956707	SVid_1492_WT_10p_TRANSLOC;UNBAL	1	.	.	6/6
chr1	160619068	160619143	chr6	39771025	39771100	SVid_1315_WT_10p_INV_TRANSLOC;UNBAL	1	.	.	3/3
chr1	160690937	160691012	chr12	73726669	73726744	SVid_291_WT_10p_INV_TRANSLOC;UNBAL	1	.	.	3/3
chr1	160858150	160858613	chr14	103371279	103371512	SVid_128_WT_p7_INV_TRANSLOC;UNBAL	1	.	.	4/4
chr1	160898438	160898513	chr2	121033495	121033570	SVid_889_WT_10p_TRANSLOC;UNBAL	1	.	.	4/4
chr1	160916413	160916488	chr2	30503133	30503208	SVid_890_WT_10p_TRANSLOC;UNBAL	1	.	.	3/3
chr1	161209006	161209081	chr19	36522155	36522230	SVid_768_WT_10p_INV_TRANSLOC;UNBAL	1	.	.	3/3
chr1	161251091	161251166	chr11	104555930	104556005	SVid_190_WT_10p_INV_TRANSLOC;UNBAL	1	.	.	3/3
chr1	161638326	161638401	chr8	103922715	103922790	SVid_125_WT_10p_TRANSLOC;UNBAL	1	.	.	3/3
chr1	162000880	162000955	chrX	159598491	159598566	SVid_1734_WT_10p_INV_TRANSLOC;UNBAL	1	.	.	3/3
chr1	162081204	162081376	chr19	37599012	37599176	SVid_230_WT_p7_INV_TRANSLOC;UNBAL	1	.	.	3/3
chr1	162237521	162237596	chr9	117490539	117490614	SVid_1679_WT_10p_TRANSLOC;UNBAL	1	.	.	4/4
chr1	162337101	162337301	chr11	31163126	31163403	SVid_46_WT_p7_TRANSLOC;UNBAL	1	.	.	4/4
chr1	162758504	162758686	chr10	48009578	48010101	SVid_21_WT_p7_TRANSLOC;UNBAL	1	.	.	8/8
chr1	162826118	162826328	chr12	50844231	50844532	SVid_85_WT_p7_TRANSLOC;UNBAL	1	.	.	3/3
chr1	162840537	162840686	chr4	37947621	37947916	SVid_341_WT_p7_INV_TRANSLOC;UNBAL	1	.	.	3/3
chr1	162849720	162849811	chr19	14912639	14912724	SVid_769_WT_10p_INV_TRANSLOC;UNBAL	1	.	.	5/5
chr1	162903761	162903836	chr9	51711768	51711843	SVid_1680_WT_10p_TRANSLOC;UNBAL	1	.	.	3/3
chr1	162930606	162930843	chr2	13249959	13250118	SVid_264_WT_p7_INV_TRANSLOC;UNBAL	1	.	.	3/3
chr1	162945304	162945379	chr4	85381306	85381381	SVid_1102_WT_10p_INV_TRANSLOC;UNBAL	1	.	.	4/4
chr1	163009985	163010060	chr5	66030100	66030175	SVid_1217_WT_10p_TRANSLOC;UNBAL	1	.	.	3/3
chr1	163051327	163051476	chr10	98177460	98177609	SVid_22_WT_p7_INV_TRANSLOC;UNBAL	1	.	.	4/4
chr1	163079719	163079869	chr6	20668888	20669037	SVid_416_WT_p7_INV_TRANSLOC;UNBAL	1	.	.	3/3
chr1	163576799	163576874	chrX	99450725	99450800	SVid_1735_WT_10p_INV_TRANSLOC;UNBAL	1	.	.	5/5
chr1	163647410	163647485	chr12	15505279	15505354	SVid_292_WT_10p_TRANSLOC;UNBAL	1	.	.	3/3
chr1	163903839	163903914	chr2	103878296	103878371	SVid_891_WT_10p_INV_TRANSLOC;UNBAL	1	.	.	3/3
chr1	163960927	163961002	chr16	22064060	22064135	SVid_563_WT_10p_TRANSLOC;UNBAL	1	.	.	3/3
chr1	164023768	164023843	chr17	30773165	30773240	SVid_662_WT_10p_TRANSLOC;UNBAL	1	.	.	3/3
chr1	164186305	164186380	chr7	104519276	104519351	SVid_1493_WT_10p_INV_TRANSLOC;UNBAL	1	.	.	4/4
chr1	164191684	164191759	chr7	69018213	69018288	SVid_1494_WT_10p_INV_TRANSLOC;UNBAL	1	.	.	4/4
chr1	164282480	164282555	chr17	24847184	24847261	SVid_663_WT_10p_TRANSLOC;UNBAL	1	.	.	5/5
chr1	164375438	164375587	chr14	64625999	64626150	SVid_129_WT_p7_INV_TRANSLOC;UNBAL	1	.	.	3/3
chr1	164528892	164528975	chr17	5727049	5727124	SVid_664_WT_10p_INV_TRANSLOC;UNBAL	1	.	.	6/6
chr1	164602472	164602621	chr19	32812290	32812439	SVid_231_WT_p7_INV_TRANSLOC;UNBAL	1	.	.	3/3
chr1	164822568	164822643	chr11	118850978	118851053	SVid_191_WT_10p_INV_TRANSLOC;UNBAL	1	.	.	4/4
chr1	164858282	164858357	chr10	47733669	47733744	SVid_69_WT_10p_INV_TRANSLOC;UNBAL	1	.	.	3/3
chr1	165103621	165103696	chr13	12518691	12518766	SVid_378_WT_10p_TRANSLOC;UNBAL	1	.	.	3/3
chr1	165156595	165156670	chr2	122246388	122246463	SVid_892_WT_10p_TRANSLOC;UNBAL	1	.	.	4/4
chr1	165403295	165403370	chr16	18595308	18595383	SVid_564_WT_10p_TRANSLOC;UNBAL	1	.	.	3/3
chr1	165461010	165461085	chr15	79498902	79498977	SVid_506_WT_10p_INV_TRANSLOC;UNBAL	1	.	.	45/45
chr1	165600527	165600707	chr8	69711944	69712105	SVid_469_WT_p7_TRANSLOC;UNBAL	1	.	.	6/6
chr1	165649637	165649712	chr4	56869736	56869811	SVid_1104_WT_10p_INV_TRANSLOC;UNBAL	1	.	.	3/3
chr1	165753814	165753889	chr14	27624703	27624778	SVid_23_WT_10p_INV_TRANSLOC;UNBAL	1	.	.	4/4
chr1	165838703	165838778	chr12	91894827	91894902	SVid_293_WT_10p_TRANSLOC;UNBAL	1	.	.	5/5
chr1	165852590	165852667	chr7	121917214	121917289	SVid_1495_WT_10p_TRANSLOC;UNBAL	1	.	.	3/3
chr1	165860472	165860621	chr11	74922385	74922534	SVid_47_WT_p7_INV_TRANSLOC;UNBAL	1	.	.	3/3
chr1	166034741	166034816	chr18	59427930	59428005	SVid_725_WT_10p_INV_TRANSLOC;UNBAL	1	.	.	3/3
chr1	166277873	166277956	chr18	80682279	80682354	SVid_726_WT_10p_TRANSLOC;UNBAL	1	.	.	6/6
chr1	166298953	166299028	chr7	98910190	98910265	SVid_1497_WT_10p_TRANSLOC;UNBAL	1	.	.	28/28
chr1	166302572	166302647	chr9	118734420	118734495	SVid_1681_WT_10p_TRANSLOC;UNBAL	1	.	.	4/4
chr1	166337236	166337311	chr17	83470318	83470393	SVid_665_WT_10p_TRANSLOC;UNBAL	1	.	.	5/5
chr1	166566683	166566886	chr19	60415928	60416240	SVid_232_WT_p7_INV_TRANSLOC;UNBAL	0.857142857142857	.	.	6/7
chr1	166670816	166670891	chr2	160926651	160926726	SVid_893_WT_10p_TRANSLOC;UNBAL	1	.	.	4/4
chr1	166673330	166673405	chr12	100010291	100010366	SVid_294_WT_10p_TRANSLOC;UNBAL	1	.	.	3/3
chr1	166763152	166763355	chr5	41581324	41581587	SVid_379_WT_p7_INV_TRANSLOC;UNBAL	0.833333333333333	.	.	5/6
chr1	167003663	167003738	chr10	23811680	23811755	SVid_70_WT_10p_INV_TRANSLOC;UNBAL	1	.	.	3/3
chr1	167078583	167078658	chr6	37444456	37444531	SVid_1316_WT_10p_TRANSLOC;UNBAL	1	.	.	3/3
chr1	167086978	167087053	chr6	59813934	59814009	SVid_1317_WT_10p_INV_TRANSLOC;UNBAL	1	.	.	3/3
chr1	167164872	167164947	chr6	119019853	119019928	SVid_1318_WT_10p_INV_TRANSLOC;UNBAL	1	.	.	3/3
chr1	167235162	167235237	chr16	55853818	55853893	SVid_565_WT_10p_INV_TRANSLOC;UNBAL	1	.	.	4/4
chr1	167255136	167255211	chr17	87758067	87758142	SVid_666_WT_10p_INV_TRANSLOC;UNBAL	1	.	.	10/10
chr1	167365089	167365164	chr6	122899536	122899611	SVid_1319_WT_10p_TRANSLOC;UNBAL	1	.	.	3/3
chr1	167420422	167420497	chr15	5069373	5069448	SVid_507_WT_10p_TRANSLOC;UNBAL	1	.	.	3/3
chr1	167531468	167531543	chr13	117947967	117948042	SVid_379_WT_10p_TRANSLOC;UNBAL	1	.	.	5/5
chr1	167593289	167593364	chr19	58493115	58493190	SVid_770_WT_10p_TRANSLOC;UNBAL	1	.	.	3/3
chr1	167621149	167621224	chr2	18517590	18517665	SVid_894_WT_10p_TRANSLOC;UNBAL	1	.	.	3/3
chr1	167677628	167677703	chr2	30370081	30370156	SVid_895_WT_10p_TRANSLOC;UNBAL	1	.	.	3/3
chr1	167685827	167685902	chr3	157851260	157851335	SVid_1009_WT_10p_TRANSLOC;UNBAL	1	.	.	65/65
chr1	167943478	167943553	chr6	97518202	97518277	SVid_1320_WT_10p_INV_TRANSLOC;UNBAL	1	.	.	4/4
chr1	167960693	167960768	chr4	145176106	145176181	SVid_1106_WT_10p_TRANSLOC;UNBAL	1	.	.	3/3
chr1	168023230	168023459	chr4	134408263	134408705	SVid_342_WT_p7_INV_TRANSLOC;UNBAL	1	.	.	3/3
chr1	168223118	168223193	chr4	41605212	41605287	SVid_1107_WT_10p_TRANSLOC;UNBAL	1	.	.	5/5
chr1	168225796	168225871	chr11	26125646	26125721	SVid_194_WT_10p_INV_TRANSLOC;UNBAL	1	.	.	4/4
chr1	168339818	168339893	chr2	168392738	168392813	SVid_896_WT_10p_INV_TRANSLOC;UNBAL	1	.	.	3/3
chr1	168351392	168351467	chr7	68221948	68222023	SVid_1499_WT_10p_TRANSLOC;UNBAL	1	.	.	3/3
chr1	168584693	168584842	chr14	50509482	50509631	SVid_130_WT_p7_INV_TRANSLOC;UNBAL	1	.	.	4/4
chr1	168633373	168633448	chr3	27466616	27466691	SVid_1010_WT_10p_INV_TRANSLOC;UNBAL	1	.	.	6/6
chr1	168694569	168694718	chr19	43692230	43692379	SVid_233_WT_p7_TRANSLOC;UNBAL	1	.	.	3/3
chr1	168794959	168795034	chr6	142341621	142341696	SVid_1321_WT_10p_TRANSLOC;UNBAL	1	.	.	9/9
chr1	168942313	168942388	chr9	120116912	120116987	SVid_1682_WT_10p_TRANSLOC;UNBAL	1	.	.	3/3
chr1	169163370	169163445	chr6	8792640	8792715	SVid_1322_WT_10p_TRANSLOC;UNBAL	1	.	.	3/3
chr1	169249492	169249567	chr16	96544684	96544759	SVid_567_WT_10p_TRANSLOC;UNBAL	1	.	.	3/3
chr1	169319358	169319507	chr9	45108460	45108609	SVid_497_WT_p7_INV_TRANSLOC;UNBAL	1	.	.	3/3
chr1	169346978	169347053	chr16	24920097	24920172	SVid_568_WT_10p_TRANSLOC;UNBAL	1	.	.	3/3
chr1	169386604	169386679	chr7	98748591	98748666	SVid_1501_WT_10p_TRANSLOC;UNBAL	1	.	.	3/3
chr1	169447284	169447359	chr11	19430301	19430376	SVid_195_WT_10p_INV_TRANSLOC;UNBAL	1	.	.	3/3
chr1	169498220	169498295	chr5	135414289	135414364	SVid_1218_WT_10p_INV_TRANSLOC;UNBAL	1	.	.	3/3
chr1	169500959	169501034	chr4	117023792	117023867	SVid_1108_WT_10p_TRANSLOC;UNBAL	1	.	.	4/4
chr1	169632124	169632199	chr5	29514983	29515058	SVid_1219_WT_10p_TRANSLOC;UNBAL	1	.	.	4/4
chr1	169950392	169950467	chr17	27069017	27069092	SVid_668_WT_10p_INV_TRANSLOC;UNBAL	1	.	.	3/3
chr1	169970828	169970903	chr17	86831887	86831962	SVid_669_WT_10p_TRANSLOC;UNBAL	1	.	.	4/4
chr1	170008871	170008946	chr4	126624196	126624271	SVid_1109_WT_10p_INV_TRANSLOC;UNBAL	1	.	.	5/5
chr1	170028312	170028461	chr3	100026944	100027093	SVid_301_WT_p7_INV_TRANSLOC;UNBAL	1	.	.	3/3
chr1	170069742	170069817	chr2	59843048	59843123	SVid_897_WT_10p_INV_TRANSLOC;UNBAL	1	.	.	3/3
chr1	170105934	170106009	chr11	94684315	94684390	SVid_196_WT_10p_TRANSLOC;UNBAL	1	.	.	3/3
chr1	170248195	170248270	chr4	155732805	155732880	SVid_1110_WT_10p_INV_TRANSLOC;UNBAL	1	.	.	3/3
chr1	170292628	170292703	chr2	10363760	10363835	SVid_898_WT_10p_TRANSLOC;UNBAL	1	.	.	6/6
chr1	170383591	170383666	chr8	57606260	57606335	SVid_1599_WT_10p_INV_TRANSLOC;UNBAL	1	.	.	4/4
chr1	170387937	170388012	chr3	40962601	40962676	SVid_1011_WT_10p_TRANSLOC;UNBAL	1	.	.	3/3
chr1	170400863	170400938	chr13	4635585	4635660	SVid_380_WT_10p_INV_TRANSLOC;UNBAL	1	.	.	3/3
chr1	170634462	170634537	chr9	69687139	69687214	SVid_1683_WT_10p_TRANSLOC;UNBAL	1	.	.	4/4
chr1	170701578	170701653	chr19	10603555	10603630	SVid_771_WT_10p_TRANSLOC;UNBAL	1	.	.	3/3
chr1	170809972	170810047	chr19	10838845	10838920	SVid_772_WT_10p_INV_TRANSLOC;UNBAL	1	.	.	5/5
chr1	170853806	170853881	chr18	38952541	38952616	SVid_727_WT_10p_INV_TRANSLOC;UNBAL	1	.	.	3/3
chr1	170907946	170908021	chr11	94789386	94789461	SVid_197_WT_10p_TRANSLOC;UNBAL	1	.	.	3/3
chr1	170933476	170933551	chr6	15621510	15621585	SVid_1323_WT_10p_TRANSLOC;UNBAL	1	.	.	4/4
chr1	171241067	171241142	chr2	131692490	131692565	SVid_899_WT_10p_TRANSLOC;UNBAL	1	.	.	3/3
chr1	171281949	171282299	chr7	113911793	113912101	SVid_435_WT_p7_TRANSLOC;UNBAL	1	.	.	5/5
chr1	171286738	171287112	chr7	113912096	113912431	SVid_436_WT_p7_TRANSLOC;UNBAL	1	.	.	8/8
chr1	171287776	171287964	chr7	113912128	113912421	SVid_437_WT_p7_TRANSLOC;UNBAL	1	.	.	9/9
chr1	171315016	171315178	chr14	77520108	77520407	SVid_131_WT_p7_INV_TRANSLOC;UNBAL	1	.	.	3/3
chr1	171372011	171372086	chr11	48062329	48062404	SVid_198_WT_10p_TRANSLOC;UNBAL	1	.	.	4/4
chr1	171411156	171411231	chr3	35800185	35800260	SVid_1012_WT_10p_TRANSLOC;UNBAL	1	.	.	4/4
chr1	171548347	171548563	chr11	18391834	18391994	SVid_48_WT_p7_INV_TRANSLOC;UNBAL	1	.	.	3/3
chr1	171595559	171595634	chr10	84830686	84830761	SVid_71_WT_10p_TRANSLOC;UNBAL	1	.	.	3/3
chr1	171604190	171604265	chr16	46427804	46427879	SVid_570_WT_10p_TRANSLOC;UNBAL	1	.	.	4/4
chr1	171618357	171618432	chr11	73224292	73224367	SVid_199_WT_10p_INV_TRANSLOC;UNBAL	1	.	.	3/3
chr1	171673456	171673636	chr10	127063691	127064376	SVid_25_WT_p7_INV_TRANSLOC;UNBAL	1	.	.	3/3
chr1	171673456	171673887	chr10	127063649	127063867	SVid_24_WT_p7_INV_TRANSLOC;UNBAL	1	.	.	3/3
chr1	171709721	171709870	chr4	97909390	97909539	SVid_344_WT_p7_TRANSLOC;UNBAL	1	.	.	3/3
chr1	171773839	171773988	chr6	25388681	25388830	SVid_417_WT_p7_INV_TRANSLOC;UNBAL	1	.	.	3/3
chr1	171976237	171976312	chr6	29235693	29235768	SVid_1324_WT_10p_INV_TRANSLOC;UNBAL	1	.	.	4/4
chr1	171993999	171994080	chr19	60562146	60562221	SVid_40_WT_10p_INV_TRANSLOC;UNBAL	1	.	.	3/3
chr1	172021296	172021371	chr10	61653766	61653841	SVid_72_WT_10p_TRANSLOC;UNBAL	1	.	.	3/3
chr1	172084175	172084250	chr15	44841500	44841578	SVid_508_WT_10p_TRANSLOC;UNBAL	1	.	.	3/3
chr1	172144552	172144627	chr10	59405849	59405932	SVid_73_WT_10p_INV_TRANSLOC;UNBAL	1	.	.	3/3
chr1	172232811	172232886	chr18	36849795	36849870	SVid_728_WT_10p_TRANSLOC;UNBAL	1	.	.	5/5
chr1	172242773	172242848	chr11	52606473	52606548	SVid_200_WT_10p_TRANSLOC;UNBAL	1	.	.	3/3
chr1	172277029	172277104	chr7	18473055	18473130	SVid_1505_WT_10p_INV_TRANSLOC;UNBAL	1	.	.	3/3
chr1	172287360	172287435	chr17	66265642	66265717	SVid_670_WT_10p_INV_TRANSLOC;UNBAL	1	.	.	3/3
chr1	172297287	172297362	chr7	132770601	132770676	SVid_1506_WT_10p_TRANSLOC;UNBAL	1	.	.	3/3
chr1	172338593	172338668	chr2	73290230	73290305	SVid_900_WT_10p_TRANSLOC;UNBAL	1	.	.	3/3
chr1	172367177	172367252	chr5	53846321	53846396	SVid_1220_WT_10p_INV_TRANSLOC;UNBAL	1	.	.	4/4
chr1	172379278	172379353	chr4	116307405	116307480	SVid_1113_WT_10p_TRANSLOC;UNBAL	1	.	.	4/4
chr1	172519406	172519481	chr4	154465094	154465169	SVid_1114_WT_10p_INV_TRANSLOC;UNBAL	1	.	.	3/3
chr1	172528657	172528732	chr12	104544265	104544340	SVid_295_WT_10p_TRANSLOC;UNBAL	1	.	.	5/5
chr1	172550130	172550205	chr11	83793349	83793424	SVid_201_WT_10p_TRANSLOC;UNBAL	1	.	.	3/3
chr1	172564173	172564248	chr6	139138819	139138894	SVid_1325_WT_10p_TRANSLOC;UNBAL	1	.	.	3/3
chr1	172570094	172570169	chr12	72006595	72006670	SVid_296_WT_10p_INV_TRANSLOC;UNBAL	1	.	.	3/3
chr1	172599859	172599934	chr5	31556061	31556136	SVid_68_WT_10p_TRANSLOC;UNBAL	1	.	.	3/3
chr1	172609000	172609075	chr11	93110840	93110915	SVid_202_WT_10p_TRANSLOC;UNBAL	1	.	.	4/4
chr1	173051490	173051565	chr2	10071845	10071920	SVid_901_WT_10p_INV_TRANSLOC;UNBAL	1	.	.	7/7
chr1	173250960	173251035	chr10	11739514	11739589	SVid_74_WT_10p_INV_TRANSLOC;UNBAL	1	.	.	3/3
chr1	173280928	173281207	chr6	126031357	126031538	SVid_418_WT_p7_INV_TRANSLOC;UNBAL	1	.	.	3/3
chr1	173361295	173361370	chr6	66701564	66701639	SVid_1326_WT_10p_TRANSLOC;UNBAL	1	.	.	5/5
chr1	173668032	173668107	chr7	97880089	97880164	SVid_1507_WT_10p_TRANSLOC;UNBAL	1	.	.	3/3
chr1	173769822	173770001	chr5	71414893	71415082	SVid_380_WT_p7_INV_TRANSLOC;UNBAL	1	.	.	3/3
chr1	173822409	173822558	chr2	28260545	28260694	SVid_265_WT_p7_INV_TRANSLOC;UNBAL	1	.	.	3/3
chr1	174167595	174167822	chr4	84178296	84178461	SVid_345_WT_p7_TRANSLOC;UNBAL	1	.	.	5/5
chr1	174261897	174261972	chr14	24989948	24990023	SVid_442_WT_10p_TRANSLOC;UNBAL	1	.	.	3/3
chr1	174695711	174695860	chr3	134210662	134210811	SVid_302_WT_p7_INV_TRANSLOC;UNBAL	1	.	.	3/3
chr1	174787865	174787940	chr2	64586209	64586284	SVid_54_WT_10p_INV_TRANSLOC;UNBAL	1	.	.	5/5
chr1	174841755	174841830	chr11	100861089	100861164	SVid_203_WT_10p_INV_TRANSLOC;UNBAL	1	.	.	3/3
chr1	175049976	175050051	chr7	18842623	18842701	SVid_1508_WT_10p_TRANSLOC;UNBAL	1	.	.	3/3
chr1	175130701	175130778	chr17	14494109	14494184	SVid_671_WT_10p_INV_TRANSLOC;UNBAL	1	.	.	8/8
chr1	175165770	175165845	chr2	131232918	131232993	SVid_902_WT_10p_TRANSLOC;UNBAL	1	.	.	7/7
chr1	175267418	175267632	chr10	122839559	122839811	SVid_26_WT_p7_INV_TRANSLOC;UNBAL	1	.	.	6/6
chr1	175308597	175308672	chr2	28400562	28400637	SVid_903_WT_10p_INV_TRANSLOC;UNBAL	1	.	.	5/5
chr1	175326228	175326303	chr4	70246208	70246283	SVid_1115_WT_10p_TRANSLOC;UNBAL	1	.	.	3/3
chr1	175385032	175385212	chr15	74758912	74759187	SVid_146_WT_p7_INV_TRANSLOC;UNBAL	1	.	.	3/3
chr1	175447951	175448026	chr6	31916813	31916888	SVid_73_WT_10p_TRANSLOC;UNBAL	1	.	.	3/3
chr1	175454679	175454754	chr13	103414263	103414338	SVid_381_WT_10p_INV_TRANSLOC;UNBAL	1	.	.	5/5
chr1	175633125	175633200	chr2	29863690	29863765	SVid_904_WT_10p_TRANSLOC;UNBAL	1	.	.	4/4
chr1	175668202	175668277	chr5	93150748	93150823	SVid_1221_WT_10p_INV_TRANSLOC;UNBAL	1	.	.	4/4
chr1	175878175	175878250	chr18	29678080	29678155	SVid_729_WT_10p_INV_TRANSLOC;UNBAL	1	.	.	3/3
chr1	176044721	176044796	chr15	25632330	25632405	SVid_509_WT_10p_TRANSLOC;UNBAL	1	.	.	3/3
chr1	176157117	176157192	chr16	78241511	78241586	SVid_571_WT_10p_INV_TRANSLOC;UNBAL	1	.	.	4/4
chr1	176187603	176187678	chr9	21938839	21938914	SVid_1685_WT_10p_TRANSLOC;UNBAL	1	.	.	3/3
chr1	176243784	176243936	chr16	7496366	7496637	SVid_172_WT_p7_INV_TRANSLOC;UNBAL	1	.	.	3/3
chr1	176321858	176322059	chr10	31482814	31482963	SVid_27_WT_p7_INV_TRANSLOC;UNBAL	1	.	.	3/3
chr1	176393789	176393864	chr9	66504808	66504883	SVid_1686_WT_10p_INV_TRANSLOC;UNBAL	1	.	.	4/4
chr1	176436261	176436336	chr6	115728925	115729000	SVid_1327_WT_10p_INV_TRANSLOC;UNBAL	1	.	.	4/4
chr1	176510941	176511016	chr4	100657774	100657849	SVid_1116_WT_10p_TRANSLOC;UNBAL	1	.	.	4/4
chr1	176677078	176677153	chr12	111117824	111117899	SVid_297_WT_10p_INV_TRANSLOC;UNBAL	1	.	.	3/3
chr1	176811851	176812028	chr7	90001766	90001971	SVid_438_WT_p7_INV_TRANSLOC;UNBAL	1	.	.	4/4
chr1	176850695	176850770	chr12	7952026	7952101	SVid_298_WT_10p_TRANSLOC;UNBAL	1	.	.	4/4
chr1	176875413	176875488	chr8	104516378	104516453	SVid_1600_WT_10p_INV_TRANSLOC;UNBAL	1	.	.	3/3
chr1	177125689	177125764	chr2	72897186	72897261	SVid_905_WT_10p_INV_TRANSLOC;UNBAL	1	.	.	4/4
chr1	177265048	177265123	chr7	112424615	112424690	SVid_1509_WT_10p_INV_TRANSLOC;UNBAL	1	.	.	5/5
chr1	177345410	177345485	chr3	32021538	32021613	SVid_1013_WT_10p_INV_TRANSLOC;UNBAL	1	.	.	3/3
chr1	177367770	177367845	chr3	79342542	79342617	SVid_1014_WT_10p_TRANSLOC;UNBAL	1	.	.	3/3
chr1	177451213	177451362	chr2	83224420	83224569	SVid_266_WT_p7_TRANSLOC;UNBAL	1	.	.	3/3
chr1	177571539	177571614	chr4	120603762	120603837	SVid_1117_WT_10p_TRANSLOC;UNBAL	1	.	.	3/3
chr1	177602016	177602091	chr8	104043244	104043319	SVid_1601_WT_10p_TRANSLOC;UNBAL	1	.	.	3/3
chr1	177668960	177669035	chr12	5202792	5202867	SVid_299_WT_10p_TRANSLOC;UNBAL	1	.	.	3/3
chr1	177762693	177762768	chr7	37886115	37886190	SVid_1511_WT_10p_INV_TRANSLOC;UNBAL	1	.	.	3/3
chr1	178448282	178448357	chr11	23410220	23410295	SVid_204_WT_10p_INV_TRANSLOC;UNBAL	1	.	.	3/3
chr1	178672640	178672715	chr4	19650435	19650510	SVid_1118_WT_10p_TRANSLOC;UNBAL	1	.	.	4/4
chr1	178674171	178674246	chr2	156323199	156323274	SVid_906_WT_10p_INV_TRANSLOC;UNBAL	1	.	.	5/5
chr1	178707132	178707297	chr4	89050229	89050449	SVid_346_WT_p7_TRANSLOC;UNBAL	1	.	.	4/4
chr1	178720760	178720835	chr17	5092107	5092182	SVid_672_WT_10p_INV_TRANSLOC;UNBAL	1	.	.	3/3
chr1	178836818	178836893	chr19	49352333	49352408	SVid_773_WT_10p_INV_TRANSLOC;UNBAL	1	.	.	4/4
chr1	178844560	178844723	chr8	72400297	72400525	SVid_470_WT_p7_INV_TRANSLOC;UNBAL	1	.	.	3/3
chr1	178845331	178845406	chr19	32591068	32591143	SVid_774_WT_10p_TRANSLOC;UNBAL	1	.	.	3/3
chr1	178864105	178864180	chr9	105414505	105414580	SVid_1688_WT_10p_INV_TRANSLOC;UNBAL	1	.	.	5/5
chr1	178895447	178895522	chr9	80331454	80331529	SVid_1689_WT_10p_TRANSLOC;UNBAL	1	.	.	4/4
chr1	178896192	178896267	chr9	98369697	98369772	SVid_1690_WT_10p_TRANSLOC;UNBAL	1	.	.	3/3
chr1	178975384	178975459	chr19	53275273	53275348	SVid_775_WT_10p_TRANSLOC;UNBAL	1	.	.	3/3
chr1	179046311	179046386	chr12	105485829	105485904	SVid_300_WT_10p_TRANSLOC;UNBAL	1	.	.	3/3
chr1	179050274	179050349	chr7	107443091	107443166	SVid_1513_WT_10p_INV_TRANSLOC;UNBAL	1	.	.	4/4
chr1	179056683	179056758	chr14	16990229	16990304	SVid_443_WT_10p_TRANSLOC;UNBAL	1	.	.	4/4
chr1	179115807	179115882	chr7	39787312	39787387	SVid_1514_WT_10p_TRANSLOC;UNBAL	1	.	.	4/4
chr1	179267092	179267167	chr12	105932880	105932955	SVid_301_WT_10p_TRANSLOC;UNBAL	1	.	.	4/4
chr1	179275902	179275977	chr12	105267037	105267112	SVid_302_WT_10p_INV_TRANSLOC;UNBAL	1	.	.	4/4
chr1	179391765	179391840	chr17	65072839	65072914	SVid_673_WT_10p_INV_TRANSLOC;UNBAL	1	.	.	3/3
chr1	179441197	179441272	chr12	43416981	43417056	SVid_303_WT_10p_INV_TRANSLOC;UNBAL	1	.	.	4/4
chr1	179447516	179447591	chr11	46566090	46566165	SVid_205_WT_10p_INV_TRANSLOC;UNBAL	1	.	.	3/3
chr1	179489523	179489598	chr11	16997374	16997449	SVid_206_WT_10p_TRANSLOC;UNBAL	1	.	.	3/3
chr1	179628984	179629059	chr4	86500498	86500573	SVid_1119_WT_10p_INV_TRANSLOC;UNBAL	1	.	.	3/3
chr1	179648309	179648384	chr6	81718993	81719068	SVid_1328_WT_10p_TRANSLOC;UNBAL	1	.	.	3/3
chr1	179682731	179682902	chr6	148805828	148806093	SVid_419_WT_p7_INV_TRANSLOC;UNBAL	1	.	.	3/3
chr1	179708827	179708902	chr8	4218337	4218412	SVid_1602_WT_10p_TRANSLOC;UNBAL	1	.	.	4/4
chr1	179716012	179716087	chr11	120157869	120157944	SVid_207_WT_10p_INV_TRANSLOC;UNBAL	1	.	.	4/4
chr1	179720225	179720300	chr14	66962872	66962947	SVid_444_WT_10p_INV_TRANSLOC;UNBAL	1	.	.	3/3
chr1	179726400	179726475	chr7	118780847	118780922	SVid_1515_WT_10p_TRANSLOC;UNBAL	1	.	.	3/3
chr1	179944658	179944733	chr2	25499688	25499763	SVid_907_WT_10p_TRANSLOC;UNBAL	1	.	.	4/4
chr1	180238902	180238977	chr18	81943739	81943814	SVid_730_WT_10p_TRANSLOC;UNBAL	1	.	.	3/3
chr1	180340280	180340355	chr17	70173980	70174055	SVid_674_WT_10p_TRANSLOC;UNBAL	1	.	.	4/4
chr1	180360205	180360280	chr10	12729175	12729250	SVid_75_WT_10p_TRANSLOC;UNBAL	1	.	.	3/3
chr1	180388420	180388495	chr16	11960641	11960716	SVid_572_WT_10p_TRANSLOC;UNBAL	1	.	.	4/4
chr1	180431090	180431165	chr6	14458626	14458701	SVid_1329_WT_10p_INV_TRANSLOC;UNBAL	1	.	.	3/3
chr1	180431413	180431488	chr16	28449920	28449995	SVid_573_WT_10p_TRANSLOC;UNBAL	1	.	.	4/4
chr1	180454338	180454413	chr10	42143476	42143551	SVid_76_WT_10p_INV_TRANSLOC;UNBAL	1	.	.	3/3
chr1	180456057	180456132	chr4	32125264	32125339	SVid_1120_WT_10p_INV_TRANSLOC;UNBAL	1	.	.	3/3
chr1	180461792	180461867	chr19	53475877	53475952	SVid_41_WT_10p_TRANSLOC;UNBAL	1	.	.	3/3
chr1	180558819	180558894	chr12	8908954	8909029	SVid_304_WT_10p_TRANSLOC;UNBAL	1	.	.	31/31
chr1	180748122	180748197	chr17	66395608	66395683	SVid_675_WT_10p_INV_TRANSLOC;UNBAL	1	.	.	3/3
chr1	180812672	180812747	chr6	54286031	54286106	SVid_1330_WT_10p_TRANSLOC;UNBAL	1	.	.	5/5
chr1	180888309	180888384	chr18	12522709	12522784	SVid_731_WT_10p_TRANSLOC;UNBAL	1	.	.	3/3
chr1	180916741	180916816	chr3	20967377	20967452	SVid_1015_WT_10p_TRANSLOC;UNBAL	1	.	.	3/3
chr1	180954583	180954658	chr4	139789993	139790068	SVid_1121_WT_10p_INV_TRANSLOC;UNBAL	1	.	.	5/5
chr1	180979911	180979986	chr10	8572687	8572762	SVid_77_WT_10p_TRANSLOC;UNBAL	1	.	.	5/5
chr1	180985348	180985423	chr8	85994639	85994714	SVid_1603_WT_10p_TRANSLOC;UNBAL	1	.	.	3/3
chr1	181092861	181093169	chr11	34793487	34793838	SVid_50_WT_p7_INV_TRANSLOC;UNBAL	1	.	.	6/6
chr1	181139252	181139453	chr11	34792916	34793486	SVid_51_WT_p7_INV_TRANSLOC;UNBAL	1	.	.	9/9
chr1	181255967	181256042	chr9	102192227	102192302	SVid_130_WT_10p_INV_TRANSLOC;UNBAL	1	.	.	3/3
chr1	181331689	181331838	chr18	24336695	24336844	SVid_214_WT_p7_TRANSLOC;UNBAL	1	.	.	3/3
chr1	181342890	181342965	chr18	70639840	70639915	SVid_732_WT_10p_TRANSLOC;UNBAL	1	.	.	3/3
chr1	181404869	181404944	chr12	44826269	44826344	SVid_305_WT_10p_INV_TRANSLOC;UNBAL	1	.	.	3/3
chr1	181467388	181467463	chr9	47344927	47345002	SVid_1691_WT_10p_TRANSLOC;UNBAL	1	.	.	3/3
chr1	181553301	181553376	chr8	121383524	121383599	SVid_1604_WT_10p_INV_TRANSLOC;UNBAL	1	.	.	3/3
chr1	181881038	181881113	chr16	96903347	96903451	SVid_574_WT_10p_TRANSLOC;UNBAL	1	.	.	13/13
chr1	181891527	181891602	chr16	92677985	92678060	SVid_575_WT_10p_INV_TRANSLOC;UNBAL	1	.	.	3/3
chr1	181901553	181901628	chr4	120051870	120051945	SVid_1122_WT_10p_INV_TRANSLOC;UNBAL	1	.	.	3/3
chr1	181925499	181925574	chr5	88983976	88984051	SVid_1222_WT_10p_INV_TRANSLOC;UNBAL	1	.	.	5/5
chr1	182065524	182065599	chr11	5250197	5250272	SVid_208_WT_10p_TRANSLOC;UNBAL	1	.	.	7/7
chr1	182175054	182175129	chr3	91563242	91563317	SVid_1016_WT_10p_INV_TRANSLOC;UNBAL	1	.	.	4/4
chr1	182270116	182270191	chr4	43140926	43141001	SVid_1123_WT_10p_INV_TRANSLOC;UNBAL	1	.	.	3/3
chr1	182323272	182323347	chr6	97041676	97041751	SVid_1332_WT_10p_TRANSLOC;UNBAL	1	.	.	3/3
chr1	182354311	182354386	chr7	63959482	63959557	SVid_1517_WT_10p_INV_TRANSLOC;UNBAL	1	.	.	4/4
chr1	182472923	182472998	chr13	104050123	104050198	SVid_383_WT_10p_INV_TRANSLOC;UNBAL	1	.	.	4/4
chr1	182525694	182525785	chrX	140247961	140248036	SVid_1736_WT_10p_TRANSLOC;UNBAL	1	.	.	31/31
chr1	182622898	182622973	chr17	28088916	28088996	SVid_676_WT_10p_INV_TRANSLOC;UNBAL	1	.	.	44/44
chr1	182660712	182660787	chr11	114229591	114229666	SVid_209_WT_10p_TRANSLOC;UNBAL	1	.	.	3/3
chr1	182664469	182664544	chr7	101809341	101809416	SVid_1518_WT_10p_INV_TRANSLOC;UNBAL	1	.	.	4/4
chr1	182767688	182767763	chr12	79389400	79389475	SVid_306_WT_10p_TRANSLOC;UNBAL	1	.	.	3/3
chr1	182886202	182886277	chr11	96685638	96685713	SVid_210_WT_10p_INV_TRANSLOC;UNBAL	1	.	.	4/4
chr1	182898484	182898559	chr6	28848593	28848668	SVid_1333_WT_10p_INV_TRANSLOC;UNBAL	1	.	.	5/5
chr1	182905133	182905208	chr2	29515676	29515751	SVid_909_WT_10p_INV_TRANSLOC;UNBAL	1	.	.	3/3
chr1	182980616	182980691	chrX	105959834	105959909	SVid_1737_WT_10p_TRANSLOC;UNBAL	1	.	.	5/5
chr1	183121984	183122059	chr13	69340054	69340129	SVid_384_WT_10p_INV_TRANSLOC;UNBAL	1	.	.	4/4
chr1	183192917	183192992	chrX	100202778	100202853	SVid_1738_WT_10p_INV_TRANSLOC;UNBAL	1	.	.	3/3
chr1	183230736	183230811	chr11	3378580	3378655	SVid_211_WT_10p_INV_TRANSLOC;UNBAL	1	.	.	3/3
chr1	183321500	183321575	chr7	125940431	125940506	SVid_1520_WT_10p_INV_TRANSLOC;UNBAL	1	.	.	4/4
chr1	183351742	183351817	chr19	26284313	26284388	SVid_780_WT_10p_TRANSLOC;UNBAL	1	.	.	5/5
chr1	183405024	183405099	chr8	13429729	13429804	SVid_1608_WT_10p_INV_TRANSLOC;UNBAL	1	.	.	3/3
chr1	183409394	183410654	chr6	119870266	119870363	SVid_1334_WT_10p_INV_TRANSLOC;UNBAL	1	.	.	4/4
chr1	183437352	183437442	chr13	95249744	95249819	SVid_386_WT_10p_TRANSLOC;UNBAL	1	.	.	3/3
chr1	183448484	183449800	chr11	46075047	46075123	SVid_217_WT_10p_INV_TRANSLOC;UNBAL	1	.	.	3/3
chr1	183505333	183505408	chr14	57127896	57127971	SVid_449_WT_10p_TRANSLOC;UNBAL	1	.	.	4/4
chr1	183582365	183582440	chr8	35428299	35428374	SVid_1609_WT_10p_TRANSLOC;UNBAL	1	.	.	4/4
chr1	183593680	183593755	chr14	37290092	37290167	SVid_450_WT_10p_TRANSLOC;UNBAL	1	.	.	3/3
chr1	183601270	183601448	chr14	49577824	49578008	SVid_132_WT_p7_INV_TRANSLOC;UNBAL	1	.	.	3/3
chr1	183661760	183661982	chr8	18101651	18101800	SVid_471_WT_p7_TRANSLOC;UNBAL	1	.	.	4/4
chr1	183695293	183695368	chr14	112950749	112950824	SVid_451_WT_10p_TRANSLOC;UNBAL	1	.	.	5/5
chr1	183937704	183937779	chr9	20788248	20788323	SVid_1692_WT_10p_INV_TRANSLOC;UNBAL	1	.	.	3/3
chr1	184088539	184088688	chr2	119727411	119727560	SVid_267_WT_p7_TRANSLOC;UNBAL	1	.	.	3/3
chr1	184256790	184256865	chr7	142075963	142076038	SVid_1521_WT_10p_INV_TRANSLOC;UNBAL	1	.	.	3/3
chr1	184304278	184304353	chr4	131058952	131059027	SVid_1127_WT_10p_TRANSLOC;UNBAL	1	.	.	3/3
chr1	184314191	184314450	chr8	49073005	49073194	SVid_472_WT_p7_TRANSLOC;UNBAL	1	.	.	3/3
chr1	184343310	184343385	chr5	29591752	29591827	SVid_1227_WT_10p_INV_TRANSLOC;UNBAL	1	.	.	3/3
chr1	184691627	184691702	chr4	129702532	129702607	SVid_1128_WT_10p_TRANSLOC;UNBAL	1	.	.	5/5
chr1	184749747	184749822	chr2	130429519	130429594	SVid_912_WT_10p_INV_TRANSLOC;UNBAL	1	.	.	4/4
chr1	184857538	184857613	chr11	105946744	105946819	SVid_218_WT_10p_INV_TRANSLOC;UNBAL	1	.	.	3/3
chr1	184989715	184989790	chr19	5822089	5822267	SVid_781_WT_10p_INV_TRANSLOC;UNBAL	1	.	.	5/5
chr1	185004128	185004203	chr5	64584693	64584768	SVid_1228_WT_10p_INV_TRANSLOC;UNBAL	1	.	.	3/3
chr1	185188014	185188089	chr16	38487233	38487308	SVid_577_WT_10p_INV_TRANSLOC;UNBAL	1	.	.	3/3
chr1	185216539	185217064	chr14	11316195	11316406	SVid_133_WT_p7_INV_TRANSLOC;UNBAL	1	.	.	10/10
chr1	185220943	185221202	chr10	124304429	124304659	SVid_29_WT_p7_TRANSLOC;UNBAL	1	.	.	3/3
chr1	185252143	185252218	chr15	72913966	72914041	SVid_512_WT_10p_INV_TRANSLOC;UNBAL	1	.	.	3/3
chr1	185264865	185264940	chr3	122619954	122620029	SVid_1019_WT_10p_INV_TRANSLOC;UNBAL	1	.	.	16/16
chr1	185266283	185266358	chr7	99277277	99277352	SVid_1524_WT_10p_INV_TRANSLOC;UNBAL	1	.	.	3/3
chr1	185288975	185289050	chr7	102082406	102082481	SVid_1525_WT_10p_INV_TRANSLOC;UNBAL	1	.	.	3/3
chr1	185292912	185292987	chr10	8568298	8568373	SVid_81_WT_10p_TRANSLOC;UNBAL	1	.	.	3/3
chr1	185309675	185309750	chr10	84479618	84479696	SVid_82_WT_10p_TRANSLOC;UNBAL	1	.	.	4/4
chr1	185332206	185332390	chr8	21449755	21449947	SVid_473_WT_p7_TRANSLOC;UNBAL	1	.	.	3/3
chr1	185332216	185332393	chr8	21086844	21087010	SVid_474_WT_p7_TRANSLOC;UNBAL	1	.	.	4/4
chr1	185338151	185338369	chr8	21086814	21087036	SVid_475_WT_p7_TRANSLOC;UNBAL	1	.	.	3/3
chr1	185357353	185357767	chr8	21699983	21700249	SVid_476_WT_p7_TRANSLOC;UNBAL	1	.	.	8/8
chr1	185432403	185432478	chr7	36417764	36417839	SVid_1526_WT_10p_TRANSLOC;UNBAL	1	.	.	3/3
chr1	185454098	185454173	chr10	41683060	41683135	SVid_83_WT_10p_TRANSLOC;UNBAL	1	.	.	3/3
chr1	185483002	185483077	chr4	119450712	119450787	SVid_1129_WT_10p_TRANSLOC;UNBAL	1	.	.	4/4
chr1	185556146	185556221	chr7	43866902	43866977	SVid_1527_WT_10p_TRANSLOC;UNBAL	1	.	.	3/3
chr1	185642031	185642106	chr2	180188172	180188247	SVid_913_WT_10p_INV_TRANSLOC;UNBAL	1	.	.	3/3
chr1	185673647	185673722	chr4	124526207	124526282	SVid_1130_WT_10p_TRANSLOC;UNBAL	1	.	.	3/3
chr1	185789647	185789722	chr17	43011486	43011578	SVid_679_WT_10p_TRANSLOC;UNBAL	1	.	.	5/5
chr1	185859066	185859141	chr8	108463343	108463418	SVid_1610_WT_10p_INV_TRANSLOC;UNBAL	1	.	.	3/3
chr1	185939102	185939177	chr16	10442415	10442490	SVid_578_WT_10p_TRANSLOC;UNBAL	1	.	.	3/3
chr1	185978921	185978997	chr19	45682697	45682774	SVid_43_WT_10p_INV_TRANSLOC;UNBAL	1	.	.	5/5
chr1	185978931	185979006	chr7	45533257	45533332	SVid_1528_WT_10p_INV_TRANSLOC;UNBAL	1	.	.	3/3
chr1	186219070	186219145	chr3	68418418	68418493	SVid_1020_WT_10p_INV_TRANSLOC;UNBAL	1	.	.	3/3
chr1	186283249	186283411	chr18	42263983	42264176	SVid_215_WT_p7_INV_TRANSLOC;UNBAL	1	.	.	3/3
chr1	186290036	186290111	chr15	101525090	101525165	SVid_513_WT_10p_TRANSLOC;UNBAL	1	.	.	3/3
chr1	186465939	186466014	chr14	57351426	57351501	SVid_452_WT_10p_INV_TRANSLOC;UNBAL	1	.	.	3/3
chr1	186474870	186474945	chr14	28817737	28817812	SVid_453_WT_10p_TRANSLOC;UNBAL	1	.	.	4/4
chr1	186500928	186501003	chr15	74013651	74013726	SVid_514_WT_10p_TRANSLOC;UNBAL	1	.	.	3/3
chr1	186603027	186603102	chr5	141030320	141030395	SVid_1229_WT_10p_INV_TRANSLOC;UNBAL	1	.	.	3/3
chr1	186822035	186822110	chr9	94281318	94281393	SVid_131_WT_10p_INV_TRANSLOC;UNBAL	1	.	.	4/4
chr1	186936230	186936305	chr19	37205565	37205649	SVid_782_WT_10p_TRANSLOC;UNBAL	1	.	.	3/3
chr1	186961419	186961494	chr9	44687087	44687162	SVid_1693_WT_10p_TRANSLOC;UNBAL	1	.	.	4/4
chr1	187134707	187134782	chr12	107689836	107689911	SVid_12_WT_10p_INV_TRANSLOC;UNBAL	1	.	.	5/5
chr1	187349382	187349457	chr5	137320773	137320848	SVid_1230_WT_10p_TRANSLOC;UNBAL	1	.	.	5/5
chr1	187358384	187358459	chr12	28605991	28606066	SVid_307_WT_10p_TRANSLOC;UNBAL	1	.	.	3/3
chr1	187424702	187424777	chr8	26310248	26310323	SVid_1611_WT_10p_INV_TRANSLOC;UNBAL	1	.	.	3/3
chr1	187449681	187449756	chr13	65292829	65292904	SVid_387_WT_10p_TRANSLOC;UNBAL	1	.	.	3/3
chr1	187530976	187531051	chr7	54765767	54765842	SVid_1529_WT_10p_TRANSLOC;UNBAL	1	.	.	4/4
chr1	187542513	187542588	chr14	47453451	47453526	SVid_454_WT_10p_TRANSLOC;UNBAL	1	.	.	3/3
chr1	187900356	187900431	chr9	110388786	110388861	SVid_1694_WT_10p_INV_TRANSLOC;UNBAL	1	.	.	3/3
chr1	188009062	188009137	chr5	3346354	3346433	SVid_1231_WT_10p_TRANSLOC;UNBAL	1	.	.	3/3
chr1	188104477	188104552	chr2	121079689	121079764	SVid_914_WT_10p_INV_TRANSLOC;UNBAL	1	.	.	3/3
chr1	188138265	188138340	chr2	127126205	127126280	SVid_915_WT_10p_INV_TRANSLOC;UNBAL	1	.	.	3/3
chr1	188411251	188411326	chr3	100437223	100437298	SVid_1021_WT_10p_INV_TRANSLOC;UNBAL	1	.	.	3/3
chr1	188498306	188498381	chr11	76417437	76417512	SVid_219_WT_10p_INV_TRANSLOC;UNBAL	1	.	.	6/6
chr1	188687786	188687861	chr5	23164763	23164838	SVid_1232_WT_10p_TRANSLOC;UNBAL	1	.	.	5/5
chr1	188740109	188740191	chr2	153722553	153722628	SVid_916_WT_10p_INV_TRANSLOC;UNBAL	1	.	.	4/4
chr1	188828207	188828282	chr2	92917601	92917676	SVid_917_WT_10p_TRANSLOC;UNBAL	1	.	.	4/4
chr1	189014003	189014078	chr5	53112025	53112100	SVid_1233_WT_10p_TRANSLOC;UNBAL	1	.	.	4/4
chr1	189189826	189189901	chr11	104079735	104079810	SVid_220_WT_10p_TRANSLOC;UNBAL	1	.	.	4/4
chr1	189380996	189381071	chr2	32743871	32743946	SVid_918_WT_10p_TRANSLOC;UNBAL	1	.	.	3/3
chr1	189499523	189499598	chr6	20157063	20157138	SVid_1335_WT_10p_TRANSLOC;UNBAL	1	.	.	4/4
chr1	189566187	189566262	chr6	113825746	113825821	SVid_1336_WT_10p_INV_TRANSLOC;UNBAL	1	.	.	4/4
chr1	189579556	189579631	chr2	91126980	91127055	SVid_919_WT_10p_INV_TRANSLOC;UNBAL	1	.	.	3/3
chr1	189594454	189594529	chr4	111686125	111686200	SVid_1132_WT_10p_TRANSLOC;UNBAL	1	.	.	4/4
chr1	189652969	189653044	chr11	7154192	7154267	SVid_221_WT_10p_INV_TRANSLOC;UNBAL	1	.	.	3/3
chr1	189697815	189697985	chr11	29657896	29658094	SVid_52_WT_p7_TRANSLOC;UNBAL	1	.	.	3/3
chr1	189697824	189698168	chr9	38637315	38637476	SVid_498_WT_p7_TRANSLOC;UNBAL	1	.	.	5/5
chr1	189712344	189712706	chr6	86603524	86603696	SVid_420_WT_p7_TRANSLOC;UNBAL	1	.	.	3/3
chr1	189718036	189718506	chrX	159504239	159504410	SVid_531_WT_p7_INV_TRANSLOC;UNBAL	1	.	.	6/6
chr1	189729416	189729491	chr9	78435852	78435927	SVid_1697_WT_10p_TRANSLOC;UNBAL	1	.	.	4/4
chr1	189809908	189809983	chr7	117295962	117296037	SVid_122_WT_10p_TRANSLOC;UNBAL	1	.	.	3/3
chr1	189857917	189857992	chr7	16301886	16301961	SVid_1533_WT_10p_INV_TRANSLOC;UNBAL	1	.	.	3/3
chr1	189907676	189907751	chr12	107222365	107222440	SVid_308_WT_10p_INV_TRANSLOC;UNBAL	1	.	.	3/3
chr1	189919461	189919536	chr11	121075783	121075858	SVid_222_WT_10p_TRANSLOC;UNBAL	1	.	.	4/4
chr1	189953901	189954289	chr17	60508438	60508594	SVid_189_WT_p7_INV_TRANSLOC;UNBAL	1	.	.	3/3
chr1	190088061	190088136	chr17	18880486	18880561	SVid_681_WT_10p_TRANSLOC;UNBAL	1	.	.	3/3
chr1	190152750	190152899	chr13	9121505	9121654	SVid_112_WT_p7_INV_TRANSLOC;UNBAL	1	.	.	3/3
chr1	190199466	190199541	chr12	8336696	8336771	SVid_309_WT_10p_TRANSLOC;UNBAL	1	.	.	3/3
chr1	190255876	190255951	chr14	57806953	57807032	SVid_455_WT_10p_TRANSLOC;UNBAL	1	.	.	5/5
chr1	190389290	190389365	chr15	88644033	88644108	SVid_515_WT_10p_TRANSLOC;UNBAL	1	.	.	5/5
chr1	190742781	190743034	chr19	20454909	20455101	SVid_234_WT_p7_TRANSLOC;UNBAL	1	.	.	5/5
chr1	190769600	190769675	chr16	88706646	88706721	SVid_579_WT_10p_INV_TRANSLOC;UNBAL	1	.	.	3/3
chr1	190770654	190770729	chr9	101958356	101958431	SVid_1698_WT_10p_INV_TRANSLOC;UNBAL	1	.	.	4/4
chr1	190796441	190796516	chr11	60189512	60189587	SVid_223_WT_10p_TRANSLOC;UNBAL	1	.	.	3/3
chr1	190993014	190993089	chr17	83435888	83435963	SVid_682_WT_10p_TRANSLOC;UNBAL	1	.	.	3/3
chr1	191116620	191116780	chr17	18806590	18806814	SVid_190_WT_p7_INV_TRANSLOC;UNBAL	1	.	.	3/3
chr1	191196215	191196290	chr2	144652430	144652505	SVid_920_WT_10p_TRANSLOC;UNBAL	1	.	.	3/3
chr1	191290064	191290139	chr2	76479033	76479108	SVid_921_WT_10p_INV_TRANSLOC;UNBAL	1	.	.	7/7
chr1	191308570	191308645	chr11	50096601	50096676	SVid_8_WT_10p_INV_TRANSLOC;UNBAL	1	.	.	4/4
chr1	191318611	191318686	chr7	140785109	140785184	SVid_1537_WT_10p_TRANSLOC;UNBAL	1	.	.	4/4
chr1	191324271	191324346	chr11	5762845	5762920	SVid_225_WT_10p_INV_TRANSLOC;UNBAL	1	.	.	4/4
chr1	191424764	191424839	chr9	98839410	98839485	SVid_1699_WT_10p_INV_TRANSLOC;UNBAL	1	.	.	5/5
chr1	191445406	191445481	chr6	82287664	82287739	SVid_1337_WT_10p_INV_TRANSLOC;UNBAL	1	.	.	3/3
chr1	191491647	191491722	chr5	70288972	70289047	SVid_1235_WT_10p_INV_TRANSLOC;UNBAL	1	.	.	3/3
chr1	191622679	191622754	chr15	69219434	69219509	SVid_516_WT_10p_TRANSLOC;UNBAL	1	.	.	3/3
chr1	191784869	191784944	chr5	139276820	139276895	SVid_1236_WT_10p_TRANSLOC;UNBAL	1	.	.	3/3
chr1	191887318	191887393	chr5	121437004	121437079	SVid_69_WT_10p_INV_TRANSLOC;UNBAL	1	.	.	3/3
chr1	191908593	191908668	chr18	7830345	7830420	SVid_735_WT_10p_TRANSLOC;UNBAL	1	.	.	3/3
chr1	191956182	191956257	chr5	122451754	122451829	SVid_1237_WT_10p_INV_TRANSLOC;UNBAL	1	.	.	5/5
chr1	192094962	192095042	chr12	99261581	99261656	SVid_310_WT_10p_INV_TRANSLOC;UNBAL	1	.	.	3/3
chr1	192150438	192150513	chr9	102175809	102175884	SVid_1700_WT_10p_INV_TRANSLOC;UNBAL	1	.	.	4/4
chr1	192199547	192199716	chrX	67359181	67359522	SVid_532_WT_p7_TRANSLOC;UNBAL	1	.	.	3/3
chr1	192349226	192349301	chr18	38091434	38091509	SVid_736_WT_10p_INV_TRANSLOC;UNBAL	1	.	.	3/3
chr1	192418728	192418803	chr11	69177916	69177991	SVid_226_WT_10p_INV_TRANSLOC;UNBAL	1	.	.	3/3
chr1	192626353	192626518	chr13	115881693	115881910	SVid_113_WT_p7_TRANSLOC;UNBAL	1	.	.	4/4
chr1	192757126	192757688	chrX	47536181	47536432	SVid_533_WT_p7_INV_TRANSLOC;UNBAL	1	.	.	11/11
chr1	192802078	192802153	chr17	62831650	62831725	SVid_683_WT_10p_TRANSLOC;UNBAL	1	.	.	3/3
chr1	193058516	193058591	chr19	57674923	57674998	SVid_783_WT_10p_INV_TRANSLOC;UNBAL	1	.	.	3/3
chr1	193166292	193166367	chr9	123832516	123832591	SVid_1701_WT_10p_INV_TRANSLOC;UNBAL	1	.	.	3/3
chr1	193215715	193215790	chr10	50904669	50904744	SVid_85_WT_10p_INV_TRANSLOC;UNBAL	1	.	.	5/5
chr1	193218772	193218859	chr7	3251022	3251767	SVid_1540_WT_10p_TRANSLOC;UNBAL	1	.	.	3/3
chr1	193293206	193293281	chr13	84826064	84826139	SVid_388_WT_10p_INV_TRANSLOC;UNBAL	1	.	.	3/3
chr1	193294417	193294492	chr11	121648559	121648634	SVid_227_WT_10p_TRANSLOC;UNBAL	1	.	.	3/3
chr1	193367555	193367630	chr18	12105574	12105649	SVid_737_WT_10p_INV_TRANSLOC;UNBAL	1	.	.	5/5
chr1	193382888	193382963	chr4	57236591	57236666	SVid_1133_WT_10p_TRANSLOC;UNBAL	1	.	.	3/3
chr1	193488624	193488699	chr11	77867128	77867203	SVid_228_WT_10p_INV_TRANSLOC;UNBAL	1	.	.	3/3
chr1	193604153	193604623	chr5	99937609	99937893	SVid_381_WT_p7_TRANSLOC;UNBAL	1	.	.	5/5
chr1	193762237	193762386	chr2	86849274	86849428	SVid_268_WT_p7_INV_TRANSLOC;UNBAL	1	.	.	3/3
chr1	193968593	193968668	chr4	137133600	137133675	SVid_1134_WT_10p_TRANSLOC;UNBAL	1	.	.	3/3
chr1	194131962	194132037	chr16	34714778	34714853	SVid_581_WT_10p_INV_TRANSLOC;UNBAL	1	.	.	4/4
chr1	194145698	194145878	chr14	88056278	88056440	SVid_134_WT_p7_INV_TRANSLOC;UNBAL	1	.	.	3/3
chr1	194146396	194146983	chr2	18483274	18483444	SVid_269_WT_p7_INV_TRANSLOC;UNBAL	1	.	.	5/5
chr1	194146754	194146983	chr5	16066327	16066582	SVid_382_WT_p7_TRANSLOC;UNBAL	1	.	.	3/3
chr1	194251236	194251311	chrX	77394040	77394115	SVid_1741_WT_10p_INV_TRANSLOC;UNBAL	1	.	.	4/4
chr1	194392357	194392599	chr15	30095248	30095402	SVid_147_WT_p7_INV_TRANSLOC;UNBAL	1	.	.	3/3
chr1	194427744	194427819	chr10	88289386	88289461	SVid_86_WT_10p_INV_TRANSLOC;UNBAL	1	.	.	5/5
chr1	194495485	194495560	chr4	120302732	120302807	SVid_1135_WT_10p_TRANSLOC;UNBAL	1	.	.	3/3
chr1	194539388	194539463	chr2	94562131	94562206	SVid_924_WT_10p_TRANSLOC;UNBAL	1	.	.	3/3
chr1	194648278	194648353	chr12	37019439	37019514	SVid_311_WT_10p_INV_TRANSLOC;UNBAL	1	.	.	3/3
chr1	194654419	194654568	chr8	26699805	26699980	SVid_477_WT_p7_INV_TRANSLOC;UNBAL	1	.	.	3/3
chr1	194692727	194692802	chr11	60410099	60410174	SVid_229_WT_10p_INV_TRANSLOC;UNBAL	1	.	.	4/4
chr1	194725440	194725515	chr10	18426116	18426191	SVid_87_WT_10p_TRANSLOC;UNBAL	1	.	.	3/3
chr1	194739332	194739407	chr5	24865162	24865237	SVid_1238_WT_10p_INV_TRANSLOC;UNBAL	1	.	.	3/3
chr1	194939719	194939794	chr8	110868473	110868548	SVid_1612_WT_10p_INV_TRANSLOC;UNBAL	1	.	.	3/3
chr1	195047259	195047334	chr5	133015208	133015283	SVid_1239_WT_10p_INV_TRANSLOC;UNBAL	1	.	.	3/3
chr10	4070239	4070314	chr14	11198080	11198155	SVid_1913_WT_10p_INV_TRANSLOC;UNBAL	1	.	.	6/6
chr10	4161291	4161606	chr13	34791358	34791509	SVid_571_WT_p7_INV_TRANSLOC;UNBAL	1	.	.	3/3
chr10	4374264	4374339	chr18	4121506	4121581	SVid_2090_WT_10p_INV_TRANSLOC;UNBAL	1	.	.	3/3
chr10	4401277	4401352	chrX	114311638	114311713	SVid_156_WT_10p_TRANSLOC;UNBAL	0.833333333333333	.	.	5/5
chr10	4507998	4508073	chr13	37930333	37930408	SVid_1867_WT_10p_INV_TRANSLOC;UNBAL	1	.	.	3/3
chr10	5060436	5060511	chr11	83973094	83973169	SVid_1746_WT_10p_TRANSLOC;UNBAL	1	.	.	23/23
chr10	5136702	5136851	chrX	112013915	112014064	SVid_675_WT_p7_INV_TRANSLOC;UNBAL	1	.	.	3/3
chr10	5273528	5273603	chr11	55343810	55343885	SVid_1747_WT_10p_TRANSLOC;UNBAL	1	.	.	3/3
chr10	6374998	6375073	chr18	65297966	65298041	SVid_2091_WT_10p_TRANSLOC;UNBAL	1	.	.	3/3
chr10	6532700	6532885	chrX	72938292	72938443	SVid_676_WT_p7_TRANSLOC;UNBAL	1	.	.	3/3
chr10	6586331	6586406	chr14	49103629	49103704	SVid_1914_WT_10p_INV_TRANSLOC;UNBAL	1	.	.	3/3
chr10	7022648	7022723	chr12	41830354	41830429	SVid_1825_WT_10p_INV_TRANSLOC;UNBAL	1	.	.	3/3
chr10	7024228	7024578	chr12	49494588	49495123	SVid_546_WT_p7_TRANSLOC;UNBAL	1	.	.	14/14
chr10	7099049	7099124	chr15	58931088	58931163	SVid_1965_WT_10p_INV_TRANSLOC;UNBAL	1	.	.	3/3
chr10	7391576	7391651	chr19	56913269	56913344	SVid_2127_WT_10p_TRANSLOC;UNBAL	1	.	.	3/3
chr10	7468940	7469015	chr14	109922280	109922355	SVid_1915_WT_10p_INV_TRANSLOC;UNBAL	1	.	.	3/3
chr10	7678655	7678730	chr14	20215635	20215710	SVid_1916_WT_10p_INV_TRANSLOC;UNBAL	1	.	.	3/3
chr10	7747210	7747285	chr11	32530802	32530877	SVid_1748_WT_10p_INV_TRANSLOC;UNBAL	1	.	.	3/3
chr10	8117427	8117502	chr11	88638957	88639032	SVid_1749_WT_10p_TRANSLOC;UNBAL	1	.	.	6/6
chr10	8229008	8229083	chr17	6174725	6174800	SVid_2037_WT_10p_INV_TRANSLOC;UNBAL	1	.	.	3/3
chr10	8234719	8234794	chr11	55178154	55178229	SVid_1750_WT_10p_INV_TRANSLOC;UNBAL	1	.	.	3/3
chr10	8301656	8301731	chr12	56245636	56245711	SVid_1826_WT_10p_TRANSLOC;UNBAL	1	.	.	3/3
chr10	8454723	8454933	chr19	11108539	11108688	SVid_661_WT_p7_INV_TRANSLOC;UNBAL	1	.	.	3/3
chr10	8489705	8489780	chr12	85300477	85300552	SVid_1827_WT_10p_INV_TRANSLOC;UNBAL	1	.	.	3/3
chr10	8528964	8529039	chr15	101226547	101226650	SVid_1966_WT_10p_TRANSLOC;UNBAL	1	.	.	4/4
chr10	8695293	8695730	chr17	83346243	83346478	SVid_632_WT_p7_TRANSLOC;UNBAL	1	.	.	5/5
chr10	8931512	8931587	chr16	56772372	56772447	SVid_2001_WT_10p_TRANSLOC;UNBAL	1	.	.	4/4
chr10	8994858	8995076	chr16	14754961	14755145	SVid_622_WT_p7_INV_TRANSLOC;UNBAL	1	.	.	3/3
chr10	9087347	9087768	chr13	106166935	106167111	SVid_572_WT_p7_TRANSLOC;UNBAL	1	.	.	6/6
chr10	9335666	9335741	chr11	57973113	57973188	SVid_1751_WT_10p_TRANSLOC;UNBAL	1	.	.	9/9
chr10	9581012	9581087	chr17	68028390	68028465	SVid_2038_WT_10p_TRANSLOC;UNBAL	1	.	.	4/4
chr10	10135148	10135223	chr11	75316259	75316334	SVid_1752_WT_10p_TRANSLOC;UNBAL	1	.	.	4/4
chr10	10892528	10892677	chr13	70408322	70408471	SVid_573_WT_p7_INV_TRANSLOC;UNBAL	1	.	.	3/3
chr10	11307221	11307296	chr16	24002701	24002776	SVid_2002_WT_10p_INV_TRANSLOC;UNBAL	1	.	.	3/3
chr10	11581754	11581829	chr11	22350320	22350395	SVid_1754_WT_10p_TRANSLOC;UNBAL	1	.	.	5/5
chr10	11725059	11725134	chr18	60910993	60911068	SVid_2092_WT_10p_INV_TRANSLOC;UNBAL	1	.	.	4/4
chr10	11871654	11871729	chr15	97527752	97527827	SVid_1967_WT_10p_INV_TRANSLOC;UNBAL	1	.	.	3/3
chr10	12184699	12184984	chr16	24274134	24274293	SVid_623_WT_p7_INV_TRANSLOC;UNBAL	1	.	.	3/3
chr10	12307967	12308150	chr11	28661507	28661806	SVid_534_WT_p7_INV_TRANSLOC;UNBAL	1	.	.	3/3
chr10	13003668	13003856	chr14	66757197	66757449	SVid_596_WT_p7_TRANSLOC;UNBAL	1	.	.	4/4
chr10	13449570	13449645	chr11	106936043	106936118	SVid_1755_WT_10p_INV_TRANSLOC;UNBAL	1	.	.	3/3
chr10	13639981	13644022	chr19	25230049	25233393	SVid_2128_WT_10p_TRANSLOC;BAL	1	.	.	5/5
chr10	13893522	13893708	chr13	110156325	110156641	SVid_575_WT_p7_TRANSLOC;UNBAL	1	.	.	3/3
chr10	14042336	14042485	chr14	92286482	92286631	SVid_597_WT_p7_TRANSLOC;UNBAL	1	.	.	3/3
chr10	14129637	14129712	chr12	16729142	16729217	SVid_1828_WT_10p_TRANSLOC;UNBAL	1	.	.	4/4
chr10	14159490	14159659	chr18	32795298	32795462	SVid_646_WT_p7_INV_TRANSLOC;UNBAL	1	.	.	3/3
chr10	15203747	15203908	chr14	93287418	93287653	SVid_598_WT_p7_INV_TRANSLOC;UNBAL	1	.	.	3/3
chr10	15336220	15336369	chr12	15086998	15087403	SVid_547_WT_p7_TRANSLOC;UNBAL	1	.	.	3/3
chr10	17532575	17532650	chr16	61061863	61061938	SVid_2003_WT_10p_TRANSLOC;UNBAL	1	.	.	3/3
chr10	17577317	17577392	chr13	100241506	100241581	SVid_1868_WT_10p_INV_TRANSLOC;UNBAL	1	.	.	3/3
chr10	17619374	17619449	chr17	3190335	3190410	SVid_2040_WT_10p_TRANSLOC;UNBAL	1	.	.	3/3
chr10	17847851	17847926	chr15	58182211	58182286	SVid_1968_WT_10p_TRANSLOC;UNBAL	1	.	.	5/5
chr10	18492326	18492401	chr14	63915743	63915818	SVid_1917_WT_10p_TRANSLOC;UNBAL	1	.	.	3/3
chr10	18535420	18536019	chrX	129314360	129314587	SVid_677_WT_p7_TRANSLOC;UNBAL	1	.	.	4/4
chr10	18767616	18767691	chr16	8536732	8536807	SVid_2004_WT_10p_INV_TRANSLOC;UNBAL	1	.	.	7/7
chr10	18906975	18907050	chr13	99396610	99396685	SVid_1869_WT_10p_TRANSLOC;UNBAL	1	.	.	3/3
chr10	19321533	19321608	chr14	66298439	66298514	SVid_1918_WT_10p_INV_TRANSLOC;UNBAL	1	.	.	3/3
chr10	20045191	20045266	chr16	97742947	97743022	SVid_2005_WT_10p_INV_TRANSLOC;UNBAL	1	.	.	5/5
chr10	20112678	20112867	chr12	108774123	108774285	SVid_548_WT_p7_INV_TRANSLOC;UNBAL	1	.	.	4/4
chr10	21119324	21119399	chr16	38116707	38116782	SVid_2006_WT_10p_TRANSLOC;UNBAL	1	.	.	5/5
chr10	21161714	21161789	chr11	98030024	98030099	SVid_1756_WT_10p_TRANSLOC;UNBAL	1	.	.	4/4
chr10	21169000	21169075	chr15	99577262	99577337	SVid_1969_WT_10p_INV_TRANSLOC;UNBAL	1	.	.	3/3
chr10	21355546	21355621	chr15	58978841	58978916	SVid_1970_WT_10p_TRANSLOC;UNBAL	1	.	.	4/4
chr10	21448017	21448092	chr13	48247880	48247955	SVid_1870_WT_10p_TRANSLOC;UNBAL	1	.	.	3/3
chr10	21475170	21475245	chr14	122407608	122407683	SVid_1919_WT_10p_INV_TRANSLOC;UNBAL	1	.	.	4/4
chr10	21561046	21561121	chr16	87784478	87784553	SVid_2007_WT_10p_TRANSLOC;UNBAL	1	.	.	11/11
chr10	21726450	21726525	chr18	62427458	62427533	SVid_2093_WT_10p_TRANSLOC;UNBAL	1	.	.	4/4
chr10	22027431	22027506	chr12	100262967	100263042	SVid_1829_WT_10p_INV_TRANSLOC;UNBAL	1	.	.	5/5
chr10	22070987	22071062	chr14	54939337	54939412	SVid_1920_WT_10p_TRANSLOC;UNBAL	1	.	.	3/3
chr10	22722322	22722397	chr17	7799410	7799485	SVid_2042_WT_10p_TRANSLOC;UNBAL	1	.	.	3/3
chr10	23070893	23070968	chr18	80425411	80425486	SVid_2095_WT_10p_INV_TRANSLOC;UNBAL	1	.	.	4/4
chr10	23470269	23470461	chr18	56178800	56179033	SVid_647_WT_p7_TRANSLOC;UNBAL	1	.	.	4/4
chr10	23786230	23786379	chr13	41836450	41836599	SVid_577_WT_p7_TRANSLOC;UNBAL	1	.	.	3/3
chr10	24439428	24439503	chr18	82899491	82899566	SVid_2096_WT_10p_TRANSLOC;UNBAL	1	.	.	3/3
chr10	25050173	25050363	chr12	48376278	48376480	SVid_549_WT_p7_TRANSLOC;UNBAL	1	.	.	4/4
chr10	25425386	25425538	chr11	17802662	17803094	SVid_535_WT_p7_INV_TRANSLOC;UNBAL	1	.	.	3/3
chr10	25451140	25451215	chr19	5272649	5272724	SVid_153_WT_10p_INV_TRANSLOC;UNBAL	1	.	.	5/5
chr10	25675671	25675746	chr19	56588751	56588826	SVid_2132_WT_10p_TRANSLOC;UNBAL	1	.	.	3/3
chr10	25949498	25949573	chr17	30373790	30373865	SVid_2044_WT_10p_TRANSLOC;UNBAL	1	.	.	3/3
chr10	26568961	26569478	chr17	69929890	69930107	SVid_633_WT_p7_TRANSLOC;UNBAL	1	.	.	5/5
chr10	26601156	26601457	chr18	26666892	26667121	SVid_648_WT_p7_INV_TRANSLOC;UNBAL	1	.	.	3/3
chr10	26956856	26956931	chr19	60584091	60584166	SVid_2133_WT_10p_TRANSLOC;UNBAL	1	.	.	3/3
chr10	26966588	26967105	chr19	11014697	11014846	SVid_662_WT_p7_TRANSLOC;UNBAL	1	.	.	3/3
chr10	27012042	27012117	chr11	25034069	25034146	SVid_1759_WT_10p_INV_TRANSLOC;UNBAL	1	.	.	3/3
chr10	27265072	27265426	chr12	30904907	30905111	SVid_550_WT_p7_INV_TRANSLOC;UNBAL	1	.	.	9/9
chr10	27265097	27265411	chr12	30897758	30897919	SVid_551_WT_p7_INV_TRANSLOC;UNBAL	1	.	.	3/3
chr10	27265681	27265940	chr12	30894104	30894366	SVid_552_WT_p7_INV_TRANSLOC;UNBAL	1	.	.	4/4
chr10	27688143	27688218	chr14	18139623	18139698	SVid_1925_WT_10p_INV_TRANSLOC;UNBAL	1	.	.	3/3
chr10	28090198	28090273	chr15	8668336	8668411	SVid_1971_WT_10p_INV_TRANSLOC;UNBAL	1	.	.	3/3
chr10	28975505	28975580	chr17	86946953	86947028	SVid_2046_WT_10p_INV_TRANSLOC;UNBAL	1	.	.	3/3
chr10	29110313	29110388	chr19	32876461	32876536	SVid_2134_WT_10p_TRANSLOC;UNBAL	1	.	.	3/3
chr10	29448304	29448379	chrX	16960871	16960946	SVid_2163_WT_10p_INV_TRANSLOC;UNBAL	1	.	.	3/3
chr10	29551975	29552124	chr13	7477653	7477802	SVid_578_WT_p7_INV_TRANSLOC;UNBAL	1	.	.	3/3
chr10	31600203	31600278	chrY	2090063	2090138	SVid_2182_WT_10p_TRANSLOC;UNBAL	1	.	.	4/4
chr10	31776608	31776683	chr16	95466739	95466814	SVid_2010_WT_10p_INV_TRANSLOC;UNBAL	1	.	.	3/3
chr10	32924413	32924562	chr15	22392109	22392381	SVid_610_WT_p7_INV_TRANSLOC;UNBAL	1	.	.	3/3
chr10	33360393	33360563	chr19	47348148	47348482	SVid_663_WT_p7_TRANSLOC;UNBAL	1	.	.	3/3
chr10	33462350	33462425	chr11	50138942	50139017	SVid_1760_WT_10p_INV_TRANSLOC;UNBAL	1	.	.	3/3
chr10	33731759	33731834	chr11	65303931	65304006	SVid_1761_WT_10p_TRANSLOC;UNBAL	1	.	.	3/3
chr10	33841901	33842062	chr17	41817485	41817747	SVid_634_WT_p7_TRANSLOC;UNBAL	1	.	.	5/5
chr10	33855875	33856051	chrX	141364253	141364781	SVid_679_WT_p7_INV_TRANSLOC;UNBAL	1	.	.	3/3
chr10	34708443	34708518	chr17	24964500	24964575	SVid_2047_WT_10p_TRANSLOC;UNBAL	1	.	.	3/3
chr10	35075418	35075640	chr12	34879290	34879530	SVid_553_WT_p7_TRANSLOC;UNBAL	1	.	.	3/3
chr10	35096063	35096138	chr13	11953760	11953835	SVid_1873_WT_10p_TRANSLOC;UNBAL	1	.	.	7/7
chr10	35862707	35862874	chr19	50911245	50911581	SVid_664_WT_p7_INV_TRANSLOC;UNBAL	1	.	.	3/3
chr10	36444014	36444163	chr15	76310573	76310722	SVid_611_WT_p7_INV_TRANSLOC;UNBAL	1	.	.	3/3
chr10	36485823	36485898	chr11	95789882	95789957	SVid_1762_WT_10p_INV_TRANSLOC;UNBAL	1	.	.	4/4
chr10	36529011	36529160	chrX	97215469	97215618	SVid_680_WT_p7_INV_TRANSLOC;UNBAL	1	.	.	3/3
chr10	36559963	36560038	chr14	72198186	72198261	SVid_1926_WT_10p_TRANSLOC;UNBAL	1	.	.	3/3
chr10	36892280	36892355	chrX	71538006	71538081	SVid_2164_WT_10p_INV_TRANSLOC;UNBAL	1	.	.	3/3
chr10	37879168	37879317	chrX	18856681	18856830	SVid_681_WT_p7_INV_TRANSLOC;UNBAL	1	.	.	3/3
chr10	37884778	37885050	chr15	65883342	65883700	SVid_612_WT_p7_TRANSLOC;UNBAL	1	.	.	10/10
chr10	39273438	39273513	chr12	22681239	22681314	SVid_1831_WT_10p_INV_TRANSLOC;UNBAL	1	.	.	4/4
chr10	39315545	39315620	chr14	32946947	32947022	SVid_1927_WT_10p_TRANSLOC;UNBAL	1	.	.	3/3
chr10	39489202	39489277	chr19	44246845	44246920	SVid_2135_WT_10p_TRANSLOC;UNBAL	1	.	.	4/4
chr10	39502017	39502092	chr19	23194224	23194299	SVid_2136_WT_10p_INV_TRANSLOC;UNBAL	1	.	.	4/4
chr10	39592097	39592172	chr11	116814923	116814998	SVid_1763_WT_10p_TRANSLOC;UNBAL	1	.	.	3/3
chr10	39683054	39683129	chr13	19082787	19082862	SVid_1874_WT_10p_INV_TRANSLOC;UNBAL	1	.	.	3/3
chr10	40021008	40021083	chr13	44354775	44354850	SVid_1875_WT_10p_TRANSLOC;UNBAL	1	.	.	5/5
chr10	40320001	40320076	chr19	17249835	17249910	SVid_2137_WT_10p_TRANSLOC;UNBAL	1	.	.	7/7
chr10	40681670	40681745	chr17	80538739	80538814	SVid_2050_WT_10p_INV_TRANSLOC;UNBAL	1	.	.	5/5
chr10	40829617	40829692	chr11	75302034	75302109	SVid_1764_WT_10p_TRANSLOC;UNBAL	1	.	.	3/3
chr10	41365527	41365602	chr18	3759502	3759577	SVid_2097_WT_10p_INV_TRANSLOC;UNBAL	1	.	.	3/3
chr10	41369016	41369091	chr16	10034170	10034245	SVid_2011_WT_10p_INV_TRANSLOC;UNBAL	1	.	.	3/3
chr10	41408652	41408727	chr15	80947826	80947908	SVid_143_WT_10p_INV_TRANSLOC;UNBAL	1	.	.	3/3
chr10	41446381	41446456	chr19	6968488	6968563	SVid_2138_WT_10p_TRANSLOC;UNBAL	1	.	.	3/3
chr10	41559198	41559492	chr17	12980175	12980611	SVid_635_WT_p7_TRANSLOC;UNBAL	1	.	.	7/7
chr10	42053509	42053584	chr11	94280534	94280609	SVid_1765_WT_10p_INV_TRANSLOC;UNBAL	1	.	.	3/3
chr10	42059535	42059610	chr15	32184091	32184166	SVid_1972_WT_10p_TRANSLOC;UNBAL	1	.	.	3/3
chr10	42100659	42100734	chr19	45212466	45212541	SVid_2139_WT_10p_TRANSLOC;UNBAL	1	.	.	3/3
chr10	42149235	42149310	chr13	68740600	68740675	SVid_1876_WT_10p_INV_TRANSLOC;UNBAL	1	.	.	3/3
chr10	42190019	42190094	chr11	75327078	75327153	SVid_1766_WT_10p_TRANSLOC;UNBAL	1	.	.	3/3
chr10	42255332	42255407	chr15	102040453	102040528	SVid_1973_WT_10p_INV_TRANSLOC;UNBAL	1	.	.	4/4
chr10	42511497	42511572	chr16	44747692	44747767	SVid_2012_WT_10p_INV_TRANSLOC;UNBAL	1	.	.	3/3
chr10	42620922	42620997	chr14	70083290	70083365	SVid_1928_WT_10p_TRANSLOC;UNBAL	1	.	.	5/5
chr10	42737653	42737728	chr19	46634832	46634907	SVid_2140_WT_10p_TRANSLOC;UNBAL	1	.	.	6/6
chr10	42772546	42772621	chr15	86784181	86784256	SVid_1974_WT_10p_TRANSLOC;UNBAL	1	.	.	5/5
chr10	42932588	42932738	chrX	152758284	152758585	SVid_682_WT_p7_INV_TRANSLOC;UNBAL	1	.	.	3/3
chr10	43043687	43043762	chr18	61201344	61201419	SVid_2098_WT_10p_INV_TRANSLOC;UNBAL	1	.	.	4/4
[truncated: 11,751 more rows]
