# Supplementary material for: DIS3 mutations enhance AID-driven translocations during B-cell activation, promoting transformation to multiple myeloma
Source: Nat Commun. 2026 Mar 14;17:3976. doi: 10.1038/s41467-026-70386-3 (PMC13133341; doi:10.1038/s41467-026-70386-3)
Supplement: Supplementary file 7 — Supplementary Data S5 [file 41467_2026_70386_MOESM7_ESM.txt]

chr1	64798430	64799221	chr12	113391495	113391570	SVid_627_Het_57p_INV_TRANSLOC;UNBAL	1	.	.	40/40
chr1	157084887	157084963	chr12	113365911	113365986	SVid_736_Het_57p_TRANSLOC;UNBAL	1	.	.	4/4
chr10	127090058	127090133	chr12	113335202	113335277	SVid_5477_Het_57p_INV_TRANSLOC;UNBAL	1	.	.	35/35
chr11	100481540	100481615	chr12	113232899	113232974	SVid_6942_Het_57p_INV_TRANSLOC;UNBAL	1	.	.	45/45
chr11	106157230	106157305	chr12	113335995	113336070	SVid_6961_Het_57p_INV_TRANSLOC;UNBAL	1	.	.	38/38
chr12	113261545	113261620	chr14	70176309	70176384	SVid_9241_Het_57p_INV_TRANSLOC;UNBAL	1	.	.	100/100
chr12	113331573	113331661	chr16	4879057	4879132	SVid_9490_Het_57p_TRANSLOC;UNBAL	1	.	.	47/47
chr12	113335359	113336804	chr16	11489863	11489938	SVid_9491_Het_57p_TRANSLOC;UNBAL	1	.	.	67/67
chr12	113423420	113423495	chr19	56077743	56077818	SVid_9953_Het_57p_TRANSLOC;UNBAL	1	.	.	26/26
chr4	122122907	122122982	chr12	113334396	113334471	SVid_3163_Het_57p_INV_TRANSLOC;UNBAL	1	.	.	3/3
chr4	122455272	122455347	chr12	113334396	113334471	SVid_3166_Het_57p_INV_TRANSLOC;UNBAL	1	.	.	4/4
chr4	139287454	139287529	chr12	113230019	113230094	SVid_25150_Het_57p_TRANSLOC;UNBAL	1	.	.	56/56
chr8	8248596	8248671	chr12	113229899	113229974	SVid_42340_Het_57p_INV_TRANSLOC;UNBAL	1	.	.	7/7
chr8	124820688	124820763	chr12	113248904	113248979	SVid_42550_Het_57p_TRANSLOC;UNBAL	1	.	.	15/15
chr8	124820688	124820763	chr12	113239075	113239150	SVid_42549_Het_57p_INV_TRANSLOC;UNBAL	1	.	.	24/24
chr9	107267674	107267749	chr12	113360506	113360581	SVid_45799_Het_57p_TRANSLOC;UNBAL	1	.	.	28/28
