# Supplementary material for: DIS3 mutations enhance AID-driven translocations during B-cell activation, promoting transformation to multiple myeloma
Source: Nat Commun. 2026 Mar 14;17:3976. doi: 10.1038/s41467-026-70386-3 (PMC13133341; doi:10.1038/s41467-026-70386-3)
Supplement: Supplementary file 8 — Supplementary Data S6 [file 41467_2026_70386_MOESM8_ESM.txt]

chr1	68169388	68169463	chr12	113232958	113233033	SVid_248_WT_10p_TRANSLOC;UNBAL	1	.	.	4/4
chr12	113308361	113308436	chr14	7738574	7738649	SVid_2855_WT_10p_INV_TRANSLOC;UNBAL	1	.	.	3/3
chr12	113350027	113350271	chrX	142120332	142120516	SVid_977_WT_p7_INV_TRANSLOC;UNBAL	1	.	.	5/5
chr4	101882669	101882744	chr12	113301544	113301619	SVid_7273_WT_10p_INV_TRANSLOC;UNBAL	1	.	.	4/4
chr5	124800307	124800382	chr12	113267695	113267770	SVid_8634_WT_10p_INV_TRANSLOC;UNBAL	1	.	.	4/4
chr8	126920743	126920818	chr12	113372383	113372458	SVid_12097_WT_10p_INV_TRANSLOC;UNBAL	1	.	.	3/3
