# Supplementary material for: DIS3 mutations enhance AID-driven translocations during B-cell activation, promoting transformation to multiple myeloma
Source: Nat Commun. 2026 Mar 14;17:3976. doi: 10.1038/s41467-026-70386-3 (PMC13133341; doi:10.1038/s41467-026-70386-3)
Supplement: Supplementary file 9 — Supplementary Data S7 [file 41467_2026_70386_MOESM9_ESM.txt]

chr1	3234834	3234835	C->CA	0	+
chr1	3766043	3766044	C->CT	0	+
chr1	3835803	3835804	AAC->A	0	+
chr1	3924670	3924671	TGA->T	0	-
chr1	4009852	4009853	G->GA	0	-
chr1	4132201	4132202	C->A	0	+
chr1	4413263	4413264	C->T	0	+
chr1	4722659	4722660	G->GCA	0	-
chr1	4834874	4834875	GC->G	0	+
chr1	4889297	4889298	G->C	0	-
chr1	5019681	5019682	C->T	0	+
chr1	5139654	5139655	G->GCACACA	0	-
chr1	5156025	5156026	G->GTCTGTCTATCTATCTATCTA	0	-
chr1	5196852	5196853	G->C	0	-
chr1	5237884	5237885	TTCTTTCTTTCTCTC->T	0	+
chr1	5242186	5242187	C->G	0	+
chr1	5254142	5254143	G->A	0	-
chr1	5477669	5477670	G->A	0	-
chr1	5477675	5477676	G->T	0	-
chr1	5844581	5844582	CGTGTGTGT->C	0	+
chr1	5993409	5993410	C->G	0	+
chr1	6006456	6006457	C->CCCTGGGAT	0	+
chr1	6099668	6099669	TTGTTTG->T	0	-
chr1	6153820	6153821	CA->C	0	+
chr1	6232905	6232906	TC->T	0	+
chr1	6253276	6253277	C->G	0	+
chr1	6254088	6254089	C->T	0	+
chr1	6507330	6507331	CCACA->C	0	+
chr1	6597225	6597226	CA->C	0	+
chr1	6949981	6949982	G->C	0	-
chr1	6958778	6958779	TGGG->T	0	-
chr1	6967765	6967766	CA->C	0	+
chr1	7482973	7482974	C->T	0	+
chr1	7568211	7568212	C->CT	0	+
chr1	7609304	7609305	G->GA	0	-
chr1	7611358	7611359	G->A	0	-
chr1	7616523	7616524	C->T	0	+
chr1	7619474	7619475	C->T	0	+
chr1	7620363	7620364	C->T	0	+
chr1	7659358	7659359	C->T	0	+
chr1	7695102	7695103	G->GTA	0	-
chr1	7696355	7696356	CA->C	0	+
chr1	7696391	7696392	C->CA	0	+
chr1	7702386	7702387	AG->A	0	-
chr1	7712316	7712317	C->T	0	+
chr1	7718759	7718760	C->T	0	+
chr1	7726419	7726420	AG->A	0	-
chr1	7751601	7751602	AACACACACAC->A	0	+
chr1	7774977	7774978	G->GGA	0	-
chr1	7790543	7790544	G->A	0	-
chr1	7846716	7846717	G->C	0	-
chr1	7882455	7882456	C->T	0	+
chr1	7882469	7882470	C->T	0	+
chr1	7888171	7888172	C->T	0	+
chr1	7888175	7888176	C->T	0	+
chr1	7923821	7923822	GCGC->G	0	+
chr1	7997389	7997390	C->G	0	+
chr1	8027409	8027410	G->T	0	-
chr1	8250830	8250831	C->T	0	+
chr1	8615792	8615793	GT->G	0	-
chr1	8628592	8628593	G->A	0	-
chr1	8696074	8696075	C->T	0	+
chr1	8696077	8696078	G->A	0	-
chr1	8696118	8696119	CAT->C	0	+
chr1	8753752	8753753	TC->T	0	+
chr1	9063244	9063245	G->T	0	-
chr1	9077067	9077068	ACACACACACT->A	0	+
chr1	9099420	9099421	C->T	0	+
chr1	9175517	9175518	C->T	0	+
chr1	9218517	9218518	TTTTG->T	0	-
chr1	9239153	9239154	C->T	0	+
chr1	9239237	9239238	G->A	0	-
chr1	9277053	9277054	CG->C	0	+
chr1	9278344	9278345	G->GAAA	0	-
chr1	9386244	9386245	C->A	0	+
chr1	9696872	9696873	C->A	0	+
chr1	9780974	9780975	C->A	0	+
chr1	9842816	9842817	TCCCCCCCC->T	0	+
chr1	9862136	9862137	TTCTC->T	0	+
chr1	9898600	9898601	G->A	0	-
chr1	9901140	9901141	G->T	0	-
chr1	9911502	9911503	G->T	0	-
chr1	9911505	9911506	G->T	0	-
chr1	9967671	9967672	G->A	0	-
chr1	9994430	9994431	CTCTCTCTCTCTT->C	0	+
chr1	9995973	9995974	C->T	0	+
chr1	10090105	10090106	C->T	0	+
chr1	10232669	10232670	G->A	0	-
chr1	10278068	10278069	GAC->G	0	+
chr1	10683678	10683679	C->T	0	+
chr1	10867962	10867963	GGA->G	0	-
chr1	10965850	10965851	G->T	0	-
chr1	11020127	11020128	CATAT->C	0	+
chr1	11031516	11031517	C->T	0	+
chr1	11072929	11072930	GTTC->G	0	+
chr1	11074862	11074863	C->CTTT	0	+
chr1	11099855	11099856	G->GCAAAACAAAACAAAACAAAACAAAACAAAA	0	-
chr1	11125903	11125904	GTCTGTC->G	0	+
chr1	11128829	11128830	C->CTTAG	0	+
chr1	11128829	11128830	C->CTTAG	0	+
chr1	11605131	11605132	G->A	0	-
chr1	11737329	11737330	CT->C	0	+
chr1	11809283	11809284	G->A	0	-
chr1	11818005	11818006	G->GC	0	-
chr1	11851300	11851301	C->T	0	+
chr1	11892449	11892450	G->A	0	-
chr1	11893445	11893446	C->A	0	+
chr1	11936238	11936239	G->A	0	-
chr1	11989721	11989722	G->GAA	0	-
chr1	12008477	12008478	GAC->G	0	+
chr1	12018172	12018173	AAGAGAG->A	0	-
chr1	12040779	12040780	C->T	0	+
chr1	12214904	12214905	G->T	0	-
chr1	12275730	12275731	AAGAGGG->A	0	-
chr1	12432607	12432608	G->C	0	-
chr1	12514361	12514362	G->GA	0	-
chr1	12514361	12514362	G->GA	0	-
chr1	12622824	12622825	AG->A	0	-
chr1	12633709	12633710	C->CGT	0	+
chr1	12902021	12902022	C->A	0	+
chr1	12926426	12926427	C->T	0	+
chr1	12926433	12926434	G->A	0	-
chr1	12978157	12978158	TTTTGGTTTGG->T	0	-
chr1	13000709	13000710	C->CTT	0	+
chr1	13000709	13000710	C->CTT	0	+
chr1	13077811	13077812	C->T	0	+
chr1	13123215	13123216	G->A	0	-
chr1	13123220	13123221	C->T	0	+
chr1	13157860	13157861	C->A	0	+
chr1	13214005	13214006	C->G	0	+
chr1	13225230	13225231	ATACCC->A	0	+
chr1	13276503	13276504	C->CAAAACCACAT	0	+
chr1	13373267	13373268	C->A	0	+
chr1	13373470	13373471	G->A	0	-
chr1	13389796	13389797	TAC->T	0	+
chr1	13391019	13391020	CTTTTTTTTT->C	0	+
chr1	13402397	13402398	CCTCTT->C	0	+
chr1	13449057	13449058	G->A	0	-
chr1	13474585	13474586	C->A	0	+
chr1	13480335	13480336	G->A	0	-
chr1	13531327	13531328	G->A	0	-
chr1	13553758	13553759	G->A	0	-
chr1	13568176	13568177	C->A	0	+
chr1	13568184	13568185	G->C	0	-
chr1	13634112	13634113	G->GACACACACACACAC	0	-
chr1	13802169	13802170	G->GTGAAGTT	0	-
chr1	13813776	13813777	C->T	0	+
chr1	13837790	13837791	C->CACACACAT	0	+
chr1	13908314	13908315	G->C	0	-
chr1	14031131	14031132	C->CT	0	+
chr1	14181903	14181904	C->T	0	+
chr1	14292271	14292272	G->GA	0	-
chr1	14346104	14346105	G->GA	0	-
chr1	14346104	14346105	G->GA	0	-
chr1	14394320	14394321	CTGTGTGTGTGTGTGTGTGTG->C	0	+
chr1	14438770	14438771	G->GGAAAAAAAAGAGAAAA	0	-
chr1	14481887	14481888	C->A	0	+
chr1	14643995	14643996	ACAAACACATG->A	0	+
chr1	14722697	14722698	CAAA->CA,C	0	+
chr1	15096282	15096283	G->A	0	-
chr1	15200135	15200136	G->A	0	-
chr1	15228977	15228978	C->A	0	+
chr1	15545430	15545431	CT->C	0	+
chr1	15621477	15621478	C->T	0	+
chr1	15692911	15692912	G->GTCACTTGATATGCAC	0	-
chr1	16036644	16036645	C->T	0	+
chr1	16040521	16040522	C->T	0	+
chr1	16227785	16227786	G->GTAAAAAAAAAAA	0	-
chr1	16233559	16233560	C->CATATATAT	0	+
chr1	16239530	16239531	C->CAGAT	0	+
chr1	16239530	16239531	C->CAGAT	0	+
chr1	16450988	16450989	C->CAA	0	+
chr1	16542691	16542692	C->CAG	0	+
chr1	16554500	16554501	G->A	0	-
chr1	16559714	16559715	CT->C	0	+
chr1	16626602	16626603	G->T	0	-
chr1	16626609	16626610	G->T	0	-
chr1	16626613	16626614	G->T	0	-
chr1	16660333	16660334	C->A	0	+
chr1	16664657	16664658	C->CTTT	0	+
chr1	16668214	16668215	G->GGTTTT,GGTTTTT	0	-
chr1	16713831	16713832	C->T	0	+
chr1	16735731	16735732	ATCTCTC->A	0	+
chr1	16981641	16981642	C->T	0	+
chr1	17238186	17238187	C->T	0	+
chr1	17390390	17390391	G->T	0	-
chr1	17771671	17771672	CGAAA->C	0	+
chr1	17961011	17961012	G->A	0	-
chr1	18081672	18081673	G->A	0	-
chr1	18555387	18555388	TAC->T	0	+
chr1	19048010	19048011	C->T	0	+
chr1	19053536	19053537	C->CA	0	+
chr1	19054637	19054638	C->T	0	+
chr1	19147486	19147487	TGAAA->T	0	-
chr1	19233561	19233562	C->G	0	+
chr1	19530348	19530349	AC->A	0	+
chr1	19548172	19548173	C->CA	0	+
chr1	19610215	19610216	ATTCTTTCT->A	0	+
chr1	19675747	19675748	C->CACATAT	0	+
chr1	19751335	19751336	GTTTT->G	0	-
chr1	19804535	19804536	C->G	0	+
chr1	19846119	19846120	GTGTGTT->G	0	-
chr1	19890621	19890622	CT->C	0	+
chr1	19965914	19965915	G->A	0	-
chr1	19977691	19977692	ATGTGTCTTCTC->A	0	+
chr1	20024987	20024988	TC->T	0	+
chr1	20064647	20064648	GT->G	0	-
chr1	20066059	20066060	G->GA	0	-
chr1	20140340	20140341	C->G	0	+
chr1	20217064	20217065	G->GAA	0	-
chr1	20217074	20217075	G->A	0	-
chr1	20269843	20269844	ATGTATGTGTATG->A	0	-
chr1	20284789	20284790	C->A	0	+
chr1	20425017	20425018	TC->T	0	+
chr1	20433209	20433210	G->A	0	-
chr1	20433254	20433255	G->C	0	-
chr1	20524460	20524461	G->GACAGACAGACAGATACAAACACACAC	0	-
chr1	20529765	20529766	G->A	0	-
chr1	20533426	20533427	C->T	0	+
chr1	20565930	20565931	GT->G	0	-
chr1	20742016	20742017	C->T	0	+
chr1	20788214	20788215	G->A	0	-
chr1	20788216	20788217	G->A	0	-
chr1	20788217	20788218	C->T	0	+
chr1	20788218	20788219	G->A	0	-
chr1	20833208	20833209	CGGG->C	0	+
chr1	20904371	20904372	G->GCACC	0	-
chr1	20981464	20981465	G->GA	0	-
chr1	21015148	21015149	C->T	0	+
chr1	21025674	21025675	GGCAGGGCAGGGCA->G	0	+
chr1	21028471	21028472	G->GCACACACA	0	-
chr1	21030048	21030049	TGCCCC->T	0	+
chr1	21047855	21047856	C->CAA	0	+
chr1	21053941	21053942	G->C	0	-
chr1	21071837	21071838	C->A	0	+
chr1	21071839	21071840	C->A	0	+
chr1	21136919	21136920	G->C	0	-
chr1	21181543	21181544	G->A	0	-
chr1	21213747	21213748	CT->C	0	+
chr1	21276594	21276595	G->T	0	-
chr1	21276595	21276596	G->A	0	-
chr1	21280193	21280194	C->G	0	+
chr1	21297003	21297004	G->GT	0	-
chr1	21297003	21297004	G->GT	0	-
chr1	21297003	21297004	G->GT	0	-
chr1	21353338	21353339	G->GA	0	-
chr1	21358280	21358281	C->T	0	+
chr1	21400155	21400156	G->T	0	-
chr1	21423957	21423958	G->A	0	-
chr1	21480901	21480902	C->CA	0	+
chr1	21488227	21488228	C->G	0	+
chr1	21526659	21526660	C->CGCGTGTGTGCGTGTGTGTGCGCGT	0	+
chr1	21578882	21578883	G->A	0	-
chr1	21580999	21581000	G->A	0	-
chr1	21584886	21584887	C->T	0	+
chr1	21586576	21586577	C->T	0	+
chr1	21613836	21613837	G->GAC	0	-
chr1	21641607	21641608	TTC->T	0	+
chr1	21844507	21844508	C->G	0	+
chr1	22058998	22058999	G->A	0	-
chr1	22433265	22433266	G->A	0	-
chr1	22433266	22433267	G->A	0	-
chr1	22554091	22554092	CT->C	0	+
chr1	22631084	22631085	CAG->C	0	+
chr1	22693234	22693235	G->GTATT	0	-
chr1	22695705	22695706	C->T	0	+
chr1	22695708	22695709	C->A	0	+
chr1	23010484	23010485	G->GT	0	-
chr1	23010484	23010485	G->GT	0	-
chr1	23040566	23040567	G->GTATATATA	0	-
chr1	23044465	23044466	C->T	0	+
chr1	23044469	23044470	C->T	0	+
chr1	23044473	23044474	C->T	0	+
chr1	23302513	23302514	C->T	0	+
chr1	23303117	23303118	C->T	0	+
chr1	23305016	23305017	G->A	0	-
chr1	23398321	23398322	G->GGTGTGTGT	0	-
chr1	23445907	23445908	G->A	0	-
chr1	23448675	23448676	C->CAT	0	+
chr1	23461108	23461109	GCACA->GCA,G	0	+
chr1	23698691	23698692	C->T	0	+
chr1	23698699	23698700	C->G	0	+
chr1	23866897	23866898	C->A	0	+
chr1	23875359	23875360	G->T	0	-
chr1	23896873	23896874	C->CCATACATACATA	0	+
chr1	23921324	23921325	G->T	0	-
chr1	23923975	23923976	G->T	0	-
chr1	24003916	24003917	C->CA	0	+
chr1	24037025	24037026	GAA->G	0	-
chr1	24078138	24078139	G->A	0	-
chr1	24138960	24138961	G->T	0	-
chr1	24155442	24155443	C->CTGTGTGTG	0	+
chr1	24180321	24180322	G->A	0	-
chr1	24228766	24228767	C->CT	0	+
chr1	24331780	24331781	CCA->C	0	+
chr1	24377806	24377807	G->A	0	-
chr1	24400974	24400975	CACACACACACACACACACAT->C	0	+
chr1	24457610	24457611	C->T	0	+
chr1	24457614	24457615	C->T	0	+
chr1	24457618	24457619	C->T	0	+
chr1	24457622	24457623	C->T	0	+
chr1	24483815	24483816	GTA->G	0	-
chr1	24485770	24485771	GA->G	0	-
chr1	24485883	24485884	CT->C	0	+
chr1	24503085	24503086	C->CCCTGTGGAGATGAGG	0	+
chr1	24503226	24503227	TTTCTTCC->T	0	+
chr1	24567891	24567892	C->CA	0	+
chr1	24574417	24574418	TCTCC->T	0	+
chr1	24653326	24653327	C->CAT	0	+
chr1	24688921	24688922	G->A	0	-
chr1	24704124	24704125	TTGTGTG->T	0	-
chr1	24802571	24802572	G->T	0	-
chr1	24835593	24835594	AAAAAAAAGAAAAG->A	0	-
chr1	24862494	24862495	C->T	0	+
chr1	24904376	24904377	TTTG->T	0	-
chr1	25091430	25091431	CT->C	0	+
chr1	25258907	25258908	CAT->C	0	+
chr1	25278946	25278947	C->CT	0	+
chr1	25480671	25480672	GCACACACACACACA->G	0	+
chr1	25531758	25531759	G->GAC	0	-
chr1	25587185	25587186	TGAGA->T	0	-
chr1	25767371	25767372	GTATTATA->G	0	-
chr1	25807719	25807720	C->CAAAA	0	+
chr1	25822786	25822787	G->A	0	-
chr1	25835584	25835585	C->A	0	+
chr1	25901290	25901291	C->G	0	+
chr1	25902047	25902048	C->CTGTG	0	+
chr1	25927419	25927420	TCACACA->T	0	+
chr1	25943945	25943946	G->GTCTATCTA	0	-
chr1	26083428	26083429	G->A	0	-
chr1	26123968	26123969	AAGAGAGAGAG->A	0	-
chr1	26227827	26227828	G->GA	0	-
chr1	26238782	26238783	TGCTAGGCA->T	0	+
chr1	26425977	26425978	TACAC->T	0	+
chr1	26529541	26529542	TC->T	0	+
chr1	26557026	26557027	GGTGTGTGTGTGTGT->G	0	-
chr1	26649331	26649332	G->GCGCGCGCGCGCGCGCACA	0	-
chr1	26667252	26667253	G->A	0	-
chr1	26667924	26667925	G->A	0	-
chr1	26697115	26697116	TTTTCTTTTCTTTCTTTC->T	0	+
chr1	26700019	26700020	CAAT->C	0	+
chr1	26772279	26772280	C->CT	0	+
chr1	26772572	26772573	C->CAA	0	+
chr1	26926250	26926251	CAAAAAAAA->C	0	+
chr1	26985692	26985693	G->T	0	-
chr1	27051205	27051206	G->C	0	-
chr1	27271261	27271262	G->C	0	-
chr1	27271850	27271851	G->A	0	-
chr1	27408817	27408818	TTC->T	0	+
chr1	27432770	27432771	C->G	0	+
chr1	27503357	27503358	C->CAGG	0	+
chr1	27517741	27517742	G->T	0	-
chr1	27525383	27525384	G->A	0	-
chr1	27721067	27721068	CCTCT->C	0	+
chr1	27808743	27808744	GATATATATATATATAT->G	0	-
chr1	27989798	27989799	G->A	0	-
chr1	28039826	28039827	C->A	0	+
chr1	28059642	28059643	CGTGTGTGTGTGTGTGT->C	0	+
chr1	28066469	28066470	CTT->C	0	+
chr1	28075840	28075841	G->A	0	-
chr1	28128555	28128556	C->T	0	+
chr1	28236467	28236468	G->GATA	0	-
chr1	28458704	28458705	G->A	0	-
chr1	28500541	28500542	CAAAAAAAAAAAAAAAA->C	0	+
chr1	28569907	28569908	C->CT	0	+
chr1	28770153	28770154	C->A	0	+
chr1	28770168	28770169	C->A	0	+
chr1	28851123	28851124	C->T	0	+
chr1	28869741	28869742	CTATATA->C	0	+
chr1	28898039	28898040	C->T	0	+
chr1	28965806	28965807	G->A	0	-
chr1	29034676	29034677	G->A	0	-
chr1	29140341	29140342	G->GTATA	0	-
chr1	29223683	29223684	G->C	0	-
chr1	29223687	29223688	G->A	0	-
chr1	29246058	29246059	GTTT->G	0	-
chr1	29285477	29285478	C->CGTGT	0	+
chr1	29319580	29319581	AAGAGAG->A	0	-
chr1	29478909	29478910	GTA->G	0	-
chr1	29584836	29584837	GTTA->G	0	-
chr1	29690400	29690401	AG->A	0	-
chr1	29772246	29772247	TGATAGATAGATAGATAGATA->T	0	-
chr1	29867371	29867372	AAC->A	0	+
chr1	29900438	29900439	G->T	0	-
chr1	30059731	30059732	AGTGTGTGT->A	0	-
chr1	30108138	30108139	GGA->G	0	-
chr1	30190376	30190377	AGT->A	0	-
chr1	30209664	30209665	G->GACAC	0	-
chr1	30452476	30452477	TG->T	0	-
chr1	30466764	30466765	CT->C	0	+
chr1	30667729	30667730	C->A	0	+
chr1	30668206	30668207	C->T	0	+
chr1	30699102	30699103	TTGTG->T	0	-
chr1	30733162	30733163	C->G	0	+
chr1	30733193	30733194	G->A	0	-
chr1	30789590	30789591	ATGTGTG->A	0	-
chr1	31039177	31039178	C->T	0	+
chr1	31159625	31159626	ACAC->A	0	+
chr1	31174991	31174992	TGTC->T	0	+
chr1	31298980	31298981	C->A	0	+
chr1	31374013	31374014	AAAGAAGAAG->A	0	-
chr1	31415976	31415977	G->T	0	-
chr1	31444019	31444020	GTA->G	0	-
chr1	31531712	31531713	C->T	0	+
chr1	31729017	31729018	GTATATATA->G	0	-
chr1	31912188	31912189	G->GT	0	-
chr1	32060794	32060795	TAC->T	0	+
chr1	32119976	32119977	GGT->G	0	-
chr1	32417946	32417947	TGATAGATA->T	0	-
chr1	32491669	32491670	GCACA->G	0	+
chr1	32539014	32539015	G->GAAA	0	-
chr1	32539014	32539015	G->GAAAA	0	-
chr1	32678400	32678401	G->A	0	-
chr1	32728081	32728082	GAGA->G	0	-
chr1	32826481	32826482	TCACACA->T	0	+
chr1	32976976	32976977	GT->G	0	-
chr1	32989500	32989501	C->G	0	+
chr1	33067906	33067907	C->CTGGGA	0	+
chr1	33097742	33097743	G->A	0	-
chr1	33097743	33097744	C->A	0	+
chr1	33105907	33105908	G->A	0	-
chr1	33190194	33190195	CCCA->C	0	+
chr1	33228706	33228707	C->T	0	+
chr1	33243861	33243862	GAAA->G	0	-
chr1	33278753	33278754	C->CA	0	+
chr1	33281130	33281131	AAAAAAAACAT->A	0	+
chr1	33302472	33302473	G->A	0	-
chr1	33393859	33393860	CAGAGAGAGAGAG->C	0	+
chr1	33514823	33514824	C->CATTA	0	+
chr1	33536379	33536380	GC->G	0	+
chr1	33633130	33633131	C->T	0	+
chr1	33646439	33646440	G->GAGAAAGAA	0	-
chr1	33718753	33718754	G->GC	0	-
chr1	33752198	33752199	C->T	0	+
chr1	33757393	33757394	G->A	0	-
chr1	33757394	33757395	G->C	0	-
chr1	34244118	34244119	CTTCT->C	0	+
chr1	34252998	34252999	C->G	0	+
chr1	34291240	34291241	G->A	0	-
chr1	34417380	34417381	C->T	0	+
chr1	34465332	34465333	C->A	0	+
chr1	34653945	34653946	CA->C	0	+
chr1	34905788	34905789	CTT->C	0	+
chr1	35579949	35579950	TACAC->T	0	+
chr1	35777250	35777251	CAGATG->C	0	+
chr1	35814486	35814487	C->A	0	+
chr1	36030019	36030020	G->T	0	-
chr1	36364785	36364786	C->T	0	+
chr1	36389944	36389945	C->CTT	0	+
chr1	36551987	36551988	C->T	0	+
chr1	36552492	36552493	G->T	0	-
chr1	36557544	36557545	G->A	0	-
chr1	36599091	36599092	G->A	0	-
chr1	36615677	36615678	GA->G	0	-
chr1	36693412	36693413	CTT->C	0	+
chr1	36719965	36719966	G->A	0	-
chr1	37257234	37257235	C->T	0	+
chr1	37484915	37484916	C->G	0	+
chr1	37673699	37673700	G->A	0	-
chr1	37719356	37719357	C->T	0	+
chr1	37727223	37727224	C->CG	0	+
chr1	37914299	37914300	C->T	0	+
chr1	37975741	37975742	G->A	0	-
chr1	37975767	37975768	G->A	0	-
chr1	38184582	38184583	G->A	0	-
chr1	38217372	38217373	C->T	0	+
chr1	38365739	38365740	C->T	0	+
chr1	38529429	38529430	C->A	0	+
chr1	38551572	38551573	C->CT	0	+
chr1	38693860	38693861	C->T	0	+
chr1	38759683	38759684	G->A	0	-
chr1	38765217	38765218	C->T	0	+
chr1	38769553	38769554	G->A	0	-
chr1	38778598	38778599	C->CTCCTCCTCCTCCTCCTCTTCCTCATCT	0	+
chr1	38779962	38779963	G->A	0	-
chr1	38906603	38906604	G->C	0	-
chr1	38961192	38961193	C->G	0	+
chr1	39244379	39244380	C->CTG	0	+
chr1	40149656	40149657	CCTTCTCTTCTCTTCT->C	0	+
chr1	40772719	40772720	C->T	0	+
chr1	41176685	41176686	TG->T	0	-
chr1	42205165	42205166	TCA->T	0	+
chr1	42769592	42769593	G->A	0	-
chr1	42934509	42934510	GTA->G	0	-
chr1	43038585	43038586	CAGAA->C	0	+
chr1	43226090	43226091	G->T	0	-
chr1	43226115	43226116	G->T	0	-
chr1	44119795	44119796	GC->G	0	+
chr1	44193479	44193480	C->T	0	+
chr1	44193488	44193489	G->T	0	-
chr1	44197320	44197321	C->A	0	+
chr1	44399008	44399009	C->G	0	+
chr1	44828623	44828624	TGA->T	0	-
chr1	44901595	44901596	G->A	0	-
chr1	45166722	45166723	G->A	0	-
chr1	45752566	45752567	G->GT	0	-
chr1	45887460	45887461	CT->C	0	+
chr1	46549956	46549957	GT->G	0	-
chr1	47072111	47072112	G->GGTTT	0	-
chr1	47100813	47100814	GCACT->G	0	+
chr1	47227297	47227298	G->A	0	-
chr1	47241131	47241132	C->T	0	+
chr1	47344013	47344014	TAGAGAGAGAG->T	0	-
chr1	47401658	47401659	C->CA	0	+
chr1	47527014	47527015	TACACACAC->T	0	+
chr1	47621580	47621581	C->CTT	0	+
chr1	47652262	47652263	C->T	0	+
chr1	47652264	47652265	C->T	0	+
chr1	47652280	47652281	G->A	0	-
chr1	47652286	47652287	C->G	0	+
chr1	47672793	47672794	G->A	0	-
chr1	47720894	47720895	G->C	0	-
chr1	47781591	47781592	G->GA	0	-
chr1	47908618	47908619	AG->A	0	-
chr1	47928778	47928779	GA->G	0	-
chr1	48007774	48007775	G->GAC	0	-
chr1	48010389	48010390	GAC->G	0	+
chr1	48086302	48086303	C->G	0	+
chr1	48089290	48089291	G->T	0	-
chr1	48091054	48091055	C->T	0	+
chr1	48134755	48134756	C->CT	0	+
chr1	48155695	48155696	C->CA	0	+
chr1	48184289	48184290	G->GGCTTTTTT	0	-
chr1	48417855	48417856	C->T	0	+
chr1	48447327	48447328	G->GAT	0	-
chr1	48562522	48562523	G->T	0	-
chr1	48677654	48677655	C->T	0	+
chr1	48677659	48677660	G->C	0	-
chr1	48688503	48688504	CCAA->C	0	+
chr1	48716547	48716548	G->GGAAAAGGATTACTTGTTTTAT	0	-
chr1	48921053	48921054	G->GT	0	-
chr1	49139676	49139677	CAAAA->C	0	+
chr1	49189060	49189061	G->A	0	-
chr1	49254471	49254472	G->A	0	-
chr1	49408233	49408234	G->A	0	-
chr1	49687025	49687026	C->CATATATATATATATATAT	0	+
chr1	49865949	49865950	CTCTTTCTT->C	0	+
chr1	49911460	49911461	TGGGG->T	0	-
chr1	50371939	50371940	C->G	0	+
chr1	50637059	50637060	C->CTT	0	+
chr1	50740729	50740730	AACAC->A	0	+
chr1	50849782	50849783	CTCTTTCTT->C	0	+
chr1	50954081	50954082	G->GTGTGTA	0	-
chr1	50954081	50954082	G->GTGTGTA	0	-
chr1	51111261	51111262	C->CA	0	+
chr1	51111261	51111262	C->CA	0	+
chr1	51167650	51167651	GA->G	0	-
chr1	51184246	51184247	TCTCTCTC->T	0	+
chr1	51261856	51261857	G->GA	0	-
chr1	51266735	51266736	C->CTTGTTGTTGTTGTTGTTGTTGTTG	0	+
chr1	51382582	51382583	G->GCACACA	0	-
chr1	51793477	51793478	G->GCACA	0	-
chr1	51842980	51842981	TGG->T	0	-
chr1	51899235	51899236	G->T	0	-
chr1	51988697	51988698	CCTT->C	0	+
chr1	52001573	52001574	G->C	0	-
chr1	52012027	52012028	ATGTG->A	0	-
chr1	52046513	52046514	G->GAGAGAGGC	0	-
chr1	52046838	52046839	AGAGAGGCAGAGGCAGAGG->A	0	+
chr1	52103461	52103462	G->C	0	-
chr1	52177353	52177354	GT->G	0	-
chr1	52265414	52265415	CAG->C	0	+
chr1	52497962	52497963	C->T	0	+
chr1	52531993	52531994	G->A	0	-
chr1	52584183	52584184	G->GTCC	0	-
chr1	52584650	52584651	G->A	0	-
chr1	52698794	52698795	C->CA	0	+
chr1	52723369	52723370	C->CAT	0	+
chr1	52736251	52736252	G->A	0	-
chr1	52736253	52736254	C->T	0	+
chr1	52829267	52829268	G->A	0	-
chr1	52953929	52953930	G->GCA	0	-
chr1	52988269	52988270	CATAT->C	0	+
chr1	53006350	53006351	C->A	0	+
chr1	53026337	53026338	TTGTG->T	0	-
chr1	53046959	53046960	AC->A	0	+
chr1	53060914	53060915	CA->C	0	+
chr1	53133380	53133381	G->A	0	-
chr1	53236978	53236979	C->G	0	+
chr1	53266684	53266685	G->A	0	-
chr1	53309503	53309504	GTCTTCATT->G	0	+
chr1	53392064	53392065	C->CGTGT	0	+
chr1	53507155	53507156	C->T	0	+
chr1	53507196	53507197	G->A	0	-
chr1	53626156	53626157	G->A	0	-
chr1	53692338	53692339	G->A	0	-
chr1	53698133	53698134	G->GC	0	-
chr1	53751737	53751738	C->CA	0	+
chr1	53800490	53800491	CGA->C	0	+
chr1	53824817	53824818	G->C	0	-
chr1	53903931	53903932	G->A	0	-
chr1	53958465	53958466	C->T	0	+
chr1	54129836	54129837	G->C	0	-
chr1	54135432	54135433	CG->C	0	+
chr1	54167463	54167464	CAGAGA->C	0	+
chr1	54198481	54198482	G->A	0	-
chr1	54252362	54252363	C->CTG	0	+
chr1	54266314	54266315	G->A	0	-
chr1	54410576	54410577	G->A	0	-
chr1	54503462	54503463	G->A	0	-
chr1	54547905	54547906	G->GTGTCCCTAAGAAAACAAAGCCACC	0	-
chr1	54566119	54566120	G->T	0	-
chr1	54613241	54613242	CCT->C	0	+
chr1	54726490	54726491	G->T	0	-
chr1	54726495	54726496	G->T	0	-
chr1	54761599	54761600	C->CT	0	+
chr1	54789578	54789579	C->CCCCCACCCCACCA	0	+
chr1	54808296	54808297	ACCGCCGCCGCCG->A	0	+
chr1	54811088	54811089	C->A	0	+
chr1	54957850	54957851	C->A	0	+
chr1	55009792	55009793	G->A	0	-
chr1	55009801	55009802	G->A	0	-
chr1	55070151	55070152	C->T	0	+
chr1	55076737	55076738	C->CACCCG	0	+
chr1	55097500	55097501	GTGTGGTGTGGGT->G	0	-
chr1	55097660	55097661	G->GT	0	-
chr1	55125058	55125059	C->T	0	+
chr1	55248681	55248682	CA->C	0	+
chr1	55357223	55357224	GTGCA->G	0	+
chr1	55390518	55390519	G->A	0	-
chr1	55431492	55431493	C->A	0	+
chr1	55439044	55439045	G->T	0	-
chr1	55483236	55483237	C->CA	0	+
chr1	55516715	55516716	C->CA	0	+
chr1	55518635	55518636	C->T	0	+
chr1	55518642	55518643	C->A	0	+
chr1	55518656	55518657	C->T	0	+
chr1	55547650	55547651	C->T	0	+
chr1	55599697	55599698	C->A	0	+
chr1	55606048	55606049	G->GT	0	-
chr1	55610698	55610699	G->GTGTGTGTA	0	-
chr1	55664634	55664635	C->CAG	0	+
chr1	55664690	55664691	G->C	0	-
chr1	55709938	55709939	ACCCCCCC->A	0	+
chr1	55773003	55773004	G->A	0	-
chr1	55812722	55812723	ACT->A	0	+
chr1	55892129	55892130	AC->A	0	+
chr1	55921544	55921545	G->GCCC	0	-
chr1	55951770	55951771	G->T	0	-
chr1	55951776	55951777	G->T	0	-
chr1	56018206	56018207	CTGTG->C	0	+
chr1	56156497	56156498	G->T	0	-
chr1	56156925	56156926	C->T	0	+
chr1	56191243	56191244	G->GA	0	-
chr1	56282103	56282104	G->A	0	-
chr1	56447208	56447209	GTC->G	0	+
chr1	56569539	56569540	C->T	0	+
chr1	56586204	56586205	C->CCCA	0	+
chr1	56610002	56610003	C->A	0	+
chr1	56631277	56631278	C->CTTT	0	+
chr1	56631277	56631278	C->CTTT	0	+
chr1	56673721	56673722	GGTGTGTGT->G	0	-
chr1	56705800	56705801	C->A	0	+
chr1	56758144	56758145	GT->G	0	-
chr1	56786197	56786198	C->G	0	+
chr1	56892300	56892301	G->A	0	-
chr1	56892304	56892305	G->A	0	-
chr1	56892308	56892309	G->A	0	-
chr1	56892369	56892370	G->A	0	-
chr1	56921266	56921267	TTGTG->T	0	-
chr1	56925067	56925068	C->CGTGTGTGT	0	+
chr1	56976495	56976496	TG->T	0	-
chr1	56991508	56991509	CCCCA->C	0	+
chr1	57143019	57143020	AGTGTGT->A	0	-
chr1	57148416	57148417	G->A	0	-
chr1	57229176	57229177	C->G	0	+
chr1	57276411	57276412	G->GA	0	-
chr1	57282758	57282759	C->CTT	0	+
chr1	57521858	57521859	C->T	0	+
chr1	57533807	57533808	G->GT	0	-
chr1	57535666	57535667	G->A	0	-
chr1	57564112	57564113	G->GTTCTTTTCTT	0	-
chr1	57581175	57581176	CACAA->C	0	+
chr1	57652415	57652416	G->GTGTA	0	-
chr1	57692145	57692146	GCCTT->G	0	+
chr1	57706683	57706684	TTCTC->T	0	+
chr1	57707259	57707260	G->GACACAC	0	-
chr1	57708720	57708721	TG->T	0	-
chr1	57835240	57835241	C->CGG	0	+
chr1	58150465	58150466	C->T	0	+
chr1	58233751	58233752	G->A	0	-
chr1	58241817	58241818	C->T	0	+
chr1	58248810	58248811	TC->T	0	+
chr1	58260210	58260211	AAAGGAGG->A	0	-
chr1	58759190	58759191	TTCTCTCTCTCTCTC->T	0	+
chr1	58770994	58770995	CGTGT->C	0	+
chr1	58840986	58840987	C->CCTT	0	+
chr1	58893463	58893464	C->T	0	+
chr1	58894729	58894730	TGTCG->T	0	+
chr1	58897347	58897348	G->T	0	-
chr1	59009978	59009979	C->T	0	+
chr1	59009982	59009983	C->T	0	+
chr1	59057441	59057442	G->GAGAGAGACAGAGAC	0	-
chr1	59057441	59057442	G->GAGAGAGACAGAGAC	0	-
chr1	59129309	59129310	C->CT	0	+
chr1	59174746	59174747	G->GT	0	-
chr1	59179827	59179828	TCA->T	0	+
chr1	59194883	59194884	C->CTT	0	+
chr1	59232418	59232419	C->CTTTTT	0	+
chr1	59259402	59259403	C->A	0	+
chr1	59259406	59259407	C->A	0	+
chr1	59293872	59293873	GTCTCTCTGTCTCTCTCTCTC->G	0	+
chr1	59346981	59346982	G->A	0	-
chr1	59346983	59346984	G->A	0	-
chr1	59346988	59346989	C->T	0	+
chr1	59375180	59375181	ACTCTCTCTCTCTCTCTCTCT->A	0	+
chr1	59400041	59400042	GTGGTGTGT->G	0	-
chr1	59403763	59403764	GAA->G	0	-
chr1	59425300	59425301	G->GTT	0	-
chr1	59437742	59437743	ACATTTAGAGT->A	0	+
chr1	59458324	59458325	TC->T	0	+
chr1	59547996	59547997	C->T	0	+
chr1	59613121	59613122	C->T	0	+
chr1	59652364	59652365	TCACACACACACACA->T	0	+
chr1	59714582	59714583	G->GT	0	-
chr1	59727655	59727656	AGTGTGTGTGTGTGT->A	0	-
chr1	59729031	59729032	G->GT	0	-
chr1	59731389	59731390	C->CCTGCCT	0	+
chr1	59731532	59731533	C->T	0	+
chr1	59731535	59731536	C->T	0	+
chr1	59881454	59881455	C->CA	0	+
chr1	59888686	59888687	G->GA	0	-
chr1	59910381	59910382	C->CA	0	+
chr1	59912909	59912910	G->T	0	-
chr1	60026126	60026127	GCA->G	0	+
chr1	60073071	60073072	G->GACAGCCAGGGCTAC	0	-
chr1	60189276	60189277	C->CTGTT	0	+
chr1	60194323	60194324	AAAC->A	0	+
chr1	60288106	60288107	C->CT	0	+
chr1	60289383	60289384	CGTGTGTGTGT->C	0	+
chr1	60292176	60292177	G->A	0	-
chr1	60404108	60404109	C->CACACACACAA	0	+
chr1	60418505	60418506	CTT->C	0	+
chr1	60546695	60546696	C->T	0	+
chr1	60703842	60703843	C->A	0	+
chr1	60713529	60713530	C->CT	0	+
chr1	60713529	60713530	C->CT	0	+
chr1	60731652	60731653	G->A	0	-
chr1	60882399	60882400	C->CATCT	0	+
chr1	60928206	60928207	C->T	0	+
chr1	61054758	61054759	G->C	0	-
chr1	61083331	61083332	ATG->A	0	-
chr1	61130545	61130546	G->GCACACA	0	-
chr1	61140618	61140619	ACACACACACACT->A	0	+
chr1	61199439	61199440	C->A	0	+
chr1	61208900	61208901	C->A	0	+
chr1	61259607	61259608	ATGTG->A	0	-
chr1	61367695	61367696	C->T	0	+
chr1	61374457	61374458	C->T	0	+
chr1	61628708	61628709	C->T	0	+
chr1	61628711	61628712	G->T	0	-
chr1	61649986	61649987	G->GTTTTT	0	-
chr1	61677648	61677649	G->A	0	-
chr1	61768856	61768857	CTCTCTTTCTCTCTCTCTG->C	0	+
chr1	61826020	61826021	GCACACACACA->G	0	+
chr1	62497081	62497082	GC->G	0	+
chr1	62600506	62600507	C->T	0	+
chr1	62730354	62730355	AAGAT->A	0	-
chr1	62885800	62885801	G->A	0	-
chr1	63001223	63001224	TGATA->T	0	-
chr1	63265044	63265045	G->A	0	-
chr1	63494248	63494249	G->A	0	-
chr1	63524089	63524090	G->C	0	-
chr1	63814490	63814491	TTC->T	0	+
chr1	64118000	64118001	C->A	0	+
chr1	64118721	64118722	G->C	0	-
chr1	64143543	64143544	G->A	0	-
chr1	64349819	64349820	TTTTC->T	0	+
chr1	64524366	64524367	AGTGT->AGT,A	0	-
chr1	64857139	64857140	C->CT	0	+
chr1	64963874	64963875	G->A	0	-
chr1	65157286	65157287	C->CTCTT	0	+
chr1	65252971	65252972	G->A	0	-
chr1	65404413	65404414	GT->G	0	-
chr1	65737045	65737046	ACTT->A	0	+
chr1	66036234	66036235	C->A	0	+
chr1	66062500	66062501	C->CTGTG	0	+
chr1	66279887	66279888	G->C	0	-
chr1	66866797	66866798	C->T	0	+
chr1	67507229	67507230	C->CAT	0	+
chr1	67542835	67542836	G->C	0	-
chr1	67801532	67801533	G->GT	0	-
chr1	67801533	67801534	G->T	0	-
chr1	67876111	67876112	G->A	0	-
chr1	67930275	67930276	G->T	0	-
chr1	67930277	67930278	C->G	0	+
chr1	67964142	67964143	G->GT	0	-
chr1	67970508	67970509	C->CTTTT	0	+
chr1	68020376	68020377	G->GGCCTCTT	0	-
chr1	68067540	68067541	ACATATATG->A	0	+
chr1	68127280	68127281	C->CAA	0	+
chr1	68174537	68174538	C->CATATT	0	+
chr1	68250687	68250688	G->GAA	0	-
chr1	68278006	68278007	G->T	0	-
chr1	68364106	68364107	G->GA	0	-
chr1	68366322	68366323	CA->C	0	+
chr1	68395574	68395575	ATATTAAACAC->A	0	+
chr1	68397120	68397121	GA->G	0	-
chr1	68423406	68423407	G->GGAGAGTGGCAATGTGTGAGGATGATAGGA	0	-
chr1	68565730	68565731	TC->T	0	+
chr1	68592664	68592665	C->A	0	+
chr1	68604301	68604302	C->G	0	+
chr1	68641678	68641679	CT->C	0	+
chr1	68652011	68652012	C->CA	0	+
chr1	68719939	68719940	ACC->A	0	+
chr1	68728529	68728530	C->CCAA	0	+
chr1	68728529	68728530	C->CCAA	0	+
chr1	68776368	68776369	AC->A	0	+
chr1	68789768	68789769	TACACACACAC->T	0	+
chr1	68804898	68804899	CCTGAGGGG->C	0	+
chr1	68805265	68805266	G->GAA	0	-
chr1	68839427	68839428	C->CA	0	+
chr1	68848247	68848248	GGTGTGT->G	0	-
chr1	68849187	68849188	C->CT	0	+
chr1	68867757	68867758	CTCTCTCTCTCTCTCTGTGTG->C	0	+
chr1	68906200	68906201	G->GAAA	0	-
chr1	68906805	68906806	CAGAT->C	0	+
chr1	69119806	69119807	G->GA	0	-
chr1	69635466	69635467	G->A	0	-
chr1	69701516	69701517	TG->T	0	-
chr1	69731957	69731958	GC->G	0	+
chr1	69805807	69805808	G->A	0	-
chr1	69805867	69805868	C->T	0	+
chr1	70154626	70154627	G->GA	0	-
chr1	70451440	70451441	G->A	0	-
chr1	70451478	70451479	C->A	0	+
chr1	70451482	70451483	C->T	0	+
chr1	70451491	70451492	G->C	0	-
chr1	70451507	70451508	G->A	0	-
chr1	70595112	70595113	C->CT	0	+
chr1	71557146	71557147	G->C	0	-
chr1	71558129	71558130	C->T	0	+
chr1	71921887	71921888	AG->A	0	-
chr1	72192579	72192580	TAAGA->T	0	-
chr1	72201803	72201804	AG->A	0	-
chr1	72264965	72264966	C->T	0	+
chr1	72508699	72508700	AAAGG->A	0	-
chr1	72735285	72735286	CG->C	0	+
chr1	72775487	72775488	C->T	0	+
chr1	72871757	72871758	G->A	0	-
chr1	72963016	72963017	G->T	0	-
chr1	73703813	73703814	C->G	0	+
chr1	73706602	73706603	C->T	0	+
chr1	73847238	73847239	G->A	0	-
chr1	73876905	73876906	G->A	0	-
chr1	73894648	73894649	G->T	0	-
chr1	73927613	73927614	GGA->G	0	-
chr1	74128504	74128505	C->T	0	+
chr1	74169506	74169507	G->T	0	-
chr1	74178507	74178508	CTATA->C	0	+
chr1	74238497	74238498	C->A	0	+
chr1	74284856	74284857	C->G	0	+
chr1	74349820	74349821	C->G	0	+
chr1	74362099	74362100	C->A	0	+
chr1	74379080	74379081	C->A	0	+
chr1	74784504	74784505	C->T	0	+
chr1	74818922	74818923	G->T	0	-
chr1	74914825	74914826	C->T	0	+
chr1	74918737	74918738	CACAG->C	0	+
chr1	74956263	74956264	TTCTC->T	0	+
chr1	75033711	75033712	GCA->G	0	+
chr1	75179576	75179577	C->G	0	+
chr1	75255161	75255162	G->T	0	-
chr1	75266975	75266976	C->CTCTT	0	+
chr1	75275825	75275826	C->A	0	+
chr1	75280719	75280720	C->T	0	+
chr1	75425480	75425481	CT->C	0	+
chr1	75438392	75438393	G->C	0	-
chr1	75438400	75438401	G->C	0	-
chr1	75485376	75485377	TG->T	0	-
chr1	75556240	75556241	GGGA->G	0	-
chr1	75558874	75558875	G->A	0	-
chr1	76062655	76062656	G->T	0	-
chr1	76491726	76491727	C->CTCTCTA	0	+
chr1	76516680	76516681	C->A	0	+
chr1	76667602	76667603	C->CAAAAAAAAAAAA	0	+
chr1	76822978	76822979	C->T	0	+
chr1	76839194	76839195	C->CCACA	0	+
chr1	76890431	76890432	CTTTTTTTTTTTTTTTTTTTT->C	0	+
chr1	76945718	76945719	CAGCTTCT->C	0	+
chr1	76976953	76976954	C->CA	0	+
chr1	77177210	77177211	G->GACACACACACACACACACACAC	0	-
chr1	77261686	77261687	C->T	0	+
chr1	77263320	77263321	G->GGT	0	-
chr1	77283930	77283931	AAAAAG->A	0	-
chr1	77283942	77283943	G->A	0	-
chr1	77294317	77294318	C->CTT	0	+
chr1	77346984	77346985	G->GCTCGCACACACA	0	-
chr1	77363671	77363672	G->GAGAGAGAA	0	-
chr1	77366610	77366611	G->A	0	-
chr1	77366612	77366613	G->A	0	-
chr1	77371833	77371834	G->GAA	0	-
chr1	77371833	77371834	G->GAA	0	-
chr1	77435968	77435969	C->CTCTCTG	0	+
chr1	77523936	77523937	CAT->C	0	+
chr1	77576404	77576405	G->A	0	-
chr1	77585312	77585313	G->GTC	0	-
chr1	77678574	77678575	G->A	0	-
chr1	77875926	77875927	C->CA	0	+
chr1	78009781	78009782	G->A	0	-
chr1	78048685	78048686	C->A	0	+
chr1	78182297	78182298	C->G	0	+
chr1	78182301	78182302	C->G	0	+
chr1	78195122	78195123	C->T	0	+
chr1	78203172	78203173	G->C	0	-
chr1	78203174	78203175	C->T	0	+
chr1	78304662	78304663	C->T	0	+
chr1	78353105	78353106	G->T	0	-
chr1	78353106	78353107	G->T	0	-
chr1	78353108	78353109	G->T	0	-
chr1	78364844	78364845	CGTGTGTGT->C	0	+
chr1	78379402	78379403	C->CTCAGAACA	0	+
chr1	78379402	78379403	C->CTCAGAACA	0	+
chr1	78403735	78403736	C->T	0	+
chr1	78410713	78410714	G->GTACTAAAGATTAGACTC	0	-
chr1	78411009	78411010	ATCCTTCCTTCCTTCCT->A	0	+
chr1	78496346	78496347	CAA->C	0	+
chr1	78501852	78501853	CT->C	0	+
chr1	78511364	78511365	C->A	0	+
chr1	78556146	78556147	G->GTC	0	-
chr1	78597668	78597669	G->GTGGGACTTTATAAGCCCCTCCCCATCCAC	0	-
chr1	78646905	78646906	C->A	0	+
chr1	78650261	78650262	C->CCCCACA	0	+
chr1	78741301	78741302	G->A	0	-
chr1	78771848	78771849	C->T	0	+
chr1	78800912	78800913	G->C	0	-
chr1	78856788	78856789	AAG->A	0	-
chr1	78939047	78939048	G->GGTGTGTGT	0	-
chr1	79033323	79033324	C->G	0	+
chr1	79123506	79123507	G->A	0	-
chr1	79125540	79125541	G->C	0	-
chr1	79343392	79343393	G->A	0	-
chr1	79376674	79376675	C->T	0	+
chr1	79415042	79415043	TG->T	0	-
chr1	79416491	79416492	C->T	0	+
chr1	79433355	79433356	G->GTAGGTAGA	0	-
chr1	79474448	79474449	G->GAA	0	-
chr1	79817061	79817062	G->A	0	-
chr1	79858263	79858264	C->G	0	+
chr1	79950128	79950129	CCTCT->C	0	+
chr1	80184397	80184398	G->C	0	-
chr1	80222852	80222853	CATAT->C	0	+
chr1	80352551	80352552	C->G	0	+
chr1	80665953	80665954	C->A	0	+
chr1	80682671	80682672	CTTCT->C	0	+
chr1	81131092	81131093	AAC->A	0	+
chr1	81306471	81306472	TCACA->T	0	+
chr1	81401945	81401946	C->CA	0	+
chr1	81401945	81401946	C->CA	0	+
chr1	81449845	81449846	C->T	0	+
chr1	82117195	82117196	TTCTC->T	0	+
chr1	82932166	82932167	C->T	0	+
chr1	82945985	82945986	G->T	0	-
chr1	83773976	83773977	TACAC->T	0	+
chr1	83953751	83953752	G->A	0	-
chr1	84184266	84184267	C->CACAT	0	+
chr1	84200233	84200234	AGTGT->A	0	-
chr1	84407762	84407763	GTAGA->G	0	-
chr1	84460981	84460982	GGAAA->G	0	-
chr1	84517838	84517839	AATAG->A	0	-
chr1	84520000	84520001	C->CAGGA	0	+
chr1	84569283	84569284	C->A	0	+
chr1	84569290	84569291	G->A	0	-
chr1	84569297	84569298	G->C	0	-
chr1	85011149	85011150	C->G	0	+
chr1	85011405	85011406	C->T	0	+
chr1	85012946	85012947	G->A	0	-
chr1	85014299	85014300	C->A	0	+
chr1	85023359	85023360	G->T	0	-
chr1	85036332	85036333	G->A	0	-
chr1	85048370	85048371	C->T	0	+
chr1	85073794	85073795	G->A	0	-
chr1	85074789	85074790	G->A	0	-
chr1	85074938	85074939	G->T	0	-
chr1	85076917	85076918	C->G	0	+
chr1	85079049	85079050	C->A	0	+
chr1	85093605	85093606	C->T	0	+
chr1	85100989	85100990	C->T	0	+
chr1	85112339	85112340	G->A	0	-
chr1	85120283	85120284	G->A	0	-
chr1	85129512	85129513	G->A	0	-
chr1	85141813	85141814	C->T	0	+
chr1	85145076	85145077	C->T	0	+
chr1	85166753	85166754	G->T	0	-
chr1	85175440	85175441	G->A	0	-
chr1	85182102	85182103	G->A	0	-
chr1	85190037	85190038	G->T	0	-
chr1	85282582	85282583	C->A	0	+
chr1	85449851	85449852	C->T	0	+
chr1	85470811	85470812	G->T	0	-
chr1	85477389	85477390	G->A	0	-
chr1	85554862	85554863	G->A	0	-
chr1	85561999	85562000	G->A	0	-
chr1	85567442	85567443	G->A	0	-
chr1	85581569	85581570	G->T	0	-
chr1	85584230	85584231	G->A	0	-
chr1	85594081	85594082	C->G	0	+
chr1	85594477	85594478	G->A	0	-
chr1	85598878	85598879	G->A	0	-
chr1	85616093	85616094	G->GA	0	-
chr1	85634666	85634667	G->A	0	-
chr1	85640910	85640911	C->T	0	+
chr1	85640926	85640927	C->A	0	+
chr1	85646945	85646946	C->T	0	+
chr1	85647884	85647885	C->T	0	+
chr1	85660860	85660861	G->C	0	-
chr1	85754487	85754488	AAAGAAGAAGAAG->A	0	-
chr1	85933150	85933151	C->T	0	+
chr1	85943074	85943075	C->A	0	+
chr1	85943075	85943076	C->G	0	+
chr1	85953412	85953413	C->T	0	+
chr1	85966720	85966721	C->A	0	+
chr1	86015269	86015270	G->A	0	-
chr1	86059988	86059989	G->GAGA	0	-
chr1	86280542	86280543	G->GAGAGAC	0	-
chr1	86302611	86302612	C->A	0	+
chr1	86359948	86359949	CGT->C	0	+
chr1	86449473	86449474	TG->T	0	-
chr1	86497585	86497586	C->A	0	+
chr1	86511187	86511188	GC->G	0	+
chr1	86527512	86527513	G->A	0	-
chr1	86544404	86544405	C->A	0	+
chr1	86941144	86941145	C->T	0	+
chr1	86941146	86941147	C->T	0	+
chr1	87045675	87045676	C->T	0	+
chr1	87045679	87045680	G->A	0	-
chr1	87063926	87063927	C->A	0	+
chr1	87091046	87091047	G->A	0	-
chr1	87136414	87136415	C->T	0	+
chr1	87744776	87744777	C->T	0	+
chr1	87789833	87789834	G->T	0	-
chr1	87831247	87831248	CTG->C	0	+
chr1	88152787	88152788	G->A	0	-
chr1	88210420	88210421	C->T	0	+
chr1	88222783	88222784	G->A	0	-
chr1	88230282	88230283	G->A	0	-
chr1	88231854	88231855	C->T	0	+
chr1	88233326	88233327	G->A	0	-
chr1	88233329	88233330	C->T	0	+
chr1	88233339	88233340	G->A	0	-
chr1	88233389	88233390	G->A	0	-
chr1	88233392	88233393	G->A	0	-
chr1	88234943	88234944	C->G	0	+
chr1	88236067	88236068	C->T	0	+
chr1	88238622	88238623	C->G	0	+
chr1	88244558	88244559	G->A	0	-
chr1	88251697	88251698	G->A	0	-
chr1	88254245	88254246	C->T	0	+
chr1	88256412	88256413	C->T	0	+
chr1	88257146	88257147	C->A	0	+
chr1	88257801	88257802	G->C	0	-
chr1	88259435	88259436	G->C	0	-
chr1	88259817	88259818	G->GA	0	-
chr1	88261763	88261764	C->A	0	+
chr1	88264976	88264977	C->T	0	+
chr1	88265279	88265280	G->C	0	-
chr1	88267523	88267524	G->A	0	-
chr1	88269881	88269882	C->CTGG	0	+
chr1	88269883	88269884	C->G	0	+
chr1	88287515	88287516	C->T	0	+
chr1	88287610	88287611	C->T	0	+
chr1	88288458	88288459	C->G	0	+
chr1	88296648	88296649	C->A	0	+
chr1	88302822	88302823	GTTT->G	0	-
chr1	88308961	88308962	C->T	0	+
chr1	88309156	88309157	G->A	0	-
chr1	88330191	88330192	G->T	0	-
chr1	88385249	88385250	CA->C	0	+
chr1	88506506	88506507	GT->G	0	-
chr1	88789035	88789036	C->A	0	+
chr1	88866467	88866468	CAAAG->C	0	+
chr1	88870631	88870632	C->T	0	+
chr1	88870635	88870636	G->T	0	-
chr1	89182552	89182553	C->A	0	+
chr1	89364126	89364127	GA->G	0	-
chr1	89454899	89454900	C->T	0	+
chr1	89457179	89457180	C->A	0	+
chr1	89539946	89539947	G->GT,GTT	0	-
chr1	89621368	89621369	GCCCCT->G	0	+
chr1	89634329	89634330	G->A	0	-
chr1	89687159	89687160	G->T	0	-
chr1	89746973	89746974	G->GT	0	-
chr1	89765197	89765198	G->T	0	-
chr1	89796915	89796916	G->C	0	-
chr1	89890399	89890400	G->C	0	-
chr1	90068405	90068406	G->T	0	-
chr1	90423840	90423841	G->A	0	-
chr1	90468453	90468454	C->T	0	+
chr1	90509388	90509389	G->C	0	-
chr1	90766127	90766128	AGTGTGTGT->A	0	-
chr1	90793116	90793117	C->A	0	+
chr1	90815726	90815727	G->A	0	-
chr1	90906639	90906640	G->T	0	-
chr1	91083457	91083458	G->T	0	-
chr1	91098765	91098766	G->T	0	-
chr1	91141964	91141965	C->CCCCCCG	0	+
chr1	91141964	91141965	C->CCCCCCG	0	+
chr1	91142883	91142884	G->T	0	-
chr1	91144318	91144319	C->CTTTTG	0	+
chr1	91201730	91201731	CACA->C	0	+
chr1	91212849	91212850	C->CTTTCTTTCTT	0	+
chr1	91245519	91245520	G->GTA	0	-
chr1	91262077	91262078	GGTGT->G	0	-
chr1	91312214	91312215	C->A	0	+
chr1	91322575	91322576	C->T	0	+
chr1	91323189	91323190	G->C	0	-
chr1	91345962	91345963	TG->T	0	-
chr1	91369145	91369146	G->A	0	-
chr1	91422299	91422300	G->T	0	-
chr1	91492402	91492403	C->G	0	+
chr1	91492406	91492407	C->G	0	+
chr1	91520349	91520350	G->T	0	-
chr1	91536838	91536839	G->T	0	-
chr1	91543111	91543112	TTCTCTC->T	0	+
chr1	91609659	91609660	C->T	0	+
chr1	91629270	91629271	CTCTCTGTGTGTGTG->C	0	+
chr1	91629366	91629367	C->G	0	+
chr1	91690107	91690108	G->GTGTGTGTGTGTGTC	0	-
chr1	91730071	91730072	C->A	0	+
chr1	91747519	91747520	G->A	0	-
chr1	91751069	91751070	G->T	0	-
chr1	91752677	91752678	CTCTCTG->C	0	+
chr1	91752800	91752801	C->T	0	+
chr1	91776756	91776757	C->CA	0	+
chr1	91885105	91885106	C->G	0	+
chr1	91885111	91885112	C->T	0	+
chr1	91892343	91892344	G->GC	0	-
chr1	91892343	91892344	G->GC	0	-
chr1	92024711	92024712	AC->A	0	+
chr1	92039196	92039197	C->CTTTT	0	+
chr1	92039196	92039197	C->CTTTT	0	+
chr1	92097612	92097613	C->CACACACACACACACAG	0	+
chr1	92157414	92157415	G->A	0	-
chr1	92269379	92269380	C->T	0	+
chr1	92273755	92273756	C->CT	0	+
chr1	92421040	92421041	G->T	0	-
chr1	92445747	92445748	G->C	0	-
chr1	92639482	92639483	C->T	0	+
chr1	92650652	92650653	G->A	0	-
chr1	92663352	92663353	C->T	0	+
chr1	92776537	92776538	G->A	0	-
chr1	92788148	92788149	C->T	0	+
chr1	92831331	92831332	GC->G	0	+
chr1	92845810	92845811	CA->C	0	+
chr1	92879488	92879489	C->T	0	+
chr1	92881647	92881648	C->T	0	+
chr1	92912813	92912814	G->A	0	-
chr1	92975358	92975359	C->T	0	+
chr1	92975360	92975361	G->A	0	-
chr1	92975502	92975503	G->C	0	-
chr1	93006867	93006868	C->T	0	+
chr1	93037038	93037039	C->T	0	+
chr1	93038718	93038719	C->T	0	+
chr1	93053023	93053024	G->T	0	-
chr1	93141900	93141901	C->T	0	+
chr1	93155705	93155706	C->A	0	+
chr1	93212732	93212733	G->A	0	-
chr1	93233453	93233454	CGT->C	0	+
chr1	93271760	93271761	GGGGGGGGA->G	0	-
chr1	93278667	93278668	C->T	0	+
chr1	93279554	93279555	G->GC	0	-
chr1	93286093	93286094	C->T	0	+
chr1	93328209	93328210	C->T	0	+
chr1	93452268	93452269	G->A	0	-
chr1	93481035	93481036	G->GA	0	-
chr1	93557549	93557550	AG->A	0	-
chr1	93690303	93690304	G->A	0	-
chr1	93702368	93702369	CATTT->C	0	+
chr1	93707414	93707415	C->CTAAAAAAGATATGAA	0	+
chr1	93708282	93708283	G->GAT	0	-
chr1	93713677	93713678	C->CTT	0	+
chr1	93746188	93746189	G->GCCCAC	0	-
chr1	93801154	93801155	G->A	0	-
chr1	93825834	93825835	G->A	0	-
chr1	93827240	93827241	C->G	0	+
chr1	93889912	93889913	CT->C	0	+
chr1	94069942	94069943	G->GA,GAA	0	-
chr1	94122929	94122930	AAAAAAAAAAAAAAC->A	0	+
chr1	94163897	94163898	GAAACTAAACTAAACTAAACT->G	0	+
chr1	94240483	94240484	C->G	0	+
chr1	94242149	94242150	G->A	0	-
chr1	94242159	94242160	G->T	0	-
chr1	94242177	94242178	G->A	0	-
chr1	94252067	94252068	TGAGA->T	0	-
chr1	94255059	94255060	G->A	0	-
chr1	94261107	94261108	CTTTCTTTCTTTCT->C	0	+
chr1	94293719	94293720	G->GT	0	-
chr1	94360232	94360233	GT->G	0	-
chr1	94368053	94368054	GACACACACACACACACAC->G	0	+
chr1	94401061	94401062	G->A	0	-
chr1	94505866	94505867	GA->G	0	-
chr1	94534131	94534132	TACAC->T	0	+
chr1	94542429	94542430	G->T	0	-
chr1	94634800	94634801	ATATC->A	0	+
chr1	95119122	95119123	ATTTC->A	0	+
chr1	95205767	95205768	G->GAGA	0	-
chr1	95315347	95315348	G->A	0	-
chr1	95344917	95344918	CATCT->C	0	+
chr1	95452062	95452063	C->T	0	+
chr1	95793899	95793900	C->T	0	+
chr1	95793901	95793902	C->T	0	+
chr1	96013240	96013241	AAGAG->A	0	-
chr1	96050500	96050501	ATG->A	0	-
chr1	96168028	96168029	G->GT	0	-
chr1	96203248	96203249	AAC->A	0	+
chr1	96335144	96335145	G->T	0	-
chr1	96343207	96343208	GTCTA->G	0	+
chr1	96742969	96742970	G->C	0	-
chr1	96873502	96873503	C->T	0	+
chr1	97079355	97079356	C->CAGAT	0	+
chr1	97335851	97335852	CT->C	0	+
chr1	97557949	97557950	C->CAGATAGAT	0	+
chr1	97806092	97806093	C->CT	0	+
chr1	97963166	97963167	C->CA	0	+
chr1	97963166	97963167	C->CA	0	+
chr1	97976844	97976845	C->G	0	+
chr1	98094386	98094387	TCC->TC,T	0	+
chr1	98221817	98221818	GCACA->G	0	+
chr1	98322126	98322127	G->A	0	-
chr1	98421042	98421043	C->T	0	+
chr1	98609554	98609555	ATATC->A	0	+
chr1	98613644	98613645	G->A	0	-
chr1	98613659	98613660	G->A	0	-
chr1	98613662	98613663	C->T	0	+
chr1	98667270	98667271	GTATA->G	0	-
chr1	99305584	99305585	CCTTTCTTT->C	0	+
chr1	99322832	99322833	GCTCT->G	0	+
chr1	99443621	99443622	CCTAT->C	0	+
chr1	99630847	99630848	TTTC->T	0	+
chr1	99792753	99792754	AGTGT->A	0	-
chr1	99795088	99795089	AAAAG->A	0	-
chr1	100129221	100129222	GCACA->G	0	+
chr1	100139743	100139744	G->GTATATATA	0	-
chr1	100139743	100139744	G->GTATATATA	0	-
chr1	100180230	100180231	G->A	0	-
chr1	100200965	100200966	CAAA->C	0	+
chr1	100215611	100215612	GT->G	0	-
chr1	100225101	100225102	G->A	0	-
chr1	100240732	100240733	TATATATC->T	0	+
chr1	100242825	100242826	ATG->A	0	-
chr1	100247176	100247177	GT->G	0	-
chr1	100253948	100253949	G->GAAA	0	-
chr1	100420112	100420113	CA->C	0	+
chr1	100422562	100422563	C->CAG	0	+
chr1	100489822	100489823	GAATAAATA->G	0	-
chr1	100501643	100501644	C->A	0	+
chr1	100513613	100513614	C->CA	0	+
chr1	100535822	100535823	TCC->T	0	+
chr1	100580177	100580178	TTTCTC->T	0	+
chr1	100591994	100591995	GTA->G	0	-
chr1	100602108	100602109	GA->G	0	-
chr1	100623715	100623716	GTCTA->G	0	+
chr1	100627797	100627798	AG->A	0	-
chr1	100629179	100629180	C->CTCTA	0	+
chr1	100790937	100790938	G->GC	0	-
chr1	100807792	100807793	AC->A	0	+
chr1	100882002	100882003	GT->G	0	-
chr1	100902007	100902008	C->T	0	+
chr1	100932165	100932166	GATCTATCT->G	0	+
chr1	100940330	100940331	C->CT	0	+
chr1	100949605	100949606	TAC->T	0	+
chr1	100969482	100969483	G->GT	0	-
chr1	101014157	101014158	CA->C	0	+
chr1	101037917	101037918	G->GT	0	-
chr1	101164459	101164460	G->GT	0	-
chr1	101170263	101170264	TC->T	0	+
chr1	101181249	101181250	G->GA	0	-
chr1	101223104	101223105	ATC->A	0	+
chr1	101301215	101301216	C->CA	0	+
chr1	101409008	101409009	TTG->T	0	-
chr1	101419477	101419478	C->CTTTCT	0	+
chr1	101437924	101437925	TACAC->T	0	+
chr1	101500018	101500019	G->T	0	-
chr1	101500020	101500021	G->T	0	-
chr1	101610774	101610775	CAGAT->C	0	+
chr1	101626265	101626266	GGA->G	0	-
chr1	101627818	101627819	CAGAG->C	0	+
chr1	101636252	101636253	AAGAGAG->A	0	-
chr1	101677779	101677780	C->CA	0	+
chr1	101686898	101686899	CGTGT->C	0	+
chr1	101713598	101713599	C->CA	0	+
chr1	101789259	101789260	AG->A	0	-
chr1	101840788	101840789	GGAGAGA->G	0	-
chr1	101918783	101918784	CA->C	0	+
chr1	101943177	101943178	GCACACACACACACACA->G	0	+
chr1	101951914	101951915	TTTTC->T	0	+
chr1	102058910	102058911	G->GTAGA	0	-
chr1	102156556	102156557	GTCTC->G	0	+
chr1	102169140	102169141	C->CA	0	+
chr1	102200595	102200596	CAGAG->C	0	+
chr1	102216691	102216692	C->T	0	+
chr1	102287774	102287775	GCA->G	0	+
chr1	102294557	102294558	C->CAGAGACAG	0	+
chr1	102347985	102347986	TACACAC->T	0	+
chr1	102373827	102373828	AGG->A	0	-
chr1	102374190	102374191	AAAGG->A	0	-
chr1	102423410	102423411	AACAC->A	0	+
chr1	102439613	102439614	GTCTA->G	0	+
chr1	102455793	102455794	C->CA	0	+
chr1	102460277	102460278	GA->G	0	-
chr1	102464499	102464500	G->A	0	-
chr1	102472567	102472568	GA->G	0	-
chr1	102502623	102502624	TTG->T	0	-
chr1	102523089	102523090	G->T	0	-
chr1	102539144	102539145	TTG->T	0	-
chr1	102553469	102553470	ATG->A	0	-
chr1	102558538	102558539	GCACACA->G	0	+
chr1	102599225	102599226	CTT->C	0	+
chr1	102655971	102655972	CACAA->C	0	+
chr1	102672265	102672266	GTT->G	0	-
chr1	102674418	102674419	C->CA	0	+
chr1	102757634	102757635	AACACAC->A	0	+
chr1	102834264	102834265	G->GC	0	-
chr1	102853676	102853677	CAA->C	0	+
chr1	102882465	102882466	CATGT->C	0	+
chr1	102896182	102896183	C->T	0	+
chr1	102897349	102897350	CATAT->C	0	+
chr1	102918301	102918302	G->GT	0	-
chr1	102919495	102919496	ACTCT->A	0	+
chr1	102936098	102936099	GGT->G	0	-
chr1	102944730	102944731	G->GTATATA	0	-
chr1	102949565	102949566	C->CAT	0	+
chr1	103007092	103007093	G->GA	0	-
chr1	103035650	103035651	G->A	0	-
chr1	103059833	103059834	ATG->A	0	-
chr1	103062729	103062730	TTCTCTCTCTCTCTCTC->T	0	+
chr1	103111765	103111766	G->C	0	-
chr1	103168931	103168932	C->T	0	+
chr1	103196748	103196749	GGTGT->G	0	-
chr1	103223281	103223282	AC->A	0	+
chr1	103244786	103244787	TTCTCTCTCTCTC->T	0	+
chr1	103360692	103360693	TAC->T	0	+
chr1	103434991	103434992	G->A	0	-
chr1	103458214	103458215	C->CT	0	+
chr1	103467076	103467077	ATGTG->A	0	-
chr1	103515593	103515594	C->G	0	+
chr1	103515594	103515595	G->A	0	-
chr1	103515598	103515599	G->A	0	-
chr1	103528538	103528539	G->A	0	-
chr1	103528542	103528543	G->A	0	-
chr1	103528546	103528547	G->A	0	-
chr1	103528550	103528551	G->A	0	-
chr1	103528554	103528555	G->A	0	-
chr1	103577352	103577353	CA->C	0	+
chr1	103593569	103593570	G->A	0	-
chr1	103623214	103623215	GGAGAGA->G	0	-
chr1	103636833	103636834	AAC->A	0	+
chr1	103664766	103664767	TGG->T	0	-
chr1	103674931	103674932	TTC->T	0	+
chr1	103715279	103715280	CA->C	0	+
chr1	103733885	103733886	C->CTCTGTCTG	0	+
chr1	103739532	103739533	G->GTAGA	0	-
chr1	103790793	103790794	CAA->C	0	+
chr1	103799860	103799861	CGT->C	0	+
chr1	103983515	103983516	G->GT	0	-
chr1	103999547	103999548	G->GTTTGT	0	-
chr1	104052638	104052639	G->GTA	0	-
chr1	104090447	104090448	C->G	0	+
chr1	104090451	104090452	C->G	0	+
chr1	104145051	104145052	G->GT	0	-
chr1	104220139	104220140	C->T	0	+
chr1	104245032	104245033	G->A	0	-
chr1	104264970	104264971	TAC->T	0	+
chr1	104311185	104311186	CATCT->C	0	+
chr1	104346096	104346097	G->T	0	-
chr1	104374282	104374283	G->T	0	-
chr1	104438764	104438765	G->GA	0	-
chr1	104470473	104470474	TGG->T	0	-
chr1	104471695	104471696	C->CATATAT	0	+
chr1	104500242	104500243	G->A	0	-
chr1	104500251	104500252	C->G	0	+
chr1	104569773	104569774	C->CATAGATAGATAG	0	+
chr1	104603778	104603779	TAC->T	0	+
chr1	104612529	104612530	GA->G	0	-
chr1	104628348	104628349	TAC->T	0	+
chr1	104646405	104646406	GTC->G	0	+
chr1	104736129	104736130	G->GCA	0	-
chr1	104756158	104756159	CCA->C	0	+
chr1	104780896	104780897	CTTTTTTT->C	0	+
chr1	104797011	104797012	TTC->T	0	+
chr1	104813814	104813815	ATTGTT->A	0	-
chr1	104815237	104815238	TG->T	0	-
chr1	104859799	104859800	GGT->G	0	-
chr1	104896310	104896311	CG->C	0	+
chr1	104899115	104899116	AACACAC->A	0	+
chr1	104909379	104909380	AACAT->A	0	+
chr1	104914820	104914821	C->CCTTTT	0	+
chr1	104920100	104920101	AGAGAGAGAGG->A	0	-
chr1	104921088	104921089	C->CA	0	+
chr1	104922581	104922582	G->GACA	0	-
chr1	104924605	104924606	G->GTT	0	-
chr1	104928056	104928057	GCACA->G	0	+
chr1	104938287	104938288	G->GCCC	0	-
chr1	104941578	104941579	TATTAG->T	0	-
chr1	105164513	105164514	TAC->T	0	+
chr1	105173267	105173268	CTG->C	0	+
chr1	105189257	105189258	C->CACACACACAT	0	+
chr1	105293989	105293990	G->T	0	-
chr1	105293990	105293991	G->A	0	-
chr1	105317244	105317245	G->GTGTGTGTGTGTT	0	-
chr1	105390650	105390651	C->T	0	+
chr1	105390652	105390653	G->T	0	-
chr1	105390660	105390661	C->T	0	+
chr1	105395456	105395457	GGTGTGTGTGTGTGT->G	0	-
chr1	105396858	105396859	C->CTCTCTG	0	+
chr1	105416722	105416723	C->CA	0	+
chr1	105435573	105435574	G->GGT	0	-
chr1	105454406	105454407	TCTTTCTTTGTTCTGGG->T	0	+
chr1	105460291	105460292	C->G	0	+
chr1	105469424	105469425	TG->T	0	-
chr1	105471843	105471844	G->C	0	-
chr1	105474424	105474425	G->C	0	-
chr1	105476950	105476951	C->T	0	+
chr1	105480834	105480835	CCCTT->C	0	+
chr1	105481873	105481874	G->GAGTTTGAGGCCAGCCTGGTCTACAGA	0	-
chr1	105492568	105492569	TACACAC->T	0	+
chr1	105501147	105501148	CTTCCTTTCCT->C	0	+
chr1	105509620	105509621	G->GGAAA	0	-
chr1	105581217	105581218	G->GC	0	-
chr1	105581217	105581218	G->GC	0	-
chr1	105601128	105601129	GA->G	0	-
chr1	105611863	105611864	C->T	0	+
chr1	105613495	105613496	C->T	0	+
chr1	105614968	105614969	C->T	0	+
chr1	105625459	105625460	TG->T	0	-
chr1	105647158	105647159	GCA->G	0	+
chr1	105681365	105681366	CTTCCTTCTTTCTTTCTTTCT->C	0	+
chr1	105683293	105683294	GATTT->G	0	-
chr1	105688093	105688094	CACATACATACATACAT->C	0	+
chr1	105695626	105695627	G->GA	0	-
chr1	105700635	105700636	CACACACAA->C	0	+
chr1	105721663	105721664	GTTGCTTGC->G	0	+
chr1	105799985	105799986	G->T	0	-
chr1	105825832	105825833	C->G	0	+
chr1	105931654	105931655	C->CTT	0	+
chr1	105962678	105962679	C->CAAGACAGT	0	+
chr1	106030297	106030298	G->A	0	-
chr1	106087778	106087779	G->T	0	-
chr1	106087781	106087782	G->A	0	-
chr1	106180767	106180768	CTGTG->C	0	+
chr1	106211662	106211663	C->T	0	+
chr1	106424814	106424815	G->C	0	-
chr1	106479451	106479452	AAGAG->A	0	-
chr1	106482919	106482920	C->CCGG	0	+
chr1	106498603	106498604	G->GACAC	0	-
chr1	106524397	106524398	G->GTCTCTC	0	-
chr1	106531813	106531814	C->CATATATATAT	0	+
chr1	106534600	106534601	AAC->A	0	+
chr1	106590227	106590228	TCTTTCCTTTCCTTTCCTTTC->T	0	+
chr1	106626864	106626865	GGAGA->G	0	-
chr1	106628170	106628171	GACAC->G	0	+
chr1	106642215	106642216	G->GAA	0	-
chr1	106698699	106698700	G->T	0	-
chr1	106899821	106899822	C->CT	0	+
chr1	106969613	106969614	ACCC->A	0	+
chr1	106976069	106976070	C->T	0	+
chr1	106980761	106980762	TACAC->T	0	+
chr1	106999779	106999780	GCACACA->G	0	+
chr1	107006007	107006008	G->GGTACCTGAAGT	0	-
chr1	107040009	107040010	G->T	0	-
chr1	107050267	107050268	CTT->C	0	+
chr1	107064295	107064296	GATA->G	0	-
chr1	107095283	107095284	C->CACAT	0	+
chr1	107095441	107095442	CAG->C	0	+
chr1	107126391	107126392	G->T	0	-
chr1	107134463	107134464	G->GT	0	-
chr1	107146141	107146142	CT->C	0	+
chr1	107228009	107228010	C->CAAAA	0	+
chr1	107299332	107299333	C->T	0	+
chr1	107299381	107299382	G->A	0	-
chr1	107356129	107356130	TTTTG->T	0	-
chr1	107360311	107360312	AAAGAAGAAGAAGAAGAAG->A	0	-
chr1	107376111	107376112	C->CTGTGTGTGTG	0	+
chr1	107485075	107485076	TTGTG->T	0	-
chr1	107493691	107493692	G->GTAGA	0	-
chr1	107608387	107608388	CGTGTGT->C	0	+
chr1	107641711	107641712	C->CA	0	+
chr1	107698165	107698166	G->GTC	0	-
chr1	107727544	107727545	GTAGA->G	0	-
chr1	107806661	107806662	GA->G	0	-
chr1	107807519	107807520	C->T	0	+
chr1	107919661	107919662	G->T	0	-
chr1	107926211	107926212	C->CG	0	+
chr1	107957393	107957394	AC->A	0	+
chr1	108019007	108019008	G->A	0	-
chr1	108028168	108028169	G->GCA	0	-
chr1	108055923	108055924	C->CA	0	+
chr1	108056240	108056241	C->A	0	+
chr1	108100980	108100981	TTCTC->T	0	+
chr1	108163153	108163154	AACAC->A	0	+
chr1	108177291	108177292	TTCTATCTATCTA->T	0	+
chr1	108188073	108188074	G->A	0	-
chr1	108229827	108229828	TGATA->T	0	-
chr1	108258773	108258774	C->CA	0	+
chr1	108266791	108266792	G->A	0	-
chr1	108306398	108306399	C->CT	0	+
chr1	108318844	108318845	GTTTC->G	0	+
chr1	108321929	108321930	G->A	0	-
chr1	108440732	108440733	TCA->T	0	+
chr1	108442037	108442038	CCCCCCT->C	0	+
chr1	108459584	108459585	G->GATTT	0	-
chr1	108484017	108484018	G->C	0	-
chr1	108484018	108484019	C->T	0	+
chr1	108511895	108511896	ATG->A	0	-
chr1	108516121	108516122	TTTC->T	0	+
chr1	108525458	108525459	CTTTCTTTTTTTTTTTT->C	0	+
chr1	108525488	108525489	G->T	0	-
chr1	108538878	108538879	CGT->C	0	+
chr1	108559258	108559259	CCAAAA->C	0	+
chr1	108564057	108564058	GA->G	0	-
chr1	108570599	108570600	TCACACACA->T	0	+
chr1	108583079	108583080	AACACACACACAC->A	0	+
chr1	108586898	108586899	G->GAAAAAA	0	-
chr1	108591145	108591146	TC->T	0	+
chr1	108606231	108606232	G->GATTTTCTGCTACTGAAAATCT	0	-
chr1	108611329	108611330	G->GAA	0	-
chr1	108648710	108648711	C->CTTATGTCTTT	0	+
chr1	108682662	108682663	C->CA	0	+
chr1	108688495	108688496	C->CTT	0	+
chr1	108702863	108702864	TC->T	0	+
chr1	108712865	108712866	TTTTTTTC->T	0	+
chr1	108733250	108733251	G->A	0	-
chr1	108733252	108733253	G->A	0	-
chr1	108733253	108733254	G->T	0	-
chr1	108734685	108734686	G->C	0	-
chr1	108739735	108739736	G->A	0	-
chr1	108743894	108743895	G->GAAA	0	-
chr1	108745932	108745933	C->CT	0	+
chr1	108785081	108785082	GA->G	0	-
chr1	108802158	108802159	CA->C	0	+
chr1	108819808	108819809	C->T	0	+
chr1	108819812	108819813	C->T	0	+
chr1	108822083	108822084	GT->G	0	-
chr1	108869385	108869386	G->GTATA	0	-
chr1	108880048	108880049	G->T	0	-
chr1	108882526	108882527	G->C	0	-
chr1	108925440	108925441	C->CAT	0	+
chr1	108927054	108927055	C->CAA	0	+
chr1	108972679	108972680	G->GGTTT	0	-
chr1	108972692	108972693	G->T	0	-
chr1	108981057	108981058	AACACAC->A	0	+
chr1	109053346	109053347	G->GTA	0	-
chr1	109057605	109057606	G->T	0	-
chr1	109077045	109077046	G->T	0	-
chr1	109154979	109154980	C->CT	0	+
chr1	109158554	109158555	G->GT	0	-
chr1	109171298	109171299	GT->G	0	-
chr1	109173272	109173273	G->GCACA	0	-
chr1	109211114	109211115	CTG->C	0	+
chr1	109219706	109219707	C->CAAAG	0	+
chr1	109226388	109226389	G->GCC	0	-
chr1	109280617	109280618	C->CT	0	+
chr1	109293155	109293156	G->GA	0	-
chr1	109300845	109300846	GTTTTT->G	0	-
chr1	109321906	109321907	GTA->G	0	-
chr1	109330194	109330195	TTAGA->T	0	-
chr1	109360609	109360610	CT->C	0	+
chr1	109422586	109422587	C->CTCTATCTA	0	+
chr1	109440703	109440704	C->CT	0	+
chr1	109451049	109451050	TTCTC->T	0	+
chr1	109465119	109465120	AAC->A	0	+
chr1	109497916	109497917	CTTT->C	0	+
chr1	109547987	109547988	G->GA	0	-
chr1	109550149	109550150	C->CA	0	+
chr1	109599789	109599790	C->CCCT	0	+
chr1	109600763	109600764	C->CTTCTGAAGGT	0	+
chr1	109609073	109609074	GTTTTTTGT->G	0	-
chr1	109625312	109625313	G->GA	0	-
chr1	109641744	109641745	G->T	0	-
chr1	109647478	109647479	TG->T	0	-
chr1	109648161	109648162	C->A	0	+
chr1	109684693	109684694	G->GT	0	-
chr1	109687153	109687154	GTTT->G	0	-
chr1	109707415	109707416	C->CAA	0	+
chr1	109841695	109841696	C->CATAAATAA	0	+
chr1	109847842	109847843	G->C	0	-
chr1	109855363	109855364	C->CT	0	+
chr1	109888810	109888811	AAAAC->A	0	+
chr1	109915479	109915480	G->GAA	0	-
chr1	109921228	109921229	GAGA->G	0	-
chr1	109921258	109921259	CTTTTTTTTTTT->C	0	+
chr1	109934536	109934537	GATA->G	0	-
chr1	109954918	109954919	CTTTTTTTT->C	0	+
chr1	109955365	109955366	G->T	0	-
chr1	109990161	109990162	CCTT->C	0	+
chr1	109995638	109995639	CAG->C	0	+
chr1	109999475	109999476	G->GT	0	-
chr1	110017583	110017584	CAT->C	0	+
chr1	110017736	110017737	TTGTGTGTG->T	0	-
chr1	110025800	110025801	GC->G	0	+
chr1	110033811	110033812	TTTGTTTTTACTTA->T	0	+
chr1	110046805	110046806	CT->C	0	+
chr1	110057607	110057608	ATG->A	0	-
chr1	110058526	110058527	CA->C	0	+
chr1	110059634	110059635	ATACATATGGGTG->A	0	+
chr1	110059775	110059776	CG->C	0	+
chr1	110061214	110061215	TTTTCAAATGC->T	0	+
chr1	110061706	110061707	ATAAATAAG->A	0	-
chr1	110062037	110062038	C->CATTT	0	+
chr1	110062635	110062636	GT->G	0	-
chr1	110063507	110063508	C->CA	0	+
chr1	110064999	110065000	G->GA	0	-
chr1	110067401	110067402	GATATTGTT->G	0	-
chr1	110078185	110078186	GAGATAA->G	0	-
chr1	110083367	110083368	GTAA->G	0	-
chr1	110084024	110084025	CT->C	0	+
chr1	110086750	110086751	G->GA	0	-
chr1	110089739	110089740	G->GA	0	-
chr1	110091205	110091206	AG->A	0	-
chr1	110097233	110097234	C->CA	0	+
chr1	110102086	110102087	C->CA	0	+
chr1	110103554	110103555	GTT->G	0	-
chr1	110103971	110103972	G->GTTTGCTTGCTTGC	0	-
chr1	110104152	110104153	G->GTTTTTTTTGTT	0	-
chr1	110113364	110113365	G->GGATAGATA	0	-
chr1	110113730	110113731	C->CTT	0	+
chr1	110134926	110134927	G->T	0	-
chr1	110137761	110137762	AC->A	0	+
chr1	110142494	110142495	TAAAC->T	0	+
chr1	110165150	110165151	AAAAC->A	0	+
chr1	110166594	110166595	TTTTC->T	0	+
chr1	110173861	110173862	G->A	0	-
chr1	110190774	110190775	G->GA	0	-
chr1	110216496	110216497	C->T	0	+
chr1	110219127	110219128	AAGAG->A	0	-
chr1	110235834	110235835	G->GAA	0	-
chr1	110254948	110254949	G->GAAA	0	-
chr1	110257247	110257248	C->CT	0	+
chr1	110261755	110261756	C->CAT	0	+
chr1	110263765	110263766	CTTTATT->C	0	+
chr1	110268382	110268383	G->GT	0	-
chr1	110275525	110275526	C->CTAAG	0	+
chr1	110276745	110276746	C->G	0	+
chr1	110276827	110276828	CATAGT->C	0	+
chr1	110278176	110278177	TATTTCTTTCCCTTTTC->T	0	+
chr1	110278302	110278303	AGATATAGAAAAG->A	0	-
chr1	110278569	110278570	G->A	0	-
chr1	110288978	110288979	C->T	0	+
chr1	110288992	110288993	G->A	0	-
chr1	110296246	110296247	G->GTTTTTTTTT	0	-
chr1	110296444	110296445	AC->A	0	+
chr1	110331356	110331357	C->T	0	+
chr1	110371390	110371391	C->T	0	+
chr1	110374858	110374859	G->GA	0	-
chr1	110406065	110406066	C->CA	0	+
chr1	110417425	110417426	AAAAGAAAGAAAGAAAG->A	0	-
chr1	110420837	110420838	TTCTCTCTC->T	0	+
chr1	110438022	110438023	C->CGTGTGTGT	0	+
chr1	110473778	110473779	AAGAAGG->A	0	-
chr1	110521686	110521687	G->A	0	-
chr1	110521688	110521689	TTG->T	0	-
chr1	110522314	110522315	GTCTTTCTT->G	0	+
chr1	110523093	110523094	G->GA	0	-
chr1	110532444	110532445	C->CT	0	+
chr1	110546013	110546014	G->A	0	-
chr1	110547121	110547122	C->A	0	+
chr1	110585792	110585793	G->GCA	0	-
chr1	110597319	110597320	GAGATATATATATAT->G	0	-
chr1	110635913	110635914	G->GA	0	-
chr1	110637516	110637517	G->GAAGAAAGA	0	-
chr1	110650128	110650129	ATGTGTGTGTG->A	0	-
chr1	110652854	110652855	G->C	0	-
chr1	110652856	110652857	G->A	0	-
chr1	110658286	110658287	CTTATGCAT->C	0	+
chr1	110693234	110693235	C->A	0	+
chr1	110709631	110709632	C->CTGTT	0	+
chr1	110720521	110720522	TCCCATGGGCA->T	0	+
chr1	110721408	110721409	G->GA	0	-
chr1	110721565	110721566	G->GA	0	-
chr1	110721696	110721697	CA->C	0	+
chr1	110722398	110722399	TATC->T	0	+
chr1	110729262	110729263	C->CTT	0	+
chr1	110733881	110733882	GA->G	0	-
chr1	110742107	110742108	G->GAAA	0	-
chr1	110776301	110776302	CCCTTCCTTCCTTCCTTCCTT->C	0	+
chr1	110814627	110814628	CTGTCTT->C	0	+
chr1	110828009	110828010	TGGG->T	0	-
chr1	110840975	110840976	CA->C	0	+
chr1	110847780	110847781	C->CT	0	+
chr1	110855037	110855038	TG->T	0	-
chr1	110870692	110870693	ATG->A	0	-
chr1	110924705	110924706	TACACACACAC->T	0	+
chr1	110935921	110935922	ATATGTATGTATGTATG->A	0	-
chr1	110946678	110946679	TCTCTCA->T	0	+
chr1	110956343	110956344	TTGTGTGTGTGTGTGTG->T	0	-
chr1	110957055	110957056	G->A	0	-
chr1	110963972	110963973	C->CAG	0	+
chr1	110967955	110967956	CTTAT->C	0	+
chr1	110970347	110970348	C->A	0	+
chr1	110974143	110974144	G->A	0	-
chr1	110978859	110978860	G->GAATAAATAAATAAATA	0	-
chr1	110979581	110979582	GT->G	0	-
chr1	110980790	110980791	G->GTT	0	-
chr1	110982784	110982785	TAC->T	0	+
chr1	110988588	110988589	G->GCACAGAT	0	-
chr1	110991771	110991772	G->GTATATATATATATA	0	-
chr1	110994667	110994668	C->T	0	+
chr1	110994695	110994696	G->T	0	-
chr1	110994707	110994708	C->G	0	+
chr1	111015775	111015776	G->GA	0	-
chr1	111022248	111022249	CTT->C	0	+
chr1	111033091	111033092	G->GA	0	-
chr1	111033091	111033092	G->GA	0	-
chr1	111033091	111033092	G->GA	0	-
chr1	111043490	111043491	G->T	0	-
chr1	111081876	111081877	GTTTT->G	0	-
chr1	111107564	111107565	AG->A	0	-
chr1	111117982	111117983	ATCATCATCG->A	0	+
chr1	111121308	111121309	C->A	0	+
chr1	111125624	111125625	GAAAAC->G	0	+
chr1	111208103	111208104	TACACAC->T	0	+
chr1	111248926	111248927	AGTGTGT->A	0	-
chr1	111266493	111266494	AAAG->A	0	-
chr1	111330261	111330262	GA->G	0	-
chr1	111339207	111339208	C->CT	0	+
chr1	111342673	111342674	G->GTC	0	-
chr1	111363691	111363692	G->A	0	-
chr1	111369406	111369407	C->CT	0	+
chr1	111390596	111390597	C->G	0	+
chr1	111414973	111414974	TG->T	0	-
chr1	111482334	111482335	GCACACACA->G	0	+
chr1	111518766	111518767	C->CA	0	+
chr1	111521454	111521455	TC->T	0	+
chr1	111544689	111544690	GTT->G	0	-
chr1	111576873	111576874	C->A	0	+
chr1	111582132	111582133	GTATA->G	0	-
chr1	111604714	111604715	CA->C	0	+
chr1	111630580	111630581	G->A	0	-
chr1	111640245	111640246	G->GTATA	0	-
chr1	111641079	111641080	C->CA	0	+
chr1	111648027	111648028	C->CAA	0	+
chr1	111651207	111651208	CTTTCTTTCT->C	0	+
chr1	111651284	111651285	CT->C	0	+
chr1	111676106	111676107	AG->A	0	-
chr1	111722073	111722074	G->GA	0	-
chr1	111729923	111729924	C->T	0	+
chr1	111729925	111729926	C->T	0	+
chr1	111729927	111729928	C->T	0	+
chr1	111743048	111743049	G->GA	0	-
chr1	111757177	111757178	C->CT	0	+
chr1	111768607	111768608	C->CT	0	+
chr1	111770587	111770588	C->CTTT	0	+
chr1	111772145	111772146	GA->G	0	-
chr1	111801922	111801923	C->CACAGT	0	+
chr1	111804753	111804754	G->C	0	-
chr1	111834759	111834760	C->CAA	0	+
chr1	111834761	111834762	C->A	0	+
chr1	111834763	111834764	C->A	0	+
chr1	111837382	111837383	TACACACACACAC->T	0	+
chr1	111876040	111876041	G->A	0	-
chr1	111878992	111878993	G->GA	0	-
chr1	111883815	111883816	G->A	0	-
chr1	111883816	111883817	C->G	0	+
chr1	111883821	111883822	G->A	0	-
chr1	111892559	111892560	TC->T	0	+
chr1	111932845	111932846	G->GTCTC	0	-
chr1	111933344	111933345	G->GAAA	0	-
chr1	111941524	111941525	C->T	0	+
chr1	111955617	111955618	AAAAC->A	0	+
chr1	111964715	111964716	CCA->C	0	+
chr1	111983721	111983722	G->GAAA	0	-
chr1	111998654	111998655	G->GTTGTT	0	-
chr1	112028622	112028623	CAAA->C	0	+
chr1	112048378	112048379	G->A	0	-
chr1	112077882	112077883	G->GAAGT	0	-
chr1	112080384	112080385	CA->C	0	+
chr1	112081339	112081340	G->GA	0	-
chr1	112082109	112082110	CA->C	0	+
chr1	112086385	112086386	GT->G	0	-
chr1	112090857	112090858	CAAACAA->C	0	+
chr1	112098312	112098313	TTACATTCA->T	0	+
chr1	112117126	112117127	G->GAA	0	-
chr1	112121947	112121948	GTGTGTT->G	0	-
chr1	112126230	112126231	G->GTGGGC	0	-
chr1	112128611	112128612	CA->C	0	+
chr1	112129795	112129796	TC->T	0	+
chr1	112147572	112147573	CA->C	0	+
chr1	112150121	112150122	CA->C	0	+
chr1	112192021	112192022	AATAG->A	0	-
chr1	112287937	112287938	G->GT	0	-
chr1	112393524	112393525	CAGTG->C	0	+
chr1	112421079	112421080	CAA->C	0	+
chr1	112497230	112497231	GA->G	0	-
chr1	112497459	112497460	G->GA	0	-
chr1	112507390	112507391	TTG->T	0	-
chr1	112552564	112552565	G->T	0	-
chr1	112600180	112600181	C->T	0	+
chr1	112607397	112607398	GCA->G	0	+
chr1	112609417	112609418	G->GACACAC	0	-
chr1	112616459	112616460	C->T	0	+
chr1	112696729	112696730	CA->C	0	+
chr1	112703456	112703457	G->GAA	0	-
chr1	112786755	112786756	G->GAC	0	-
chr1	112805525	112805526	G->T,A	0	-
chr1	112852843	112852844	CGTGTGTGTGT->C	0	+
chr1	112854616	112854617	GGT->G	0	-
chr1	112858120	112858121	G->GT	0	-
chr1	112870924	112870925	G->A	0	-
chr1	112929012	112929013	CTG->C	0	+
chr1	112939377	112939378	G->GAAA	0	-
chr1	112973984	112973985	TTCCTCC->T	0	+
chr1	113000516	113000517	G->GAA	0	-
chr1	113099268	113099269	GA->G	0	-
chr1	113104588	113104589	G->GTT	0	-
chr1	113117777	113117778	CT->C	0	+
chr1	113169652	113169653	TACAC->TAC,T	0	+
chr1	113182285	113182286	AAAGGAAGG->A	0	-
chr1	113196686	113196687	AC->A	0	+
chr1	113279029	113279030	G->GT	0	-
chr1	113294544	113294545	CTTT->C	0	+
chr1	113300596	113300597	CCTCTCTCTCTCT->C	0	+
chr1	113305255	113305256	TCTCCTC->T	0	+
chr1	113330999	113331000	GGAGAGAGAGAGAGAGA->G	0	-
chr1	113370877	113370878	C->CAG	0	+
chr1	113422055	113422056	G->GA	0	-
chr1	113428643	113428644	CTG->C	0	+
chr1	113443031	113443032	GGAGA->G	0	-
chr1	113446862	113446863	TCACACA->T	0	+
chr1	113485512	113485513	G->GGT	0	-
chr1	113488043	113488044	G->GTATA	0	-
chr1	113505582	113505583	C->CTACTAA	0	+
chr1	113526094	113526095	ATGTG->A	0	-
chr1	113541585	113541586	C->CAATAAA	0	+
chr1	113553995	113553996	G->GCACA	0	-
chr1	113580985	113580986	CA->C	0	+
chr1	113604639	113604640	G->A	0	-
chr1	113604640	113604641	G->A	0	-
chr1	113604910	113604911	CA->C	0	+
chr1	113607777	113607778	GGA->G	0	-
chr1	113639417	113639418	GTATATATATA->G	0	-
chr1	113643250	113643251	C->CAG	0	+
chr1	113643311	113643312	GT->G	0	-
chr1	113659059	113659060	C->A	0	+
chr1	113664754	113664755	ATATGTATTCGTATTTCTTTG->A	0	+
chr1	113671254	113671255	C->CA	0	+
chr1	113672467	113672468	CTTCAA->C	0	+
chr1	113674511	113674512	GA->G	0	-
chr1	113683198	113683199	GAAAT->G	0	-
chr1	113684105	113684106	G->GA	0	-
chr1	113693374	113693375	C->G	0	+
chr1	113694214	113694215	G->GT	0	-
chr1	113695104	113695105	GT->G	0	-
chr1	113715663	113715664	G->GA	0	-
chr1	113715665	113715666	G->A	0	-
chr1	113717802	113717803	GGAAA->G	0	-
chr1	113718610	113718611	G->A	0	-
chr1	113720963	113720964	C->CT	0	+
chr1	113738360	113738361	G->GT	0	-
chr1	113740993	113740994	G->A	0	-
chr1	113740998	113740999	G->A	0	-
chr1	113755867	113755868	TTTCCTTCC->T	0	+
chr1	113773521	113773522	G->GAA	0	-
chr1	113775489	113775490	CTTCT->C	0	+
chr1	113787612	113787613	GT->G	0	-
chr1	113787793	113787794	G->T	0	-
chr1	113792059	113792060	C->CTG	0	+
chr1	113793232	113793233	CCCAAA->C	0	+
chr1	113821244	113821245	G->A	0	-
chr1	113821824	113821825	G->GT	0	-
chr1	113838434	113838435	C->T	0	+
chr1	113838434	113838435	C->CTATCTATT	0	+
chr1	113859507	113859508	CACAT->C	0	+
chr1	113862453	113862454	G->GGTTTGTTT	0	-
chr1	113868995	113868996	AACACAC->A	0	+
chr1	113877341	113877342	GAA->G	0	-
chr1	113881866	113881867	G->T	0	-
chr1	113885965	113885966	CCT->C	0	+
chr1	113900220	113900221	C->CT	0	+
chr1	113907502	113907503	C->CAA	0	+
chr1	113912980	113912981	G->GA	0	-
chr1	113919204	113919205	GTTTTTTTTTTTTT->G	0	-
chr1	113920499	113920500	C->CTTTTATT	0	+
chr1	113922279	113922280	C->T	0	+
chr1	113922478	113922479	G->C	0	-
chr1	113922816	113922817	TTG->T	0	-
chr1	113925822	113925823	C->CAA	0	+
chr1	113926072	113926073	G->GAA	0	-
chr1	113929090	113929091	CTTTTTTTTTTTTTT->C	0	+
chr1	113933415	113933416	AATGTAGACGG->A	0	+
chr1	113934657	113934658	G->T	0	-
chr1	113934666	113934667	TTTGTTTTG->T	0	-
chr1	113934682	113934683	G->T	0	-
chr1	113950979	113950980	GA->G	0	-
chr1	113962542	113962543	G->GAAA	0	-
chr1	113970906	113970907	C->CAAACAACA	0	+
chr1	113970942	113970943	AAAAC->A	0	+
chr1	113982529	113982530	GAGGT->G	0	-
chr1	114041908	114041909	TAGAG->T	0	-
chr1	114081236	114081237	CTGTG->C	0	+
chr1	114092036	114092037	C->T	0	+
chr1	114145941	114145942	GTT->G	0	-
chr1	114172438	114172439	TACAC->T	0	+
chr1	114209057	114209058	TC->T	0	+
chr1	114215720	114215721	G->GCATACATA	0	-
chr1	114254963	114254964	ATCCT->A	0	+
chr1	114257460	114257461	C->G	0	+
chr1	114263218	114263219	CA->C	0	+
chr1	114269593	114269594	CCTCTTCTCTT->C	0	+
chr1	114270732	114270733	GT->G	0	-
chr1	114302420	114302421	C->G	0	+
chr1	114302423	114302424	C->T	0	+
chr1	114309627	114309628	CA->C	0	+
chr1	114326318	114326319	CTTTATTTA->C	0	+
chr1	114332377	114332378	G->GT	0	-
chr1	114361065	114361066	C->G	0	+
chr1	114401880	114401881	AAGAGAGAGAGAGAGAG->A	0	-
chr1	114448411	114448412	G->GGA	0	-
chr1	114479961	114479962	CTG->C	0	+
chr1	114543282	114543283	CT->C	0	+
chr1	114719496	114719497	ATGTGTGTGTGTGTGTG->A	0	-
chr1	114780448	114780449	TGAGA->T	0	-
chr1	114818782	114818783	G->C	0	-
chr1	114818995	114818996	G->GAGAT	0	-
chr1	114830370	114830371	G->GTAGA	0	-
chr1	114847484	114847485	CAGAGAG->C	0	+
chr1	114851296	114851297	TG->T	0	-
chr1	114873445	114873446	CAA->C	0	+
chr1	114902224	114902225	CT->C	0	+
chr1	114950080	114950081	CA->C	0	+
chr1	114955292	114955293	TATAC->T	0	+
chr1	114963651	114963652	TTTGTTTGTTTG->T	0	-
chr1	114968437	114968438	G->GT	0	-
chr1	115029818	115029819	AG->A	0	-
chr1	115030658	115030659	CTGTGTGTG->C	0	+
chr1	115068635	115068636	G->GA	0	-
chr1	115073175	115073176	ACACCC->A	0	+
chr1	115089017	115089018	G->GT	0	-
chr1	115121176	115121177	TTCTCTCTCTC->T	0	+
chr1	115124493	115124494	AAAAAAAAAAG->A	0	-
chr1	115139015	115139016	C->CAAA	0	+
chr1	115151283	115151284	C->T	0	+
chr1	115152752	115152753	ATCTC->A	0	+
chr1	115162990	115162991	TGAA->T	0	-
chr1	115197294	115197295	G->GAAA	0	-
chr1	115263052	115263053	CACTT->C	0	+
chr1	115329270	115329271	GA->G	0	-
chr1	115343078	115343079	G->GT	0	-
chr1	115409596	115409597	GAC->G	0	+
chr1	115525733	115525734	TTGTG->T	0	-
chr1	115525874	115525875	C->CT	0	+
chr1	115545158	115545159	AGAAGGAAG->A	0	-
chr1	115550892	115550893	C->CT	0	+
chr1	115579675	115579676	TC->T	0	+
chr1	115606823	115606824	AATAC->A	0	+
chr1	115616462	115616463	AATCT->A	0	+
chr1	115634633	115634634	CG->C	0	+
chr1	115644718	115644719	G->T	0	-
chr1	115665086	115665087	GAGAAAAAGAAAA->G	0	-
chr1	115697541	115697542	G->GTA	0	-
chr1	115726142	115726143	C->T	0	+
chr1	115726143	115726144	G->T	0	-
chr1	115726147	115726148	C->T	0	+
chr1	115728277	115728278	GGAA->G	0	-
chr1	115800666	115800667	C->T	0	+
chr1	115814245	115814246	GGGGTGTTTGTGGGT->G	0	-
chr1	115830456	115830457	G->A	0	-
chr1	115830465	115830466	C->T	0	+
chr1	115856242	115856243	GCACA->G	0	+
chr1	115863327	115863328	CAA->C	0	+
chr1	115869177	115869178	C->CT	0	+
chr1	115874387	115874388	G->GAA	0	-
chr1	115875685	115875686	AAAAGAGAG->A	0	-
chr1	115879230	115879231	TG->T	0	-
chr1	115879757	115879758	C->CTAATTAATATAATATAATAGCT	0	+
chr1	115896713	115896714	TTTAC->T	0	+
chr1	115897046	115897047	CT->C	0	+
chr1	115900918	115900919	C->CATT	0	+
chr1	115900918	115900919	C->CATT	0	+
chr1	115902003	115902004	C->CT	0	+
chr1	115902003	115902004	C->CT	0	+
chr1	115909548	115909549	TTGTTTTATTTA->T	0	-
chr1	115909682	115909683	TG->T	0	-
chr1	115910542	115910543	G->GGTGTGTGTGTGTGTGTGTGT	0	-
chr1	115911155	115911156	GA->G	0	-
chr1	115912044	115912045	G->GA	0	-
chr1	115912085	115912086	TAAAG->T	0	-
chr1	115913628	115913629	CAAAAAAG->C	0	+
chr1	115915880	115915881	C->CTA	0	+
chr1	115918010	115918011	C->CT	0	+
chr1	115920270	115920271	G->GA	0	-
chr1	115920713	115920714	C->T	0	+
chr1	115923958	115923959	GTTT->G	0	-
chr1	115934236	115934237	TACAC->T	0	+
chr1	115936885	115936886	C->CGAGAGAGAGA	0	+
chr1	115978668	115978669	TC->T	0	+
chr1	115989761	115989762	CT->C	0	+
chr1	115993192	115993193	AAAAAAAC->A	0	+
chr1	116000053	116000054	TGATAGATAGATAGATAGATA->T	0	-
chr1	116001331	116001332	CGTGTGT->C	0	+
chr1	116017911	116017912	GCTCTCTCTCTCTCTCTCTCT->G	0	+
chr1	116074724	116074725	C->CAGAG	0	+
chr1	116081404	116081405	CAGAG->C	0	+
chr1	116081702	116081703	CT->C	0	+
chr1	116082437	116082438	G->GT	0	-
chr1	116090542	116090543	G->GAGA	0	-
chr1	116176066	116176067	AC->A	0	+
chr1	116176415	116176416	TTATACTGATCCATGAG->T	0	+
chr1	116177076	116177077	GTTT->G	0	-
chr1	116179187	116179188	G->GAATGCTGGGAAACA	0	-
chr1	116180350	116180351	C->CACACACACATATAT	0	+
[truncated: 42,634 more rows]
