# Supplementary material for: DIS3 mutations enhance AID-driven translocations during B-cell activation, promoting transformation to multiple myeloma
Source: Nat Commun. 2026 Mar 14;17:3976. doi: 10.1038/s41467-026-70386-3 (PMC13133341; doi:10.1038/s41467-026-70386-3)
Supplement: Supplementary file 10 — Supplementary Data S8 [file 41467_2026_70386_MOESM10_ESM.txt]

chr1	4055339	4055340	CATT->C	0	+
chr1	4528746	4528747	G->GCACA	0	-
chr1	4531028	4531029	G->GGAA	0	-
chr1	4702031	4702032	AACACAC->A	0	+
chr1	4850768	4850769	CA->C	0	+
chr1	5037523	5037524	CA->C	0	+
chr1	5061215	5061216	G->GT	0	-
chr1	5076402	5076403	ACC->A	0	+
chr1	5272765	5272766	C->T	0	+
chr1	5438717	5438718	C->CCTTT	0	+
chr1	5990649	5990650	GAT->G	0	-
chr1	5993772	5993773	C->A	0	+
chr1	6126921	6126922	C->CTG	0	+
chr1	6156291	6156292	CTTAAAA->C	0	+
chr1	6197803	6197804	CCTGCCT->C	0	+
chr1	6267066	6267067	G->GTTTT	0	-
chr1	6579055	6579056	G->GGTGTGT	0	-
chr1	6699228	6699229	C->A	0	+
chr1	6699231	6699232	C->G	0	+
chr1	6736980	6736981	TTGTGTG->T	0	-
chr1	7008698	7008699	C->CAAAGAAAGAAAG	0	+
chr1	7130186	7130187	TC->T	0	+
chr1	7352787	7352788	G->C	0	-
chr1	7586724	7586725	TG->T	0	-
chr1	7607122	7607123	TG->T	0	-
chr1	7632079	7632080	C->A	0	+
chr1	7642459	7642460	G->T	0	-
chr1	7705009	7705010	G->A	0	-
chr1	7717822	7717823	AAAAAATGTAATCT->A	0	+
chr1	7730698	7730699	AG->A	0	-
chr1	7784540	7784541	G->GTTTTTTGTTTTTTGTTTTTTGT	0	-
chr1	7795170	7795171	C->T	0	+
chr1	7849829	7849830	G->GAA	0	-
chr1	7883382	7883383	C->T	0	+
chr1	7888709	7888710	G->A	0	-
chr1	7890685	7890686	G->A	0	-
chr1	7946257	7946258	G->A	0	-
chr1	7986819	7986820	AAAAC->A	0	+
chr1	8020150	8020151	G->GTATATGTGTA	0	-
chr1	8139805	8139806	AG->A	0	-
chr1	8157947	8157948	C->T	0	+
chr1	8157957	8157958	G->A	0	-
chr1	8161868	8161869	G->A	0	-
chr1	8266603	8266604	GA->G	0	-
chr1	8312618	8312619	C->A	0	+
chr1	8372008	8372009	G->A	0	-
chr1	8439971	8439972	C->CA	0	+
chr1	8543829	8543830	G->A	0	-
chr1	8639113	8639114	C->A	0	+
chr1	8748049	8748050	CG->C	0	+
chr1	8772401	8772402	GT->G	0	-
chr1	8814905	8814906	C->T	0	+
chr1	9099385	9099386	G->A	0	-
chr1	9179064	9179065	G->T	0	-
chr1	9385636	9385637	C->CA	0	+
chr1	9546258	9546259	C->T	0	+
chr1	9546267	9546268	G->T	0	-
chr1	9546312	9546313	G->A	0	-
chr1	9709014	9709015	C->CTTT	0	+
chr1	9718506	9718507	C->CACACGCACGCACACACATGCACACAT	0	+
chr1	9749749	9749750	CTGTATGTGTG->C	0	+
chr1	9798833	9798834	G->GGGAGAGAGAGAGAGA	0	-
chr1	9876641	9876642	GC->G	0	+
chr1	9876712	9876713	G->A	0	-
chr1	10493763	10493764	TTG->T	0	-
chr1	10984556	10984557	C->CATATATATATAT	0	+
chr1	11122711	11122712	C->T	0	+
chr1	11146161	11146162	CA->C	0	+
chr1	11147640	11147641	G->T	0	-
chr1	11152429	11152430	G->C	0	-
chr1	11464284	11464285	TAC->T	0	+
chr1	11479093	11479094	C->T	0	+
chr1	11599317	11599318	TTC->T	0	+
chr1	11681940	11681941	C->A	0	+
chr1	11681978	11681979	G->T	0	-
chr1	11682305	11682306	C->T	0	+
chr1	11702529	11702530	G->GA	0	-
chr1	11731972	11731973	AACAAACAAAC->A	0	+
chr1	11732207	11732208	TAG->T	0	-
chr1	11802215	11802216	C->CACTGTAGGG	0	+
chr1	11889163	11889164	G->C	0	-
chr1	11997077	11997078	TGTGTGTGA->T	0	-
chr1	12022113	12022114	C->T	0	+
chr1	12061957	12061958	TTATC->T	0	+
chr1	12227209	12227210	G->T	0	-
chr1	12312436	12312437	GGA->G	0	-
chr1	12324734	12324735	TG->T	0	-
chr1	12369860	12369861	G->GAA	0	-
chr1	12370892	12370893	G->GTATATA	0	-
chr1	12370894	12370895	G->A	0	-
chr1	12371289	12371290	C->A	0	+
chr1	12371294	12371295	C->T	0	+
chr1	12522238	12522239	C->T	0	+
chr1	12602602	12602603	GGGAGA->G	0	-
chr1	12707914	12707915	C->CT	0	+
chr1	12708907	12708908	GGAGAGAGA->G	0	-
chr1	12883882	12883883	C->CCTT	0	+
chr1	12908373	12908374	GGGGGGT->G	0	-
chr1	12950428	12950429	C->T	0	+
chr1	13247965	13247966	G->A	0	-
chr1	13335029	13335030	G->GA	0	-
chr1	13425281	13425282	C->CACACACACACAA,CACACACACACAAAC	0	+
chr1	13429295	13429296	G->GAAAA	0	-
chr1	13507013	13507014	G->A	0	-
chr1	13554211	13554212	C->T	0	+
chr1	13589896	13589897	GAAAAAAAAAA->G	0	-
chr1	13616497	13616498	G->GC	0	-
chr1	13664745	13664746	C->CA	0	+
chr1	13664745	13664746	C->CA	0	+
chr1	13664745	13664746	C->CA	0	+
chr1	13664745	13664746	C->CA	0	+
chr1	13748446	13748447	C->CGTGTGTGTGTGTGT	0	+
chr1	14057623	14057624	C->CTCTT	0	+
chr1	14094568	14094569	G->GT	0	-
chr1	14167973	14167974	C->T	0	+
chr1	14197005	14197006	G->GAGAAGGGAGA	0	-
chr1	14328013	14328014	C->CAG	0	+
chr1	14344171	14344172	CCT->C	0	+
chr1	14349879	14349880	C->CCCCCCGTGTGTGTGTGTGTGTGTGT	0	+
chr1	14447607	14447608	C->T	0	+
chr1	14447610	14447611	G->A	0	-
chr1	14618470	14618471	C->G	0	+
chr1	14648824	14648825	C->T	0	+
chr1	14675072	14675073	TG->T	0	-
chr1	14703184	14703185	TCTGG->T	0	+
chr1	14729364	14729365	G->T	0	-
chr1	14791988	14791989	C->A	0	+
chr1	15074098	15074099	G->GC	0	-
chr1	15279118	15279119	C->A	0	+
chr1	15579749	15579750	TACACACACACACAC->T	0	+
chr1	15595061	15595062	G->A	0	-
chr1	15686910	15686911	C->T	0	+
chr1	15730485	15730486	G->A	0	-
chr1	15754994	15754995	GTATA->G	0	-
chr1	15755527	15755528	GTTTTTTT->G	0	-
chr1	15788015	15788016	CGTGT->C	0	+
chr1	15920210	15920211	G->A	0	-
chr1	15928127	15928128	C->CT	0	+
chr1	16016702	16016703	G->T	0	-
chr1	16038100	16038101	C->CT	0	+
chr1	16055793	16055794	GGCCGGGCAGTGGT->G	0	+
chr1	16069222	16069223	G->GC	0	-
chr1	16340672	16340673	C->T	0	+
chr1	16340675	16340676	G->T	0	-
chr1	16407687	16407688	G->GT	0	-
chr1	16467783	16467784	TACAC->T	0	+
chr1	16536608	16536609	G->A	0	-
chr1	16651994	16651995	G->GGT	0	-
chr1	16683246	16683247	G->GTTT	0	-
chr1	17168608	17168609	G->T	0	-
chr1	17225431	17225432	C->T	0	+
chr1	17225476	17225477	G->A	0	-
chr1	18110709	18110710	G->A	0	-
chr1	18814182	18814183	CAATA->C	0	+
chr1	19016279	19016280	C->T	0	+
chr1	19080691	19080692	C->T	0	+
chr1	19223526	19223527	CTGTGTG->C	0	+
chr1	19230005	19230006	G->A	0	-
chr1	19309022	19309023	GTT->G	0	-
chr1	19547694	19547695	G->A	0	-
chr1	19619954	19619955	GGAGAGAGAGA->G	0	-
chr1	19619967	19619968	G->A	0	-
chr1	19644209	19644210	TCA->T	0	+
chr1	19728988	19728989	G->GT	0	-
chr1	19781622	19781623	C->CTT	0	+
chr1	20199827	20199828	G->A	0	-
chr1	20209837	20209838	G->A	0	-
chr1	20340059	20340060	C->T	0	+
chr1	20614798	20614799	ATC->A	0	+
chr1	20641010	20641011	C->CGT	0	+
chr1	20882083	20882084	C->CTGTT	0	+
chr1	20960886	20960887	CATATATATATATAT->C,CAT	0	+
chr1	20971398	20971399	CCCAATATATATATGTAT->C	0	+
chr1	20996061	20996062	C->A	0	+
chr1	21009649	21009650	C->CCCTT	0	+
chr1	21019550	21019551	G->A	0	-
chr1	21107875	21107876	C->T	0	+
chr1	21220155	21220156	TAC->T	0	+
chr1	21309752	21309753	C->CG	0	+
chr1	21340806	21340807	AG->A	0	-
chr1	21399956	21399957	TCCC->T	0	+
chr1	21403251	21403252	C->T	0	+
chr1	21403469	21403470	G->C	0	-
chr1	21421197	21421198	AC->A	0	+
chr1	22120380	22120381	C->A	0	+
chr1	22428030	22428031	AG->A	0	-
chr1	22505407	22505408	C->CT	0	+
chr1	22810907	22810908	G->A	0	-
chr1	23051319	23051320	C->T	0	+
chr1	23117231	23117232	C->T	0	+
chr1	23209232	23209233	CAA->C	0	+
chr1	23250331	23250332	C->T	0	+
chr1	23250332	23250333	C->T	0	+
chr1	23359310	23359311	G->C	0	-
chr1	23459464	23459465	GATATATATAT->G	0	-
chr1	23607950	23607951	C->CAAAAAAA	0	+
chr1	23633392	23633393	C->CT	0	+
chr1	23684642	23684643	TATTTGGCCAGCAGA->T	0	+
chr1	23697901	23697902	GTTTGTTTTTTTTTTTTTTT->G	0	-
chr1	23709472	23709473	C->T	0	+
chr1	23709487	23709488	C->T	0	+
chr1	23730719	23730720	CGTGCAT->C	0	+
chr1	23818121	23818122	C->CT	0	+
chr1	23852056	23852057	G->A	0	-
chr1	23910904	23910905	C->CAG	0	+
chr1	24087105	24087106	TG->T	0	-
chr1	24185473	24185474	G->A	0	-
chr1	24207921	24207922	C->A	0	+
chr1	24474109	24474110	G->T	0	-
chr1	24579538	24579539	C->CCTAT	0	+
chr1	24610595	24610596	GCACA->G	0	+
chr1	24684224	24684225	G->T	0	-
chr1	24782147	24782148	C->CAAACACCAAAACACCA	0	+
chr1	24813672	24813673	GAGAC->G	0	+
chr1	24817781	24817782	C->T	0	+
chr1	25040391	25040392	C->A	0	+
chr1	25063882	25063883	C->CTTTTT	0	+
chr1	25158408	25158409	ATG->A	0	-
chr1	25202804	25202805	G->GTAATA	0	-
chr1	25316497	25316498	C->G	0	+
chr1	25334982	25334983	G->GTA	0	-
chr1	25414710	25414711	G->T	0	-
chr1	25568273	25568274	C->T	0	+
chr1	25568278	25568279	C->A	0	+
chr1	25568279	25568280	G->A	0	-
chr1	25568280	25568281	C->T	0	+
chr1	25697220	25697221	G->T	0	-
chr1	25697227	25697228	G->T	0	-
chr1	25697232	25697233	G->T	0	-
chr1	25734247	25734248	C->A	0	+
chr1	25753793	25753794	C->CGTGTGT	0	+
chr1	25767208	25767209	C->T	0	+
chr1	25842562	25842563	AAAAAGAAAGAAAGAAAG->A	0	-
chr1	25867730	25867731	GTATT->G	0	-
chr1	25873731	25873732	TACACAC->T	0	+
chr1	25962212	25962213	G->T	0	-
chr1	25962217	25962218	G->A	0	-
chr1	26217340	26217341	G->GATAA	0	-
chr1	26219638	26219639	AAAAG->A	0	-
chr1	26259039	26259040	C->A	0	+
chr1	26272171	26272172	TG->T	0	-
chr1	26476888	26476889	G->GACAC	0	-
chr1	26499191	26499192	TC->T	0	+
chr1	26658907	26658908	C->CA	0	+
chr1	26672412	26672413	CACACACACACACACAT->C	0	+
chr1	26686070	26686071	C->A	0	+
chr1	26686334	26686335	G->A	0	-
chr1	26686356	26686357	C->T	0	+
chr1	26686523	26686524	C->A	0	+
chr1	26687984	26687985	C->G	0	+
chr1	26692979	26692980	G->GGGCGGT	0	-
chr1	26703825	26703826	C->T	0	+
chr1	26703830	26703831	C->T	0	+
chr1	26704728	26704729	C->CCT	0	+
chr1	26790490	26790491	TACACACACACACAC->T	0	+
chr1	26850237	26850238	GGT->G	0	-
chr1	26870007	26870008	C->CCA	0	+
chr1	26874952	26874953	GCACACACACACA->G	0	+
chr1	26883617	26883618	ATGTGTG->A	0	-
chr1	26956587	26956588	ACACAGCACAGCACAGCACAG->A	0	+
chr1	27047909	27047910	G->T	0	-
chr1	27049022	27049023	C->T	0	+
chr1	27107011	27107012	G->A	0	-
chr1	27109891	27109892	C->CGG	0	+
chr1	27123775	27123776	C->CACATATACATAT	0	+
chr1	27171232	27171233	C->A	0	+
chr1	27185725	27185726	G->A	0	-
chr1	27275509	27275510	C->T	0	+
chr1	27383969	27383970	C->CA	0	+
chr1	27631151	27631152	CATATATAT->C	0	+
chr1	27764402	27764403	G->A	0	-
chr1	28004588	28004589	ATGTGTG->A	0	-
chr1	28078892	28078893	C->CCCCTATACCTTCCCCCGTTCTGCT	0	+
chr1	28530440	28530441	C->CCACA	0	+
chr1	28530440	28530441	C->CCACA	0	+
chr1	28589699	28589700	TTCTCTCTC->T	0	+
chr1	28726853	28726854	G->GTATATATATATATATATATA	0	-
chr1	28795133	28795134	CTT->C	0	+
chr1	28807500	28807501	CCCACCCACCCACCCCTG->C	0	+
chr1	28921894	28921895	GTAGATAGA->G	0	-
chr1	28927198	28927199	CTTT->C	0	+
chr1	28943783	28943784	C->CA	0	+
chr1	28943783	28943784	C->CA	0	+
chr1	28957885	28957886	CAAACAAACAAAA->C	0	+
chr1	28959268	28959269	C->CTTT	0	+
chr1	28975781	28975782	G->GTTTT	0	-
chr1	29011602	29011603	ATGTGTGTG->A	0	-
chr1	29124812	29124813	TTCTCTCTCTCTCTC->T	0	+
chr1	29189310	29189311	TG->T	0	-
chr1	29280515	29280516	G->T	0	-
chr1	29580878	29580879	G->A	0	-
chr1	29645942	29645943	C->T	0	+
chr1	29903175	29903176	AAAAAGAAAG->A	0	-
chr1	30218542	30218543	G->GCA	0	-
chr1	30377092	30377093	G->C	0	-
chr1	30501090	30501091	TACACAC->T	0	+
chr1	30502573	30502574	G->GT	0	-
chr1	30625604	30625605	CTT->C	0	+
chr1	30693542	30693543	G->A	0	-
chr1	30746205	30746206	G->A	0	-
chr1	30951898	30951899	C->T	0	+
chr1	31024434	31024435	G->GGT	0	-
chr1	31091113	31091114	G->A	0	-
chr1	31140598	31140599	AGTAACACACCT->A	0	+
chr1	31361299	31361300	CCTAT->C	0	+
chr1	31624511	31624512	G->GTTTT	0	-
chr1	31652783	31652784	CGCTTTGCTTT->C	0	+
chr1	31878701	31878702	AGAAGG->A	0	-
chr1	32078856	32078857	ATCTCTCTCTCTCTCTC->A	0	+
chr1	32099078	32099079	C->T	0	+
chr1	32109105	32109106	AGTGT->A	0	-
chr1	32354151	32354152	AC->A	0	+
chr1	32363220	32363221	GCA->G	0	+
chr1	32452125	32452126	C->CAGAT	0	+
chr1	32469103	32469104	TCACACA->T	0	+
chr1	32558732	32558733	ATGTG->A	0	-
chr1	32581184	32581185	G->A	0	-
chr1	32581189	32581190	G->A	0	-
chr1	32779209	32779210	C->T	0	+
chr1	32967466	32967467	CT->C	0	+
chr1	33044445	33044446	C->T	0	+
chr1	33044450	33044451	C->T	0	+
chr1	33044455	33044456	C->T	0	+
chr1	33160183	33160184	AAACAACAACAAC->A	0	+
chr1	33163794	33163795	G->A	0	-
chr1	33163795	33163796	G->T	0	-
chr1	33283646	33283647	AAG->A	0	-
chr1	33314536	33314537	G->GA	0	-
chr1	33364176	33364177	CTG->C	0	+
chr1	33507968	33507969	G->A	0	-
chr1	33625494	33625495	G->GA	0	-
chr1	33671232	33671233	GA->G	0	-
chr1	33703753	33703754	GGGACAC->G	0	+
chr1	33705276	33705277	GAT->G	0	-
chr1	33736561	33736562	C->CCACCCGT	0	+
chr1	33825461	33825462	G->T	0	-
chr1	33825464	33825465	G->A	0	-
chr1	34222665	34222666	C->T	0	+
chr1	34390451	34390452	AAG->A	0	-
chr1	34997769	34997770	G->T	0	-
chr1	34999782	34999783	C->CTTCT	0	+
chr1	35106891	35106892	C->T	0	+
chr1	35531687	35531688	ATC->A	0	+
chr1	35862871	35862872	C->A	0	+
chr1	35953665	35953666	G->GCTCCAT	0	-
chr1	36039240	36039241	C->G	0	+
chr1	36246194	36246195	G->T	0	-
chr1	36287684	36287685	G->A	0	-
chr1	36352804	36352805	GA->G	0	-
chr1	36391592	36391593	G->GAGAA	0	-
chr1	36493980	36493981	C->T	0	+
chr1	37479200	37479201	C->T	0	+
chr1	37781358	37781359	C->A	0	+
chr1	37830856	37830857	G->T	0	-
chr1	38140132	38140133	CACAA->C	0	+
chr1	38388649	38388650	G->T	0	-
chr1	38432097	38432098	G->T	0	-
chr1	38571463	38571464	C->T	0	+
chr1	38572827	38572828	TAGGCCA->T	0	+
chr1	38686981	38686982	CTCTG->C	0	+
chr1	38853810	38853811	C->G	0	+
chr1	38967063	38967064	G->C	0	-
chr1	39927711	39927712	C->CA	0	+
chr1	40374872	40374873	TATAC->T	0	+
chr1	40782233	40782234	C->T	0	+
chr1	40782238	40782239	C->T	0	+
chr1	41004280	41004281	CCTAT->C	0	+
chr1	42240037	42240038	G->GTCTC	0	-
chr1	42689743	42689744	C->CAG	0	+
chr1	42733617	42733618	G->C	0	-
chr1	42980900	42980901	G->T	0	-
chr1	42980902	42980903	G->T	0	-
chr1	43064309	43064310	G->A	0	-
chr1	43142697	43142698	G->T	0	-
chr1	43242952	43242953	G->A	0	-
chr1	43651002	43651003	CCT->C	0	+
chr1	43676052	43676053	AGT->A	0	-
chr1	45087514	45087515	AAAAGAAAG->A	0	-
chr1	45095587	45095588	G->T	0	-
chr1	45156765	45156766	C->T	0	+
chr1	45168380	45168381	C->T	0	+
chr1	45259339	45259340	C->T	0	+
chr1	45273256	45273257	GT->G	0	-
chr1	45382383	45382384	G->A	0	-
chr1	45577135	45577136	C->T	0	+
chr1	45591182	45591183	TGAGA->T	0	-
chr1	45819251	45819252	G->GC	0	-
chr1	46181390	46181391	G->A	0	-
chr1	46960044	46960045	C->T	0	+
chr1	46962350	46962351	C->T	0	+
chr1	46996808	46996809	C->G	0	+
chr1	47098833	47098834	G->GA	0	-
chr1	47174957	47174958	G->T	0	-
chr1	47174961	47174962	G->T	0	-
chr1	47202544	47202545	C->G	0	+
chr1	47269253	47269254	G->GGCCTCCTGAGCTTTTTCTT	0	-
chr1	47349222	47349223	GT->G	0	-
chr1	47395018	47395019	C->T	0	+
chr1	47395021	47395022	G->A	0	-
chr1	47416791	47416792	GCA->G	0	+
chr1	47468652	47468653	GATCT->G	0	+
chr1	47621219	47621220	C->CCTCCTTCCT	0	+
chr1	47622452	47622453	C->CTGCACACACGTGTGTA	0	+
chr1	47825591	47825592	C->CTATGTGTT	0	+
chr1	47832128	47832129	G->T	0	-
chr1	47867507	47867508	CTTT->C	0	+
chr1	48140565	48140566	C->T	0	+
chr1	48433325	48433326	G->A	0	-
chr1	48565959	48565960	AAGAGAGAGAG->A	0	-
chr1	48574448	48574449	TG->T	0	-
chr1	48579999	48580000	G->T	0	-
chr1	48580001	48580002	G->T	0	-
chr1	48652399	48652400	GA->G	0	-
chr1	48687198	48687199	TG->T	0	-
chr1	48740537	48740538	G->A	0	-
chr1	48766247	48766248	AAGT->A	0	-
chr1	48848842	48848843	AACACACACACACACACACAC->A	0	+
chr1	48849546	48849547	TG->T	0	-
chr1	48915486	48915487	C->T	0	+
chr1	48963434	48963435	CAAGTCTGGTT->C	0	+
chr1	49172663	49172664	TACACACACACACACAC->T	0	+
chr1	49752717	49752718	G->GTATATATATATATATATATATA	0	-
chr1	49815437	49815438	G->GT	0	-
chr1	49841352	49841353	C->CT	0	+
chr1	50461933	50461934	AAG->A	0	-
chr1	50462418	50462419	C->CATTTTT	0	+
chr1	50636262	50636263	GCACA->G	0	+
chr1	50653440	50653441	CTCTCTCTG->C	0	+
chr1	50677369	50677370	G->GTGATTGATTGAT	0	-
chr1	50827142	50827143	C->CA	0	+
chr1	51016229	51016230	ATCTCTC->A,ATC	0	+
chr1	51126327	51126328	TGGTG->T	0	-
chr1	51140028	51140029	C->CACACACAT	0	+
chr1	51140028	51140029	C->CACACACAA	0	+
chr1	51330328	51330329	G->GACAC	0	-
chr1	51503771	51503772	G->GGT	0	-
chr1	51579615	51579616	C->T	0	+
chr1	51591133	51591134	C->T	0	+
chr1	51598961	51598962	G->T	0	-
chr1	51614258	51614259	G->GT	0	-
chr1	51652745	51652746	G->T	0	-
chr1	51686662	51686663	ATCTC->A	0	+
chr1	51688003	51688004	TGA->T	0	-
chr1	51751804	51751805	C->CTTTTCTT	0	+
chr1	51769126	51769127	ATG->A	0	-
chr1	51846085	51846086	TAC->T	0	+
chr1	51868943	51868944	C->A	0	+
chr1	51914267	51914268	G->T	0	-
chr1	51930630	51930631	C->T	0	+
chr1	51990011	51990012	C->CAATTTTTTT	0	+
chr1	52079370	52079371	G->A	0	-
chr1	52079374	52079375	G->A	0	-
chr1	52241063	52241064	C->CTG	0	+
chr1	52272926	52272927	GC->G	0	+
chr1	52353834	52353835	C->CAAAA	0	+
chr1	52418625	52418626	G->GGTGTGTGTGTGTGT	0	-
chr1	52460899	52460900	C->CT	0	+
chr1	52484765	52484766	G->T	0	-
chr1	52485226	52485227	C->T	0	+
chr1	52486715	52486716	C->A	0	+
chr1	52656184	52656185	C->CTG	0	+
chr1	52790644	52790645	GAT->G	0	-
chr1	52904001	52904002	G->GA	0	-
chr1	52909157	52909158	G->T	0	-
chr1	52909510	52909511	G->T	0	-
chr1	52976570	52976571	C->CT	0	+
chr1	53077052	53077053	G->T	0	-
chr1	53077501	53077502	C->CAAAAAAA	0	+
chr1	53157246	53157247	GA->G	0	-
chr1	53444842	53444843	CACACACACACAA->C	0	+
chr1	53595548	53595549	C->CCACACACACACATACA	0	+
chr1	53852024	53852025	C->G	0	+
chr1	53852026	53852027	C->G	0	+
chr1	53999190	53999191	G->A	0	-
chr1	53999192	53999193	C->A	0	+
chr1	53999217	53999218	G->A	0	-
chr1	54011847	54011848	G->C	0	-
chr1	54011849	54011850	G->C	0	-
chr1	54089346	54089347	C->T	0	+
chr1	54089510	54089511	G->C	0	-
chr1	54126631	54126632	G->A	0	-
chr1	54244108	54244109	C->CTACAATACA	0	+
chr1	54244108	54244109	C->CTACAATACA	0	+
chr1	54282734	54282735	G->GC	0	-
chr1	54373642	54373643	TC->T	0	+
chr1	54549653	54549654	AGTGT->A	0	-
chr1	54701490	54701491	C->CGTGTACGT	0	+
chr1	54762688	54762689	CCAAAAAAA->C	0	+
chr1	54772128	54772129	C->CAAAAAAA	0	+
chr1	54957608	54957609	C->CTA	0	+
chr1	55045145	55045146	C->T	0	+
chr1	55045149	55045150	C->T	0	+
chr1	55158676	55158677	C->T	0	+
chr1	55343689	55343690	C->G	0	+
chr1	55484168	55484169	C->A	0	+
chr1	55543603	55543604	G->T	0	-
chr1	55610757	55610758	GGT->G	0	-
chr1	55657734	55657735	AACACACACACAC->A	0	+
chr1	55707367	55707368	C->CTTTT	0	+
chr1	55707367	55707368	C->CTTTT	0	+
chr1	55791723	55791724	G->GTGTGTC	0	-
chr1	55872934	55872935	C->T	0	+
chr1	55872940	55872941	C->T	0	+
chr1	55882433	55882434	C->T	0	+
chr1	55927965	55927966	G->C	0	-
chr1	55976004	55976005	C->T	0	+
chr1	56038378	56038379	C->CTTTTTT	0	+
chr1	56043571	56043572	CCTTTCTTT->C	0	+
chr1	56099728	56099729	C->CA	0	+
chr1	56192713	56192714	TC->T	0	+
chr1	56208071	56208072	AATATTTAATTTTATGGT->A	0	-
chr1	56217757	56217758	G->C	0	-
chr1	56263454	56263455	C->A	0	+
chr1	56414268	56414269	CA->C	0	+
chr1	56423077	56423078	G->A	0	-
chr1	56423081	56423082	C->G	0	+
chr1	56423085	56423086	G->A	0	-
chr1	56423087	56423088	G->A	0	-
chr1	56436019	56436020	G->C	0	-
chr1	56537000	56537001	CGG->C	0	+
chr1	56649010	56649011	C->T	0	+
chr1	56649026	56649027	C->T	0	+
chr1	56948378	56948379	G->T	0	-
chr1	56976494	56976495	C->CT	0	+
chr1	57031503	57031504	C->T	0	+
chr1	57061353	57061354	C->CTG	0	+
chr1	57112240	57112241	G->A	0	-
chr1	57169836	57169837	G->A	0	-
chr1	57171041	57171042	C->CCTTCCTTTCTTT	0	+
chr1	57171041	57171042	C->CCTTCCTTTCTTT	0	+
chr1	57208216	57208217	G->T	0	-
chr1	57250062	57250063	G->A	0	-
chr1	57250064	57250065	G->T	0	-
chr1	57277422	57277423	C->G	0	+
chr1	57337956	57337957	C->A	0	+
chr1	57426519	57426520	CAAA->C	0	+
chr1	57484461	57484462	C->CCCA	0	+
chr1	57710079	57710080	AGTGGTGGTG->A	0	-
chr1	57852381	57852382	C->T	0	+
chr1	57922472	57922473	TTAGA->T	0	-
chr1	57944429	57944430	G->A	0	-
chr1	58030339	58030340	G->A	0	-
chr1	58074986	58074987	C->CAGGAAGGA	0	+
chr1	58260265	58260266	GA->G	0	-
chr1	58260971	58260972	AATAG->A	0	-
chr1	58458581	58458582	C->T	0	+
chr1	58486590	58486591	G->GGA	0	-
chr1	58695282	58695283	TGC->T	0	+
chr1	58695359	58695360	G->A	0	-
chr1	58885683	58885684	TC->T	0	+
chr1	58887587	58887588	AC->A	0	+
chr1	58896766	58896767	CAGAGAGAGAGAGAGAGAG->C	0	+
chr1	58932073	58932074	G->A	0	-
chr1	58932074	58932075	C->A	0	+
chr1	59011383	59011384	C->CCACACACACA	0	+
chr1	59054903	59054904	G->A	0	-
chr1	59054933	59054934	G->A	0	-
chr1	59057459	59057460	C->G	0	+
chr1	59263144	59263145	G->GA	0	-
chr1	59320370	59320371	G->T	0	-
chr1	59397909	59397910	C->A	0	+
chr1	59408730	59408731	CT->C	0	+
chr1	59439041	59439042	TTCTCTC->TTC,T	0	+
chr1	59441642	59441643	G->GATTT	0	-
chr1	59460092	59460093	G->GAAA	0	-
chr1	59460092	59460093	G->GAAA	0	-
chr1	59478112	59478113	C->T	0	+
chr1	59793465	59793466	C->CT	0	+
chr1	59796670	59796671	G->T	0	-
chr1	59928987	59928988	G->C	0	-
chr1	59928991	59928992	G->C	0	-
chr1	60029821	60029822	G->A	0	-
chr1	60029824	60029825	C->T	0	+
chr1	60089351	60089352	C->A	0	+
chr1	60126462	60126463	C->CTTTTTTTT	0	+
chr1	60126462	60126463	C->CATTTTTTT	0	+
chr1	60132154	60132155	G->C	0	-
chr1	60153996	60153997	ATTCTTTTTTTTTTTT->A	0	+
chr1	60153999	60154000	CTTTTTTTTTTTTTTT->C	0	+
chr1	60154037	60154038	G->T	0	-
chr1	60176577	60176578	CAGAGAGAGAGAGAGAGAG->C	0	+
chr1	60176961	60176962	G->T	0	-
chr1	60176972	60176973	C->T	0	+
chr1	60188790	60188791	G->GTTTTT	0	-
chr1	60193986	60193987	C->CAGCTACAGTGTACTTAGATATAATAAT	0	+
chr1	60199548	60199549	G->C	0	-
chr1	60314056	60314057	TC->T	0	+
chr1	60341374	60341375	GA->G	0	-
chr1	60354090	60354091	CT->C	0	+
chr1	60570014	60570015	G->GCACACA	0	-
chr1	60574600	60574601	C->A	0	+
chr1	60840352	60840353	C->CACAT	0	+
chr1	60888814	60888815	G->A	0	-
chr1	60914081	60914082	CACACACACACACACACAT->C	0	+
chr1	61022241	61022242	G->GGAAAAGAAAAGAAAAGAAAA	0	-
chr1	61070772	61070773	G->A	0	-
chr1	61112810	61112811	C->T	0	+
chr1	61137402	61137403	G->GGTGT	0	-
chr1	61204826	61204827	CAA->C	0	+
chr1	61280136	61280137	TC->T	0	+
chr1	61316335	61316336	C->CT	0	+
chr1	61669103	61669104	TCCCTCTCC->T	0	+
chr1	61761156	61761157	G->A	0	-
chr1	61788992	61788993	ATGCACACACATACT->A	0	+
chr1	61964015	61964016	G->T	0	-
chr1	62152760	62152761	C->CAT	0	+
chr1	62311517	62311518	C->A	0	+
chr1	63136154	63136155	C->T	0	+
chr1	63226337	63226338	G->A	0	-
chr1	63630616	63630617	G->A	0	-
chr1	63788129	63788130	AAAGAGAAGAG->A	0	-
chr1	63823017	63823018	GTTTTCTTTTC->G	0	+
chr1	63824060	63824061	C->T	0	+
chr1	64074673	64074674	C->T	0	+
chr1	64525263	64525264	G->A	0	-
chr1	64676443	64676444	G->A	0	-
chr1	64936164	64936165	TG->T	0	-
chr1	64958477	64958478	CT->C	0	+
chr1	65037563	65037564	G->A	0	-
chr1	65170387	65170388	C->A	0	+
chr1	65187440	65187441	AG->A	0	-
chr1	65478826	65478827	C->CCTAT	0	+
chr1	66022096	66022097	C->T	0	+
chr1	66031609	66031610	G->GTAA	0	-
chr1	66292112	66292113	CAGAG->C	0	+
chr1	66856126	66856127	G->A	0	-
chr1	67083848	67083849	C->A	0	+
chr1	67116288	67116289	ACAG->A	0	+
chr1	67647209	67647210	TCA->T	0	+
chr1	67651005	67651006	G->A	0	-
chr1	67906153	67906154	C->T	0	+
chr1	67906703	67906704	GATA->G	0	-
chr1	67910973	67910974	C->T	0	+
chr1	67910979	67910980	C->A	0	+
chr1	67975668	67975669	TC->T	0	+
chr1	68052130	68052131	G->A	0	-
chr1	68192824	68192825	C->A	0	+
chr1	68195961	68195962	G->GAATAAAATAAAATAA	0	-
chr1	68206103	68206104	G->GGAA	0	-
chr1	68358519	68358520	TAGTC->T	0	+
chr1	68383366	68383367	C->CGTGTGTGTGTGT	0	+
chr1	68496334	68496335	G->A	0	-
chr1	68496336	68496337	G->A	0	-
chr1	68548613	68548614	CG->C	0	+
chr1	68593349	68593350	CAG->C	0	+
chr1	68634112	68634113	TAC->T	0	+
chr1	68643526	68643527	G->GAA	0	-
chr1	68657228	68657229	C->CT	0	+
chr1	68686352	68686353	G->GCA	0	-
chr1	68706270	68706271	TACACAC->T	0	+
chr1	68707598	68707599	G->T	0	-
chr1	68707600	68707601	G->A	0	-
chr1	68737783	68737784	TCACA->T	0	+
chr1	68888506	68888507	C->A	0	+
chr1	68921587	68921588	TGAGAGAGAGAGAGAGAGAGA->T	0	-
chr1	68966301	68966302	C->CTCT	0	+
chr1	69509500	69509501	GAC->G	0	+
chr1	69907129	69907130	CATAT->C	0	+
chr1	70419672	70419673	ACAT->A	0	+
chr1	71126463	71126464	G->T	0	-
chr1	71490090	71490091	G->GA	0	-
chr1	71545613	71545614	C->CT	0	+
chr1	71547701	71547702	G->A	0	-
chr1	71792087	71792088	CATGTAT->C	0	+
chr1	72205451	72205452	G->GC	0	-
chr1	72356471	72356472	C->A	0	+
chr1	72712551	72712552	CG->C	0	+
chr1	72834724	72834725	G->A	0	-
chr1	73003915	73003916	C->A	0	+
chr1	73949394	73949395	AC->A	0	+
chr1	74061090	74061091	G->T	0	-
chr1	74095032	74095033	C->T	0	+
chr1	74099890	74099891	C->T	0	+
chr1	74112802	74112803	G->GT	0	-
chr1	74214431	74214432	C->A	0	+
chr1	74277052	74277053	AC->A	0	+
chr1	74309853	74309854	C->CT	0	+
chr1	74394345	74394346	G->A	0	-
chr1	74539521	74539522	G->GA	0	-
chr1	74727286	74727287	GGTGT->G	0	-
chr1	74847728	74847729	CA->C	0	+
chr1	75141874	75141875	C->CTG	0	+
chr1	75177537	75177538	TC->T	0	+
chr1	75323598	75323599	G->A	0	-
chr1	75396045	75396046	G->GT	0	-
chr1	75486755	75486756	G->A	0	-
chr1	75628179	75628180	G->GGAAA	0	-
chr1	75933145	75933146	C->T	0	+
chr1	76298985	76298986	G->T	0	-
chr1	76455766	76455767	C->A	0	+
chr1	76455770	76455771	G->C	0	-
chr1	76479475	76479476	G->A	0	-
chr1	76502522	76502523	CTT->C	0	+
chr1	76566315	76566316	G->A	0	-
chr1	76654165	76654166	G->GTC	0	-
chr1	76670319	76670320	C->CTCTT	0	+
chr1	77015693	77015694	CCACACACACA->C	0	+
chr1	77041769	77041770	AAG->A	0	-
chr1	77236122	77236123	G->A	0	-
chr1	77253944	77253945	G->GCACA	0	-
chr1	77289034	77289035	C->T	0	+
chr1	77289035	77289036	G->C	0	-
chr1	77523970	77523971	CAT->C	0	+
chr1	77602616	77602617	TGGG->T	0	-
chr1	77796752	77796753	G->A	0	-
chr1	77868598	77868599	TTC->T	0	+
chr1	77888107	77888108	GTATA->G	0	-
chr1	77969343	77969344	CAAAA->C	0	+
chr1	78020490	78020491	CT->C	0	+
chr1	78065186	78065187	GTTTT->G	0	-
chr1	78133645	78133646	G->GTTTT	0	-
chr1	78141285	78141286	GGT->G	0	-
chr1	78188988	78188989	C->CAA	0	+
chr1	78424935	78424936	G->C	0	-
chr1	78430187	78430188	ACCCCCCC->A	0	+
chr1	78548777	78548778	G->GGTAT	0	-
chr1	78554933	78554934	C->CTCATTGAAGGTGGGTTT	0	+
chr1	78576078	78576079	G->A	0	-
chr1	78592141	78592142	G->C	0	-
chr1	78620366	78620367	C->T	0	+
chr1	78658375	78658376	G->T	0	-
chr1	78843724	78843725	G->GA	0	-
chr1	78876273	78876274	C->A	0	+
chr1	79150444	79150445	C->T	0	+
chr1	79150455	79150456	G->A	0	-
chr1	79157164	79157165	G->GCT	0	-
chr1	79186899	79186900	TACAC->T	0	+
chr1	79231157	79231158	TG->T	0	-
chr1	79231159	79231160	G->A	0	-
chr1	79746808	79746809	C->T	0	+
chr1	79802247	79802248	C->CCA	0	+
chr1	79873192	79873193	G->A	0	-
chr1	80001735	80001736	CT->C	0	+
chr1	80032861	80032862	G->GAGAGACAGAGAC	0	-
chr1	81118896	81118897	G->A	0	-
chr1	81838868	81838869	C->CT	0	+
chr1	82319284	82319285	G->A	0	-
chr1	82339922	82339923	C->A	0	+
chr1	82423213	82423214	C->G	0	+
chr1	82558274	82558275	G->C	0	-
chr1	82625166	82625167	GA->G	0	-
chr1	82629224	82629225	G->T	0	-
chr1	82629246	82629247	C->A	0	+
chr1	83225223	83225224	C->T	0	+
chr1	83344737	83344738	G->T	0	-
chr1	83368080	83368081	G->T	0	-
chr1	83382549	83382550	TCTCTG->T	0	+
chr1	83728046	83728047	G->T	0	-
chr1	83810321	83810322	C->CCA	0	+
chr1	84580771	84580772	G->T	0	-
chr1	84942649	84942650	CA->C	0	+
chr1	84955770	84955771	G->C	0	-
chr1	84955782	84955783	G->T	0	-
chr1	84960465	84960466	C->T	0	+
chr1	84967853	84967854	C->T	0	+
chr1	84989259	84989260	G->A	0	-
chr1	84990595	84990596	G->T	0	-
chr1	84995495	84995496	C->CAG	0	+
chr1	85011149	85011150	C->T	0	+
chr1	85037859	85037860	G->T	0	-
chr1	85040535	85040536	G->A	0	-
chr1	85040550	85040551	C->A	0	+
chr1	85048571	85048572	C->T	0	+
chr1	85070973	85070974	C->A	0	+
chr1	85072292	85072293	C->G	0	+
chr1	85083304	85083305	G->C	0	-
chr1	85085772	85085773	G->T	0	-
chr1	85101771	85101772	G->A	0	-
chr1	85109632	85109633	C->G	0	+
chr1	85109686	85109687	G->T	0	-
chr1	85110419	85110420	C->CA	0	+
chr1	85110570	85110571	C->T	0	+
chr1	85110658	85110659	G->A	0	-
chr1	85111869	85111870	G->T	0	-
chr1	85112261	85112262	C->T	0	+
chr1	85112362	85112363	G->T	0	-
chr1	85112377	85112378	G->T	0	-
chr1	85112575	85112576	G->C	0	-
chr1	85112619	85112620	G->T	0	-
chr1	85112844	85112845	G->C	0	-
chr1	85112903	85112904	C->T	0	+
chr1	85113527	85113528	G->A	0	-
chr1	85113814	85113815	G->A	0	-
chr1	85113897	85113898	C->A	0	+
chr1	85113989	85113990	C->A	0	+
chr1	85114373	85114374	G->A	0	-
chr1	85114885	85114886	G->T	0	-
chr1	85115075	85115076	CT->CTT,C	0	+
chr1	85115518	85115519	G->A	0	-
chr1	85116520	85116521	G->A	0	-
chr1	85116533	85116534	G->T	0	-
chr1	85117415	85117416	G->GT	0	-
chr1	85129979	85129980	G->A	0	-
chr1	85200669	85200670	C->G	0	+
chr1	85200935	85200936	G->T	0	-
chr1	85202486	85202487	G->T	0	-
chr1	85228847	85228848	C->G	0	+
chr1	85228874	85228875	G->A	0	-
chr1	85234657	85234658	G->A	0	-
chr1	85234660	85234661	G->T	0	-
chr1	85235707	85235708	C->A	0	+
chr1	85239483	85239484	C->T	0	+
chr1	85242935	85242936	C->T	0	+
chr1	85247281	85247282	C->A	0	+
chr1	85247500	85247501	C->A	0	+
chr1	85248087	85248088	C->A	0	+
chr1	85248386	85248387	C->G	0	+
chr1	85249860	85249861	C->T	0	+
chr1	85249906	85249907	C->T	0	+
chr1	85250202	85250203	G->A	0	-
chr1	85252069	85252070	G->C	0	-
chr1	85284052	85284053	C->T	0	+
chr1	85328543	85328544	C->T	0	+
chr1	85340154	85340155	G->A	0	-
chr1	85449869	85449870	G->C	0	-
chr1	85455763	85455764	G->T	0	-
chr1	85456620	85456621	TC->T	0	+
chr1	85456632	85456633	G->A	0	-
chr1	85476260	85476261	G->A	0	-
chr1	85476279	85476280	C->T	0	+
chr1	85476292	85476293	G->A	0	-
chr1	85493637	85493638	C->G	0	+
chr1	85499869	85499870	G->A	0	-
chr1	85507439	85507440	G->A	0	-
chr1	85526546	85526547	C->T	0	+
chr1	85577248	85577249	C->T	0	+
chr1	85588460	85588461	C->T	0	+
chr1	85600937	85600938	G->A	0	-
chr1	85606583	85606584	G->A	0	-
chr1	85607983	85607984	C->T	0	+
chr1	85615315	85615316	G->A	0	-
chr1	85615713	85615714	C->G	0	+
chr1	85615748	85615749	G->A	0	-
chr1	85615766	85615767	C->T	0	+
chr1	85616048	85616049	G->A	0	-
chr1	85616352	85616353	C->T	0	+
chr1	85616894	85616895	C->A	0	+
chr1	85619233	85619234	C->CTT	0	+
chr1	85624194	85624195	C->A	0	+
chr1	85625074	85625075	C->A	0	+
chr1	85625424	85625425	C->G	0	+
chr1	85631350	85631351	C->T	0	+
chr1	85636602	85636603	C->T	0	+
chr1	85636622	85636623	G->C	0	-
chr1	85636632	85636633	G->T	0	-
chr1	85636998	85636999	G->A	0	-
chr1	85894817	85894818	C->G	0	+
chr1	85894822	85894823	C->G	0	+
chr1	85939283	85939284	C->CT	0	+
chr1	85946818	85946819	G->A	0	-
chr1	86004476	86004477	G->A	0	-
chr1	86285670	86285671	GAT->GATAT,G	0	-
chr1	86356313	86356314	C->T	0	+
chr1	86356315	86356316	C->T	0	+
chr1	86356322	86356323	C->T	0	+
chr1	86482151	86482152	TC->T	0	+
chr1	86511190	86511191	C->A	0	+
chr1	86572443	86572444	ACTC->A	0	+
chr1	87097767	87097768	C->CTG	0	+
chr1	87325910	87325911	ATG->A	0	-
chr1	87657109	87657110	C->A	0	+
chr1	87737750	87737751	C->T	0	+
chr1	88210259	88210260	C->T	0	+
chr1	88210383	88210384	C->T	0	+
chr1	88210392	88210393	G->A	0	-
chr1	88210419	88210420	C->T	0	+
chr1	88210527	88210528	G->A	0	-
chr1	88210714	88210715	G->A	0	-
chr1	88210826	88210827	G->A	0	-
chr1	88210846	88210847	G->C	0	-
chr1	88211329	88211330	G->A	0	-
chr1	88211402	88211403	C->T	0	+
chr1	88211687	88211688	ACC->A	0	+
chr1	88211897	88211898	G->A	0	-
chr1	88211944	88211945	G->A	0	-
chr1	88211983	88211984	CAG->C	0	+
chr1	88212092	88212093	G->A	0	-
chr1	88212135	88212136	G->A	0	-
chr1	88212140	88212141	G->T	0	-
chr1	88212391	88212392	C->T	0	+
chr1	88212408	88212409	C->T	0	+
chr1	88212451	88212452	C->A	0	+
chr1	88212548	88212549	C->T	0	+
chr1	88212567	88212568	C->T	0	+
chr1	88213018	88213019	C->T	0	+
chr1	88213322	88213323	C->T	0	+
chr1	88213758	88213759	C->T	0	+
chr1	88213790	88213791	G->A	0	-
chr1	88213906	88213907	C->A	0	+
chr1	88213942	88213943	G->A	0	-
chr1	88213943	88213944	C->A	0	+
chr1	88213990	88213991	C->A	0	+
chr1	88214347	88214348	G->A	0	-
chr1	88214413	88214414	G->A	0	-
chr1	88214647	88214648	G->A	0	-
chr1	88214986	88214987	G->A	0	-
chr1	88215232	88215233	C->T	0	+
chr1	88215274	88215275	GTTGTTA->G	0	-
chr1	88215315	88215316	C->T	0	+
chr1	88215650	88215651	C->T	0	+
chr1	88216212	88216213	C->T	0	+
chr1	88216392	88216393	G->T	0	-
chr1	88216493	88216494	G->A	0	-
chr1	88216535	88216536	G->GT	0	-
chr1	88216721	88216722	G->A	0	-
chr1	88216772	88216773	G->T	0	-
chr1	88216869	88216870	AGAG->A	0	-
chr1	88216908	88216909	AGAC->A	0	+
chr1	88216958	88216959	CGT->C	0	+
chr1	88217461	88217462	G->A	0	-
chr1	88217489	88217490	G->T	0	-
chr1	88217531	88217532	C->T	0	+
chr1	88217629	88217630	C->A	0	+
chr1	88217724	88217725	C->A	0	+
chr1	88217830	88217831	G->A	0	-
chr1	88217991	88217992	G->A	0	-
chr1	88218077	88218078	C->A	0	+
chr1	88218097	88218098	C->T	0	+
chr1	88218125	88218126	G->C	0	-
chr1	88218145	88218146	C->A	0	+
chr1	88218244	88218245	C->T	0	+
chr1	88218248	88218249	C->T	0	+
chr1	88218253	88218254	GC->G	0	+
chr1	88218282	88218283	C->G	0	+
chr1	88218725	88218726	C->T	0	+
chr1	88218737	88218738	C->T	0	+
chr1	88218766	88218767	C->T	0	+
chr1	88218923	88218924	G->A	0	-
chr1	88219052	88219053	CTAATTG->C	0	+
chr1	88219235	88219236	C->T	0	+
chr1	88219251	88219252	G->A	0	-
chr1	88219397	88219398	C->G	0	+
chr1	88219937	88219938	G->A	0	-
chr1	88219995	88219996	C->A	0	+
chr1	88220014	88220015	G->T	0	-
chr1	88220033	88220034	C->T	0	+
chr1	88220224	88220225	AAAAG->A	0	-
chr1	88220244	88220245	C->T	0	+
chr1	88220326	88220327	C->A	0	+
chr1	88220354	88220355	G->A	0	-
chr1	88220499	88220500	C->T	0	+
chr1	88220795	88220796	C->A	0	+
chr1	88220803	88220804	G->A	0	-
chr1	88220858	88220859	G->A	0	-
chr1	88221160	88221161	G->A	0	-
chr1	88221171	88221172	C->A	0	+
chr1	88221203	88221204	G->A	0	-
chr1	88221513	88221514	C->T	0	+
chr1	88221548	88221549	G->T	0	-
chr1	88221763	88221764	G->A	0	-
chr1	88221977	88221978	G->A	0	-
chr1	88221984	88221985	C->T	0	+
chr1	88222174	88222175	C->T	0	+
chr1	88222217	88222218	C->CAT	0	+
chr1	88222219	88222220	G->GAT	0	-
chr1	88222382	88222383	G->A	0	-
chr1	88222399	88222400	G->A	0	-
chr1	88222679	88222680	G->A	0	-
chr1	88223017	88223018	G->T	0	-
chr1	88223024	88223025	G->T	0	-
chr1	88223304	88223305	G->C	0	-
chr1	88223380	88223381	GTAT->G	0	-
chr1	88223430	88223431	G->T	0	-
chr1	88223456	88223457	G->C	0	-
chr1	88223508	88223509	G->GCACTAAGTGCT	0	-
chr1	88223673	88223674	C->G	0	+
chr1	88223748	88223749	G->A	0	-
chr1	88223765	88223766	C->T	0	+
chr1	88223959	88223960	G->A	0	-
chr1	88224123	88224124	G->A	0	-
chr1	88224177	88224178	C->A	0	+
chr1	88224206	88224207	G->A	0	-
chr1	88224376	88224377	G->A	0	-
chr1	88224446	88224447	C->A	0	+
chr1	88224571	88224572	G->A	0	-
chr1	88224598	88224599	G->A	0	-
chr1	88224599	88224600	G->C	0	-
chr1	88224626	88224627	G->GA	0	-
chr1	88224678	88224679	C->T	0	+
chr1	88224807	88224808	G->T	0	-
chr1	88225061	88225062	C->G	0	+
chr1	88225145	88225146	C->T	0	+
chr1	88225243	88225244	TG->T	0	-
chr1	88225401	88225402	C->T	0	+
chr1	88226142	88226143	G->A	0	-
chr1	88226644	88226645	G->A	0	-
chr1	88226814	88226815	C->T	0	+
chr1	88226949	88226950	C->T	0	+
chr1	88227090	88227091	C->T	0	+
chr1	88227220	88227221	C->G	0	+
chr1	88227339	88227340	C->T	0	+
chr1	88227340	88227341	G->C	0	-
chr1	88227375	88227376	G->A	0	-
chr1	88227581	88227582	C->T	0	+
chr1	88227646	88227647	C->T	0	+
chr1	88227654	88227655	G->T	0	-
chr1	88227896	88227897	GA->G	0	-
chr1	88227916	88227917	G->C	0	-
chr1	88227934	88227935	C->T	0	+
chr1	88227968	88227969	G->A	0	-
chr1	88228426	88228427	G->A	0	-
chr1	88228473	88228474	C->T	0	+
chr1	88228497	88228498	G->T	0	-
chr1	88228502	88228503	C->T	0	+
chr1	88228601	88228602	G->A	0	-
chr1	88229187	88229188	C->G	0	+
chr1	88229218	88229219	G->T	0	-
chr1	88229406	88229407	G->A	0	-
chr1	88229436	88229437	AAC->A	0	+
chr1	88229438	88229439	C->A	0	+
chr1	88229518	88229519	C->G	0	+
chr1	88230016	88230017	C->T	0	+
chr1	88230367	88230368	C->A	0	+
chr1	88230649	88230650	G->A	0	-
chr1	88230745	88230746	G->A	0	-
chr1	88230958	88230959	C->T	0	+
chr1	88230975	88230976	ACTGT->A	0	+
chr1	88231052	88231053	TCTG->T	0	+
chr1	88231084	88231085	C->T	0	+
chr1	88231144	88231145	GA->G	0	-
chr1	88231383	88231384	G->A	0	-
chr1	88231719	88231720	C->T	0	+
chr1	88231867	88231868	C->T	0	+
chr1	88231889	88231890	G->A	0	-
chr1	88232046	88232047	C->T	0	+
chr1	88232169	88232170	G->A	0	-
chr1	88232526	88232527	CA->C	0	+
chr1	88232656	88232657	C->T	0	+
chr1	88232844	88232845	G->A	0	-
chr1	88232957	88232958	G->A	0	-
chr1	88233478	88233479	C->A	0	+
chr1	88233546	88233547	C->A	0	+
chr1	88233784	88233785	C->T	0	+
chr1	88233809	88233810	G->T	0	-
chr1	88233816	88233817	C->T	0	+
chr1	88234039	88234040	G->C	0	-
chr1	88234119	88234120	G->A	0	-
chr1	88234136	88234137	G->A	0	-
chr1	88234587	88234588	G->T	0	-
chr1	88234672	88234673	G->A	0	-
chr1	88234708	88234709	G->A	0	-
chr1	88234723	88234724	C->T	0	+
chr1	88234838	88234839	C->G	0	+
chr1	88234871	88234872	G->A	0	-
chr1	88235022	88235023	G->A	0	-
chr1	88235078	88235079	G->A	0	-
chr1	88235097	88235098	G->C	0	-
chr1	88235113	88235114	G->A	0	-
chr1	88235213	88235214	C->T	0	+
chr1	88235215	88235216	G->T	0	-
chr1	88235253	88235254	G->A	0	-
chr1	88235375	88235376	G->A	0	-
chr1	88235441	88235442	G->A	0	-
chr1	88235628	88235629	C->T	0	+
chr1	88235815	88235816	C->T	0	+
chr1	88235820	88235821	G->A	0	-
chr1	88236365	88236366	AG->A	0	-
chr1	88236428	88236429	GGGCA->G	0	+
chr1	88236609	88236610	C->T	0	+
chr1	88236833	88236834	C->T	0	+
chr1	88237198	88237199	G->A	0	-
chr1	88237334	88237335	C->T	0	+
chr1	88237379	88237380	C->G	0	+
chr1	88237540	88237541	C->A	0	+
chr1	88237713	88237714	C->T	0	+
chr1	88237748	88237749	C->G	0	+
chr1	88237779	88237780	G->A	0	-
chr1	88237812	88237813	C->T	0	+
chr1	88237943	88237944	G->A	0	-
chr1	88237975	88237976	C->T	0	+
chr1	88237986	88237987	C->T	0	+
chr1	88237987	88237988	C->G	0	+
chr1	88238228	88238229	G->GA	0	-
chr1	88238370	88238371	G->A	0	-
chr1	88238459	88238460	G->A	0	-
chr1	88238531	88238532	C->G	0	+
chr1	88238815	88238816	G->A	0	-
chr1	88238999	88239000	G->T	0	-
chr1	88239166	88239167	C->T	0	+
chr1	88239237	88239238	C->T	0	+
chr1	88239388	88239389	C->T	0	+
chr1	88239410	88239411	G->A	0	-
chr1	88239441	88239442	C->T	0	+
chr1	88239485	88239486	G->A	0	-
chr1	88240224	88240225	C->T	0	+
chr1	88240409	88240410	G->A	0	-
chr1	88241092	88241093	C->T	0	+
chr1	88241159	88241160	G->A	0	-
chr1	88241360	88241361	C->T	0	+
chr1	88241390	88241391	C->G	0	+
chr1	88241416	88241417	C->T	0	+
chr1	88241417	88241418	C->G	0	+
chr1	88241509	88241510	C->T	0	+
chr1	88241524	88241525	C->T	0	+
chr1	88241583	88241584	G->A	0	-
chr1	88241660	88241661	G->A	0	-
chr1	88241731	88241732	G->A	0	-
chr1	88241796	88241797	G->A	0	-
chr1	88241825	88241826	G->T	0	-
chr1	88242037	88242038	G->A	0	-
chr1	88242053	88242054	ACCC->A	0	+
chr1	88242128	88242129	GA->G	0	-
chr1	88242419	88242420	C->A	0	+
chr1	88242420	88242421	C->A	0	+
chr1	88242654	88242655	C->G	0	+
chr1	88242759	88242760	C->T	0	+
chr1	88243336	88243337	G->C	0	-
chr1	88243364	88243365	G->A	0	-
chr1	88243372	88243373	G->A	0	-
chr1	88243421	88243422	G->A	0	-
chr1	88243447	88243448	C->T	0	+
chr1	88243453	88243454	C->CT	0	+
chr1	88243483	88243484	C->T	0	+
chr1	88243551	88243552	TG->T	0	-
chr1	88243584	88243585	GGT->G	0	-
chr1	88243712	88243713	C->A	0	+
chr1	88243949	88243950	G->A	0	-
chr1	88244013	88244014	G->A	0	-
chr1	88244201	88244202	G->T	0	-
chr1	88244254	88244255	C->A	0	+
chr1	88244279	88244280	G->GCCCTCTCACTCTCTCA	0	-
chr1	88244428	88244429	G->A	0	-
chr1	88244445	88244446	C->T	0	+
chr1	88244511	88244512	C->T	0	+
chr1	88244536	88244537	C->A	0	+
chr1	88244683	88244684	C->CCACATGCACACA	0	+
chr1	88244789	88244790	GAACA->G	0	+
chr1	88244807	88244808	G->A	0	-
chr1	88244843	88244844	C->T	0	+
chr1	88244969	88244970	G->T	0	-
chr1	88245125	88245126	C->T	0	+
chr1	88245239	88245240	G->A	0	-
chr1	88245289	88245290	G->C	0	-
chr1	88245318	88245319	C->CCAGTCAG	0	+
chr1	88245372	88245373	G->T	0	-
chr1	88245508	88245509	GCCCC->G	0	+
chr1	88245527	88245528	C->CCT	0	+
chr1	88245732	88245733	C->A	0	+
chr1	88245742	88245743	C->T	0	+
chr1	88245804	88245805	C->CT	0	+
chr1	88245877	88245878	C->T	0	+
chr1	88245918	88245919	C->T	0	+
chr1	88245919	88245920	C->G	0	+
chr1	88245948	88245949	G->A	0	-
chr1	88246016	88246017	C->T	0	+
chr1	88246155	88246156	C->A	0	+
chr1	88246295	88246296	G->A	0	-
chr1	88246498	88246499	G->T	0	-
chr1	88246516	88246517	G->A	0	-
chr1	88246591	88246592	C->A	0	+
chr1	88246655	88246656	C->A	0	+
chr1	88246688	88246689	C->T	0	+
chr1	88246815	88246816	G->A	0	-
chr1	88246848	88246849	G->T	0	-
chr1	88246977	88246978	G->A	0	-
chr1	88247138	88247139	G->A	0	-
chr1	88247236	88247237	C->T	0	+
chr1	88247261	88247262	G->A	0	-
chr1	88247302	88247303	CGTT->C	0	+
chr1	88247505	88247506	C->T	0	+
chr1	88247899	88247900	G->A	0	-
chr1	88248080	88248081	G->A	0	-
chr1	88248225	88248226	ATGTGTG->ATGTG,A	0	-
chr1	88248225	88248226	ATG->A	0	-
chr1	88248493	88248494	G->A	0	-
chr1	88248529	88248530	G->A	0	-
chr1	88248554	88248555	C->A	0	+
chr1	88248583	88248584	G->A	0	-
chr1	88248604	88248605	G->T	0	-
chr1	88248620	88248621	C->T	0	+
chr1	88248843	88248844	G->A	0	-
chr1	88249284	88249285	C->A	0	+
chr1	88249685	88249686	C->T	0	+
chr1	88249831	88249832	G->A	0	-
chr1	88249969	88249970	C->T	0	+
chr1	88250491	88250492	C->T	0	+
chr1	88250556	88250557	G->C	0	-
chr1	88250892	88250893	C->T	0	+
chr1	88251067	88251068	C->T	0	+
chr1	88251266	88251267	G->T	0	-
chr1	88251364	88251365	C->T	0	+
chr1	88251420	88251421	C->CTTGGA	0	+
chr1	88251511	88251512	G->C	0	-
chr1	88251560	88251561	C->T	0	+
chr1	88251850	88251851	C->T	0	+
chr1	88251899	88251900	G->A	0	-
chr1	88251935	88251936	C->T	0	+
chr1	88252098	88252099	G->A	0	-
chr1	88252170	88252171	C->T	0	+
chr1	88252476	88252477	C->T	0	+
chr1	88252668	88252669	C->T	0	+
chr1	88252783	88252784	TGCCTCTGA->T	0	+
chr1	88252821	88252822	G->GTCTCTGTGCCCTTTAGAGTA	0	-
chr1	88253174	88253175	G->A	0	-
chr1	88253291	88253292	G->A	0	-
chr1	88253350	88253351	G->T	0	-
chr1	88253357	88253358	C->T	0	+
chr1	88253584	88253585	C->T	0	+
chr1	88253585	88253586	G->A	0	-
chr1	88253664	88253665	C->T	0	+
chr1	88253778	88253779	G->A	0	-
chr1	88253958	88253959	G->A	0	-
chr1	88254145	88254146	G->A	0	-
chr1	88254505	88254506	G->A	0	-
chr1	88254785	88254786	G->A	0	-
chr1	88254833	88254834	C->T	0	+
chr1	88255202	88255203	G->A	0	-
chr1	88255314	88255315	G->A	0	-
chr1	88255654	88255655	C->G	0	+
chr1	88256050	88256051	C->A	0	+
chr1	88256212	88256213	G->A	0	-
chr1	88256726	88256727	C->T	0	+
chr1	88256797	88256798	G->A	0	-
chr1	88256870	88256871	G->C	0	-
chr1	88257394	88257395	C->T	0	+
chr1	88257462	88257463	G->A	0	-
chr1	88257979	88257980	G->A	0	-
chr1	88258104	88258105	G->GTGTC	0	-
chr1	88258375	88258376	G->A	0	-
chr1	88258420	88258421	C->A	0	+
chr1	88258475	88258476	C->T	0	+
chr1	88258537	88258538	G->C	0	-
chr1	88258550	88258551	C->A	0	+
chr1	88258551	88258552	C->G	0	+
chr1	88258632	88258633	C->T	0	+
chr1	88258753	88258754	C->G	0	+
chr1	88259368	88259369	C->T	0	+
chr1	88259426	88259427	C->T	0	+
chr1	88259588	88259589	C->T	0	+
chr1	88259695	88259696	G->C	0	-
chr1	88259740	88259741	G->C	0	-
chr1	88260004	88260005	G->A	0	-
chr1	88260043	88260044	G->A	0	-
chr1	88260111	88260112	G->A	0	-
chr1	88260361	88260362	C->T	0	+
chr1	88260427	88260428	C->A	0	+
chr1	88260532	88260533	C->T	0	+
chr1	88260554	88260555	C->G	0	+
chr1	88260639	88260640	C->G	0	+
chr1	88260721	88260722	G->C	0	-
chr1	88260737	88260738	G->A	0	-
chr1	88260738	88260739	C->G	0	+
chr1	88261052	88261053	C->T	0	+
chr1	88261283	88261284	G->A	0	-
chr1	88261308	88261309	G->A	0	-
chr1	88261984	88261985	C->T	0	+
chr1	88262042	88262043	G->GGAA	0	-
chr1	88262074	88262075	G->C	0	-
chr1	88262276	88262277	C->CTTTTTTTTT	0	+
chr1	88262938	88262939	G->C	0	-
chr1	88263092	88263093	G->A	0	-
chr1	88263597	88263598	C->T	0	+
chr1	88263745	88263746	C->G	0	+
chr1	88263794	88263795	G->C	0	-
chr1	88263842	88263843	C->G	0	+
chr1	88264021	88264022	C->A	0	+
chr1	88264192	88264193	C->A	0	+
chr1	88264235	88264236	C->T	0	+
chr1	88264315	88264316	GATT->G	0	-
chr1	88264325	88264326	G->C	0	-
chr1	88264654	88264655	C->A	0	+
chr1	88264676	88264677	C->A	0	+
chr1	88264977	88264978	G->A	0	-
chr1	88265033	88265034	G->A	0	-
chr1	88265121	88265122	G->A	0	-
chr1	88265209	88265210	C->T	0	+
chr1	88265216	88265217	C->T	0	+
chr1	88265308	88265309	C->G	0	+
chr1	88265471	88265472	C->T	0	+
chr1	88266120	88266121	G->A	0	-
chr1	88266399	88266400	G->A	0	-
chr1	88266523	88266524	G->GT	0	-
chr1	88267232	88267233	C->T	0	+
chr1	88267613	88267614	C->A	0	+
chr1	88268303	88268304	G->A	0	-
chr1	88268327	88268328	C->T	0	+
chr1	88268419	88268420	C->A	0	+
chr1	88268496	88268497	C->T	0	+
chr1	88268513	88268514	G->A	0	-
chr1	88268520	88268521	C->T	0	+
chr1	88270273	88270274	C->T	0	+
chr1	88271530	88271531	G->C	0	-
chr1	88271544	88271545	G->A	0	-
chr1	88271724	88271725	C->T	0	+
chr1	88271725	88271726	C->T	0	+
chr1	88271739	88271740	G->A	0	-
chr1	88271762	88271763	C->T	0	+
chr1	88271864	88271865	C->T	0	+
chr1	88271881	88271882	G->A	0	-
chr1	88271933	88271934	C->T	0	+
chr1	88271947	88271948	G->C	0	-
chr1	88272019	88272020	GAAAA->G	0	-
chr1	88272095	88272096	C->T	0	+
chr1	88272100	88272101	C->T	0	+
chr1	88272882	88272883	C->A	0	+
chr1	88272995	88272996	C->A	0	+
chr1	88273109	88273110	C->T	0	+
chr1	88273231	88273232	C->A	0	+
chr1	88273274	88273275	G->A	0	-
chr1	88273291	88273292	C->T	0	+
chr1	88273292	88273293	GAAAAAAACAAA->G	0	+
chr1	88273866	88273867	G->T	0	-
chr1	88273901	88273902	C->A	0	+
chr1	88273956	88273957	C->T	0	+
chr1	88274019	88274020	G->A	0	-
chr1	88274431	88274432	G->A	0	-
chr1	88274445	88274446	C->T	0	+
chr1	88274481	88274482	AG->A	0	-
chr1	88274583	88274584	G->T	0	-
chr1	88274602	88274603	C->T	0	+
chr1	88274710	88274711	GTT->G	0	-
chr1	88274746	88274747	G->A	0	-
chr1	88274857	88274858	G->T	0	-
chr1	88274927	88274928	G->A	0	-
chr1	88274964	88274965	G->T	0	-
chr1	88275011	88275012	C->T	0	+
chr1	88275133	88275134	G->T	0	-
chr1	88275142	88275143	G->A	0	-
chr1	88275189	88275190	G->A	0	-
chr1	88275226	88275227	G->C	0	-
chr1	88275230	88275231	C->T	0	+
chr1	88275362	88275363	C->G	0	+
chr1	88275429	88275430	G->T	0	-
chr1	88275542	88275543	C->T	0	+
chr1	88275579	88275580	C->T	0	+
chr1	88275608	88275609	C->A	0	+
chr1	88275724	88275725	G->A	0	-
chr1	88275819	88275820	G->A	0	-
chr1	88275947	88275948	C->T	0	+
chr1	88276560	88276561	CT->C	0	+
chr1	88276822	88276823	C->T	0	+
chr1	88276863	88276864	G->A	0	-
chr1	88277585	88277586	G->C	0	-
chr1	88278232	88278233	GC->G	0	+
chr1	88278385	88278386	C->T	0	+
chr1	88278653	88278654	ACT->A	0	+
chr1	88278877	88278878	G->A	0	-
chr1	88279714	88279715	C->T	0	+
chr1	88279984	88279985	G->T	0	-
chr1	88280087	88280088	C->T	0	+
chr1	88280165	88280166	C->T	0	+
chr1	88280279	88280280	G->T	0	-
chr1	88280446	88280447	C->T	0	+
chr1	88280733	88280734	C->A	0	+
chr1	88280977	88280978	C->T	0	+
chr1	88281074	88281075	G->A	0	-
chr1	88281198	88281199	C->A	0	+
chr1	88281201	88281202	CA->C	0	+
chr1	88281300	88281301	C->A	0	+
chr1	88281340	88281341	G->T	0	-
chr1	88281398	88281399	C->T	0	+
chr1	88281543	88281544	G->A	0	-
chr1	88281618	88281619	CCAAA->C	0	+
chr1	88281716	88281717	G->T	0	-
chr1	88281803	88281804	G->A	0	-
chr1	88282173	88282174	G->A	0	-
chr1	88282269	88282270	G->A	0	-
chr1	88282295	88282296	G->GACCCAGC	0	-
chr1	88282362	88282363	G->A	0	-
chr1	88282736	88282737	AGGGGG->A	0	-
chr1	88282900	88282901	G->A	0	-
chr1	88282929	88282930	G->A	0	-
chr1	88283120	88283121	C->T	0	+
chr1	88283318	88283319	G->A	0	-
chr1	88283762	88283763	G->A	0	-
chr1	88283948	88283949	G->T	0	-
chr1	88284326	88284327	G->A	0	-
chr1	88284513	88284514	C->T	0	+
chr1	88284525	88284526	G->A	0	-
chr1	88284537	88284538	C->T	0	+
chr1	88284577	88284578	C->T	0	+
chr1	88284792	88284793	G->A	0	-
chr1	88284827	88284828	G->A	0	-
chr1	88285047	88285048	C->A	0	+
chr1	88285175	88285176	C->T	0	+
chr1	88285267	88285268	G->A	0	-
chr1	88285281	88285282	C->T	0	+
chr1	88285301	88285302	C->T	0	+
chr1	88285318	88285319	C->T	0	+
chr1	88285323	88285324	G->A	0	-
chr1	88285435	88285436	CGGAACT->C	0	+
chr1	88285468	88285469	C->G	0	+
chr1	88285536	88285537	C->T	0	+
chr1	88285555	88285556	C->A	0	+
chr1	88285584	88285585	C->T	0	+
chr1	88285632	88285633	C->T	0	+
chr1	88285655	88285656	CT->C	0	+
chr1	88285688	88285689	C->CA	0	+
chr1	88285771	88285772	G->T	0	-
chr1	88285794	88285795	CTAGTT->C	0	+
chr1	88285854	88285855	C->T	0	+
chr1	88285894	88285895	C->T	0	+
chr1	88285914	88285915	C->A	0	+
chr1	88285978	88285979	G->A	0	-
chr1	88286163	88286164	C->A	0	+
chr1	88286187	88286188	G->C	0	-
chr1	88286226	88286227	C->T	0	+
chr1	88286440	88286441	C->T	0	+
chr1	88286477	88286478	G->A	0	-
chr1	88286519	88286520	C->T	0	+
chr1	88286557	88286558	G->A	0	-
chr1	88286765	88286766	C->T	0	+
chr1	88286774	88286775	C->T	0	+
chr1	88286799	88286800	G->A	0	-
chr1	88287040	88287041	G->T	0	-
chr1	88287058	88287059	G->T	0	-
chr1	88287096	88287097	C->T	0	+
chr1	88287154	88287155	G->A	0	-
chr1	88287162	88287163	G->A	0	-
chr1	88287169	88287170	G->A	0	-
chr1	88287174	88287175	G->T	0	-
chr1	88287180	88287181	G->A	0	-
chr1	88287391	88287392	AAAAC->A	0	+
chr1	88287671	88287672	C->T	0	+
chr1	88287749	88287750	G->T	0	-
chr1	88287851	88287852	G->A	0	-
chr1	88287970	88287971	G->T	0	-
chr1	88288088	88288089	C->T	0	+
chr1	88288165	88288166	G->T	0	-
chr1	88288298	88288299	C->T	0	+
chr1	88288510	88288511	C->T	0	+
chr1	88288568	88288569	G->A	0	-
chr1	88288730	88288731	G->A	0	-
chr1	88288847	88288848	C->T	0	+
chr1	88289039	88289040	C->T	0	+
chr1	88289101	88289102	C->T	0	+
chr1	88289117	88289118	GTTTT->G	0	-
chr1	88289182	88289183	G->A	0	-
chr1	88289241	88289242	G->A	0	-
chr1	88289347	88289348	G->A	0	-
chr1	88289421	88289422	C->T	0	+
chr1	88289424	88289425	G->C	0	-
chr1	88289838	88289839	G->T	0	-
chr1	88289887	88289888	G->C	0	-
chr1	88290158	88290159	C->T	0	+
chr1	88290180	88290181	GCAA->G	0	+
chr1	88290654	88290655	G->C	0	-
chr1	88290655	88290656	G->A	0	-
chr1	88290702	88290703	G->A	0	-
chr1	88290831	88290832	C->A	0	+
chr1	88290940	88290941	TGAAGGAA->T	0	-
chr1	88290955	88290956	G->A	0	-
chr1	88290975	88290976	C->T	0	+
chr1	88291246	88291247	C->T	0	+
chr1	88291382	88291383	G->T	0	-
chr1	88291404	88291405	C->T	0	+
chr1	88291436	88291437	G->GT	0	-
chr1	88291653	88291654	G->T	0	-
chr1	88291727	88291728	G->C	0	-
chr1	88291995	88291996	G->A	0	-
chr1	88292024	88292025	C->T	0	+
chr1	88292081	88292082	C->T	0	+
chr1	88292134	88292135	C->A	0	+
chr1	88292283	88292284	C->A	0	+
chr1	88292452	88292453	C->T	0	+
chr1	88292456	88292457	G->A	0	-
chr1	88292493	88292494	G->A	0	-
chr1	88292575	88292576	G->A	0	-
chr1	88294391	88294392	G->A	0	-
chr1	88294639	88294640	G->A	0	-
chr1	88294791	88294792	G->A	0	-
chr1	88294966	88294967	C->A	0	+
chr1	88295003	88295004	C->T	0	+
chr1	88295254	88295255	C->T	0	+
chr1	88295264	88295265	G->A	0	-
chr1	88295364	88295365	C->T	0	+
chr1	88295386	88295387	G->GT	0	-
chr1	88295407	88295408	C->A	0	+
chr1	88295504	88295505	G->T	0	-
chr1	88295533	88295534	C->T	0	+
chr1	88295836	88295837	C->T	0	+
chr1	88295856	88295857	G->A	0	-
chr1	88295885	88295886	G->C	0	-
chr1	88296004	88296005	C->CT	0	+
chr1	88296122	88296123	C->T	0	+
chr1	88296160	88296161	C->T	0	+
chr1	88296163	88296164	C->T	0	+
chr1	88296322	88296323	GGT->G	0	-
chr1	88296397	88296398	C->T	0	+
chr1	88296437	88296438	G->A	0	-
chr1	88296639	88296640	G->A	0	-
chr1	88296795	88296796	G->T	0	-
chr1	88297428	88297429	GA->G	0	-
chr1	88297548	88297549	C->T	0	+
chr1	88297644	88297645	C->A	0	+
chr1	88297645	88297646	G->A	0	-
chr1	88297781	88297782	C->T	0	+
chr1	88297971	88297972	C->A	0	+
chr1	88297973	88297974	C->T	0	+
chr1	88298210	88298211	G->T	0	-
chr1	88298306	88298307	C->T	0	+
chr1	88298355	88298356	G->A	0	-
chr1	88298508	88298509	C->T	0	+
chr1	88298552	88298553	G->A	0	-
chr1	88298567	88298568	C->T	0	+
chr1	88298689	88298690	C->A	0	+
chr1	88298690	88298691	G->A	0	-
chr1	88298924	88298925	C->A	0	+
chr1	88298945	88298946	G->A	0	-
chr1	88299123	88299124	C->T	0	+
chr1	88299154	88299155	AAAACCAAACC->A	0	+
chr1	88299279	88299280	C->T	0	+
chr1	88299577	88299578	G->T	0	-
chr1	88299617	88299618	C->T	0	+
chr1	88299940	88299941	G->A	0	-
chr1	88300098	88300099	C->G	0	+
chr1	88300240	88300241	C->CATCCATCT	0	+
chr1	88300365	88300366	G->T	0	-
chr1	88300579	88300580	C->T	0	+
chr1	88300584	88300585	G->A	0	-
chr1	88300614	88300615	G->A	0	-
chr1	88300777	88300778	C->T	0	+
chr1	88300798	88300799	G->A	0	-
chr1	88300840	88300841	C->G	0	+
chr1	88301184	88301185	C->A	0	+
chr1	88301299	88301300	G->T	0	-
chr1	88301310	88301311	C->G	0	+
chr1	88301352	88301353	G->A	0	-
chr1	88301353	88301354	G->T	0	-
chr1	88301504	88301505	G->C	0	-
chr1	88301612	88301613	C->T	0	+
chr1	88301689	88301690	G->A	0	-
chr1	88301714	88301715	G->A	0	-
chr1	88301749	88301750	CTA->C	0	+
chr1	88301795	88301796	TTTGCTTA->T	0	+
chr1	88301851	88301852	C->A	0	+
chr1	88302183	88302184	C->T	0	+
chr1	88302261	88302262	C->T	0	+
chr1	88302263	88302264	C->T	0	+
chr1	88302265	88302266	C->T	0	+
chr1	88302368	88302369	G->T	0	-
chr1	88302451	88302452	C->G	0	+
chr1	88302479	88302480	C->A	0	+
chr1	88302484	88302485	G->A	0	-
chr1	88302579	88302580	G->A	0	-
chr1	88302615	88302616	C->T	0	+
chr1	88302683	88302684	G->T	0	-
chr1	88302822	88302823	GTTT->G	0	-
chr1	88302855	88302856	C->CT	0	+
chr1	88302905	88302906	C->T	0	+
chr1	88302912	88302913	G->A	0	-
chr1	88303165	88303166	G->A	0	-
chr1	88303167	88303168	C->A	0	+
chr1	88303200	88303201	G->C	0	-
chr1	88303353	88303354	G->A	0	-
chr1	88303465	88303466	G->A	0	-
chr1	88303474	88303475	C->T	0	+
chr1	88303516	88303517	G->C	0	-
chr1	88303745	88303746	CAAACA->C	0	+
chr1	88303805	88303806	C->T	0	+
chr1	88303866	88303867	C->A	0	+
chr1	88304224	88304225	G->A	0	-
chr1	88304274	88304275	C->T	0	+
chr1	88304347	88304348	G->A	0	-
chr1	88304426	88304427	G->T	0	-
chr1	88304551	88304552	C->T	0	+
chr1	88304638	88304639	C->T	0	+
chr1	88304662	88304663	C->T	0	+
chr1	88304926	88304927	C->T	0	+
chr1	88304931	88304932	C->G	0	+
chr1	88304936	88304937	C->A	0	+
chr1	88304958	88304959	G->C	0	-
chr1	88304962	88304963	G->C	0	-
chr1	88305096	88305097	C->A	0	+
chr1	88305145	88305146	C->T	0	+
chr1	88305191	88305192	G->A	0	-
chr1	88305257	88305258	C->CT	0	+
chr1	88305414	88305415	G->T	0	-
chr1	88305420	88305421	C->T	0	+
chr1	88305497	88305498	C->T	0	+
chr1	88305501	88305502	G->C	0	-
chr1	88305526	88305527	C->T	0	+
chr1	88305641	88305642	C->A	0	+
chr1	88305660	88305661	G->A	0	-
chr1	88305893	88305894	G->A	0	-
chr1	88306011	88306012	C->T	0	+
chr1	88306021	88306022	G->A	0	-
chr1	88306093	88306094	G->A	0	-
chr1	88306277	88306278	G->A	0	-
chr1	88306360	88306361	G->A	0	-
chr1	88306423	88306424	C->T	0	+
chr1	88306475	88306476	GAATT->G	0	-
chr1	88306523	88306524	C->A	0	+
chr1	88306971	88306972	G->A	0	-
chr1	88307244	88307245	C->T	0	+
chr1	88307286	88307287	G->A	0	-
chr1	88307288	88307289	G->T,A	0	-
chr1	88307381	88307382	G->T	0	-
chr1	88307441	88307442	C->CGTCCTGAGAAGGA	0	+
chr1	88307447	88307448	G->A	0	-
chr1	88307463	88307464	G->A	0	-
chr1	88307641	88307642	C->T	0	+
chr1	88307751	88307752	G->A	0	-
chr1	88307781	88307782	C->T	0	+
chr1	88307866	88307867	C->T	0	+
chr1	88307867	88307868	C->T	0	+
chr1	88307909	88307910	C->T	0	+
chr1	88308362	88308363	G->A	0	-
chr1	88308438	88308439	C->T	0	+
chr1	88308612	88308613	C->T	0	+
chr1	88308614	88308615	C->A	0	+
chr1	88308847	88308848	C->T	0	+
chr1	88308863	88308864	CCTTT->C	0	+
chr1	88308919	88308920	C->T	0	+
chr1	88309027	88309028	G->C	0	-
chr1	88309209	88309210	C->T	0	+
chr1	88309271	88309272	C->T	0	+
chr1	88309491	88309492	G->T	0	-
chr1	88309509	88309510	C->T	0	+
chr1	88309617	88309618	G->A	0	-
chr1	88309801	88309802	GAA->G	0	-
chr1	88309980	88309981	G->A	0	-
chr1	88310192	88310193	C->T	0	+
chr1	88310682	88310683	C->T	0	+
chr1	88310729	88310730	G->A	0	-
chr1	88310758	88310759	G->A	0	-
chr1	88310842	88310843	C->T	0	+
chr1	88310849	88310850	G->T	0	-
chr1	88310857	88310858	G->A	0	-
chr1	88614587	88614588	G->A	0	-
chr1	88910705	88910706	TAC->T	0	+
chr1	89571901	89571902	C->T	0	+
chr1	89966032	89966033	CGT->C	0	+
chr1	90147186	90147187	G->GT	0	-
chr1	90506012	90506013	C->A	0	+
chr1	90534939	90534940	C->G	0	+
chr1	90882032	90882033	G->C	0	-
chr1	91125148	91125149	C->T	0	+
chr1	91197484	91197485	G->T	0	-
chr1	91406545	91406546	G->C	0	-
chr1	91510139	91510140	G->GC	0	-
chr1	91537114	91537115	TC->T	0	+
chr1	91540067	91540068	C->A	0	+
chr1	91624292	91624293	C->G	0	+
chr1	91685060	91685061	C->G	0	+
chr1	91921348	91921349	G->T	0	-
chr1	91956406	91956407	C->G	0	+
chr1	92000249	92000250	CA->C	0	+
chr1	92116757	92116758	G->C	0	-
chr1	92738951	92738952	GC->G	0	+
chr1	92828494	92828495	GC->G	0	+
chr1	92828505	92828506	C->A	0	+
chr1	92925815	92925816	C->G	0	+
chr1	93036558	93036559	G->T	0	-
chr1	93181077	93181078	C->T	0	+
chr1	93198428	93198429	C->T	0	+
chr1	93202018	93202019	C->A	0	+
chr1	93890991	93890992	CAAAAAAAAAAAAAAAA->C	0	+
chr1	93923821	93923822	AAAC->A	0	+
chr1	94022169	94022170	C->A	0	+
chr1	94038543	94038544	C->CT	0	+
chr1	95035441	95035442	C->T	0	+
chr1	95855837	95855838	G->T	0	-
chr1	96160455	96160456	CTAT->C	0	+
chr1	98142544	98142545	G->A	0	-
chr1	99311687	99311688	G->T	0	-
chr1	99382546	99382547	TTTTC->T	0	+
chr1	99732557	99732558	C->T	0	+
chr1	100766603	100766604	G->C	0	-
chr1	101615343	101615344	G->T	0	-
chr1	102295557	102295558	C->G	0	+
chr1	104945347	104945348	G->T	0	-
chr1	105090213	105090214	G->A	0	-
chr1	105343044	105343045	C->A	0	+
chr1	105590337	105590338	G->T	0	-
chr1	105771216	105771217	G->A	0	-
chr1	105831286	105831287	C->CA	0	+
chr1	106067612	106067613	GA->G	0	-
chr1	106410639	106410640	G->A	0	-
chr1	106603192	106603193	C->T	0	+
chr1	108641596	108641597	GT->G	0	-
chr1	108891627	108891628	AC->A	0	+
chr1	109264432	109264433	C->T	0	+
chr1	109453997	109453998	ATG->A	0	-
chr1	109520134	109520135	GTATGTA->G	0	-
chr1	109549699	109549700	CA->C	0	+
chr1	109642552	109642553	C->CTT	0	+
chr1	110235597	110235598	AC->A	0	+
chr1	110625338	110625339	CGGGG->C	0	+
chr1	111573677	111573678	C->T	0	+
chr1	111649570	111649571	CCAAAAAAA->C	0	+
chr1	113515433	113515434	C->A	0	+
chr1	113812251	113812252	C->T	0	+
chr1	113884504	113884505	C->T	0	+
chr1	114162148	114162149	G->A	0	-
chr1	114183388	114183389	C->G	0	+
chr1	114614062	114614063	G->T	0	-
chr1	114792139	114792140	G->A	0	-
chr1	114852119	114852120	AAC->A	0	+
chr1	115390091	115390092	G->T	0	-
chr1	116218695	116218696	C->CT	0	+
chr1	117705485	117705486	C->T	0	+
chr1	118045076	118045077	CT->C	0	+
chr1	118142638	118142639	C->T	0	+
chr1	118142655	118142656	C->G	0	+
chr1	118618734	118618735	C->T	0	+
chr1	119447750	119447751	AGTTT->A	0	-
chr1	119658870	119658871	G->A	0	-
chr1	119709724	119709725	C->T	0	+
chr1	120034221	120034222	G->A	0	-
chr1	120034221	120034222	G->A	0	-
chr1	120034500	120034501	G->A	0	-
chr1	120246487	120246488	C->T	0	+
chr1	120256517	120256518	GAAC->G	0	+
chr1	120457807	120457808	C->T	0	+
chr1	120642092	120642093	G->A	0	-
chr1	120642095	120642096	G->C	0	-
chr1	120730612	120730613	TG->T	0	-
chr1	120745480	120745481	ACACT->A	0	+
chr1	120765701	120765702	G->GAT	0	-
chr1	120800536	120800537	GCT->G	0	+
chr1	120812756	120812757	G->T	0	-
chr1	120917189	120917190	C->G	0	+
chr1	121057671	121057672	G->GA	0	-
chr1	121322110	121322111	G->A	0	-
chr1	121571859	121571860	G->A	0	-
chr1	122325084	122325085	C->A	0	+
chr1	122401785	122401786	C->A	0	+
chr1	122491106	122491107	GATATATATATATATAT->G	0	-
chr1	122602609	122602610	C->A	0	+
chr1	123195759	123195760	TG->T	0	-
chr1	123409336	123409337	TAG->T	0	-
chr1	123437330	123437331	G->GAA	0	-
chr1	123437330	123437331	G->GA	0	-
chr1	124288924	124288925	CCA->C	0	+
chr1	124589853	124589854	TGATA->T	0	-
chr1	125754851	125754852	C->T	0	+
chr1	125781278	125781279	CAGAGAG->C	0	+
chr1	125944459	125944460	TACA->T	0	+
chr1	126061051	126061052	G->T	0	-
chr1	127021951	127021952	G->GCA	0	-
chr1	127470832	127470833	G->A	0	-
chr1	127504005	127504006	C->T	0	+
chr1	127571245	127571246	GGAAA->G	0	-
chr1	127742065	127742066	G->A	0	-
chr1	127742073	127742074	G->A	0	-
chr1	127943166	127943167	GTGTC->G	0	+
chr1	128185257	128185258	CTTCT->C	0	+
chr1	128247636	128247637	GTA->G	0	-
chr1	128612185	128612186	G->T	0	-
chr1	128915207	128915208	G->C	0	-
chr1	129028991	129028992	TTGTG->T	0	-
chr1	129248238	129248239	CA->C	0	+
chr1	129365581	129365582	C->T	0	+
chr1	130661444	130661445	G->A	0	-
chr1	131167066	131167067	G->A	0	-
chr1	131167069	131167070	C->A	0	+
chr1	131177334	131177335	G->T	0	-
chr1	131275530	131275531	G->C	0	-
chr1	132090797	132090798	CT->C	0	+
chr1	132131699	132131700	G->A	0	-
chr1	132165094	132165095	TC->T	0	+
chr1	132326376	132326377	TTG->T	0	-
chr1	132335944	132335945	CA->C	0	+
chr1	132491956	132491957	C->A	0	+
chr1	132583466	132583467	C->T	0	+
chr1	132806864	132806865	AAAAG->A	0	-
chr1	132835525	132835526	G->T	0	-
chr1	132935755	132935756	G->A	0	-
chr1	133057772	133057773	C->A	0	+
chr1	133118399	133118400	C->A	0	+
chr1	133198546	133198547	AC->A	0	+
chr1	133209050	133209051	C->A	0	+
chr1	133274929	133274930	C->G	0	+
chr1	133345842	133345843	C->A	0	+
chr1	133487078	133487079	C->A	0	+
chr1	133500317	133500318	C->T	0	+
chr1	133573090	133573091	G->T	0	-
chr1	133639692	133639693	G->A	0	-
chr1	133639693	133639694	G->C	0	-
chr1	134549020	134549021	G->A	0	-
chr1	134624976	134624977	G->T	0	-
chr1	135138989	135138990	G->A	0	-
chr1	135381381	135381382	G->T	0	-
chr1	135436754	135436755	G->T	0	-
chr1	136146371	136146372	C->CAT	0	+
chr1	136169766	136169767	G->T	0	-
chr1	136481604	136481605	G->T	0	-
chr1	136651362	136651363	G->T	0	-
chr1	136689579	136689580	AG->A	0	-
chr1	136835271	136835272	G->C	0	-
chr1	136882510	136882511	G->T	0	-
chr1	137018908	137018909	G->T	0	-
chr1	137083585	137083586	G->T	0	-
chr1	137186762	137186763	C->G	0	+
chr1	137282816	137282817	G->T	0	-
chr1	137637847	137637848	CCTTT->C	0	+
chr1	138206236	138206237	G->A	0	-
chr1	138624021	138624022	C->T	0	+
chr1	138801811	138801812	TGA->T	0	-
chr1	139067428	139067429	C->T	0	+
chr1	139183840	139183841	CAT->C	0	+
chr1	139455577	139455578	G->T	0	-
chr1	139514522	139514523	G->C	0	-
chr1	139751475	139751476	TG->T	0	-
chr1	140016691	140016692	TGATA->T	0	-
chr1	140053043	140053044	G->T	0	-
chr1	140133566	140133567	G->GA	0	-
chr1	140600367	140600368	ATC->A	0	+
chr1	141082193	141082194	C->T	0	+
chr1	142234413	142234414	G->A	0	-
chr1	144143528	144143529	G->T	0	-
chr1	144467125	144467126	G->T	0	-
chr1	144884802	144884803	TTC->T	0	+
chr1	145296936	145296937	G->A	0	-
chr1	145888283	145888284	CCA->C	0	+
chr1	147676869	147676870	C->T	0	+
chr1	148388953	148388954	G->C	0	-
chr1	148922412	148922413	TTC->T	0	+
chr1	149601945	149601946	TC->T	0	+
chr1	151085646	151085647	CAA->C	0	+
chr1	151178449	151178450	G->GA	0	-
chr1	151190571	151190572	C->T	0	+
chr1	151192846	151192847	C->A	0	+
chr1	151194053	151194054	C->CAA	0	+
chr1	151728531	151728532	GT->G	0	-
chr1	152307625	152307626	C->A	0	+
chr1	152361128	152361129	C->G	0	+
chr1	152531619	152531620	G->A	0	-
chr1	152592149	152592150	G->A	0	-
chr1	152592150	152592151	G->C	0	-
chr1	152613366	152613367	G->GCA	0	-
chr1	152675937	152675938	CG->C	0	+
chr1	153204324	153204325	AAG->A	0	-
chr1	153980400	153980401	TTTTGG->T	0	-
chr1	154032887	154032888	G->T	0	-
chr1	154183566	154183567	G->T	0	-
chr1	155040072	155040073	G->GC	0	-
chr1	155095747	155095748	G->A	0	-
chr1	155127994	155127995	G->T	0	-
chr1	155449093	155449094	G->T	0	-
chr1	155549099	155549100	TCTTC->T	0	+
chr1	155780716	155780717	G->GCCC	0	-
chr1	155854629	155854630	C->T	0	+
chr1	156400882	156400883	G->A	0	-
chr1	156541047	156541048	AAG->A	0	-
chr1	156591330	156591331	TTG->T	0	-
chr1	156877535	156877536	C->T	0	+
chr1	157453658	157453659	TGTG->T	0	-
chr1	157816799	157816800	TTATC->T	0	+
chr1	158019157	158019158	G->A	0	-
chr1	158262387	158262388	C->CTT	0	+
chr1	158672809	158672810	G->A	0	-
chr1	158672809	158672810	G->A	0	-
chr1	158681233	158681234	GTTCCT->G	0	+
chr1	159193238	159193239	CT->C	0	+
chr1	159573965	159573966	C->CATCT	0	+
chr1	159895053	159895054	C->T	0	+
chr1	160249405	160249406	C->A	0	+
chr1	160803327	160803328	C->G	0	+
chr1	161037010	161037011	G->C	0	-
chr1	161140860	161140861	AAACC->A	0	+
chr1	161187781	161187782	CT->C	0	+
chr1	161270715	161270716	GCTCT->G,GCTCTCT	0	+
chr1	161485749	161485750	AG->A	0	-
chr1	161960608	161960609	G->C	0	-
chr1	162180849	162180850	G->GT	0	-
chr1	162294649	162294650	G->A	0	-
chr1	162294650	162294651	G->A	0	-
chr1	162294651	162294652	G->A	0	-
chr1	162709634	162709635	G->T	0	-
chr1	162901660	162901661	C->T	0	+
chr1	162933391	162933392	G->GA	0	-
chr1	162951266	162951267	G->T	0	-
chr1	163383411	163383412	G->C	0	-
chr1	164371712	164371713	G->GAC	0	-
chr1	164556248	164556249	C->T	0	+
chr1	164674978	164674979	C->G	0	+
chr1	165129447	165129448	G->A	0	-
chr1	165237083	165237084	G->A	0	-
chr1	165771026	165771027	G->T	0	-
chr1	166127883	166127884	G->GC	0	-
chr1	166716623	166716624	C->T	0	+
chr1	167159192	167159193	G->GC	0	-
chr1	167161125	167161126	G->T	0	-
chr1	167268217	167268218	G->C	0	-
chr1	167344729	167344730	AAC->A	0	+
chr1	167916099	167916100	GGAGA->G	0	-
chr1	167921898	167921899	G->A	0	-
chr1	168193882	168193883	C->A	0	+
chr1	168307129	168307130	C->T	0	+
chr1	168682798	168682799	G->A	0	-
chr1	169011353	169011354	G->T	0	-
chr1	169045324	169045325	C->G	0	+
chr1	169049066	169049067	AG->A	0	-
chr1	169548241	169548242	G->A	0	-
chr1	169993352	169993353	GGA->G	0	-
chr1	170545122	170545123	GGTGT->G	0	-
chr1	170552576	170552577	G->GTTT	0	-
chr1	171057411	171057412	C->A	0	+
chr1	171066282	171066283	GCATC->G	0	+
chr1	171066508	171066509	C->A	0	+
chr1	171249229	171249230	GA->G	0	-
chr1	171264925	171264926	GAGAA->G	0	-
chr1	171274859	171274860	G->GGTA	0	-
chr1	171283148	171283149	CN->C	0	+
chr1	171315317	171315318	G->A	0	-
chr1	171315319	171315320	C->G	0	+
chr1	171354124	171354125	C->CA	0	+
chr1	171383642	171383643	C->A	0	+
chr1	171497295	171497296	C->A	0	+
chr1	171508984	171508985	TC->T	0	+
chr1	171671982	171671983	G->A	0	-
chr1	171711398	171711399	C->A	0	+
chr1	171711547	171711548	C->A	0	+
chr1	171758502	171758503	GC->G	0	+
chr1	171758581	171758582	GC->G	0	+
chr1	171758581	171758582	GC->G	0	+
chr1	171759599	171759600	GC->G	0	+
chr1	171774205	171774206	TC->T	0	+
chr1	171811839	171811840	TC->T	0	+
chr1	171839831	171839832	G->C	0	-
chr1	171839852	171839853	G->T	0	-
chr1	171881950	171881951	G->GA	0	-
chr1	171881950	171881951	G->GA	0	-
chr1	171903335	171903336	C->A	0	+
chr1	171903340	171903341	G->A	0	-
chr1	171903350	171903351	C->A	0	+
chr1	171985363	171985364	G->T	0	-
chr1	171985365	171985366	G->A	0	-
chr1	172047671	172047672	C->T	0	+
chr1	172148452	172148453	G->C	0	-
chr1	172377165	172377166	G->A	0	-
chr1	172555079	172555080	G->A	0	-
chr1	172611933	172611934	G->A	0	-
chr1	172691957	172691958	C->G	0	+
chr1	172723095	172723096	C->A	0	+
chr1	172723111	172723112	C->A	0	+
chr1	172723159	172723160	GA->G	0	-
chr1	172744855	172744856	ACACT->A	0	+
chr1	172783261	172783262	AAAAAC->A	0	+
chr1	172850046	172850047	CACACACACACACACAT->C	0	+
chr1	172944283	172944284	G->A	0	-
chr1	173165337	173165338	CAAATAAAT->C	0	+
chr1	173342695	173342696	C->A	0	+
chr1	173394986	173394987	C->T	0	+
chr1	173399296	173399297	ATGATT->A	0	-
chr1	173415055	173415056	CAT->C	0	+
chr1	173673612	173673613	G->A	0	-
chr1	173794361	173794362	CA->C	0	+
chr1	173799590	173799591	TAC->T	0	+
chr1	173931285	173931286	G->GCTT	0	-
chr1	173932093	173932094	CG->C	0	+
chr1	174168166	174168167	TC->T	0	+
chr1	174207671	174207672	TGATA->T	0	-
chr1	174473938	174473939	GGATA->G	0	-
chr1	174636352	174636353	CTATT->C	0	+
chr1	174822764	174822765	GTATATA->G	0	-
chr1	174840871	174840872	C->A	0	+
chr1	175293955	175293956	G->A	0	-
chr1	175351596	175351597	TGAA->T	0	-
chr1	175987373	175987374	CCTTT->C	0	+
chr1	176002803	176002804	CTGTG->C	0	+
chr1	176686996	176686997	CT->C	0	+
chr1	177039242	177039243	G->A	0	-
chr1	177325427	177325428	CT->C	0	+
chr1	177589712	177589713	G->T	0	-
chr1	177812605	177812606	CAT->C	0	+
chr1	178276502	178276503	AC->A	0	+
chr1	178305846	178305847	CG->C	0	+
chr1	178495313	178495314	TG->T	0	-
chr1	178554858	178554859	G->C	0	-
chr1	178811527	178811528	CTGTG->C	0	+
chr1	178975054	178975055	G->A	0	-
chr1	179030562	179030563	C->CT	0	+
chr1	179053616	179053617	AG->A	0	-
chr1	179063576	179063577	G->T	0	-
chr1	179257340	179257341	TAC->T	0	+
chr1	179351468	179351469	AAAAAC->A	0	+
chr1	179379123	179379124	ATCTC->A	0	+
chr1	179503531	179503532	G->A	0	-
chr1	179594394	179594395	AG->A	0	-
chr1	179607081	179607082	TTG->T	0	-
chr1	179623140	179623141	GAT->G	0	-
chr1	179650096	179650097	AG->A	0	-
chr1	180305599	180305600	G->T	0	-
chr1	180574883	180574884	G->A	0	-
chr1	180980972	180980973	G->A	0	-
chr1	180993254	180993255	G->T	0	-
chr1	181357337	181357338	ATATC->A	0	+
chr1	181361570	181361571	GCC->G	0	+
chr1	181524310	181524311	C->A	0	+
chr1	181643888	181643889	G->C	0	-
chr1	181643897	181643898	G->C	0	-
chr1	181760987	181760988	C->CAT	0	+
chr1	181902269	181902270	GACAC->G	0	+
chr1	182203933	182203934	AAAAG->A	0	-
chr1	182569296	182569297	G->A	0	-
chr1	182844495	182844496	CAA->C	0	+
chr1	182907964	182907965	G->A	0	-
chr1	182981799	182981800	G->GCA	0	-
chr1	182985593	182985594	G->C	0	-
chr1	182985602	182985603	G->C	0	-
chr1	182988223	182988224	TC->T	0	+
chr1	183057118	183057119	G->T	0	-
chr1	183073945	183073946	AC->A	0	+
chr1	183074164	183074165	TC->T	0	+
chr1	183074192	183074193	TG->T	0	-
chr1	183106400	183106401	GT->G	0	-
chr1	183276837	183276838	G->GT	0	-
[truncated: 30,189 more rows]
